# Supplementary material for: Metal-Mediated Catalytic Polarization Transfer from para Hydrogen to 3,5-Dihalogenated Pyridines
Source: ACS Catal. 2024 Jan 5;14(2):994–1004. doi: 10.1021/acscatal.3c05378 (PMC10804365; doi:10.1021/acscatal.3c05378)
Supplement: Supplementary file 2 — cs3c05378_si_002.cif [file cs3c05378_si_002.cif]

data_sbd23001
_audit_creation_date               2023-05-02
_audit_creation_method
;
Olex2 1.5
(compiled 2023.03.06 svn.rbb2c1857 for OlexSys, GUI svn.r6748)
;
_shelx_SHELXL_version_number       '2018/3'
loop_
  _audit_author_name
  _audit_author_email
  _audit_author_address
 'Tickner, B.' ''
;
University of York
Department of Chemistry
York
YO10 5DD
UK
;
 'Whitwood, A.C.' ''
;
University of York
Department of Chemistry
York
YO10 5DD
UK
;

_audit_contact_author_address      ?
_audit_contact_author_email        ?
_audit_contact_author_name         ''
_audit_contact_author_phone        ?
_publ_contact_author_id_orcid      ?
_publ_section_references
;
Dolomanov, O.V., Bourhis, L.J., Gildea, R.J, Howard, J.A.K. & Puschmann, H.
 (2009), J. Appl. Cryst. 42, 339-341.

Sheldrick, G.M. (2015). Acta Cryst. A71, 3-8.

Sheldrick, G.M. (2015). Acta Cryst. C71, 3-8.
;
_chemical_name_common              ?
_chemical_name_systematic          ?
_chemical_formula_moiety           'C31 H32 Cl5 Ir N4'
_chemical_formula_sum              'C31 H32 Cl5 Ir N4'
_chemical_formula_weight           830.05
_chemical_melting_point            ?
_chemical_oxdiff_formula           'C31 H32 Cl5 Ir1 N4'
_chemical_oxdiff_usercomment       'Ben Tickner BTPyridine1'
loop_
  _atom_type_symbol
  _atom_type_description
  _atom_type_scat_dispersion_real
  _atom_type_scat_dispersion_imag
  _atom_type_scat_source
 'C' 'C' 0.0181 0.0091 'International Tables Vol C Tables 4.2.6.8 and 6.1.1.4'
 'H' 'H' 0.0000 0.0000 'International Tables Vol C Tables 4.2.6.8 and 6.1.1.4'
 'Cl' 'Cl' 0.3639 0.7018 'International Tables Vol C Tables 4.2.6.8 and 6.1.1.4'
 'Ir' 'Ir' -4.7710 6.5667
 'International Tables Vol C Tables 4.2.6.8 and 6.1.1.4'
 'N' 'N' 0.0311 0.0180 'International Tables Vol C Tables 4.2.6.8 and 6.1.1.4'

_shelx_space_group_comment
;
The symmetry employed for this shelxl refinement is uniquely defined
by the following loop, which should always be used as a source of
symmetry information in preference to the above space-group names.
They are only intended as comments.
;
_space_group_crystal_system        'monoclinic'
_space_group_IT_number             14
_space_group_name_H-M_alt          'P 1 21/c 1'
_space_group_name_Hall             '-P 2ybc'
loop_
  _space_group_symop_operation_xyz
 'x, y, z'
 '-x, y+1/2, -z+1/2'
 '-x, -y, -z'
 'x, -y-1/2, z-1/2'

_cell_length_a                     12.08687(9)
_cell_length_b                     24.32050(13)
_cell_length_c                     11.89130(10)
_cell_angle_alpha                  90
_cell_angle_beta                   114.4845(10)
_cell_angle_gamma                  90
_cell_volume                       3181.21(5)
_cell_formula_units_Z              4
_cell_measurement_reflns_used      25207
_cell_measurement_temperature      110.00(10)
_cell_measurement_theta_max        76.6610
_cell_measurement_theta_min        3.6240
_shelx_estimated_absorpt_T_max     0.486
_shelx_estimated_absorpt_T_min     0.332
_exptl_absorpt_coefficient_mu      12.209
_exptl_absorpt_correction_T_max    0.590
_exptl_absorpt_correction_T_min    0.382
_exptl_absorpt_correction_type     gaussian
_exptl_absorpt_process_details
;
CrysAlisPro 1.171.42.73a (Rigaku Oxford Diffraction, 2022)
Numerical absorption correction based on gaussian integration over
a multifaceted crystal model
Empirical absorption correction using spherical harmonics,
implemented in SCALE3 ABSPACK scaling algorithm.
;
_exptl_absorpt_special_details     ?
_exptl_crystal_colour              'clear colourless'
_exptl_crystal_colour_lustre       clear
_exptl_crystal_colour_modifier     .
_exptl_crystal_colour_primary      colourless
_exptl_crystal_density_diffrn      1.733
_exptl_crystal_density_meas        ?
_exptl_crystal_density_method      ?
_exptl_crystal_description         block
_exptl_crystal_F_000               1632
loop_
  _exptl_crystal_face_index_h
  _exptl_crystal_face_index_k
  _exptl_crystal_face_index_l
  _exptl_crystal_face_perp_dist
 1 -1 -1 0.0306
 -1 1 1 0.0384
 0 1 0 0.0572
 0 -1 0 0.0295
 -1 0 1 0.0313
 1 1 -1 0.0502
 -1 -1 1 0.0327
 0 1 -1 0.0522
 0 -1 1 0.0358
 0 -1 -1 0.0373
 0 1 1 0.0512
 1 0 0 0.0496
 -1 0 0 0.0492

_exptl_crystal_recrystallization_method  'evaporation of a methanol solution'
_exptl_crystal_size_max            0.116
_exptl_crystal_size_mid            0.101
_exptl_crystal_size_min            0.069
loop_
  _exptl_oxdiff_crystal_face_indexfrac_h
  _exptl_oxdiff_crystal_face_indexfrac_k
  _exptl_oxdiff_crystal_face_indexfrac_l
  _exptl_oxdiff_crystal_face_x
  _exptl_oxdiff_crystal_face_y
  _exptl_oxdiff_crystal_face_z
 0.9979 -1.0022 -0.9980 -0.1045 0.1256 -0.0246
 -0.9979 1.0022 0.9980 0.1045 -0.1256 0.0246
 0.0000 0.9994 -0.0017 0.0107 -0.0110 0.0614
 -0.0000 -0.9994 0.0017 -0.0107 0.0110 -0.0614
 -0.9979 0.0028 0.9996 0.0938 -0.1146 -0.0369
 0.9980 0.9966 -1.0013 -0.0831 0.1037 0.0983
 -0.9980 -0.9966 1.0013 0.0831 -0.1037 -0.0983
 -0.0021 0.9913 -0.9997 -0.1289 -0.0277 0.0826
 0.0021 -0.9913 0.9997 0.1289 0.0277 -0.0826
 -0.0021 -1.0076 -0.9964 -0.1503 -0.0057 -0.0403
 0.0021 1.0076 0.9964 0.1503 0.0057 0.0403
 1.0000 0.0054 -0.0016 0.0458 0.1313 0.0157
 -1.0000 -0.0054 0.0016 -0.0458 -0.1313 -0.0157

_exptl_transmission_factor_max     ?
_exptl_transmission_factor_min     ?
_diffrn_reflns_av_R_equivalents    0.0259
_diffrn_reflns_av_unetI/netI       0.0176
_diffrn_reflns_Laue_measured_fraction_full  1.000
_diffrn_reflns_Laue_measured_fraction_max  1.000
_diffrn_reflns_limit_h_max         14
_diffrn_reflns_limit_h_min         -14
_diffrn_reflns_limit_k_max         29
_diffrn_reflns_limit_k_min         -12
_diffrn_reflns_limit_l_max         14
_diffrn_reflns_limit_l_min         -14
_diffrn_reflns_number              29221
_diffrn_reflns_point_group_measured_fraction_full  1.000
_diffrn_reflns_point_group_measured_fraction_max  1.000
_diffrn_reflns_theta_full          67.080
_diffrn_reflns_theta_max           67.080
_diffrn_reflns_theta_min           3.635
_diffrn_ambient_environment        N~2~
_diffrn_ambient_temperature        110.00(10)
_diffrn_detector                   'Hybrid Pixel Array Detector'
_diffrn_detector_area_resol_mean   10.0000
_diffrn_detector_type              HyPix
_diffrn_measured_fraction_theta_full  1.000
_diffrn_measured_fraction_theta_max  1.000
_diffrn_measurement_details
;
List of Runs (angles in degrees, time in seconds):

  # Type    Start    End  Width  t~exp~   \w     \q     \k     \f   Frames
--------------------------------------------------------------------------
  1  \w   -121.00 -34.00   0.50    0.20    --  -47.17 -18.00  50.00  174
  2  \w    -60.00  28.00   0.50    0.20    --  -47.17  18.00-141.00  176
  3  \w    -27.00  60.00   0.50    0.20    --   47.17 -18.00  50.00  174
  4  \w     34.00 123.00   0.50    0.20    --   47.17  18.00-141.00  178
  5  \w     32.00 121.00   0.50    0.80    --  107.75 -18.00  50.00  178
  6  \w     95.00 178.00   0.50    0.80    --  107.75  18.00-141.00  166
  7  \w   -118.00 -41.00   0.50    0.20    --  -47.17-178.00-180.00  154
  8  \w     61.00 120.00   0.50    0.20    --   47.17-178.00   0.00  118
  9  \w     -1.00  80.00   0.50    0.20    --   47.17 -99.00 120.00  162
 10  \w     38.00 112.00   0.50    0.80    --  107.75-125.00 120.00  148
 11  \w     38.00 112.00   0.50    0.80    --  107.75-125.00  30.00  148
 12  \w     32.00 121.00   0.50    0.80    --  107.75 -19.00-180.00  178
 13  \w     95.00 178.00   0.50    0.80    --  107.75 125.00-150.00  166
 14  \w     37.00 106.00   0.50    0.80    --  107.75 -99.00 120.00  138
 15  \w     37.00 106.00   0.50    0.80    --  107.75 -99.00-150.00  138
 16  \w     37.00 106.00   0.50    0.80    --  107.75 -99.00-180.00  138
 17  \w     37.00 106.00   0.50    0.80    --  107.75 -99.00 150.00  138
 18  \w     37.00 104.00   0.50    0.80    --  107.75 -99.00  30.00  134
;
_diffrn_measurement_device         'four-circle diffractometer'
_diffrn_measurement_device_type    'SuperNova, Dual, Cu at home/near, HyPix'
_diffrn_measurement_method         '\w scans'
_diffrn_orient_matrix_type        
 'CrysAlisPro convention (1999,Acta A55,543-557)'
_diffrn_orient_matrix_UB_11        0.0459720000
_diffrn_orient_matrix_UB_12        0.0109203000
_diffrn_orient_matrix_UB_13        0.1396686000
_diffrn_orient_matrix_UB_21        0.1313956000
_diffrn_orient_matrix_UB_22        -0.0109607000
_diffrn_orient_matrix_UB_23        0.0165187000
_diffrn_orient_matrix_UB_31        0.0153098000
_diffrn_orient_matrix_UB_32        0.0614435000
_diffrn_orient_matrix_UB_33        -0.0217621000
_diffrn_radiation_monochromator    mirror
_diffrn_radiation_probe            x-ray
_diffrn_radiation_type             'Cu K\a'
_diffrn_radiation_wavelength       1.54184
_diffrn_source                     'micro-focus sealed X-ray tube'
_diffrn_source_type                'SuperNova (Cu) X-ray Source'
_reflns_Friedel_coverage           0.000
_reflns_Friedel_fraction_full      .
_reflns_Friedel_fraction_max       .
_reflns_number_gt                  5576
_reflns_number_total               5680
_reflns_special_details
;
 Reflections were merged by SHELXL according to the crystal
 class for the calculation of statistics and refinement.
 
 _reflns_Friedel_fraction is defined as the number of unique
 Friedel pairs measured divided by the number that would be
 possible theoretically, ignoring centric projections and
 systematic absences.
;
_reflns_threshold_expression       'I > 2\s(I)'
_computing_cell_refinement         'CrysAlisPro 1.171.42.73a (Rigaku OD, 2022)'
_computing_data_collection         'CrysAlisPro 1.171.42.73a (Rigaku OD, 2022)'
_computing_data_reduction          'CrysAlisPro 1.171.42.73a (Rigaku OD, 2022)'
_computing_molecular_graphics      'Olex2 1.5 (Dolomanov et al., 2009)'
_computing_publication_material    'Olex2 1.5 (Dolomanov et al., 2009)'
_computing_structure_refinement    'SHELXL 2018/3 (Sheldrick, 2015)'
_computing_structure_solution      'SHELXT  (Sheldrick, 2015)'
_refine_diff_density_max           1.949
_refine_diff_density_min           -0.451
_refine_diff_density_rms           0.073
_refine_ls_extinction_coef         0.000056(10)
_refine_ls_extinction_expression  
 'Fc^*^=kFc[1+0.001xFc^2^\l^3^/sin(2\q)]^-1/4^'
_refine_ls_extinction_method       'SHELXL-2018/3 (Sheldrick 2018)'
_refine_ls_goodness_of_fit_ref     1.080
_refine_ls_hydrogen_treatment      mixed
_refine_ls_matrix_type             full
_refine_ls_number_parameters       385
_refine_ls_number_reflns           5680
_refine_ls_number_restraints       0
_refine_ls_R_factor_all            0.0192
_refine_ls_R_factor_gt             0.0187
_refine_ls_restrained_S_all        1.080
_refine_ls_shift/su_max            0.003
_refine_ls_shift/su_mean           0.000
_refine_ls_structure_factor_coef   Fsqd
_refine_ls_weighting_details      
 'w=1/[\s^2^(Fo^2^)+(0.0160P)^2^+4.8052P] where P=(Fo^2^+2Fc^2^)/3'
_refine_ls_weighting_scheme        calc
_refine_ls_wR_factor_gt            0.0430
_refine_ls_wR_factor_ref           0.0433
_refine_special_details            ?
_olex2_refinement_description
;
1. Fixed Uiso
 At 1.2 times of:
  All C(H) groups
 At 1.5 times of:
  All C(H,H,H) groups
2.a Aromatic/amide H refined with riding coordinates:
 C2(H2), C3(H3), C6(H6), C8(H8), C15(H15), C17(H17), C22(H22), C24(H24),
 C26(H26), C27(H27), C29(H29), C31(H31)
2.b Idealised Me refined as rotating group:
 C10(H10A,H10B,H10C), C11(H11A,H11B,H11C), C12(H12A,H12B,H12C), C19(H19A,H19B,
 H19C), C20(H20A,H20B,H20C), C21(H21A,H21B,H21C)
;
_atom_sites_solution_hydrogens     mixed
_atom_sites_solution_primary       dual
_atom_sites_solution_secondary     ?
loop_
  _atom_site_label
  _atom_site_type_symbol
  _atom_site_fract_x
  _atom_site_fract_y
  _atom_site_fract_z
  _atom_site_U_iso_or_equiv
  _atom_site_adp_type
  _atom_site_occupancy
  _atom_site_site_symmetry_order
  _atom_site_calc_flag
  _atom_site_refinement_flags_posn
  _atom_site_refinement_flags_adp
  _atom_site_refinement_flags_occupancy
  _atom_site_disorder_assembly
  _atom_site_disorder_group
 C1 C 0.4480(2) 0.64757(9) 0.5980(2) 0.0142(5) Uani 1 1 d . . . . .
 C2 C 0.5710(2) 0.70302(10) 0.5445(2) 0.0207(5) Uani 1 1 d . . . . .
 H2 H 0.642602 0.719252 0.544748 0.025 Uiso 1 1 calc R U . . .
 C3 C 0.4568(2) 0.71543(11) 0.4687(3) 0.0228(6) Uani 1 1 d . . . . .
 H3 H 0.431493 0.742179 0.404696 0.027 Uiso 1 1 calc R U . . .
 C4 C 0.2528(2) 0.68324(10) 0.4334(2) 0.0178(5) Uani 1 1 d . . . . .
 C5 C 0.1994(2) 0.64847(10) 0.3322(2) 0.0199(5) Uani 1 1 d . . . . .
 C6 C 0.0739(2) 0.65169(11) 0.2648(2) 0.0228(6) Uani 1 1 d . . . . .
 H6 H 0.035600 0.628175 0.195570 0.027 Uiso 1 1 calc R U . . .
 C7 C 0.0034(2) 0.68848(12) 0.2963(3) 0.0257(6) Uani 1 1 d . . . . .
 C8 C 0.0610(3) 0.72365(12) 0.3955(3) 0.0275(6) Uani 1 1 d . . . . .
 H8 H 0.013686 0.749693 0.415967 0.033 Uiso 1 1 calc R U . . .
 C9 C 0.1859(3) 0.72193(11) 0.4659(3) 0.0228(6) Uani 1 1 d . . . . .
 C10 C 0.2743(3) 0.60769(12) 0.2982(3) 0.0278(6) Uani 1 1 d . . . . .
 H10A H 0.329258 0.627420 0.270660 0.042 Uiso 1 1 calc R U . . .
 H10B H 0.220276 0.583951 0.231433 0.042 Uiso 1 1 calc R U . . .
 H10C H 0.321919 0.585163 0.370508 0.042 Uiso 1 1 calc R U . . .
 C11 C -0.1330(3) 0.68901(14) 0.2271(3) 0.0358(7) Uani 1 1 d . . . . .
 H11A H -0.155249 0.679345 0.140443 0.054 Uiso 1 1 calc R U . . .
 H11B H -0.163915 0.725808 0.231751 0.054 Uiso 1 1 calc R U . . .
 H11C H -0.168581 0.662227 0.264186 0.054 Uiso 1 1 calc R U . . .
 C12 C 0.2478(3) 0.75998(12) 0.5738(3) 0.0341(7) Uani 1 1 d . . . . .
 H12A H 0.300205 0.738555 0.646143 0.051 Uiso 1 1 calc R U . . .
 H12B H 0.186345 0.779420 0.592439 0.051 Uiso 1 1 calc R U . . .
 H12C H 0.297155 0.786716 0.553198 0.051 Uiso 1 1 calc R U . . .
 C13 C 0.6766(2) 0.63760(10) 0.7102(2) 0.0150(5) Uani 1 1 d . . . . .
 C14 C 0.7214(2) 0.59135(10) 0.6736(2) 0.0171(5) Uani 1 1 d . . . . .
 C15 C 0.8355(2) 0.57200(11) 0.7532(3) 0.0204(5) Uani 1 1 d . . . . .
 H15 H 0.866821 0.539970 0.730962 0.025 Uiso 1 1 calc R U . . .
 C16 C 0.9049(2) 0.59808(11) 0.8639(3) 0.0228(6) Uani 1 1 d . . . . .
 C17 C 0.8568(2) 0.64416(11) 0.8968(2) 0.0211(5) Uani 1 1 d . . . . .
 H17 H 0.903433 0.662072 0.972856 0.025 Uiso 1 1 calc R U . . .
 C18 C 0.7427(2) 0.66475(10) 0.8220(2) 0.0176(5) Uani 1 1 d . . . . .
 C19 C 0.6496(3) 0.56453(11) 0.5518(3) 0.0240(6) Uani 1 1 d . . . . .
 H19A H 0.574741 0.549060 0.551787 0.036 Uiso 1 1 calc R U . . .
 H19B H 0.697972 0.535069 0.538137 0.036 Uiso 1 1 calc R U . . .
 H19C H 0.629086 0.591887 0.485730 0.036 Uiso 1 1 calc R U . . .
 C20 C 1.0307(3) 0.57752(15) 0.9450(3) 0.0388(8) Uani 1 1 d . . . . .
 H20A H 1.027803 0.556029 1.013380 0.058 Uiso 1 1 calc R U . . .
 H20B H 1.085593 0.608895 0.978028 0.058 Uiso 1 1 calc R U . . .
 H20C H 1.060536 0.554275 0.896089 0.058 Uiso 1 1 calc R U . . .
 C21 C 0.6913(3) 0.71466(11) 0.8590(3) 0.0240(6) Uani 1 1 d . . . . .
 H21A H 0.658123 0.740130 0.789075 0.036 Uiso 1 1 calc R U . . .
 H21B H 0.755838 0.732998 0.928872 0.036 Uiso 1 1 calc R U . . .
 H21C H 0.626454 0.703222 0.883230 0.036 Uiso 1 1 calc R U . . .
 C22 C 0.1299(2) 0.56612(10) 0.5004(2) 0.0182(5) Uani 1 1 d . . . . .
 H22 H 0.171793 0.541942 0.468667 0.022 Uiso 1 1 calc R U . . .
 C23 C 0.0044(2) 0.56742(11) 0.4448(2) 0.0204(5) Uani 1 1 d . . . . .
 C24 C -0.0603(2) 0.60163(11) 0.4885(3) 0.0225(6) Uani 1 1 d . . . . .
 H24 H -0.146629 0.602325 0.452454 0.027 Uiso 1 1 calc R U . . .
 C25 C 0.0077(2) 0.63469(10) 0.5873(3) 0.0215(5) Uani 1 1 d . . . . .
 C26 C 0.1336(2) 0.63176(10) 0.6409(2) 0.0188(5) Uani 1 1 d . . . . .
 H26 H 0.177954 0.654392 0.710115 0.023 Uiso 1 1 calc R U . . .
 C27 C 0.4054(2) 0.47212(10) 0.7672(2) 0.0159(5) Uani 1 1 d . . . . .
 H27 H 0.430075 0.467047 0.701794 0.019 Uiso 1 1 calc R U . . .
 C28 C 0.4034(2) 0.42726(10) 0.8382(2) 0.0174(5) Uani 1 1 d . . . . .
 C29 C 0.3693(2) 0.43269(10) 0.9355(2) 0.0186(5) Uani 1 1 d . . . . .
 H29 H 0.369569 0.402494 0.986287 0.022 Uiso 1 1 calc R U . . .
 C30 C 0.3348(2) 0.48502(10) 0.9537(2) 0.0172(5) Uani 1 1 d . . . . .
 C31 C 0.3370(2) 0.52887(10) 0.8808(2) 0.0155(5) Uani 1 1 d . . . . .
 H31 H 0.312307 0.564141 0.896001 0.019 Uiso 1 1 calc R U . . .
 Cl1 Cl 0.40807(6) 0.65412(2) 0.85204(5) 0.01941(12) Uani 1 1 d . . . . .
 Cl2 Cl -0.07132(6) 0.52768(3) 0.31432(6) 0.02807(14) Uani 1 1 d . . . . .
 Cl3 Cl -0.06223(6) 0.68362(3) 0.64070(8) 0.03271(16) Uani 1 1 d . . . . .
 Cl4 Cl 0.44464(6) 0.36373(2) 0.80153(6) 0.02680(14) Uani 1 1 d . . . . .
 Cl5 Cl 0.28880(6) 0.49623(3) 1.07160(6) 0.02426(13) Uani 1 1 d . . . . .
 Ir1 Ir 0.39719(2) 0.59002(2) 0.68524(2) 0.01156(5) Uani 1 1 d . . . . .
 H H 0.388(3) 0.5490(13) 0.586(3) 0.030(8) Uiso 1 1 d . . . . .
 HA H 0.529(3) 0.5778(12) 0.749(3) 0.025(8) Uiso 1 1 d . . . . .
 N1 N 0.38212(19) 0.68169(8) 0.50127(19) 0.0164(4) Uani 1 1 d . . . . .
 N2 N 0.56567(18) 0.66186(8) 0.62326(19) 0.0152(4) Uani 1 1 d . . . . .
 N3 N 0.19452(19) 0.59789(8) 0.5977(2) 0.0162(4) Uani 1 1 d . . . . .
 N4 N 0.37316(18) 0.52281(8) 0.78875(19) 0.0142(4) Uani 1 1 d . . . . .

loop_
  _atom_site_aniso_label
  _atom_site_aniso_U_11
  _atom_site_aniso_U_22
  _atom_site_aniso_U_33
  _atom_site_aniso_U_23
  _atom_site_aniso_U_13
  _atom_site_aniso_U_12
 C1 0.0145(11) 0.0121(11) 0.0131(12) -0.0011(9) 0.0028(10) 0.0009(9)
 C2 0.0193(13) 0.0182(12) 0.0230(14) 0.0071(10) 0.0072(11) -0.0032(10)
 C3 0.0223(13) 0.0182(12) 0.0245(14) 0.0104(10) 0.0062(11) -0.0025(10)
 C4 0.0147(12) 0.0183(12) 0.0174(13) 0.0093(10) 0.0036(10) 0.0033(9)
 C5 0.0194(13) 0.0214(13) 0.0166(13) 0.0087(10) 0.0052(11) 0.0029(10)
 C6 0.0199(13) 0.0271(14) 0.0161(13) 0.0075(11) 0.0020(11) -0.0010(11)
 C7 0.0160(13) 0.0352(15) 0.0233(14) 0.0162(12) 0.0055(11) 0.0023(11)
 C8 0.0258(15) 0.0310(15) 0.0288(15) 0.0120(12) 0.0143(13) 0.0126(12)
 C9 0.0256(14) 0.0227(13) 0.0194(13) 0.0086(10) 0.0086(12) 0.0056(11)
 C10 0.0248(14) 0.0331(15) 0.0214(14) -0.0016(12) 0.0055(12) 0.0037(12)
 C11 0.0182(14) 0.052(2) 0.0330(17) 0.0179(14) 0.0066(13) 0.0052(13)
 C12 0.0347(17) 0.0288(15) 0.0332(17) -0.0032(13) 0.0084(14) 0.0108(13)
 C13 0.0128(11) 0.0157(11) 0.0158(12) 0.0031(9) 0.0054(10) -0.0008(9)
 C14 0.0159(12) 0.0183(12) 0.0178(13) 0.0010(9) 0.0077(11) -0.0016(9)
 C15 0.0193(13) 0.0197(12) 0.0246(14) 0.0028(11) 0.0114(11) 0.0050(10)
 C16 0.0162(13) 0.0274(14) 0.0228(14) 0.0057(11) 0.0062(11) 0.0040(10)
 C17 0.0178(12) 0.0263(14) 0.0162(13) -0.0011(10) 0.0040(11) -0.0021(10)
 C18 0.0155(12) 0.0196(12) 0.0181(13) 0.0002(10) 0.0073(10) -0.0031(10)
 C19 0.0219(13) 0.0267(14) 0.0228(14) -0.0056(11) 0.0088(12) 0.0004(11)
 C20 0.0246(16) 0.0476(19) 0.0330(18) 0.0002(15) 0.0007(14) 0.0128(14)
 C21 0.0210(13) 0.0234(13) 0.0238(14) -0.0057(11) 0.0055(11) 0.0003(11)
 C22 0.0166(12) 0.0190(12) 0.0173(13) 0.0024(10) 0.0055(10) -0.0009(10)
 C23 0.0172(13) 0.0221(13) 0.0179(13) 0.0033(10) 0.0032(11) -0.0040(10)
 C24 0.0150(12) 0.0241(13) 0.0270(15) 0.0116(11) 0.0073(11) 0.0014(10)
 C25 0.0213(13) 0.0193(12) 0.0281(15) 0.0071(11) 0.0144(12) 0.0041(10)
 C26 0.0183(12) 0.0175(12) 0.0204(13) 0.0023(10) 0.0077(11) 0.0004(10)
 C27 0.0133(11) 0.0159(12) 0.0146(12) -0.0010(9) 0.0020(10) -0.0008(9)
 C28 0.0149(12) 0.0137(11) 0.0201(13) -0.0005(10) 0.0038(10) -0.0002(9)
 C29 0.0140(12) 0.0182(12) 0.0188(13) 0.0061(10) 0.0019(10) -0.0003(10)
 C30 0.0107(11) 0.0233(13) 0.0158(12) 0.0034(10) 0.0036(10) 0.0005(9)
 C31 0.0117(11) 0.0171(12) 0.0149(12) 0.0005(9) 0.0028(10) 0.0001(9)
 Cl1 0.0253(3) 0.0142(3) 0.0167(3) -0.0029(2) 0.0067(2) -0.0017(2)
 Cl2 0.0191(3) 0.0339(3) 0.0226(3) -0.0013(3) 0.0000(3) -0.0068(3)
 Cl3 0.0271(3) 0.0289(3) 0.0492(4) 0.0011(3) 0.0229(3) 0.0076(3)
 Cl4 0.0364(4) 0.0130(3) 0.0309(4) 0.0010(2) 0.0139(3) 0.0032(2)
 Cl5 0.0214(3) 0.0336(3) 0.0216(3) 0.0101(3) 0.0127(3) 0.0087(3)
 Ir1 0.01104(6) 0.01062(6) 0.01125(6) 0.00093(3) 0.00286(4) -0.00004(3)
 N1 0.0152(10) 0.0137(10) 0.0161(11) 0.0060(8) 0.0024(9) 0.0013(8)
 N2 0.0137(10) 0.0152(10) 0.0144(10) 0.0026(8) 0.0033(8) -0.0004(8)
 N3 0.0143(10) 0.0164(10) 0.0165(11) 0.0053(8) 0.0049(9) 0.0013(8)
 N4 0.0117(9) 0.0133(9) 0.0138(10) 0.0012(8) 0.0014(8) -0.0011(8)

_geom_special_details
;
 All esds (except the esd in the dihedral angle between two l.s. planes)
 are estimated using the full covariance matrix.  The cell esds are taken
 into account individually in the estimation of esds in distances, angles
 and torsion angles; correlations between esds in cell parameters are only
 used when they are defined by crystal symmetry.  An approximate (isotropic)
 treatment of cell esds is used for estimating esds involving l.s. planes.
;
loop_
  _geom_bond_atom_site_label_1
  _geom_bond_atom_site_label_2
  _geom_bond_distance
  _geom_bond_site_symmetry_2
  _geom_bond_publ_flag
 C1 Ir1 1.985(2) . ?
 C1 N1 1.374(3) . ?
 C1 N2 1.371(3) . ?
 C2 H2 0.9500 . ?
 C2 C3 1.333(4) . ?
 C2 N2 1.390(3) . ?
 C3 H3 0.9500 . ?
 C3 N1 1.389(3) . ?
 C4 C5 1.392(4) . ?
 C4 C9 1.396(4) . ?
 C4 N1 1.431(3) . ?
 C5 C6 1.394(4) . ?
 C5 C10 1.505(4) . ?
 C6 H6 0.9500 . ?
 C6 C7 1.391(4) . ?
 C7 C8 1.389(4) . ?
 C7 C11 1.507(4) . ?
 C8 H8 0.9500 . ?
 C8 C9 1.390(4) . ?
 C9 C12 1.506(4) . ?
 C10 H10A 0.9800 . ?
 C10 H10B 0.9800 . ?
 C10 H10C 0.9800 . ?
 C11 H11A 0.9800 . ?
 C11 H11B 0.9800 . ?
 C11 H11C 0.9800 . ?
 C12 H12A 0.9800 . ?
 C12 H12B 0.9800 . ?
 C12 H12C 0.9800 . ?
 C13 C14 1.394(3) . ?
 C13 C18 1.400(4) . ?
 C13 N2 1.437(3) . ?
 C14 C15 1.392(4) . ?
 C14 C19 1.495(4) . ?
 C15 H15 0.9500 . ?
 C15 C16 1.387(4) . ?
 C16 C17 1.391(4) . ?
 C16 C20 1.509(4) . ?
 C17 H17 0.9500 . ?
 C17 C18 1.388(4) . ?
 C18 C21 1.510(4) . ?
 C19 H19A 0.9800 . ?
 C19 H19B 0.9800 . ?
 C19 H19C 0.9800 . ?
 C20 H20A 0.9800 . ?
 C20 H20B 0.9800 . ?
 C20 H20C 0.9800 . ?
 C21 H21A 0.9800 . ?
 C21 H21B 0.9800 . ?
 C21 H21C 0.9800 . ?
 C22 H22 0.9500 . ?
 C22 C23 1.381(4) . ?
 C22 N3 1.340(3) . ?
 C23 C24 1.382(4) . ?
 C23 Cl2 1.733(3) . ?
 C24 H24 0.9500 . ?
 C24 C25 1.379(4) . ?
 C25 C26 1.387(4) . ?
 C25 Cl3 1.726(3) . ?
 C26 H26 0.9500 . ?
 C26 N3 1.341(3) . ?
 C27 H27 0.9500 . ?
 C27 C28 1.385(4) . ?
 C27 N4 1.349(3) . ?
 C28 C29 1.386(4) . ?
 C28 Cl4 1.734(2) . ?
 C29 H29 0.9500 . ?
 C29 C30 1.384(4) . ?
 C30 C31 1.382(3) . ?
 C30 Cl5 1.731(3) . ?
 C31 H31 0.9500 . ?
 C31 N4 1.344(3) . ?
 Cl1 Ir1 2.4830(6) . ?
 Ir1 H 1.51(3) . ?
 Ir1 HA 1.49(3) . ?
 Ir1 N3 2.238(2) . ?
 Ir1 N4 2.137(2) . ?

loop_
  _geom_angle_atom_site_label_1
  _geom_angle_atom_site_label_2
  _geom_angle_atom_site_label_3
  _geom_angle
  _geom_angle_site_symmetry_1
  _geom_angle_site_symmetry_3
  _geom_angle_publ_flag
 N1 C1 Ir1 131.77(18) . . ?
 N2 C1 Ir1 125.59(17) . . ?
 N2 C1 N1 102.6(2) . . ?
 C3 C2 H2 126.4 . . ?
 C3 C2 N2 107.1(2) . . ?
 N2 C2 H2 126.4 . . ?
 C2 C3 H3 126.6 . . ?
 C2 C3 N1 106.7(2) . . ?
 N1 C3 H3 126.6 . . ?
 C5 C4 C9 122.3(2) . . ?
 C5 C4 N1 118.6(2) . . ?
 C9 C4 N1 119.0(2) . . ?
 C4 C5 C6 117.9(2) . . ?
 C4 C5 C10 121.2(2) . . ?
 C6 C5 C10 121.0(2) . . ?
 C5 C6 H6 119.2 . . ?
 C7 C6 C5 121.6(3) . . ?
 C7 C6 H6 119.2 . . ?
 C6 C7 C11 120.8(3) . . ?
 C8 C7 C6 118.5(3) . . ?
 C8 C7 C11 120.6(3) . . ?
 C7 C8 H8 119.0 . . ?
 C7 C8 C9 122.0(3) . . ?
 C9 C8 H8 119.0 . . ?
 C4 C9 C12 120.6(3) . . ?
 C8 C9 C4 117.6(3) . . ?
 C8 C9 C12 121.8(3) . . ?
 C5 C10 H10A 109.5 . . ?
 C5 C10 H10B 109.5 . . ?
 C5 C10 H10C 109.5 . . ?
 H10A C10 H10B 109.5 . . ?
 H10A C10 H10C 109.5 . . ?
 H10B C10 H10C 109.5 . . ?
 C7 C11 H11A 109.5 . . ?
 C7 C11 H11B 109.5 . . ?
 C7 C11 H11C 109.5 . . ?
 H11A C11 H11B 109.5 . . ?
 H11A C11 H11C 109.5 . . ?
 H11B C11 H11C 109.5 . . ?
 C9 C12 H12A 109.5 . . ?
 C9 C12 H12B 109.5 . . ?
 C9 C12 H12C 109.5 . . ?
 H12A C12 H12B 109.5 . . ?
 H12A C12 H12C 109.5 . . ?
 H12B C12 H12C 109.5 . . ?
 C14 C13 C18 122.3(2) . . ?
 C14 C13 N2 118.3(2) . . ?
 C18 C13 N2 119.0(2) . . ?
 C13 C14 C19 120.6(2) . . ?
 C15 C14 C13 117.7(2) . . ?
 C15 C14 C19 121.7(2) . . ?
 C14 C15 H15 119.0 . . ?
 C16 C15 C14 122.0(2) . . ?
 C16 C15 H15 119.0 . . ?
 C15 C16 C17 118.4(2) . . ?
 C15 C16 C20 120.5(3) . . ?
 C17 C16 C20 121.0(3) . . ?
 C16 C17 H17 119.0 . . ?
 C18 C17 C16 122.0(2) . . ?
 C18 C17 H17 119.0 . . ?
 C13 C18 C21 120.9(2) . . ?
 C17 C18 C13 117.6(2) . . ?
 C17 C18 C21 121.5(2) . . ?
 C14 C19 H19A 109.5 . . ?
 C14 C19 H19B 109.5 . . ?
 C14 C19 H19C 109.5 . . ?
 H19A C19 H19B 109.5 . . ?
 H19A C19 H19C 109.5 . . ?
 H19B C19 H19C 109.5 . . ?
 C16 C20 H20A 109.5 . . ?
 C16 C20 H20B 109.5 . . ?
 C16 C20 H20C 109.5 . . ?
 H20A C20 H20B 109.5 . . ?
 H20A C20 H20C 109.5 . . ?
 H20B C20 H20C 109.5 . . ?
 C18 C21 H21A 109.5 . . ?
 C18 C21 H21B 109.5 . . ?
 C18 C21 H21C 109.5 . . ?
 H21A C21 H21B 109.5 . . ?
 H21A C21 H21C 109.5 . . ?
 H21B C21 H21C 109.5 . . ?
 C23 C22 H22 119.0 . . ?
 N3 C22 H22 119.0 . . ?
 N3 C22 C23 122.1(2) . . ?
 C22 C23 C24 121.0(3) . . ?
 C22 C23 Cl2 118.9(2) . . ?
 C24 C23 Cl2 120.0(2) . . ?
 C23 C24 H24 121.9 . . ?
 C25 C24 C23 116.2(2) . . ?
 C25 C24 H24 121.9 . . ?
 C24 C25 C26 120.9(2) . . ?
 C24 C25 Cl3 120.4(2) . . ?
 C26 C25 Cl3 118.5(2) . . ?
 C25 C26 H26 119.1 . . ?
 N3 C26 C25 121.9(2) . . ?
 N3 C26 H26 119.1 . . ?
 C28 C27 H27 119.2 . . ?
 N4 C27 H27 119.2 . . ?
 N4 C27 C28 121.7(2) . . ?
 C27 C28 C29 121.3(2) . . ?
 C27 C28 Cl4 118.0(2) . . ?
 C29 C28 Cl4 120.71(19) . . ?
 C28 C29 H29 122.2 . . ?
 C30 C29 C28 115.6(2) . . ?
 C30 C29 H29 122.2 . . ?
 C29 C30 Cl5 119.37(19) . . ?
 C31 C30 C29 121.7(2) . . ?
 C31 C30 Cl5 118.88(19) . . ?
 C30 C31 H31 119.2 . . ?
 N4 C31 C30 121.6(2) . . ?
 N4 C31 H31 119.2 . . ?
 C1 Ir1 Cl1 92.83(7) . . ?
 C1 Ir1 H 89.8(12) . . ?
 C1 Ir1 HA 84.8(12) . . ?
 C1 Ir1 N3 102.28(9) . . ?
 C1 Ir1 N4 170.26(9) . . ?
 Cl1 Ir1 H 177.3(12) . . ?
 Cl1 Ir1 HA 91.5(12) . . ?
 H Ir1 HA 89.2(17) . . ?
 N3 Ir1 Cl1 90.20(6) . . ?
 N3 Ir1 H 88.9(13) . . ?
 N3 Ir1 HA 172.6(12) . . ?
 N4 Ir1 Cl1 89.71(6) . . ?
 N4 Ir1 H 87.7(12) . . ?
 N4 Ir1 HA 85.7(12) . . ?
 N4 Ir1 N3 87.11(7) . . ?
 C1 N1 C3 111.9(2) . . ?
 C1 N1 C4 127.3(2) . . ?
 C3 N1 C4 120.7(2) . . ?
 C1 N2 C2 111.6(2) . . ?
 C1 N2 C13 128.8(2) . . ?
 C2 N2 C13 119.3(2) . . ?
 C22 N3 C26 118.0(2) . . ?
 C22 N3 Ir1 119.09(17) . . ?
 C26 N3 Ir1 122.90(18) . . ?
 C27 N4 Ir1 118.10(16) . . ?
 C31 N4 C27 118.1(2) . . ?
 C31 N4 Ir1 123.56(16) . . ?

loop_
  _geom_torsion_atom_site_label_1
  _geom_torsion_atom_site_label_2
  _geom_torsion_atom_site_label_3
  _geom_torsion_atom_site_label_4
  _geom_torsion
  _geom_torsion_site_symmetry_1
  _geom_torsion_site_symmetry_2
  _geom_torsion_site_symmetry_3
  _geom_torsion_site_symmetry_4
  _geom_torsion_publ_flag
 C2 C3 N1 C1 0.0(3) . . . . ?
 C2 C3 N1 C4 -177.4(2) . . . . ?
 C3 C2 N2 C1 0.2(3) . . . . ?
 C3 C2 N2 C13 175.8(2) . . . . ?
 C4 C5 C6 C7 0.3(4) . . . . ?
 C5 C4 C9 C8 2.2(4) . . . . ?
 C5 C4 C9 C12 -178.1(3) . . . . ?
 C5 C4 N1 C1 -87.3(3) . . . . ?
 C5 C4 N1 C3 89.6(3) . . . . ?
 C5 C6 C7 C8 1.8(4) . . . . ?
 C5 C6 C7 C11 -176.3(2) . . . . ?
 C6 C7 C8 C9 -2.0(4) . . . . ?
 C7 C8 C9 C4 0.1(4) . . . . ?
 C7 C8 C9 C12 -179.7(3) . . . . ?
 C9 C4 C5 C6 -2.3(4) . . . . ?
 C9 C4 C5 C10 179.1(2) . . . . ?
 C9 C4 N1 C1 96.9(3) . . . . ?
 C9 C4 N1 C3 -86.2(3) . . . . ?
 C10 C5 C6 C7 178.9(2) . . . . ?
 C11 C7 C8 C9 176.1(3) . . . . ?
 C13 C14 C15 C16 -1.6(4) . . . . ?
 C14 C13 C18 C17 0.3(4) . . . . ?
 C14 C13 C18 C21 -179.8(2) . . . . ?
 C14 C13 N2 C1 84.3(3) . . . . ?
 C14 C13 N2 C2 -90.5(3) . . . . ?
 C14 C15 C16 C17 1.6(4) . . . . ?
 C14 C15 C16 C20 -177.1(3) . . . . ?
 C15 C16 C17 C18 -0.5(4) . . . . ?
 C16 C17 C18 C13 -0.4(4) . . . . ?
 C16 C17 C18 C21 179.7(2) . . . . ?
 C18 C13 C14 C15 0.6(4) . . . . ?
 C18 C13 C14 C19 -178.2(2) . . . . ?
 C18 C13 N2 C1 -103.2(3) . . . . ?
 C18 C13 N2 C2 82.1(3) . . . . ?
 C19 C14 C15 C16 177.2(2) . . . . ?
 C20 C16 C17 C18 178.1(3) . . . . ?
 C22 C23 C24 C25 1.5(4) . . . . ?
 C23 C22 N3 C26 -0.1(4) . . . . ?
 C23 C22 N3 Ir1 177.57(18) . . . . ?
 C23 C24 C25 C26 -2.0(4) . . . . ?
 C23 C24 C25 Cl3 173.96(19) . . . . ?
 C24 C25 C26 N3 1.5(4) . . . . ?
 C25 C26 N3 C22 -0.4(4) . . . . ?
 C25 C26 N3 Ir1 -177.97(18) . . . . ?
 C27 C28 C29 C30 1.7(4) . . . . ?
 C28 C27 N4 C31 -0.9(3) . . . . ?
 C28 C27 N4 Ir1 173.91(18) . . . . ?
 C28 C29 C30 C31 -1.3(4) . . . . ?
 C28 C29 C30 Cl5 179.23(19) . . . . ?
 C29 C30 C31 N4 -0.3(4) . . . . ?
 C30 C31 N4 C27 1.3(3) . . . . ?
 C30 C31 N4 Ir1 -173.13(17) . . . . ?
 Cl2 C23 C24 C25 -175.46(19) . . . . ?
 Cl3 C25 C26 N3 -174.52(19) . . . . ?
 Cl4 C28 C29 C30 -178.17(19) . . . . ?
 Cl5 C30 C31 N4 179.24(18) . . . . ?
 Ir1 C1 N1 C3 -179.02(19) . . . . ?
 Ir1 C1 N1 C4 -1.9(4) . . . . ?
 Ir1 C1 N2 C2 179.03(18) . . . . ?
 Ir1 C1 N2 C13 3.9(4) . . . . ?
 N1 C1 N2 C2 -0.2(3) . . . . ?
 N1 C1 N2 C13 -175.2(2) . . . . ?
 N1 C4 C5 C6 -178.0(2) . . . . ?
 N1 C4 C5 C10 3.4(4) . . . . ?
 N1 C4 C9 C8 177.8(2) . . . . ?
 N1 C4 C9 C12 -2.4(4) . . . . ?
 N2 C1 N1 C3 0.1(3) . . . . ?
 N2 C1 N1 C4 177.3(2) . . . . ?
 N2 C2 C3 N1 -0.1(3) . . . . ?
 N2 C13 C14 C15 172.9(2) . . . . ?
 N2 C13 C14 C19 -5.9(3) . . . . ?
 N2 C13 C18 C17 -171.9(2) . . . . ?
 N2 C13 C18 C21 8.0(3) . . . . ?
 N3 C22 C23 C24 -0.5(4) . . . . ?
 N3 C22 C23 Cl2 176.51(19) . . . . ?
 N4 C27 C28 C29 -0.7(4) . . . . ?
 N4 C27 C28 Cl4 179.19(18) . . . . ?

_shelx_res_file
;
TITL sbd23001_a.res in P2(1)/c
    sbd23001.res
    created by SHELXL-2018/3 at 15:35:57 on 02-May-2023
REM Old TITL sbd23001 in P2(1)/c
REM SHELXT solution in P2(1)/c: R1 0.050, Rweak 0.005, Alpha 0.053
REM <I/s> 1.208 for 160 systematic absences, Orientation as input
REM Formula found by SHELXT: C31 N4 Cl5 Ir
CELL 1.54184 12.086866 24.320503 11.891296 90 114.4845 90
ZERR 4 0.000094 0.000128 0.000101 0 0.001 0
LATT 1
SYMM -X,0.5+Y,0.5-Z
SFAC C H Cl Ir N
UNIT 124 128 20 4 16

L.S. 8
PLAN  7
SIZE 0.069 0.101 0.116
TEMP -163
CONF
BOND
list 4
MORE -1
BOND $H
fmap 2 53
acta
OMIT 4 2 8
REM <olex2.extras>
REM <HklSrc "%.\\sbd23001.hkl">
REM </olex2.extras>

WGHT    0.016000    4.805200
EXTI    0.000056
FVAR       2.30681
C1    1    0.447997    0.647565    0.598028    11.00000    0.01446    0.01214 =
         0.01310   -0.00105    0.00280    0.00087
C2    1    0.571024    0.703019    0.544530    11.00000    0.01928    0.01819 =
         0.02298    0.00713    0.00719   -0.00316
AFIX  43
H2    2    0.642602    0.719252    0.544748    11.00000   -1.20000
AFIX   0
C3    1    0.456844    0.715433    0.468670    11.00000    0.02231    0.01821 =
         0.02449    0.01038    0.00624   -0.00249
AFIX  43
H3    2    0.431493    0.742179    0.404696    11.00000   -1.20000
AFIX   0
C4    1    0.252841    0.683240    0.433388    11.00000    0.01468    0.01832 =
         0.01737    0.00930    0.00358    0.00332
C5    1    0.199440    0.648466    0.332166    11.00000    0.01943    0.02136 =
         0.01660    0.00868    0.00519    0.00292
C6    1    0.073903    0.651688    0.264756    11.00000    0.01992    0.02711 =
         0.01605    0.00751    0.00203   -0.00099
AFIX  43
H6    2    0.035600    0.628175    0.195570    11.00000   -1.20000
AFIX   0
C7    1    0.003366    0.688482    0.296313    11.00000    0.01597    0.03524 =
         0.02331    0.01625    0.00552    0.00233
C8    1    0.061015    0.723654    0.395538    11.00000    0.02579    0.03101 =
         0.02878    0.01200    0.01434    0.01261
AFIX  43
H8    2    0.013686    0.749693    0.415967    11.00000   -1.20000
AFIX   0
C9    1    0.185876    0.721934    0.465906    11.00000    0.02563    0.02272 =
         0.01939    0.00855    0.00864    0.00558
C10   1    0.274251    0.607692    0.298231    11.00000    0.02477    0.03314 =
         0.02142   -0.00163    0.00553    0.00366
AFIX 137
H10A  2    0.329258    0.627420    0.270660    11.00000   -1.50000
H10B  2    0.220276    0.583951    0.231433    11.00000   -1.50000
H10C  2    0.321919    0.585163    0.370508    11.00000   -1.50000
AFIX   0
C11   1   -0.133013    0.689012    0.227127    11.00000    0.01823    0.05221 =
         0.03296    0.01793    0.00659    0.00524
AFIX 137
H11A  2   -0.155249    0.679345    0.140443    11.00000   -1.50000
H11B  2   -0.163915    0.725808    0.231751    11.00000   -1.50000
H11C  2   -0.168581    0.662227    0.264186    11.00000   -1.50000
AFIX   0
C12   1    0.247801    0.759977    0.573844    11.00000    0.03472    0.02883 =
         0.03323   -0.00322    0.00843    0.01081
AFIX 137
H12A  2    0.300205    0.738555    0.646143    11.00000   -1.50000
H12B  2    0.186345    0.779420    0.592439    11.00000   -1.50000
H12C  2    0.297155    0.786716    0.553198    11.00000   -1.50000
AFIX   0
C13   1    0.676601    0.637604    0.710216    11.00000    0.01276    0.01572 =
         0.01584    0.00311    0.00536   -0.00076
C14   1    0.721433    0.591351    0.673640    11.00000    0.01591    0.01828 =
         0.01784    0.00098    0.00773   -0.00157
C15   1    0.835523    0.572001    0.753171    11.00000    0.01933    0.01967 =
         0.02457    0.00280    0.01140    0.00500
AFIX  43
H15   2    0.866821    0.539970    0.730962    11.00000   -1.20000
AFIX   0
C16   1    0.904933    0.598084    0.863924    11.00000    0.01624    0.02745 =
         0.02281    0.00572    0.00624    0.00402
C17   1    0.856786    0.644157    0.896832    11.00000    0.01784    0.02633 =
         0.01615   -0.00113    0.00405   -0.00211
AFIX  43
H17   2    0.903433    0.662072    0.972856    11.00000   -1.20000
AFIX   0
C18   1    0.742707    0.664753    0.822015    11.00000    0.01551    0.01959 =
         0.01809    0.00022    0.00730   -0.00314
C19   1    0.649625    0.564533    0.551836    11.00000    0.02193    0.02671 =
         0.02280   -0.00565    0.00877    0.00040
AFIX 137
H19A  2    0.574741    0.549060    0.551787    11.00000   -1.50000
H19B  2    0.697972    0.535069    0.538137    11.00000   -1.50000
H19C  2    0.629086    0.591887    0.485730    11.00000   -1.50000
AFIX   0
C20   1    1.030738    0.577519    0.944955    11.00000    0.02460    0.04759 =
         0.03303    0.00016    0.00069    0.01280
AFIX 137
H20A  2    1.027803    0.556029    1.013380    11.00000   -1.50000
H20B  2    1.085593    0.608895    0.978028    11.00000   -1.50000
H20C  2    1.060536    0.554275    0.896089    11.00000   -1.50000
AFIX   0
C21   1    0.691266    0.714655    0.859048    11.00000    0.02100    0.02338 =
         0.02382   -0.00572    0.00555    0.00032
AFIX 137
H21A  2    0.658123    0.740130    0.789075    11.00000   -1.50000
H21B  2    0.755838    0.732998    0.928872    11.00000   -1.50000
H21C  2    0.626454    0.703222    0.883230    11.00000   -1.50000
AFIX   0
C22   1    0.129938    0.566123    0.500407    11.00000    0.01661    0.01904 =
         0.01733    0.00242    0.00551   -0.00092
AFIX  43
H22   2    0.171793    0.541942    0.468667    11.00000   -1.20000
AFIX   0
C23   1    0.004447    0.567421    0.444843    11.00000    0.01715    0.02208 =
         0.01795    0.00330    0.00320   -0.00398
C24   1   -0.060280    0.601626    0.488473    11.00000    0.01504    0.02407 =
         0.02703    0.01157    0.00734    0.00139
AFIX  43
H24   2   -0.146629    0.602325    0.452454    11.00000   -1.20000
AFIX   0
C25   1    0.007661    0.634691    0.587303    11.00000    0.02134    0.01929 =
         0.02809    0.00707    0.01444    0.00405
C26   1    0.133602    0.631761    0.640865    11.00000    0.01834    0.01748 =
         0.02037    0.00231    0.00771    0.00038
AFIX  43
H26   2    0.177954    0.654392    0.710115    11.00000   -1.20000
AFIX   0
C27   1    0.405377    0.472115    0.767238    11.00000    0.01331    0.01594 =
         0.01462   -0.00103    0.00197   -0.00079
AFIX  43
H27   2    0.430075    0.467047    0.701794    11.00000   -1.20000
AFIX   0
C28   1    0.403357    0.427257    0.838157    11.00000    0.01491    0.01369 =
         0.02013   -0.00053    0.00375   -0.00020
C29   1    0.369280    0.432688    0.935482    11.00000    0.01402    0.01821 =
         0.01881    0.00615    0.00192   -0.00030
AFIX  43
H29   2    0.369569    0.402494    0.986287    11.00000   -1.20000
AFIX   0
C30   1    0.334812    0.485019    0.953714    11.00000    0.01071    0.02329 =
         0.01578    0.00340    0.00357    0.00047
C31   1    0.336981    0.528869    0.880759    11.00000    0.01166    0.01710 =
         0.01491    0.00054    0.00279    0.00011
AFIX  43
H31   2    0.312307    0.564141    0.896001    11.00000   -1.20000
AFIX   0
CL1   3    0.408074    0.654118    0.852044    11.00000    0.02533    0.01420 =
         0.01665   -0.00287    0.00666   -0.00169
CL2   3   -0.071321    0.527676    0.314317    11.00000    0.01908    0.03392 =
         0.02261   -0.00133    0.00003   -0.00680
CL3   3   -0.062233    0.683621    0.640704    11.00000    0.02713    0.02886 =
         0.04922    0.00115    0.02289    0.00757
CL4   3    0.444641    0.363727    0.801532    11.00000    0.03640    0.01301 =
         0.03093    0.00105    0.01390    0.00320
CL5   3    0.288795    0.496231    1.071600    11.00000    0.02142    0.03356 =
         0.02162    0.01014    0.01274    0.00871
IR1   4    0.397191    0.590023    0.685240    11.00000    0.01104    0.01062 =
         0.01125    0.00093    0.00286   -0.00004
H     2    0.387880    0.549020    0.586194    11.00000    0.03041
HA    2    0.529418    0.577831    0.749407    11.00000    0.02546
N1    5    0.382121    0.681694    0.501275    11.00000    0.01525    0.01374 =
         0.01613    0.00599    0.00245    0.00132
N2    5    0.565669    0.661857    0.623255    11.00000    0.01370    0.01516 =
         0.01437    0.00258    0.00335   -0.00041
N3    5    0.194516    0.597886    0.597654    11.00000    0.01428    0.01642 =
         0.01645    0.00534    0.00490    0.00127
N4    5    0.373161    0.522815    0.788750    11.00000    0.01171    0.01331 =
         0.01384    0.00117    0.00142   -0.00110
HKLF 4


REM  sbd23001_a.res in P2(1)/c
REM wR2 = 0.0433, GooF = S = 1.080, Restrained GooF = 1.080 for all data
REM R1 = 0.0187 for 5576 Fo > 4sig(Fo) and 0.0192 for all 5680 data
REM 385 parameters refined using 0 restraints

END

WGHT      0.0160      4.8052

REM Highest difference peak  1.949,  deepest hole -0.451,  1-sigma level  0.073
Q1    1   0.4059  0.6240  0.7205  11.00000  0.05    1.95
Q2    1   0.4222  0.5376  0.6763  11.00000  0.05    0.49
Q3    1   0.7099  0.6182  0.6759  11.00000  0.05    0.34
Q4    1   0.2142  0.7039  0.4469  11.00000  0.05    0.31
Q5    1   0.3828  0.6176  0.6036  11.00000  0.05    0.31
Q6    1   0.4427  0.5607  0.7463  11.00000  0.05    0.30
Q7    1   0.3787  0.4602  0.9550  11.00000  0.05    0.30
;
_shelx_res_checksum                42454
_shelx_hkl_file
;
   0   0  -1 201.024 48.7256   9
   0   0  -2 226050. 4251.24   8
   0   0  -3 65.1186 53.8270   8
   0   0   4 31474.7 1394.73   4
   0   0   5 64.2929 158.781   4
   0   0  -5 63.0094 200.891   2
   0   0   6 165180. 4567.11   4
   0   0  -6 117069. 4039.32   2
   0   0   7 206.867 208.566   4
   0   0  -7 75.6336 119.225   5
   0   0  -7-99.9384 302.276   2
   0   0  -8 251541. 5397.37   5
   0   0   8 270935. 7548.55   4
   0   0  -8 250376. 7310.29   2
   0   0   9 285.671 407.326   4
   0   0  -9 134.800 155.731   5
   0   0  -9 265.026 298.755   2
   0   0 -10 34191.8 1287.03   5
   0   0  10 29646.9 2315.32   4
   0   0 -10 34847.4 2359.32   2
   0   0 -11 255.062 203.414   5
   0   0  11 527.422 220.558   6
   0   0 -12 1142.90 215.175   5
   0   0  12 1341.66 236.603   6
   0  -1   1 77412.4 1703.61   4
   0   1  -1 79097.3 1548.70   7
   0   1   1 79827.1 1561.46   7
   0   1  -1 75286.3 1656.60   9
   0   1  -2 65531.0 1483.46   8
   0   1  -2 69346.6 1597.87   9
   0   1  -3 176952. 3562.37   8
   0  -1   4 91095.9 2694.30   4
   0   1  -4 87693.8 1982.52   8
   0  -1   5 265688. 6698.93   4
   0  -1  -5 313095. 6949.16   2
   0  -1   6 22484.7 1430.79   4
   0  -1  -6 6713.12 930.659   2
   0  -1   7 923.666 373.451   4
   0  -1  -7 904.440 188.600   5
   0  -1  -7 1097.94 427.274   2
   0  -1  -8 4263.72 395.828   5
   0  -1   8 5570.73 895.054   4
   0  -1  -8 4866.81 833.157   2
   0  -1  -9 14289.5 772.263   5
   0  -1   9 13454.7 1477.41   4
   0  -1  -9 12561.7 1414.03   2
   0  -1 -10 21101.1 968.992   5
   0  -1  10 19533.6 1867.06   4
   0  -1 -10 20986.0 1855.91   2
   0  -1 -11 108366. 2775.45   5
   0  -1  11 114373. 2843.92   6
   0  -1  12 25067.5 961.847   6
   0  -1 -12 25287.9 942.899   5
   0   2   0 111713. 2296.72   7
   0   2  -1 467155. 8733.17   9
   0   2  -1 474031. 8625.29   7
   0   2   1 457383. 8497.94   8
   0   2   1 464866. 8638.00   7
   0   2   1 445196. 8643.37   4
   0  -2   1 471987. 8658.02   4
   0   2  -2 40887.5 1176.17   9
   0   2  -2 41237.9 971.528   7
   0   2  -2 39732.7 1087.91   8
   0  -2   2 40100.9 1225.38   4
   0   2   2 41839.3 1004.56   7
   0   2  -3 49865.1 1459.66   9
   0   2  -3 48721.1 1316.38   8
   0   2  -3 49054.6 1065.98   7
   0  -2   3 51875.5 1638.90   4
   0  -2   4 16163.3 959.863   4
   0   2  -4 14793.8 637.500   8
   0  -2   5 201292. 5248.97   4
   0  -2  -5 213464. 5324.83   2
   0  -2   6 4574.87 676.527   4
   0  -2  -6 1946.28 608.959   2
   0  -2  -7 44733.7 1372.89   5
   0   2  -7 46360.6 1385.24   5
   0  -2   7 47742.7 2437.41   4
   0  -2  -7 46658.4 2392.71   2
   0   2  -8 96648.5 2499.51   5
   0  -2  -8 100390. 2526.90   5
   0  -2   8 99494.0 4032.23   4
   0  -2  -8 100707. 4050.56   2
   0  -2  -9 21606.6 972.980   5
   0  -2   9 22180.4 1907.94   4
   0  -2  -9 22276.3 1835.46   2
   0  -2 -10 12632.6 736.595   5
   0  -2  10 11822.7 1461.97   4
   0   2  10 12670.1 1497.10   4
   0  -2 -10 13137.5 1468.85   2
   0   2 -10 11660.1 1392.04   2
   0  -2  11 577.858 194.579   6
   0  -2 -11 781.157 206.933   5
   0  -2  12 3134.68 326.656   6
   0  -2 -12 3088.10 322.066   5
   0   3   0 40.0080 60.1332   8
   0   3   0 30.3690 71.8088   7
   0  -3   1 204587. 3917.98   4
   0   3   1 203770. 3922.15   4
   0   3  -1 194933. 4022.93   7
   0   3   1 197508. 4041.45   7
   0   3   1 200960. 3902.83   8
   0   3   1 199534. 3817.49   9
   0  -3   2 243793. 5060.08   4
   0   3   2 252454. 5084.51   4
   0   3  -2 244454. 4858.29   7
   0   3   2 249616. 4904.60   7
   0   3  -2 244278. 4996.60   8
   0   3  -2 251633. 5114.90   9
   0   3   3 12182.0 710.300   4
   0  -3   3 12172.0 714.195   4
   0   3  -3 11492.3 587.283   8
   0   3  -3 12769.5 473.480   7
   0   3  -3 11467.1 646.872   9
   0   3  -4 254720. 5486.80   8
   0   3   4 251704. 6031.35   4
   0  -3   4 253292. 6021.17   4
   0   3  -5 14718.4 708.592   8
   0  -3   5 14018.5 1016.16   4
   0   3   5 14087.3 1041.72   4
   0   3  -5 14181.9 1037.00   2
   0  -3  -5 14505.1 1040.92   2
   0   3   6 112604. 3662.99   4
   0  -3   6 107352. 3601.20   4
   0  -3  -6 109742. 3730.90   2
   0  -3  -7 10627.8 577.740   5
   0   3  -7 10976.2 587.886   5
   0   3   7 9378.55 1056.15   4
   0  -3   7 10666.2 1114.47   4
   0   3  -7 10029.4 1096.09   2
   0  -3  -7 9594.57 1073.62   2
   0   3   8 868.283 395.552   4
   0  -3   8 733.730 389.967   4
   0   3  -8 382.917 175.877   5
   0  -3  -8 737.132 208.250   5
   0   3  -8 118.393 292.495   2
   0  -3  -8-117.977 336.526   2
   0   3   9 1689.64 635.558   4
   0  -3   9 1945.72 627.347   4
   0   3  -9 1946.50 295.277   5
   0  -3  -9 2011.61 302.549   5
   0   3  -9 655.350 591.725   2
   0  -3  -9 392.140 494.000   2
   0   3 -10 75022.9 2118.12   5
   0  -3 -10 73970.6 2105.65   5
   0  -3  10 73399.4 3661.44   4
   0   3  10 67548.8 3565.00   4
   0  -3 -10 75112.9 3543.16   2
   0   3 -10 72014.4 3498.80   2
   0   3  11 859.146 225.088   6
   0  -3  11 910.697 231.001   6
   0   3 -11 672.987 200.458   5
   0  -3 -11 1010.80 235.683   5
   0   3  12 87113.6 2197.55   6
   0  -3  12 88773.7 2201.63   6
   0  -3 -12 85681.1 2157.98   5
   0   3 -12 90231.6 2188.74   5
   0   4   0 408223. 7916.24   8
   0   4   0 413632. 7986.81   7
   0   4   1 117392. 2341.06   4
   0  -4   1 111925. 2318.17   4
   0   4   1 111937. 2434.14   8
   0   4   1 110092. 2570.67   7
   0   4  -1 114921. 2570.75   7
   0   4   1 112198. 2344.39   9
   0   4   2 288657. 5861.92   4
   0  -4   2 288304. 5854.74   4
   0   4   2 296868. 5853.42   7
   0   4  -2 287924. 5914.42   8
   0   4  -2 300638. 5807.23   7
   0   4   2 289492. 5558.85   8
   0   4   2 290896. 5379.70   9
   0   4   3 82748.8 2279.35   4
   0  -4   3 82178.2 2268.83   4
   0   4  -3 79583.2 1916.40   7
   0   4  -3 80938.1 2128.29   8
   0   4  -3 81997.1 2269.01   9
   0   4  -4 13885.5 935.153   2
   0  -4  -4 14437.5 995.506   2
   0   4   4 17716.3 1012.78   4
   0  -4   4 17973.1 1022.76   4
   0   4  -4 18468.8 840.066   8
   0   4  -4 17720.8 942.346   9
   0   4  -5 10314.9 635.491   8
   0  -4   5 11220.6 903.527   4
   0   4   5 9293.26 839.761   4
   0  -4  -5 8815.67 822.203   2
   0   4  -5 9901.41 876.656   2
   0   4   6 139595. 4284.66   4
   0  -4   6 132584. 4194.06   4
   0  -4  -6 137919. 4258.65   2
   0   4  -6 140356. 4311.61   2
   0  -4  -7 61985.1 1596.02   5
   0   4  -7 58624.2 1571.05   5
   0  -4   7 61327.3 2751.38   4
   0   4   7 62642.1 2818.34   4
   0   4  -7 26237.4 2195.51   2
   0  -4  -7 27405.5 2253.10   2
   0   4  -8 21088.5 895.948   5
   0  -4  -8 21004.0 901.889   5
   0  -4   8 19194.6 1653.34   4
   0   4   8 19024.8 1647.24   4
   0   4  -8 20430.3 1707.85   2
   0  -4  -8 20447.9 1683.30   2
   0  -4  -9 89419.1 1938.20   5
   0   4  -9 89069.1 1927.55   5
   0   4   9 94799.3 3839.04   4
   0  -4   9 84426.8 3616.89   4
   0   4 -10 26586.1 1082.73   5
   0  -4 -10 24966.3 1058.28   5
   0   4  10 24480.5 2039.95   4
   0  -4  10 26225.6 2104.42   4
   0  -4 -10 25550.6 2001.56   2
   0   4 -10 24016.5 1937.81   2
   0   4  11 7642.03 549.969   6
   0  -4  11 7525.47 544.671   6
   0   4 -11 6952.52 511.317   5
   0  -4 -11 7190.19 511.315   5
   0  -4  12 882.783 187.806   6
   0   4  12 608.457 177.021   6
   0   4 -12 808.780 175.911   5
   0  -4 -12 559.387 167.786   5
   0   5   0 51.5343 100.654   7
   0   5   0 226.637 131.292   8
   0   5   0 251.984 123.479   9
   0   5   1 55619.7 1314.95   9
   0   5   1 54781.3 1185.79   4
   0  -5   1 56223.2 1182.56   4
   0   5  -1 56749.9 1538.07   7
   0   5   1 53844.7 1395.10   8
   0  -5  -2 853.534 190.813   2
   0   5  -2 908.001 198.212   2
   0   5   2 811.868 177.453   4
   0  -5   2 578.718 151.823   4
   0   5  -2 346.174 141.617   7
   0   5   2 620.859 183.025   7
   0   5  -2 904.200 208.342   8
   0   5   2 628.555 95.1860   9
   0   5  -3 201805. 4533.19   2
   0  -5  -3 206398. 4543.27   2
   0   5  -3 198152. 4606.82   9
   0   5   3 195727. 4302.34   7
   0   5  -3 199434. 4455.25   8
   0   5  -3 202672. 4238.32   7
   0  -5   3 194324. 4464.31   4
   0   5   3 193888. 4473.26   4
   0   5  -4 7227.46 681.013   2
   0  -5  -4 7125.46 642.239   2
   0   5  -4 6397.68 594.906   9
   0   5  -4 7243.06 424.908   7
   0   5  -4 6495.31 528.716   8
   0   5   4 6340.38 604.031   4
   0  -5   4 5293.16 554.804   4
   0   5  -5 106395. 2695.25   8
   0  -5   5 107061. 3178.34   4
   0   5   5 105802. 3177.20   4
   0  -5   6 1462.24 384.619   4
   0   5   6 829.763 324.552   4
   0  -5  -6 1398.22 423.248   2
   0   5  -6 745.117 334.413   2
   0  -5  -7 50636.3 1488.36   5
   0   5  -7 51709.8 1497.24   5
   0   5   7 54513.3 2634.11   4
   0  -5   7 52664.1 2579.88   4
   0  -5  -7 46904.9 2479.30   2
   0  -5  -8 14560.5 742.617   5
   0   5  -8 15732.3 761.845   5
   0  -5   8 16626.0 1513.50   4
   0   5   8 19805.6 1654.90   4
   0  -5  -8 12327.5 1383.11   2
   0   5  -8 17705.6 1685.00   2
   0  -5  -9 22692.9 983.885   5
   0   5  -9 23400.9 997.780   5
   0   5   9 22985.3 1942.51   4
   0  -5   9 22254.3 1905.41   4
   0   5  -9 21914.3 1833.13   2
   0  -5  -9 21329.9 1804.42   2
   0  -5 -10 15804.1 804.213   5
   0   5 -10 15212.0 789.214   5
   0   5  10 14273.4 1599.52   4
   0   5 -10 12765.3 1440.15   2
   0  -5 -10 14560.5 1501.73   2
   0   5  11 82152.9 2182.46   6
   0  -5  11 79369.1 2159.34   6
   0  -5 -11 81225.1 2148.71   5
   0   5 -11 79891.2 2139.28   5
   0   5 -12 572.847 159.126   5
   0  -5 -12 740.035 168.315   5
   0  -5  12 767.521 175.928   6
   0   5  12 708.445 178.999   6
   0   6   0 38032.4 1264.89   8
   0   6   0 37932.2 1320.13   7
   0   6   0 36891.9 1205.15   9
   0  -6   1 57346.0 1230.15   4
   0   6   1 54609.9 1228.94   4
   0   6   1 56237.7 1563.68   8
   0   6  -1 57182.3 1699.61   7
   0   6   1 55187.0 1461.92   9
   0   6  -2 15120.6 671.542   2
   0  -6  -2 15931.4 685.637   2
   0   6   2 14545.9 513.975   9
   0   6   2 13205.6 611.770   8
   0   6   2 15612.3 794.781   7
   0   6  -2 14749.7 739.747   7
   0   6  -2 12711.8 738.587   8
   0  -6   2 13864.2 620.309   4
   0   6   2 15028.1 645.966   4
   0   6  -3 10492.1 681.557   2
   0  -6  -3 11522.4 706.715   2
   0   6  -3 11555.1 785.318   9
   0   6   3 10196.6 640.663   7
   0   6  -3 10191.6 601.595   7
   0   6  -3 10452.8 697.546   8
   0   6   3 11370.8 686.531   4
   0  -6   3 10015.6 635.834   4
   0  -6  -4 15899.0 976.924   2
   0   6  -4 15011.1 954.395   2
   0   6  -4 16050.1 733.155   7
   0   6   4 14423.2 923.065   4
   0  -6   4 14810.3 925.249   4
   0   6  -4 15172.5 975.661   9
   0   6  -4 15793.9 892.390   8
   0  -6   5 1203.94 332.982   4
   0   6   5 1493.71 359.580   4
   0   6  -5 1502.04 298.544   8
   0   6  -5 1864.34 440.973   2
   0  -6  -5 1322.87 372.210   2
   0   6  -6 73407.8 2361.52   8
   0  -6   6 75327.9 2920.18   4
   0   6   6 82080.4 3038.91   4
   0  -6  -6 77204.4 2947.85   2
   0   6  -6 79398.4 2996.73   2
   0   6  -7 8082.99 489.896   5
   0  -6  -7 7296.37 473.349   5
   0   6   7 9570.40 1082.03   4
   0  -6   7 7335.15 922.116   4
   0  -6  -7 7156.31 936.010   2
   0   6  -7 6799.17 919.765   2
   0   6  -8 117970. 2888.00   5
   0  -6  -8 118548. 2901.46   5
   0  -6   8 120411. 4515.55   4
   0   6   8 121762. 4545.42   4
   0   6  -8 132490. 4613.70   2
   0  -6  -8 131165. 4610.15   2
   0   6  -9 9527.03 599.707   5
   0  -6  -9 9719.89 609.768   5
   0   6  -9 8378.72 522.626  16
   0  -6  -9 8484.25 1153.16   2
   0   6  -9 8508.99 1142.20   2
   0   6   9 7495.12 1127.70   4
   0  -6   9 8673.68 1191.44   4
   0   6 -10 34486.2 1258.71   5
   0  -6 -10 36860.0 1289.73   5
   0  -6 -10 34271.9 2271.73   2
   0   6 -10 36356.6 2342.42   2
   0  -6  11 111.525 146.081   6
   0   6  11 28.4204 156.959   6
   0   6 -11 81.6143 139.874   5
   0  -6 -11 379.711 149.791   5
   0  -6  12 2500.27 263.812   6
   0   6  12 2964.52 285.013   6
   0   7   0 74.3915 183.766   7
   0   7   0 29.9087 144.677   9
   0   7  -1 224383. 4160.08   2
   0  -7  -1 216423. 4156.97   2
   0   7   1 212197. 4545.52   9
   0  -7   1 216058. 4115.82   4
   0   7   1 214720. 4126.27   4
   0   7   1 215715. 4698.82   8
   0   7  -1 218237. 4888.26   7
   0  -7  -2 185393. 3895.06   2
   0   7  -2 185002. 3895.16   2
   0   7   2 181750. 3828.30   4
   0  -7   2 177223. 3809.40   4
   0   7   2 180583. 3722.16   9
   0   7  -2 184886. 4370.94   9
   0   7  -2 180187. 4186.43   7
   0   7   2 181574. 4266.34   7
   0   7   2 175628. 3949.72   8
   0  -7  -3 51476.7 1791.62   2
   0  -7   3 58216.5 1773.21   4
   0   7   3 57544.1 1782.52   4
   0   7   3 59108.1 1898.23   7
   0   7  -3 54907.1 2017.91   9
   0   7  -3 54992.5 1920.25   8
   0   7  -3 60797.0 1834.18   7
   0   7   4 270314. 6135.57   4
   0  -7   4 265667. 6110.24   4
   0   7  -4 271708. 5768.71   7
   0   7  -4 267568. 6402.29   9
   0   7  -4 263784. 6118.87   8
   0   7  -5 134422. 3623.50   8
   0  -7   5 131755. 3826.32   4
   0   7   5 130795. 3856.40   4
   0   7  -5 128598. 3873.70   2
   0  -7  -5 138301. 3954.42   2
   0   7  -6 90698.9 2740.41   8
   0   7   6 95364.1 3284.63   4
   0  -7   6 92489.0 3233.39   4
   0   7  -6 69136.3 3158.54   2
   0  -7  -6 71952.8 3208.30   2
   0  -7  -7 15326.5 695.679   5
   0   7  -7 14228.9 666.771   5
   0   7  -7 14333.2 1353.08   2
   0  -7  -7 16231.1 1420.98   2
   0   7   7 13448.1 1274.17   4
   0  -7   7 14607.7 1303.19   4
   0   7  -8 436.503 148.784  16
   0  -7   8-117.818 356.385   4
   0   7   8 241.873 404.418   4
   0   7  -8 227.401 151.717   5
   0  -7  -8 510.442 173.972   5
   0   7  -8-115.605 285.534   2
   0  -7  -8 115.039 306.898   2
   0   7  -9 26460.2 1053.53   5
   0  -7  -9 25699.4 1039.36   5
   0   7  -9 25926.0 980.833  16
   0   7   9 27477.9 2077.59   4
   0  -7   9 28972.8 2113.59   4
   0  -7  -9 29329.3 2064.05   2
   0   7  -9 24661.1 1930.34   2
   0   7 -10 90341.8 2371.74   5
   0  -7  10 90566.0 2392.77   6
   0  -7 -10 88728.5 2360.16   5
   0   7  10 95471.2 2438.55   6
   0  -7  11 31317.9 1111.62   6
   0   7 -11 32920.3 1116.09   5
   0  -7 -11 31206.7 1097.92   5
   0   7  11 33238.2 1139.44   6
   0   7  12 52692.4 1392.67   6
   0  -7  12 51701.0 1381.59   6
   0   8   0 14504.4 781.800   9
   0   8   0 13529.1 852.691   7
   0   8   0 14055.3 812.203   8
   0   8   1 245663. 5111.22   9
   0   8  -1 242922. 5449.32   8
   0   8   1 229679. 5254.37   8
   0   8  -1 245474. 5473.03   7
   0  -8  -2 3149.40 294.950   2
   0   8  -2 3676.55 317.934   2
   0   8   2 3135.21 276.003   4
   0  -8   2 3644.67 288.842   4
   0   8  -2 3356.86 439.542   9
   0   8   2 3045.51 281.146   9
   0   8  -2 3513.27 432.434   7
   0   8   2 3324.74 355.176   8
   0  -8  -3 184432. 4130.87   2
   0   8  -3 171735. 4085.24   2
   0   8   3 169785. 4332.89   7
   0   8   3 173797. 4024.54   4
   0  -8   3 175881. 4013.54   4
   0   8  -3 174834. 4209.24   7
   0   8  -3 174202. 4384.10   8
   0   8   3 180662. 3869.66   8
   0   8  -3 174664. 4544.33   9
   0   8  -4 3107.01 500.544   9
   0  -8  -4 3692.44 484.751   2
   0   8  -4 3378.44 468.258   2
   0  -8   4 2956.17 413.985   4
   0   8  -4 3145.45 384.831   7
   0   8   4 3718.88 468.287   4
   0   8  -4 3231.76 458.211   8
   0  -8  -5 25479.2 1460.98   2
   0   8  -5 21361.6 1457.51   2
   0   8   5 22382.2 1324.70   4
   0  -8   5 21590.4 1279.79   4
   0   8  -5 24408.6 1322.23   8
   0  -8  -6 27365.3 1635.47   2
   0   8  -6 25184.6 1571.76   2
   0   8  -6 23466.7 1317.91   8
   0   8   6 22077.5 1474.42   4
   0  -8   6 22262.6 1466.11   4
   0  -8   7 196836. 5752.37   4
   0   8   7 203325. 5863.42   4
   0   8  -7 197616. 6165.79   2
   0   8  -7 198424. 4183.82  16
   0  -8  -7 194453. 4160.80   5
   0   8  -7 201412. 4185.77   5
   0   8  -8 2284.75 288.054   5
   0  -8  -8 1445.22 242.915   5
   0   8  -8 1822.84 551.679   2
   0  -8  -8 1248.48 472.763   2
   0   8  -8 1730.53 256.418  16
   0   8   8 1552.49 552.570   4
   0  -8   8 1044.11 468.825   4
   0  -8  -9 145659. 5001.06   2
   0   8  -9 139810. 4954.05   2
   0  -8  -9 142437. 3318.91   5
   0   8  -9 143919. 3329.73   5
   0  -8   9 133239. 4971.32   4
   0   8   9 142183. 5138.83   4
   0   8  -9 139931. 3228.53  16
   0   8 -10 6138.20 414.859  16
   0  -8 -10 5354.11 439.785   5
   0   8 -10 5910.38 458.360   5
   0  -8  10 5886.88 464.234   6
   0   8  10 6055.66 472.095   6
   0   8  11 3189.01 320.227   6
   0  -8  11 2509.21 283.968   6
   0  -8 -11 2941.16 295.817   5
   0   8 -11 2611.28 293.858   5
   0   8 -12 147.729 120.691  15
   0   8  12 115.015 107.396   6
   0  -8  12 225.085 113.503   6
   0   9   0 198.602 200.354   7
   0   9   0 399.885 184.833   8
   0   9   0 593.073 214.781   9
   0   9  -1 634.970 251.330   7
   0   9  -1 1946.11 352.863   9
   0   9   1 328.608 140.973   9
   0   9  -1 2006.49 347.492   8
   0   9   1 327.896 170.721   8
   0   9  -2 239115. 5695.16   9
   0   9   2 241661. 5015.60   9
   0   9  -2 243753. 5609.11   7
   0   9   2 241107. 5665.34   7
   0   9   2 236132. 5299.56   8
   0   9  -2 255738. 4906.16   2
   0  -9  -2 226039. 4851.28   2
   0  -9   2 241448. 4815.53   4
   0   9   2 240359. 4828.28   4
   0   9  -3 52301.8 2118.17   9
   0   9   3 51302.2 1627.35   8
   0   9   3 54881.5 2023.53   7
   0   9  -3 53273.5 2034.56   8
   0   9  -3 52540.6 1899.28   7
   0  -9  -3 54368.4 1721.78   2
   0   9  -3 58142.8 1771.12   2
   0  -9   3 51435.8 1638.33   4
   0   9   3 53636.9 1664.06   4
   0   9  -4 324445. 7659.57   9
   0   9  -4 325719. 7083.90   7
   0  -9   4 316057. 7061.99   4
   0   9   4 318991. 7112.94   4
   0   9  -4 338152. 7246.28   2
   0  -9  -4 329498. 7199.31   2
   0   9  -4 326391. 7432.66   8
   0  -9  -5 54829.0 2155.66   2
   0   9   5 48683.2 2032.72   4
   0  -9   5 47074.5 1972.96   4
   0   9  -5 49622.2 2034.63   8
   0   9  -6 21034.7 807.527  16
   0   9  -6 20381.5 1275.86   8
   0   9   6 20031.3 1403.83   4
   0  -9   6 25137.5 1512.80   4
   0  -9  -6 21923.8 1566.36   2
   0  -9  -7-98.1933 242.614   2
   0   9  -7-197.634 298.978   2
   0   9  -7 529.813 170.128  14
   0  -9  -7 715.316 168.446   5
   0   9  -7 810.365 173.446   5
   0  -9   7 293.040 278.650   4
   0   9   7 302.559 287.695   4
   0   9  -7 720.584 185.448  16
   0   9  -8 19773.0 851.688  16
   0   9   8 17873.9 1566.97   4
   0  -9   8 18115.0 1555.01   4
   0   9  -8 21781.6 873.764   5
   0  -9  -8 18353.8 818.073   5
   0   9  -8 18251.2 1570.48   2
   0  -9  -8 20867.9 1633.15   2
   0  -9   9 2076.02 654.840   4
   0   9   9 2013.20 650.218   4
   0   9  -9 4014.80 384.404   5
   0  -9   9 3656.41 377.559   6
   0  -9  -9 4293.73 393.416   5
   0   9  -9 4339.60 830.376   2
   0  -9  -9 3752.86 787.091   2
   0   9  -9 3693.13 360.476  16
   0  -9  10 72013.9 1938.99   6
   0  -9 -10 73600.8 1934.40   5
   0   9 -10 72703.3 1928.82   5
   0   9  10 69868.9 1933.49   6
   0   9 -10 69283.3 1825.27  16
   0  -9 -11 12485.6 587.729   5
   0   9  11 11637.7 564.179  11
   0  -9  11 12617.6 596.328   6
   0   9  11 13685.5 622.164   6
   0   9  12 50180.9 1245.10   6
   0  -9  12 47922.9 1224.21   6
   0  10   0 130184. 3539.57   8
   0  10   0 130576. 3657.11   7
   0  10   0 126773. 3380.14   9
   0  10  -1 234628. 5628.87   8
   0  10  -1 233627. 5646.42   7
   0  10   1 238364. 5480.83   8
   0  10   1 235531. 5238.85   9
   0  10  -1 234903. 5579.42   9
   0  10   2 9161.10 414.828   4
   0 -10   2 8952.88 397.525   4
   0  10  -2 10498.1 819.661   7
   0  10   2 9690.24 813.764   7
   0  10  -2 8852.30 418.099   2
   0 -10  -2 9073.44 432.212   2
   0  10   2 8874.28 560.350   9
   0  10   2 9412.70 702.250   8
   0  10  -3 22875.4 999.827   2
   0 -10  -3 24516.5 1026.21   2
   0  10   3 25140.7 1087.14   8
   0  10  -3 21508.1 1352.34   9
   0  10  -3 25645.3 1378.15   8
   0  10  -3 20921.9 1195.60   7
   0  10   3 23605.3 1318.83   7
   0  10   3 24311.5 991.606   4
   0 -10   3 23532.5 963.977   4
   0  10  -4 2087.57 443.670   9
   0  10   4 2543.02 381.861   4
   0 -10   4 2915.72 402.407   4
   0  10  -4 2348.87 456.517   8
   0  10  -4 3086.16 441.696   2
   0 -10  -4 2895.61 426.990   2
   0  10  -4 3094.19 448.207   7
   0  10  -5 33005.3 1701.75   8
   0  10  -5 32785.2 1627.47   2
   0 -10  -5 32899.7 1624.53   2
   0  10   5 32222.7 1595.54   4
   0 -10   5 32590.5 1588.88   4
   0 -10   6 45392.4 1953.00   4
   0  10   6 47345.4 2027.35   4
   0  10  -6 46166.7 1113.77  14
   0  10  -6 43492.5 1874.94   8
   0  10  -6 44676.1 1062.81  17
   0  10  -6 44576.8 1099.27  16
   0 -10   7 101995. 3712.19   4
   0  10   7 108793. 3856.19   4
   0  10  -7 106243. 2538.39  14
   0 -10  -7 109426. 3819.45   2
   0  10  -7 97258.6 3681.00   2
   0  10  -7 102588. 2459.81   5
   0  10  -7 103455. 2476.27  17
   0  10  -7 103834. 2552.19  16
   0  10  -8 99409.7 2508.66  16
   0 -10   8 101352. 3906.66   4
   0  10   8 103139. 3970.22   4
   0  10  -8 103813. 3898.65   2
   0 -10  -8 97774.1 3810.97   2
   0 -10  -8 97335.6 2446.95   5
   0  10  -8 103544. 2476.20   5
   0  10  -9 25362.8 976.705  16
   0  10   9 25264.0 990.666   6
   0 -10   9 24333.2 960.954   6
   0 -10  -9 25826.2 974.540   5
   0  10  -9 25768.1 972.155   5
   0  10   9 25813.4 1894.77   4
   0  10  -9 24100.7 1805.64   2
   0 -10  10 18671.1 794.872   6
   0  10  10 20073.0 822.698   6
   0 -10 -10 19606.1 796.942   5
   0  10 -10 20648.4 815.055   5
   0  10 -10 18802.7 763.496  16
   0  10 -11 3508.26 337.587  15
   0  10  11 4031.54 311.988  11
   0 -10  11 3618.49 300.674   6
   0  10  11 3660.27 306.381   6
   0  10 -12 902.407 156.164  15
   0  10  12 444.003 95.4385   6
   0  11   0 255.250 213.434   7
   0  11   0 57.2479 141.463   8
   0  11  -1 42506.5 1792.58   9
   0  11   1 40918.1 1562.67   9
   0  11  -1 42785.6 1859.95   7
   0  11  -1 39218.3 1762.55   8
   0  11   1 42837.9 1759.06   8
   0  11   2 7537.05 761.785   7
   0  11  -2 9510.72 833.751   7
   0  11  -2 7552.05 758.518   8
   0  11   2 7703.01 669.577   8
   0  11   2 7307.02 538.001   9
   0  11  -3 350717. 6868.40   2
   0  11  -3 339640. 7681.06   7
   0  11   3 323564. 7768.93   7
   0  11  -3 340638. 7966.82   9
   0  11   3 335537. 7180.48   8
   0  11  -3 330590. 7785.24   8
   0  11   3 320301. 6764.72   4
   0  11   4 2737.20 383.827   4
   0 -11   4 2396.01 354.271   4
   0  11  -4 3625.92 518.136   7
   0  11  -4 3373.13 442.550   2
   0 -11  -4 2888.49 414.126   2
   0  11  -4 2753.51 516.991   8
   0  11   5 209644. 5233.52   4
   0 -11   5 206489. 5181.06   4
   0  11  -5 213032. 5651.92   8
   0 -11  -5 211379. 5254.21   2
   0  11  -5 199067. 5193.20   2
   0  11  -5 204947. 4341.53  16
   0  11  -6 4945.52 393.280  16
   0  11  -6 4346.95 640.255   8
   0  11  -6 4177.14 360.553  17
   0 -11  -6 3596.00 595.282   2
   0  11  -6 4944.62 694.533   2
   0 -11   6 4323.37 617.056   4
   0  11   6 5024.29 681.034   4
   0  11  -6 4497.41 380.234  14
   0  11   7 286.957 272.814   4
   0  11  -7 186.378 230.198   2
   0  11  -7 274.554 154.208  14
   0  11  -7 224.510 129.764  16
   0  11  -7 429.749 148.703  17
   0  11  -8 2184.66 301.725  16
   0  11  -8 2820.04 323.811  14
   0  11   8 2708.98 600.215   4
   0  11  -8 3205.07 669.094   2
   0  11   8 2424.40 302.419   6
   0  11  -8 2856.86 301.637   5
   0  11  -9 12349.9 651.718  16
   0 -11  -9 12030.4 611.059   5
   0 -11   9 11174.4 607.942   6
   0  11  -9 12352.7 621.009   5
   0  11  10 1315.20 222.125   6
   0 -11  10 1531.29 227.609   6
   0  11 -10 1909.44 246.702  16
   0  11 -10 1432.98 213.000   5
   0 -11 -10 1467.46 221.398   5
   0  11 -10 1407.47 254.029  15
   0  11 -11 70452.9 1836.18  15
   0  11  11 70118.9 1676.50   6
   0  11  11 70877.0 1720.50  11
   0  12   0 307214. 6884.19   9
   0  12   0 299099. 7049.43   8
   0  12   0 287896. 7168.61   7
   0  12  -1 39756.7 1801.74   9
   0  12   1 37840.3 1565.47   9
   0  12   1 40956.4 1776.97   8
   0  12  -1 39787.7 1891.39   7
   0  12  -1 39539.0 1854.39   8
   0  12   2 32402.3 1511.92   8
   0  12   2 32843.6 1754.75   7
   0  12  -2 32699.6 1705.31   8
   0  12  -2 34194.3 1708.39   7
   0  12  -3 488.006 284.219   9
   0  12   3 611.981 278.239   7
   0  12  -3 137.692 230.403   7
   0  12   3 837.271 262.921   8
   0  12  -3 694.209 291.131   8
   0  12   4 13952.3 833.132   4
   0  12  -4 15562.9 1113.20   7
   0  12  -4 16384.4 911.965   2
   0  12  -4 14522.8 1180.88   8
   0  12  -5 10221.4 575.455  10
   0  12   5 10348.5 843.166   4
   0  12  -5 10439.7 576.262  14
   0  12  -5 9695.59 993.494   8
   0  12  -5 10257.9 555.899  17
   0  12  -5 11967.9 907.033   2
   0  12  -5 10107.1 557.662  16
   0  12   6 48505.9 2165.72   4
   0  12  -6 51656.4 1512.63  17
   0  12  -6 48872.2 2354.55   8
   0  12  -6 51936.0 1544.92  16
   0  12  -6 54969.8 2284.20   2
   0  12  -6 51763.2 1546.64  14
   0  12  -7 29819.3 1112.51  14
   0  12  -7 30496.4 1088.46  17
   0  12  -7 30880.3 1134.65  16
   0  12   8 83470.5 2064.05   6
   0  12  -8 79982.7 2167.49  16
   0  12  -8 82239.9 2149.13  14
   0  12  -8 79437.7 2077.08  17
   0  12  -9 18354.7 869.638  15
   0  12   9 17715.3 743.043   6
   0  12  -9 16484.8 705.381   5
   0  12  -9 18397.3 806.681  16
   0  12  10 4363.74 373.723  11
   0  12  10 4337.98 326.273   6
   0  12 -10 5420.56 433.955  15
   0  12 -10 4545.41 353.220  16
   0  12  11 2174.53 217.633  11
   0  12 -11 2017.78 244.927  15
   0  13   0 160.222 279.800   7
   0  13   0 61.9535 153.022   9
   0  13   0 287.225 204.782   8
   0  13  -1 14336.7 1070.17   9
   0  13   1 13840.4 931.329   9
   0  13   1 14653.9 1083.22   8
   0  13  -1 12721.7 1061.85   8
   0  13  -1 12797.4 1087.94   7
   0  13  -2 40347.6 1981.18   7
   0  13   2 36618.9 1980.64   7
   0  13   2 38335.9 1755.97   8
   0  13  -2 43307.4 2051.32   8
   0  13  -3 4073.18 630.758   7
   0  13   3 5522.84 746.989   7
   0  13  -3 5228.85 731.126   9
   0  13  -4 65908.4 1753.29  14
   0  13  -4 62020.7 1697.09  17
   0  13  -4 64805.8 1745.03  10
   0  13  -4 62559.4 1696.88  16
   0  13  -4 66047.2 2569.63   7
   0  13  -4 61511.7 2695.67   8
   0  13  -5 24379.4 972.270  10
   0  13  -5 24526.9 952.979  16
   0  13  -5 26720.1 1002.30  14
   0  13  -5 25902.7 978.954  15
   0  13  -5 26989.0 1722.07   8
   0  13  -5 26479.4 982.651  17
   0  13  -6 2501.18 550.847   8
   0  13  -6 2475.22 306.445  17
   0  13  -6 2702.92 325.722  16
   0  13  -6 3344.31 352.692  15
   0  13  -6 2594.60 319.004  14
   0  13  -7 2969.83 325.021  17
   0  13  -7 2140.20 304.016  16
   0  13  -7 2150.72 313.486  15
   0  13  -7 2488.74 315.751  14
   0  13  -8 8418.32 524.565  17
   0  13  -8 8500.01 563.176  16
   0  13  -8 8854.12 560.294  14
   0  13  -8 8202.88 589.153  15
   0  13  -9 2107.43 281.301  16
   0  13  -9 1986.11 295.107  15
   0  13   9 1727.90 274.451  11
   0  13 -10 22385.5 813.386  16
   0  13  10 22563.0 858.023  11
   0  13 -10 22638.9 914.271  15
   0  13  11 12738.3 518.308  11
   0  13 -11 13637.6 596.041  15
   0  14   0 23434.6 1567.38   7
   0  14   0 25359.7 1437.44   9
   0  14   0 26465.4 1566.14   8
   0  14  -1 274049. 7041.34   7
   0  14   1 264832. 6741.33   8
   0  14  -1 271539. 6820.66   9
   0  14  -1 280717. 7019.43   8
   0  14   2 9150.32 999.193   7
   0  14  -2 9560.34 997.137   7
   0  14  -2 12595.7 1128.78   8
   0  14   2 11423.4 955.178   8
   0  14  -2 9247.32 964.559   9
   0  14  -3 22401.2 851.720  16
   0  14   3 22803.8 857.943  11
   0  14   3 22025.4 1566.47   7
   0  14  -3 22283.9 852.584  17
   0  14  -4 228.406 121.920  11
   0  14  -4 265.811 154.003  10
   0  14   4 253.755 135.437  11
   0  14  -4 251.473 124.273  16
   0  14  -4 393.357 280.456   8
   0  14  -4 246.729 287.264   7
   0  14  -4 229.372 128.538  17
   0  14  -4 132.886 110.555  14
   0  14  -5 67932.3 2949.18   8
   0  14  -5 62514.9 1795.78  10
   0  14   5 63648.2 1790.87  11
   0  14  -5 60286.1 1768.55  15
   0  14  -5 63119.3 1799.41  14
   0  14  -5 62168.0 1764.38  16
   0  14  -5 62316.4 1771.13  17
   0  14  -6 11406.7 641.082  17
   0  14   6 11866.8 668.349  11
   0  14  -6 11223.1 659.616  15
   0  14  -6 12182.7 679.577  14
   0  14  -6 11316.8 647.074  16
   0  14  -6 9785.56 1079.08   8
   0  14   7 111767. 2794.25  11
   0  14  -7 108367. 2701.91  17
   0  14  -7 107760. 2793.31  15
   0  14  -7 110773. 2769.63  14
   0  14  -7 113372. 2774.37  16
   0  14  -8 2208.83 318.091  15
   0  14  -8 2692.78 333.993  16
   0  14  -8 2002.46 265.687  17
   0  14   8 2596.09 338.887  11
   0  14  -9 80283.4 2110.74  16
   0  14  -9 81776.0 2210.59  15
   0  14   9 84247.2 2188.99  11
   0  14 -10 7026.72 412.686  16
   0  14  10 7343.02 448.187  11
   0  14 -10 6834.07 464.962  15
   0  14  11 2489.36 212.388  11
   0  14 -11 1768.22 211.970  15
   0  15   0 351.610 234.534   8
   0  15   0 197.017 280.958   7
   0  15  -1 28899.5 1779.18   8
   0  15   1 26100.1 1606.13   8
   0  15  -1 26466.7 1626.71   9
   0  15  -1 24679.9 1710.13   7
   0  15  -2 5275.48 405.221  13
   0  15  -2 5954.64 832.336   7
   0  15   2 4884.60 786.667   7
   0  15  -2 4827.08 373.553  17
   0  15   2 4757.37 667.243   8
   0  15  -2 6325.85 831.786   8
   0  15  -2 4912.34 384.442  14
   0  15  -2 5462.70 392.006  15
   0  15   2 4642.83 361.009  15
   0  15  -3 84690.5 2237.16  10
   0  15   3 95109.3 2248.17  15
   0  15  -3 87625.0 2211.69  16
   0  15  -3 89668.1 2233.16  17
   0  15  -3 86126.3 3371.64   7
   0  15  -3 91430.2 2186.47  11
   0  15   3 90080.1 2234.69  11
   0  15  -3 85739.5 2246.15  13
   0  15   4 79143.1 2045.63  11
   0  15  -4 72983.8 1942.34  11
   0  15  -4 74169.4 3227.70   8
   0  15  -4 75196.9 2015.49  17
   0  15  -4 75205.5 2042.85  10
   0  15  -4 75803.4 1930.50  18
   0  15  -4 75482.0 2042.74  14
   0  15  -4 76969.5 2021.49  16
   0  15  -5 55629.2 1664.37  16
   0  15  -5 56551.5 1672.92  17
   0  15  -5 56283.8 1691.17  10
   0  15  -5 57393.5 2814.70   8
   0  15   5 52739.7 1653.66  11
   0  15  -5 56638.5 1696.95  14
   0  15  -6 63537.4 1876.67  15
   0  15  -6 65991.2 1889.31  14
   0  15  -6 61922.4 1829.65  17
   0  15  -6 63214.6 1848.09  16
   0  15   6 62674.6 1857.07  11
   0  15  -7 27048.4 1087.30  15
   0  15  -7 24761.1 1029.18  14
   0  15  -7 24074.9 990.545  17
   0  15  -7 22971.0 995.557  16
   0  15   7 24291.9 1034.64  11
   0  15  -8 4981.49 450.823  15
   0  15  -8 5100.09 415.046  17
   0  15  -8 5036.49 433.794  16
   0  15   8 4961.45 441.891  11
   0  15  -9 8177.40 510.329  16
   0  15  -9 8398.92 552.811  15
   0  15   9 8297.73 532.365  11
   0  15  -9 7990.54 455.219  17
   0  15 -10 47467.7 1372.16  15
   0  15  10 47947.7 1310.92  11
   0  15  11 54206.2 1262.01  11
   0  15 -11 55549.0 1386.04  15
   0  16   0 222695. 4507.97  11
   0  16   0 208936. 4512.50  10
   0  16   0 217492. 4504.06  15
   0  16   0 209631. 4450.78  16
   0  16   0 223998. 6161.51   8
   0  16   0 214615. 4523.06  13
   0  16   0 198166. 6183.53   7
   0  16  -1 12070.7 588.635  11
   0  16  -1 11479.0 612.009  10
   0  16  -1 12220.4 629.909  13
   0  16   1 11596.4 586.016  13
   0  16  -1 10991.0 1177.82   7
   0  16  -1 11963.0 592.790  16
   0  16  -1 11827.8 586.287  17
   0  16   1 11831.2 574.593  16
   0  16   1 11800.6 1114.61   8
   0  16  -1 11314.1 1153.64   8
   0  16  -1 11332.3 576.567  14
   0  16   1 11488.3 586.807  15
   0  16  -1 11660.3 590.000  15
   0  16  -2 145666. 3239.83  11
   0  16   2 147652. 3277.43  15
   0  16  -2 140360. 3253.81  15
   0  16   2 143570. 3185.77  16
   0  16  -2 150290. 3296.60  17
   0  16   2 150219. 3265.06  18
   0  16   2 149631. 4515.65   8
   0  16  -2 155033. 4938.36   8
   0  16  -2 146218. 4832.67   7
   0  16   2 139910. 4873.26   7
   0  16  -2 143895. 3284.60  14
   0  16  -2 140616. 3319.12  13
   0  16  -3 1533.86 235.427  11
   0  16   3 1144.58 211.012  11
   0  16  -3 1375.39 248.030  10
   0  16  -3 1646.61 249.505  16
   0  16  -3 1454.89 222.366  18
   0  16  -3 1166.57 230.510  14
   0  16  -3 1284.81 236.879  13
   0  16  -3 1127.21 426.673   7
   0  16  -4 11231.0 640.455  17
   0  16   4 10023.8 602.572  11
   0  16  -4 10911.7 597.207  11
   0  16  -4 11892.4 665.239  10
   0  16  -4 9195.82 1127.98   8
   0  16  -4 9867.97 611.860  14
   0  16  -4 10438.5 567.888  18
   0  16  -4 10712.6 617.368  16
   0  16  -5 581.250 190.334  16
   0  16  -5 116.787 263.433   8
   0  16   5 432.405 176.372  11
   0  16  -5 647.154 196.700  17
   0  16  -5 511.609 198.923  14
   0  16  -6 131981. 3150.96  17
   0  16   6 126830. 3147.99  11
   0  16  -6 128007. 3165.50  15
   0  16  -6 130996. 3183.09  14
   0  16  -6 130086. 3144.88  16
   0  16  -7 3279.94 360.504  17
   0  16  -7 2458.66 346.815  15
   0  16  -7 2635.21 334.121  14
   0  16   7 3087.79 359.409  11
   0  16  -7 2413.86 322.451  16
   0  16  -8 50605.8 1500.52  17
   0  16  -8 50984.9 1599.63  15
   0  16   8 49037.7 1563.69  11
   0  16  -8 50098.8 1552.14  16
   0  16  -9 5349.87 405.556  16
   0  16  -9 6805.49 477.316  15
   0  16   9 5414.39 422.776  11
   0  16  -9 5935.40 385.927  17
   0  16 -10 24351.9 872.201  15
   0  16 -10 24389.5 785.422  16
   0  16  10 23947.9 814.505  11
   0  17   0 25.2224 113.764  15
   0  17   0 117.961 291.331   7
   0  17   0 104.663 211.066   8
   0  17   0 95.6672 118.169  16
   0  17   0 137.301 117.680  18
   0  17   0 52.7326 157.294  13
   0  17   0 219.943 129.336  14
   0  17   0 99.1212 117.223  11
   0  17   0 130.187 143.816  10
   0  17  -1 21022.6 889.732  13
   0  17   1 21792.5 857.764  13
   0  17  -1 19767.0 1645.43   7
   0  17  -1 20418.3 833.198  11
   0  17   1 18046.2 800.805  11
   0  17   1 20537.6 830.804  10
   0  17  -1 20314.6 865.779  10
   0  17   1 21182.4 1564.06   8
   0  17  -1 19739.2 1580.10   8
   0  17  -1 21077.0 847.140  16
   0  17  -1 20141.1 828.931  17
   0  17   1 21217.6 821.024  16
   0  17  -1 20443.2 798.855  18
   0  17   1 19874.6 761.769  17
   0  17   1 21068.9 824.602  18
   0  17  -1 22052.4 870.748  15
   0  17   1 19974.7 839.299  15
   0  17  -1 21398.1 842.504  14
   0  17   2 14082.7 655.644  13
   0  17  -2 14875.6 744.929  13
   0  17  -2 15577.8 1432.90   7
   0  17  -2 15260.7 716.180  16
   0  17   2 13028.5 633.597  16
   0  17  -2 15199.6 717.464  17
   0  17   2 14687.4 662.908  10
   0  17  -2 13903.4 673.213  11
   0  17   2 14358.7 683.065  18
   0  17  -2 13473.7 642.531  18
   0  17  -2 14120.0 1349.42   8
   0  17  -2 13344.0 677.658  14
   0  17   2 15259.7 720.315  15
   0  17  -2 14269.6 700.844  15
   0  17  -3 105985. 2548.85  11
   0  17   3 102447. 2583.57  11
   0  17   3 106306. 2576.16  18
   0  17  -3 104940. 2493.69  18
   0  17  -3 105182. 2619.37  14
   0  17  -3 100621. 2620.79  10
   0  17  -4 2753.76 323.735  16
   0  17  -4 1594.49 526.054   8
   0  17  -4 2522.31 297.012  11
   0  17  -4 1661.49 240.294  18
   0  17  -4 2243.94 309.204  17
   0  17  -4 2198.30 331.386  10
   0  17   4 2004.10 292.974  11
   0  17  -5 96821.4 2558.82  17
   0  17   5 97779.5 2562.64  11
   0  17  -5 102845. 4093.87   8
   0  17  -5 97894.6 2563.10  16
   0  17  -5 101082. 2613.76  14
   0  17  -6 774.335 226.172  17
   0  17   6 889.058 244.702  11
   0  17  -6 926.904 229.604  15
   0  17  -6 1475.57 277.411  14
   0  17  -6 1462.63 270.898  16
   0  17  -7 46083.6 1530.84  15
   0  17  -7 47421.5 1531.32  14
   0  17  -7 46237.5 1486.11  17
   0  17  -7 45808.5 1505.78  16
   0  17   7 46302.2 1521.31  11
   0  17  -8 6066.16 465.656  16
   0  17  -8 5816.92 467.799  15
   0  17   8 7025.46 502.772  11
   0  17  -8 6153.33 446.649  17
   0  17  -9 48807.4 1380.98  16
   0  17  -9 47199.6 1429.06  15
   0  17   9 47739.3 1401.40  11
   0  17  -9 46333.3 1279.35  17
   0  17 -10 6789.12 359.963  16
   0  17 -10 6904.80 407.700  15
   0  17  10 6985.99 379.311  11
   0  18   0 193319. 4242.08  13
   0  18   0 195156. 6213.78   7
   0  18   0 199179. 4221.36  11
   0  18   0 188997. 4217.89  10
   0  18   0 196310. 5967.87   8
   0  18   0 203549. 4208.59  16
   0  18   0 186590. 4118.52  17
   0  18   0 195175. 4148.23  18
   0  18   0 190041. 4202.84  15
   0  18   0 189187. 4099.78  14
   0  18   1 101555. 2499.09  13
   0  18  -1 101709. 2561.99  13
   0  18  -1 104153. 4159.56   7
   0  18   1 103482. 2524.03  11
   0  18  -1 96538.8 2466.04  11
   0  18   1 100498. 2478.22  10
   0  18  -1 100536. 2550.15  10
   0  18   1 100009. 3841.27   8
   0  18  -1 101670. 4024.29   8
   0  18  -1 99331.5 2480.33  17
   0  18   1 101347. 2452.58  16
   0  18  -1 103230. 2509.64  16
   0  18   1 99946.4 2387.20  17
   0  18   1 98350.9 2444.76  18
   0  18  -1 102841. 2444.82  18
   0  18   1 103458. 2523.43  15
   0  18  -1 100925. 2511.81  15
   0  18  -1 103865. 2491.23  14
   0  18  -2 152413. 3574.09  13
   0  18   2 158771. 3451.11  13
   0  18  -2 152847. 5300.77   7
   0  18  -2 153271. 3422.74  18
   0  18   2 155579. 3496.94  18
   0  18  -2 154164. 3487.57  11
   0  18   2 152435. 3420.35  10
   0  18  -2 154329. 3531.75  14
   0  18   2 155556. 3529.33  15
   0  18  -2 154388. 3521.54  15
   0  18   2 154417. 3431.91  16
   0  18  -2 153259. 3527.33  17
   0  18  -2 153663. 3524.65  16
   0  18  -2 151502. 5264.20   8
   0  18  -3 382.228 256.948   8
   0  18   3 90.2979 142.407  11
   0  18  -3 193.268 180.872  10
   0  18  -3 248.064 164.462  11
   0  18  -3 402.693 190.020  14
   0  18   3 257.408 152.649  18
   0  18  -3 348.509 150.653  18
   0  18  -4 141.280 161.171  11
   0  18  -4 95.0002 127.730  16
   0  18  -4-129.245 291.381   8
   0  18   4 215.864 158.552  18
   0  18  -4 224.955 168.374  17
   0  18  -4-33.2403 164.198  10
   0  18   4 348.543 174.991  11
   0  18  -5 26959.7 1092.58  16
   0  18  -5 25337.0 1083.51  14
   0  18  -5 26328.7 1090.13  17
   0  18   5 26418.6 1080.78  11
   0  18  -6 54010.6 1687.07  16
   0  18  -6 53680.9 1701.84  14
   0  18   6 54005.9 1696.06  11
   0  18  -6 52815.8 1667.70  17
   0  18  -7 45211.9 1469.69  17
   0  18  -7 49761.4 1556.49  15
   0  18  -7 45855.9 1507.75  14
   0  18  -7 46229.2 1505.94  16
   0  18   7 46282.6 1512.58  11
   0  18  -8 67015.4 1779.78  17
   0  18  -8 65345.0 1823.61  16
   0  18   8 65817.4 1835.89  11
   0  18  -8 64106.9 1841.60  15
   0  18   9 34773.3 1152.06  18
   0  18  -9 35346.1 1022.55  17
   0  18  -9 36352.0 1158.33  15
   0  18   9 36578.0 1122.78  11
   0  18  -9 35435.7 1093.55  16
   0  18 -10 26495.2 849.963  15
   0  18 -10 26374.8 761.748  16
   0  18  10 28812.4 811.478  11
   0  19   0 142.652 137.983  11
   0  19   0 29.4294 170.473  10
   0  19   0 290.081 187.292  15
   0  19   0 77.3592 121.980  17
   0  19   0 358.960 269.765   8
   0  19   0 97.6745 118.108  14
   0  19   0 149.597 150.856  13
   0  19   0 603.797 172.829  16
   0  19   0 154.659 124.672  18
   0  19   1 14943.9 665.440  17
   0  19   1 12125.6 648.548  18
   0  19  -1 13059.0 655.876  18
   0  19  -1 14994.6 721.224  17
   0  19   1 13958.9 702.687  10
   0  19  -1 13555.4 733.317  10
   0  19  -1 14274.6 699.165  14
   0  19   1 13117.0 664.543  16
   0  19  -1 13688.6 700.770  16
   0  19   1 13017.4 699.672  15
   0  19  -1 13104.3 701.284  15
   0  19   1 12897.9 689.820  11
   0  19  -1 13849.9 703.248  11
   0  19  -1 13974.8 742.053  13
   0  19   1 14059.3 705.868  13
   0  19  -1 13420.1 1395.36   8
   0  19   2 80983.6 2138.28  18
   0  19  -2 78345.0 2065.57  18
   0  19  -2 82874.3 2191.15  14
   0  19   2 83149.9 2196.01  15
   0  19  -2 80829.8 2177.81  15
   0  19  -2 80822.9 2148.49  11
   0  19  -2 83235.4 2198.82  16
   0  19  -2 83539.3 2200.18  17
   0  19  -2 81434.6 3681.75   8
   0  19   2 79214.8 2079.28  10
   0  19   3 29557.1 1009.62  10
   0  19  -3 30036.1 1186.31  10
   0  19  -3 29189.3 1097.42  11
   0  19   3 28753.6 1134.02  11
   0  19  -3 30494.8 2174.33   8
   0  19  -3 29882.6 1150.42  14
   0  19  -3 31004.4 1068.39  18
   0  19   3 30803.2 1134.62  18
   0  19  -4 111577. 4431.65   8
   0  19  -4 102985. 2681.47  16
   0  19  -4 104770. 2706.52  17
   0  19  -4 102072. 2588.73  11
   0  19   4 104871. 2685.24  11
   0  19  -4 104268. 2734.55  10
   0  19   4 104970. 2669.77  18
   0  19  -5 569.237 208.364  17
   0  19  -5 630.018 192.325  16
   0  19   5 614.398 190.383  18
   0  19   5 530.931 192.466  11
   0  19  -5 514.763 213.534  14
   0  19   6 78695.1 2190.97  11
   0  19   6 75977.1 2168.23  18
   0  19  -6 80254.2 2202.20  17
   0  19  -6 80056.4 2198.16  16
   0  19  -6 81649.9 2236.10  14
   0  19   7 7232.94 515.091  11
   0  19  -7 8139.13 551.675  15
   0  19   7 6987.14 520.389  18
   0  19  -7 6733.17 494.658  17
   0  19  -7 7070.56 521.932  14
   0  19  -7 7642.31 524.561  16
   0  19  -8 1172.90 209.538  17
   0  19  -8 1275.88 227.792  16
   0  19   8 839.475 206.051  11
   0  19   8 934.684 219.553  18
   0  19  -8 1059.85 216.204  15
   0  19   9 13952.3 596.798  11
   0  19  -9 14479.1 543.445  17
   0  19   9 13850.3 627.802  18
   0  19  -9 13626.5 581.602  16
   0  19  -9 12983.8 604.787  15
   0  20   0 6512.10 456.150  14
   0  20   0 6343.62 491.835  15
   0  20   0 7840.66 542.111  11
   0  20   0 6923.97 512.210  10
   0  20   0 7356.51 503.643  16
   0  20   0 7607.78 502.262  18
   0  20   0 6729.34 470.547  17
   0  20  -1 64667.5 1767.41  18
   0  20   1 62628.9 1780.84  18
   0  20   1 63312.1 1719.93  17
   0  20  -1 65264.1 1835.39  17
   0  20  -1 62945.7 1820.89  11
   0  20   1 62247.7 1839.27  11
   0  20  -1 62959.7 1875.81  10
   0  20   1 60276.9 1777.40  10
   0  20  -1 63391.4 1790.88  14
   0  20   1 61929.0 1829.01  15
   0  20  -1 66323.6 1865.29  15
   0  20  -1 62999.5 3200.20   8
   0  20   1 66534.2 1814.27  16
   0  20  -1 63419.2 1830.51  16
   0  20   2 555.028 181.161  10
   0  20  -2 1067.83 228.096  11
   0  20  -2 674.864 181.739  18
   0  20   2 723.541 206.708  18
   0  20  -2 543.026 387.330   8
   0  20  -2 722.848 205.731  15
   0  20   2 989.960 227.413  15
   0  20  -2 843.996 214.116  17
   0  20  -2 532.013 197.438  16
   0  20  -2 460.656 180.975  14
   0  20   3 2374.53 273.894  10
   0  20  -3 2648.14 326.307  11
   0  20   3 2504.06 334.269  11
   0  20  -3 1936.64 326.550  10
   0  20  -3 2915.74 366.189  14
   0  20   3 2913.04 343.720  18
   0  20  -3 2566.25 296.263  18
   0  20  -3 2766.32 684.692   8
   0  20   4 6553.07 521.233  11
   0  20  -4 5941.30 466.889  11
   0  20  -4 7189.86 550.012  17
   0  20  -4 6337.99 511.712  16
   0  20   4 6272.75 494.314  18
   0  20  -5 21889.5 980.091  16
   0  20   5 22746.5 978.150  18
   0  20  -5 21394.0 979.675  17
   0  20   5 21887.4 978.786  11
   0  20  -5 23716.5 1024.82  14
   0  20  -6 848.186 224.577  16
   0  20  -6 1006.45 248.221  17
   0  20   6 616.745 192.380  18
   0  20  -6 1100.85 247.019  14
   0  20   6 1320.51 260.001  11
   0  20  -7 48760.6 1530.12  15
   0  20   7 49700.8 1530.59  11
   0  20  -7 52922.6 1563.05  16
   0  20  -7 51844.5 1537.44  17
   0  20   7 50365.9 1544.86  18
   0  20  -8 4344.78 363.213  15
   0  20   8 4257.61 353.524  11
   0  20  -8 4361.84 354.413  16
   0  20  -8 4146.38 335.463  17
   0  20   8 4394.37 372.511  18
   0  20  -9 26476.8 860.570  15
   0  20   9 26637.7 826.830  11
   0  20  -9 26880.0 820.493  16
   0  21   0 192.982 144.450  17
   0  21   0 29.7927 120.176  16
   0  21   0 126.901 125.383  14
   0  21   0 315.218 174.087  15
   0  21   0 62.2693 143.870  11
   0  21   0 126.448 168.667  10
   0  21   0 273.126 155.792  18
   0  21  -1 8841.40 592.080  15
   0  21   1 8536.28 581.667  15
   0  21   1 8831.50 554.530  18
   0  21  -1 8552.63 559.655  17
   0  21   1 8616.80 518.629  17
   0  21  -1 8908.57 543.634  18
   0  21  -1 10595.5 621.731  16
   0  21   1 8825.75 561.678  16
   0  21  -1 10022.3 588.014  14
   0  21  -1 9184.12 620.172  10
   0  21   1 9252.75 590.642  10
   0  21   1 9055.49 590.697  11
   0  21  -1 9053.37 584.523  11
   0  21  -2 73004.0 2071.15  15
   0  21   2 72368.3 2054.70  15
   0  21   2 73648.3 2014.36  18
   0  21  -2 74632.5 2077.67  17
   0  21  -2 75919.4 1960.16  18
   0  21  -2 69166.5 2033.21  16
   0  21  -2 73983.1 2048.42  14
   0  21   2 73368.6 1964.40  10
   0  21  -2 75155.9 2052.03  11
   0  21  -3 78355.5 2213.77  15
   0  21  -3 82293.1 2254.44  17
   0  21  -3 82258.8 2075.16  18
   0  21   3 80021.7 2173.47  18
   0  21  -3 82115.6 2240.36  14
   0  21   3 80664.2 2019.79  10
   0  21  -3 81225.0 2308.39  10
   0  21  -3 82566.9 2194.01  11
   0  21   3 80291.3 2230.95  11
   0  21  -4 121266. 2995.18  16
   0  21  -4 118369. 2998.69  14
   0  21   4 123299. 3014.58  11
   0  21  -4 123662. 2915.79  11
   0  21   4 121708. 2948.95  18
   0  21  -4 111781. 2947.28  17
   0  21  -5 44782.2 1492.05  16
   0  21  -5 44296.4 1500.92  14
   0  21   5 44032.2 1482.47  11
   0  21  -5 46915.6 1515.69  17
   0  21   5 45592.9 1474.24  18
   0  21  -6 10194.9 607.527  16
   0  21  -6 9169.17 597.778  14
   0  21   6 9307.37 594.164  11
   0  21   6 9293.44 583.791  18
   0  21  -6 9668.80 605.368  17
   0  21  -7 352.515 168.553  17
   0  21   7 536.404 172.909  18
   0  21   7 361.327 166.776  11
   0  21  -7 386.352 160.246  16
   0  21  -8 2907.77 262.519  17
   0  21   8 2550.65 271.235  18
   0  21  -8 2751.26 272.890  16
   0  21   8 2435.20 259.236  11
   0  21  -8 2716.05 274.024  15
   0  22   0 127108. 3186.07  15
   0  22   0 136224. 3110.71  18
   0  22   0 130356. 3101.20  17
   0  22   0 133895. 3175.17  16
   0  22   0 133795. 3058.38  14
   0  22   0 136118. 3227.11  10
   0  22   0 136734. 3232.45  11
   0  22   1 83.8062 125.973  18
   0  22  -1-26.1887 160.620  18
   0  22  -1 391.161 176.901  17
   0  22   1 127.407 147.175  15
   0  22  -1 64.3593 148.690  15
   0  22  -1 367.583 163.777  14
   0  22  -1 200.209 174.821  10
   0  22   1 128.879 148.876  11
   0  22   1 88.2921 139.190  10
   0  22  -1 62.3166 150.670  11
   0  22   1 172.946 166.955  16
   0  22  -1 62.4398 150.968  16
   0  22  -2 42911.8 1470.39  15
   0  22   2 45000.1 1428.51  18
   0  22  -2 45391.9 1366.20  18
   0  22  -2 47045.9 1504.61  17
   0  22  -2 43966.9 1473.28  16
   0  22  -2 43688.4 1449.97  14
   0  22  -2 42470.5 1502.14  10
   0  22   2 44678.4 1382.86  10
   0  22  -2 46071.0 1475.31  11
   0  22  -3 4309.02 419.497  15
   0  22  -3 4381.34 429.565  17
   0  22   3 4522.31 412.838  18
   0  22  -3 4863.25 381.337  18
   0  22  -3 4889.61 469.811  10
   0  22   3 4643.86 364.426  10
   0  22  -3 5252.12 439.950  11
   0  22  -3 5499.91 458.628  14
   0  22  -4 1822.05 296.731  14
   0  22   4 1512.26 276.869  11
   0  22   4 1645.23 268.241  18
   0  22  -5 278.766 171.120  17
   0  22   5 199.428 146.551  18
   0  22   5 397.026 179.614  11
   0  22  -5 306.309 172.021  16
   0  22  -6 35122.2 1205.49  16
   0  22   6 32432.2 1170.79  11
   0  22  -6 35331.0 1208.46  17
   0  22   6 36027.7 1188.72  18
   0  22  -7 836.767 188.779  17
   0  22   7 1031.16 193.837  18
   0  22   7 785.487 170.410  11
   0  22  -7 1153.82 196.769  16
   0  22  -8 75186.8 1766.22  17
   0  22   8 75233.1 1806.49  18
   0  22  -8 76341.4 1805.20  16
   0  22   8 77776.5 1820.19  11
   0  22  -8 73282.5 1814.78  15
   0  23   0 155.829 141.028  18
   0  23   0 295.276 155.486  17
   0  23   0 189.863 126.635  14
   0  23   0 158.259 153.060  15
   0  23   0 31.0985 153.619  10
   0  23   0 62.7905 161.415  11
   0  23   0 29.7177 127.137  16
   0  23  -1 15889.4 800.492  15
   0  23   1 16405.1 809.753  15
   0  23   1 16571.2 754.753  18
   0  23  -1 17479.1 745.615  18
   0  23  -1 16602.8 794.139  17
   0  23  -1 15154.7 782.343  16
   0  23  -1 16192.0 756.305  14
   0  23  -1 16037.9 822.593  10
   0  23   1 15836.9 777.279  10
   0  23   1 16249.4 820.247  11
   0  23  -1 16757.7 817.955  11
   0  23  -2 34275.2 1252.22  15
   0  23   2 35408.6 1192.33  18
   0  23  -2 34704.2 1241.07  17
   0  23  -2 34166.2 1106.61  18
   0  23  -2 35156.1 1253.51  16
   0  23  -2 34508.2 1218.05  14
   0  23   2 32475.1 1135.47  10
   0  23  -2 33057.2 1265.76  10
   0  23  -2 32658.3 1199.85  11
   0  23   3 82375.9 2155.27  18
   0  23  -3 81479.7 2230.27  17
   0  23  -3 81777.3 2218.87  14
   0  23  -3 82833.3 2183.97  11
   0  23  -3 83565.1 2242.72  15
   0  23  -4 61750.0 1812.76  14
   0  23   4 61490.3 1740.43  18
   0  23   4 62762.1 1816.78  11
   0  23  -5 36583.4 1256.62  16
   0  23  -5 36042.3 1251.21  17
   0  23   5 38062.9 1219.48  18
   0  23   5 35543.7 1241.47  11
   0  23  -6 8980.71 524.952  16
   0  23   6 8482.96 524.341  11
   0  23  -6 9493.27 547.789  17
   0  23   6 8376.59 496.831  18
   0  23   7 150.396 118.448  18
   0  23  -7 373.763 145.810  17
   0  23   7 241.020 123.254  11
   0  23  -7 260.524 132.564  16
   0  24   0 359.693 149.404  18
   0  24   0 1221.05 252.138  15
   0  24   0 395.472 196.669  11
   0  24   0 473.936 186.797  10
   0  24   0 939.850 207.326  16
   0  24  -1 66781.6 1861.56  15
   0  24   1 64394.0 1838.17  15
   0  24  -1 62222.5 1666.60  18
   0  24   1 61642.1 1703.19  18
   0  24  -1 63446.8 1781.90  17
   0  24  -1 62388.9 1809.56  16
   0  24  -1 63611.6 1730.62  14
   0  24   1 61252.2 1765.08  10
   0  24  -1 61900.6 1839.57  10
   0  24   1 63482.7 1848.16  11
   0  24  -1 60082.8 1790.91  11
   0  24  -2 6627.03 496.269  17
   0  24   2 7238.50 478.509  18
   0  24  -2 6718.65 422.925  18
   0  24  -2 7701.18 537.309  16
   0  24  -2 8233.03 531.591  14
   0  24  -2 6804.99 490.146  11
   0  24  -2 7296.69 520.655  15
   0  24   3 6594.84 452.962  18
   0  24  -3 5089.13 442.304  17
   0  24  -3 5434.22 448.936  16
   0  24  -3 5830.41 457.178  14
   0  24  -3 5117.76 417.100  11
   0  24  -3 5366.94 449.269  15
   0  24  -4 781.775 209.119  14
   0  24   4 453.486 162.107  11
   0  24   4 895.723 191.017  18
   0  24  -5 13446.4 659.195  16
   0  24  -5 12036.7 631.970  17
   0  24   5 10938.4 565.557  18
   0  24   5 12647.5 639.578  11
   0  24  -6 6610.20 425.867  16
   0  24  -6 6333.17 423.201  17
   0  24   6 6775.45 404.984  18
   0  24   6 7107.64 443.401  11
   0  24  -7 35589.2 1018.03  16
   0  24   7 34508.4 1015.22  11
   0  24   7 34067.6 963.895  18
   0  25   0 342.854 182.221  15
   0  25   0 85.7078 149.716  11
   0  25   0 231.820 122.116  18
   0  25   1 12750.5 605.953  18
   0  25  -1 13407.6 591.894  18
   0  25   1 14105.2 719.140  11
   0  25  -1 14598.0 718.449  11
   0  25  -1 13885.2 712.280  15
   0  25  -1 14192.8 709.325  16
   0  25  -2 90691.0 2304.91  17
   0  25   2 92724.7 2204.69  18
   0  25  -2 88245.5 2313.96  16
   0  25  -2 89944.2 2291.06  11
   0  25  -2 93491.7 2345.20  15
   0  25   3 196.592 114.510  18
   0  25  -3 53.2831 142.192  17
   0  25  -3 375.560 168.952  15
   0  25  -3 430.546 162.833  16
   0  25  -3 215.910 132.543  11
   0  25   4 141350. 3102.51  18
   0  25   4 145626. 3251.17  11
   0  25  -4 139831. 3210.34  15
   0  25  -5 1216.55 211.709  17
   0  25   5 1116.59 185.772  18
   0  25   5 1052.58 200.546  11
   0  25  -5 1382.68 217.873  16
   0  25   6 36367.4 1082.25  11
   0  25   6 36952.4 1016.57  18
   0  25  -6 38252.8 1100.33  17
   0  25  -6 37040.5 1086.57  16
   0  26   0 31678.4 1090.94  11
   0  26   0 32144.1 1095.71  15
   0  26   0 28480.7 907.174  18
   0  26  -1 80604.4 2066.05  11
   0  26   1 80013.2 2088.08  11
   0  26  -1 83400.2 2099.01  15
   0  26   1 78403.7 1901.65  18
   0  26   2 15008.6 616.902  18
   0  26  -2 16356.1 710.301  11
   0  26  -2 16242.7 732.473  15
   0  26  -2 15419.5 707.448  16
   0  26  -3 9913.29 544.949  16
   0  26   3 9436.42 469.621  18
   0  26  -3 9910.23 545.195  15
   0  26  -4 1646.50 229.888  15
   0  26   4 2027.68 248.982  11
   0  26  -4 2058.84 256.338  17
   0  26   4 2140.00 218.275  18
   0  26  -5 3684.26 293.142  16
   0  26   5 3596.91 298.122  11
   0  26  -5 3456.30 286.020  15
   0  26   5 3579.36 252.512  18
   0  27   0 91.2869 121.763  11
   0  27   1 6402.20 344.959  18
   0  27  -1 7741.24 457.330  11
   0  27   1 7840.51 474.134  11
   0  27  -1 8259.46 476.525  15
   0  27   2 1196.87 161.421  18
   0  27  -2 1442.45 212.671  15
   0  27   2 1026.09 194.674  11
   0  27  -2 1190.10 194.067  11
   0  27  -3 50225.3 1380.36  16
   0  27  -3 51332.9 1378.98  15
   0  27   3 48414.9 1215.39  18
   0  27  -4 7781.62 415.948  15
   0  27   4 7444.70 419.096  11
   0  27   4 6838.61 324.758  18
   0  28   0 23569.1 819.216  11
   0  28  -1 767.619 160.676  11
   0  28   1 918.433 180.562  11
   0  28   2 41679.5 1173.83  11
   0  28  -2 40310.0 1144.56  15
   0  28  -3 239.754 114.030  15
   0  29   0-14.7006 104.802  11
  -1   0  13 136.143 114.343   6
   1   0 -13 18.7636 105.335   5
  -1   0  12 45912.3 1465.25   6
   1   0 -12 46799.4 1444.04   5
   1   0 -11 66.8056 142.884   5
   1   0 -10 171497. 5868.80   2
   1   0 -10 169492. 3970.07   5
  -1   0  10 174652. 6112.23   4
   1   0  -9 126.968 362.073   2
  -1   0   9 136.828 308.476   4
   1   0  -9 130.614 154.432   5
   1   0  -8 87813.8 3688.37   2
   1   0  -8 95981.9 2417.47   5
  -1   0   8 97045.8 3894.64   4
  -1   0   7 97.1002 169.575   4
   1   0  -7 186.801 312.322   2
  -1   0   6 60898.7 2508.99   4
   1   0  -6 60441.2 2483.44   2
  -1   0   5 245.390 163.678   4
   1   0  -5 119.638 190.747   2
   1   0  -4 27857.6 1285.30   3
   1   0  -4 28171.2 1300.64   2
   1   0  -4 28838.6 924.310   9
  -1   0   4 28621.8 1306.07   4
   1   0  -3 201.624 88.4816   9
   1   0  -3 66.4210 164.046   2
  -1   0   3 105.505 44.6297   7
   1   0  -2 231856. 4506.87   9
   1   0  -2 231587. 4773.49   2
   1   0  -1 103.941 66.8195   2
  -1   0   0 254624. 4865.43   1
  -1   0  -1 16.7160 79.0486   1
  -1   0  -2 31512.1 1123.31   1
  -1   0  -3 177.307 82.8230   8
   1   0   3 240.678 145.857   4
  -1   0  -4 26612.7 748.107   8
   1   0   4 28598.8 1393.87   4
   1   0   5-71.3663 203.514   4
   1   0   6 137049. 4378.20   4
  -1   0  -6 129915. 4268.76   2
  -1   0  -7 81.4669 112.899   5
   1   0   7 112.702 278.333   4
  -1   0  -7 217.352 268.391   2
   1   0   8 138536. 5166.58   4
  -1   0  -8 144270. 3408.35   5
  -1   0  -8 144984. 5088.65   2
  -1   0  -9 138.370 181.240   5
   1   0   9 149.438 398.626   4
  -1   0  -9 137.939 367.953   2
   1   0  10 15155.1 813.309   6
  -1   0 -10 13371.5 757.686   5
   1   0  11 60.9790 147.422   6
  -1   0 -11-58.5889 156.283   5
   1   0  12 37693.9 1170.10   6
   1  -1 -13 54055.1 1424.13   5
  -1  -1  13 54031.0 1441.96   6
  -1  -1  12 58361.6 1723.15   6
   1  -1 -12 61942.9 1731.82   5
   1  -1 -11 5814.34 480.542   5
   1  -1 -10 5575.60 963.799   2
  -1  -1  10 3974.92 844.267   4
   1  -1 -10 5025.00 469.278   5
   1  -1  -9 2534.57 665.220   2
  -1  -1   9 1764.60 549.008   4
   1  -1  -9 2470.27 331.987   5
   1  -1  -8 43953.0 2431.74   2
  -1  -1   8 47326.7 2602.40   4
   1  -1  -8 45781.9 1441.13   5
   1  -1  -7 62486.7 2827.05   2
  -1  -1   7 75354.5 3033.68   4
   1  -1  -6 114655. 4149.33   2
  -1  -1   6 168956. 4506.56   4
   1  -1  -5 128910. 3699.98   2
   1   1  -5 125856. 3025.50   9
  -1  -1   5 131684. 3740.38   4
   1  -1  -4 45969.6 1714.76   2
   1  -1  -4 46598.8 1704.53   3
   1   1  -4 43849.4 1342.82   9
   1  -1  -4 44506.5 1132.06   9
  -1  -1   4 46385.8 1714.57   4
  -1   1   3 6114.10 255.299   7
   1  -1  -3 6934.26 536.427   2
   1   1  -3 6675.40 403.996   9
   1  -1  -3 6203.32 295.836   9
   1  -1  -2 109041. 2473.33   2
   1  -1  -2 106148. 2448.59   3
   1   1  -2 102634. 2290.83   9
   1  -1  -2 104561. 2128.43   9
   1  -1  -1 136881. 2830.29   2
   1   1  -1 137632. 2808.13   9
   1  -1  -1 137826. 2831.02   3
  -1  -1   0 50529.3 1145.84   1
   1  -1   0 48603.8 1146.72   4
  -1  -1  -1 38145.3 1070.05   1
   1  -1   1 38119.4 1075.73   4
  -1  -1  -2 32717.0 1141.50   1
   1  -1   3 71613.9 2144.25   4
  -1  -1  -3 68662.0 1472.06   8
  -1   1  -3 69304.6 1675.27   8
  -1   1  -3 69379.0 1544.00   7
   1  -1   4 34032.3 1538.01   4
  -1   1  -4 31582.1 964.525   8
  -1   1  -5 2761.18 221.728   8
   1  -1   5 2626.03 493.045   4
   1  -1   6 44701.8 2194.93   4
  -1  -1  -6 35273.9 1985.44   2
   1  -1   7 24957.4 1771.93   4
  -1  -1  -7 24546.0 929.046   5
  -1  -1  -8 1168.48 238.942   5
   1  -1   8 532.081 355.280   4
  -1  -1  -8 1140.61 478.424   2
  -1  -1  -9 44162.3 2679.98   2
  -1  -1  -9 45500.1 1542.19   5
   1  -1   9 48442.3 2894.03   4
  -1  -1 -10 32513.7 1240.29   5
   1  -1  10 31659.2 1243.91   6
  -1  -1 -11 70130.1 1945.45   5
   1  -1  11 69888.5 1977.32   6
   1  -1  12 20113.8 785.100   6
   1  -2 -13 90.7666 100.294   5
  -1  -2  13 319.460 129.924   6
  -1  -2  12 3052.65 333.314   6
   1  -2 -12 3089.58 326.367   5
   1  -2 -11 59085.3 1798.91   5
   1   2 -10 23168.1 1953.12   2
   1  -2 -10 27881.4 2076.08   2
  -1  -2  10 27413.2 2168.63   4
   1  -2 -10 29268.9 1159.17   5
   1  -2  -9 65136.6 3152.91   2
  -1  -2   9 58212.3 3122.88   4
   1  -2  -9 62337.5 1846.55   5
   1   2  -9 60328.6 1826.18   5
   1  -2  -8 12098.1 1271.40   2
  -1  -2   8 11494.9 1248.44   4
   1   2  -8 12076.9 660.021   5
   1  -2  -8 13473.5 688.871   5
   1  -2  -7 40300.6 2134.82   2
  -1  -2   7 35444.0 2027.36   4
   1  -2  -6 15072.3 1176.06   2
  -1  -2   6 14518.4 1145.74   4
   1  -2  -5 15825.3 1061.14   2
   1   2  -5 15289.1 808.209   9
  -1  -2   5 14095.0 1016.76   4
   1  -2  -4 633.434 228.158   3
  -1  -2   4 320.739 196.080   4
   1   2  -4 179.496 147.876   9
   1  -2  -4 366.932 201.653   2
  -1   2   3 268212. 5167.20   7
  -1  -2   3 264231. 5698.26   4
   1  -2  -3 270311. 5709.55   3
   1   2  -3 267033. 5490.83   9
   1  -2  -3 264239. 4966.45   9
   1  -2  -3 286277. 5767.04   2
  -1   2   2 186425. 3674.04   7
   1  -2  -2 173302. 3858.83   2
   1  -2  -2 182971. 3860.65   3
   1   2  -2 182087. 3805.64   9
   1   2  -1 490574. 9335.71   3
   1  -2  -1 495030. 9339.58   3
   1  -2  -1 508157. 9346.42   2
   1  -2   0 50906.6 1173.07   4
   1   2   0 48975.5 1163.86   4
  -1  -2   0 52502.9 1172.00   1
   1  -2   1 15870.7 605.191   4
  -1   2  -1 15601.0 577.946   7
  -1  -2  -1 14891.8 590.881   1
   1  -2   2 6482.16 463.843   4
  -1   2  -2 7174.35 374.892   7
  -1   2  -2 6724.49 395.320   8
  -1  -2  -2 6965.77 484.904   1
   1  -2   3 22630.3 1061.48   4
  -1   2  -3 22455.7 683.454   7
  -1   2  -3 22514.3 808.187   8
   1  -2   4 20295.6 1155.24   4
  -1   2  -4 20372.9 802.163   8
   1  -2   5 160386. 4456.30   4
  -1   2  -5 153271. 3378.81   8
   1  -2   6 9555.17 995.140   4
  -1  -2  -6 5103.27 836.836   2
   1  -2   7 174221. 4918.14   4
  -1  -2  -7 171074. 2917.07   5
  -1   2  -7 169454. 2907.08   5
  -1   2  -8 7109.57 527.334   5
  -1  -2  -8 8725.38 574.675   5
   1  -2   8 6203.15 1013.95   4
  -1  -2  -8 7338.25 1037.54   2
  -1  -2  -9 9722.14 1312.41   2
  -1   2  -9 11115.6 1372.17   2
  -1  -2  -9 12661.4 725.990   5
   1  -2   9 11436.8 1418.45   4
   1  -2  10 5577.17 495.568   6
  -1  -2 -10 5227.83 469.726   5
  -1  -2 -11 24812.4 989.520   5
   1  -2  11 24967.0 1009.48   6
   1  -2  12 3730.58 317.186   6
   1  -3 -13 4001.01 297.997   5
   1   3 -13 4279.42 313.148   5
  -1   3  13 3773.51 295.465   6
  -1  -3  13 4190.29 315.449   6
   1  -3 -12 53890.5 1577.33   5
   1   3 -12 53742.1 1588.56   5
  -1  -3  12 57462.8 1632.12   6
  -1   3  12 53910.5 1603.70   6
   1   3 -11 20322.5 927.391   5
   1  -3 -11 21038.8 935.541   5
   1  -3 -10 7120.93 1073.71   2
   1   3 -10 6190.65 1004.66   2
   1  -3 -10 6820.48 532.195   5
   1   3 -10 7233.64 548.870   5
  -1   3  10 5981.20 1026.43   4
  -1  -3  10 6765.35 1112.09   4
   1   3  -9 3033.79 688.361   2
   1  -3  -9 2396.39 650.561   2
  -1   3   9 2843.02 711.218   4
  -1  -3   9 3207.01 739.805   4
   1  -3  -9 2754.39 339.742   5
   1   3  -9 3268.52 366.508   5
   1   3  -8 4549.42 983.466   2
   1  -3  -8 4552.93 964.920   2
  -1   3   8 7606.99 1009.16   4
  -1  -3   8 7042.13 975.086   4
   1   3  -8 8129.18 521.343   5
   1  -3  -8 7089.11 496.092   5
  -1  -3   7 10673.9 1079.64   4
  -1   3   7 9480.40 1055.70   4
   1  -3  -7 8863.87 1014.89   2
   1   3  -7 9553.41 1040.31   2
  -1  -3   6 360106. 8445.36   4
  -1   3   6 364806. 8487.41   4
   1  -3  -6 353278. 8440.06   2
   1   3  -6 358706. 8449.90   2
   1  -3  -5 663.234 310.409   2
   1   3  -5 726.936 293.377   2
  -1  -3   5 1082.40 303.589   4
  -1   3   5 1528.59 359.834   4
   1   3  -5 852.782 221.105   9
   1   3  -4 344636. 7507.27   2
   1  -3  -4 362356. 7549.66   2
   1   3  -4 352206. 7242.39   9
  -1   3   4 351739. 7529.19   4
  -1  -3   4 342059. 7496.15   4
  -1   3   4 344524. 6658.43   7
  -1   3   3 25404.0 825.467   7
   1   3  -3 25601.2 1044.31   3
  -1   3   3 25150.3 1065.25   4
   1  -3  -3 27956.9 1088.98   3
  -1  -3   3 27412.3 1084.74   4
   1   3  -3 27715.7 1032.24   9
   1   3  -3 27103.0 951.422   8
   1   3  -3 20652.3 1007.41   2
   1  -3  -3 20233.7 992.301   2
  -1   3   2 62271.8 1497.00   7
   1   3  -2 60477.0 1590.38   9
   1   3  -2 58026.0 1529.48   8
   1  -3  -2 60296.2 1546.28   3
   1   3  -2 57639.4 1522.22   3
   1   3  -1 61566.3 1408.80   2
   1  -3  -1 58744.2 1399.34   2
   1  -3  -1 60200.7 1410.55   3
   1   3  -1 59453.9 1399.17   3
   1   3   0 49768.2 1172.91   4
  -1   3   0 50831.8 1171.07   1
  -1  -3   0 51684.6 1170.00   1
  -1   3   0 52277.5 1380.55   7
   1   3   1 7559.47 408.916   4
   1  -3   1 7276.66 395.097   4
  -1  -3  -1 7414.37 402.426   1
  -1   3  -1 7416.12 398.670   1
  -1   3  -1 8382.24 444.902   7
   1   3   2 705007. 13194.5   4
   1  -3   2 691221. 13181.5   4
  -1  -3  -2 683790. 13199.2   1
  -1   3  -2 689822. 13197.2   1
  -1   3  -2 671779. 13043.3   8
  -1   3  -2 687150. 12948.7   7
  -1   3  -3 27372.5 1005.72   8
  -1   3  -3 27509.9 877.904   7
   1  -3   3 26801.1 1191.70   4
   1   3   3 28274.2 1214.50   4
  -1   3  -4 123379. 2586.16   7
  -1   3  -4 128127. 3002.02   8
   1   3   4 127870. 3550.50   4
   1  -3   4 128912. 3556.00   4
  -1   3  -5 9556.44 578.610   8
   1  -3   5 10333.2 927.511   4
   1   3   5 9310.76 874.941   4
   1  -3   6 15032.5 1249.89   4
   1   3   6 13570.0 1191.75   4
  -1  -3  -6 17306.9 1404.95   2
  -1   3  -6 17734.5 1399.26   2
   1  -3   7 17189.9 1472.99   4
   1   3   7 16855.3 1469.95   4
  -1  -3  -7 16600.4 764.863   5
  -1   3  -7 16812.1 763.718   5
  -1   3  -7 18129.7 1579.56   2
  -1  -3  -7 19265.4 1589.61   2
   1  -3   8 48297.0 2707.92   4
   1   3   8 45528.4 2677.08   4
  -1  -3  -8 48202.5 1458.77   5
  -1   3  -8 51203.7 1491.03   5
  -1   3  -8 17236.0 1907.70   2
  -1  -3  -8 14145.9 1964.98   2
  -1   3  -9 505.744 189.479   5
  -1  -3  -9 742.162 209.854   5
   1   3   9 294.218 331.766   4
   1  -3   9 435.549 327.426   4
  -1  -3  -9 271.940 306.665   2
  -1   3  -9 407.551 362.487   2
  -1   3 -10 125867. 3084.73   5
   1   3  10 127017. 3121.92   6
  -1  -3 -10 120652. 3047.96   5
   1  -3  10 126025. 3107.96   6
   1   3  11 438.862 179.741   6
   1  -3  11 867.134 214.410   6
  -1   3 -11 753.616 195.254   5
  -1  -3 -11 419.262 174.039   5
   1   3  12 35612.1 1094.13   6
   1  -3  12 33902.6 1073.01   6
   1  -4 -13 446.438 125.391   5
   1   4 -13 973.664 160.090   5
  -1   4  13 790.145 156.376   6
  -1  -4  13 750.918 149.549   6
   1  -4 -12 21519.0 871.250   5
  -1  -4  12 23470.7 911.595   6
  -1   4  12 23002.1 919.553   6
   1   4 -12 21671.7 876.484   5
   1   4 -11 33834.8 1244.05   5
   1  -4 -11 36322.4 1275.47   5
  -1  -4  10 26938.6 2113.87   4
  -1   4  10 23793.7 1995.37   4
   1  -4 -10 24749.6 1971.63   2
   1   4 -10 21336.5 1838.28   2
   1   4 -10 25187.7 1053.04   5
   1  -4 -10 24823.3 1056.84   5
  -1  -4   9 107584. 4375.16   4
  -1   4   9 111006. 4471.63   4
   1   4  -9 105461. 4209.18   2
   1  -4  -9 106897. 4221.88   2
   1   4  -9 106125. 2705.95   5
   1  -4  -9 107450. 2719.15   5
  -1   4   8 91367.7 3439.00   4
  -1  -4   8 92978.7 3461.23   4
   1   4  -8 88059.0 1758.06   5
   1  -4  -8 85706.1 1742.53   5
  -1   4   7 114729. 3787.43   4
  -1  -4   7 110514. 3708.49   4
   1   4  -7 62882.2 3152.94   2
   1  -4  -7 77188.8 3372.39   2
  -1   4   6 82141.5 2975.40   4
  -1  -4   6 78571.3 2918.55   4
   1  -4  -6 83120.5 2973.01   2
   1   4  -6 78246.4 2929.91   2
  -1  -4   5 3763.37 525.310   4
   1   4  -5 6333.61 705.428   2
   1  -4  -5 5324.26 622.151   2
  -1   4   5 4451.89 563.501   4
   1   4  -5 4989.34 528.567   9
   1   4  -4 577.905 197.480   8
  -1   4   4 1018.64 182.038   7
   1   4  -4 606.614 258.126   2
   1  -4  -4 369.775 214.093   2
  -1  -4   4 1500.25 300.944   4
  -1   4   4 1812.36 334.935   4
   1   4  -4 809.375 231.303   9
  -1  -4   3 118186. 2905.12   4
  -1   4   3 112076. 2897.47   4
  -1   4   3 115977. 2383.59   8
  -1   4   3 115245. 2674.48   7
   1  -4  -3 119070. 2920.24   3
   1   4  -3 112485. 2863.42   3
   1   4  -3 116370. 2815.00   8
   1   4  -3 118133. 2926.02   9
   1   4  -3 118249. 2940.30   2
   1  -4  -3 111795. 2887.31   2
   1  -4  -2 194950. 4106.58   2
   1   4  -2 197850. 4122.87   2
   1  -4  -2 195628. 4101.76   3
   1   4  -2 191992. 4076.06   3
  -1   4   2 195034. 4148.35   7
   1   4  -1 86048.7 2130.76   7
   1  -4  -1 89531.9 1904.99   2
   1   4  -1 88767.9 1900.84   2
   1  -4  -1 88437.4 1918.50   3
   1   4  -1 85208.2 1897.99   3
  -1   4   0 113670. 2587.86   7
   1   4   0 104824. 2452.21   9
   1   4   0 107513. 2477.37   8
  -1  -4   0 108025. 2224.18   1
  -1   4   0 111737. 2237.62   1
  -1  -4  -1 39873.5 1122.52   1
  -1   4  -1 40134.3 1122.35   1
  -1   4  -1 38522.5 1218.05   7
   1   4   1 39639.5 1118.84   4
   1  -4   1 40893.1 1120.00   4
   1   4   1 40827.8 1102.82   9
  -1  -4  -2 168819. 3714.48   1
  -1   4  -2 168278. 3716.60   1
   1   4   2 162130. 3329.97   9
   1  -4   2 169906. 3699.18   4
   1   4   2 153326. 3661.94   4
  -1   4  -2 167801. 3686.62   8
  -1   4  -2 163317. 3590.84   7
   1   4   3 13371.7 457.572   9
   1  -4   3 12204.6 772.687   4
   1   4   3 12839.0 795.975   4
  -1   4  -3 13649.7 623.276   7
  -1   4  -3 13673.0 717.652   8
   1  -4   4 30868.7 1465.76   4
   1   4   4 33388.2 1508.93   4
  -1   4  -4 32062.6 964.126   7
  -1   4  -4 30049.9 1188.20   8
   1  -4   5 75806.4 2756.84   4
   1   4   5 74145.0 2754.55   4
  -1   4  -5 74252.8 2140.79   8
   1   4   6 110881. 3888.01   4
   1  -4   6 118195. 3937.54   4
  -1   4  -6 114772. 3901.11   2
  -1  -4  -6 113309. 3901.43   2
  -1   4  -7 104525. 2593.44   5
  -1  -4  -7 103613. 2583.80   5
   1   4   7 106074. 4056.49   4
   1  -4   7 105326. 4011.21   4
  -1  -4  -7 112507. 4253.48   2
  -1   4  -8 57920.8 1694.16   5
  -1  -4  -8 59472.5 1707.13   5
   1  -4   8 55295.0 2945.50   4
   1   4   8 60999.5 3107.03   4
  -1  -4  -8 33763.6 2699.94   2
  -1   4  -8 33536.7 2677.36   2
  -1   4  -9 21929.7 965.279   5
  -1  -4  -9 22266.0 976.908   5
   1   4   9 22247.1 1941.99   4
   1  -4   9 22454.4 1932.97   4
  -1  -4  -9 13011.1 1713.91   2
  -1   4  -9 15219.7 1894.08   2
  -1   4 -10 27470.3 1094.47   5
   1   4  10 25120.3 1076.80   6
   1  -4  10 25224.1 1073.57   6
  -1  -4 -10 25931.8 1063.37   5
  -1  -4 -11 541.187 181.144   5
  -1   4 -11 323.923 154.163   5
   1   4  11 567.211 189.837   6
   1  -4  11 418.524 168.975   6
   1  -4  12 23205.7 816.464   6
   1   4  12 22201.4 803.001   6
  -1   5  13 52633.2 1328.76   6
  -1  -5  13 50855.8 1318.81   6
   1   5 -12 2342.75 268.582   5
  -1   5  12 2345.43 277.280   6
  -1  -5  12 2029.41 267.037   6
   1  -5 -12 2110.39 260.072   5
   1  -5 -11 44181.4 1450.76   5
   1   5 -11 45793.4 1471.01   5
   1   5 -11 44738.7 1297.49  16
   1   5 -10 946.641 207.423  16
  -1  -5  10 416.521 442.823   4
  -1   5  10 141.758 286.105   4
   1  -5 -10 1313.93 546.329   2
   1   5 -10 526.590 419.901   2
   1   5 -10 458.689 201.302   5
   1  -5 -10 1047.56 247.290   5
  -1  -5   9 3005.19 698.055   4
  -1   5   9 2401.56 617.544   4
   1   5  -9 2003.78 619.681   2
   1  -5  -9 1747.78 564.115   2
   1  -5  -9 1974.13 293.635   5
   1   5  -9 2010.01 290.862   5
   1  -5  -8 12290.3 658.969   5
   1   5  -8 12073.6 655.658   5
  -1   5   8 11067.3 1229.41   4
  -1  -5   8 13798.7 1349.26   4
   1   5  -8 12328.2 1256.52   2
   1  -5  -8 13161.2 1276.01   2
  -1   5   7 115831. 4055.80   4
   1   5  -7 112311. 3951.78   2
   1  -5  -7 107210. 3874.55   2
  -1  -5   6 3425.19 556.319   4
  -1   5   6 3272.84 547.296   4
   1   5  -6 3627.98 585.178   2
   1  -5  -6 2527.79 503.743   2
   1   5  -5 133804. 3882.75   2
   1  -5  -5 134650. 3832.26   2
  -1   5   5 133680. 3827.19   4
  -1  -5   5 140671. 3853.28   4
   1   5  -5 131628. 3668.93   9
  -1   5   4 7449.40 493.248   7
   1  -5  -4 6776.09 614.878   2
   1   5  -4 6768.84 611.608   2
  -1  -5   4 7132.41 614.936   4
  -1   5   4 6106.95 584.944   4
   1   5  -4 6836.30 608.215   9
   1   5  -4 6601.24 540.395   8
  -1  -5   3 885313. 17196.9   4
  -1   5   3 906775. 17235.1   4
   1  -5  -3 940537. 17265.9   2
  -1   5   3 879161. 17091.9   7
  -1   5   3 875692. 16704.8   8
   1  -5  -3 907954. 17204.9   3
   1   5  -3 879490. 17176.0   3
   1   5  -3 899545. 17231.8   8
   1   5  -3 914708. 17392.0   9
  -1   5   2 73737.0 1857.78   8
  -1   5   2 75785.6 2066.15   7
  -1   5   2 76733.4 1919.83   4
   1   5  -2 77449.4 1903.65   3
   1  -5  -2 76531.0 1908.55   3
  -1  -5   2 78485.6 1913.58   4
   1  -5  -2 74213.9 1916.00   2
   1   5  -2 80984.9 1950.49   2
   1   5  -2 78732.1 2027.32   7
  -1   5   1 8178.63 486.683   8
   1  -5  -1 9275.43 387.488   3
   1   5  -1 8737.66 372.948   3
   1  -5  -1 9533.67 378.290   2
   1   5  -1 9139.68 367.816   2
   1   5  -1 8261.98 526.139   7
   1   5   0 1042.58 209.624   8
  -1   5   0 1168.01 235.778   7
   1   5   0 896.742 214.055   7
   1   5   0 1118.55 205.342   9
  -1  -5   0 971.050 110.351   1
  -1   5   0 952.853 109.273   1
  -1  -5  -1 242437. 4870.26   1
  -1   5  -1 251424. 4885.24   1
   1   5   1 234667. 4854.35   4
   1   5   1 245573. 4915.45   9
  -1   5  -1 242574. 5161.19   7
  -1   5  -2 85799.2 2273.50   1
  -1   5  -2 89695.5 2368.21   8
  -1   5  -2 92521.6 2314.66   7
   1   5   2 89250.2 2272.82   4
   1  -5   2 89332.2 2262.01   4
   1   5   2 85977.4 1975.64   9
  -1   5  -3 171321. 3701.12   7
  -1   5  -3 165324. 3883.84   8
   1  -5   3 162667. 3966.65   4
   1   5   3 167346. 3990.13   4
   1   5   3 161691. 3219.45   9
   1   5   4 4909.71 566.726   4
   1  -5   4 5040.91 575.570   4
  -1   5  -4 5275.17 386.160   7
  -1   5  -4 5348.78 494.226   8
   1   5   5 55569.5 2324.14   4
   1  -5   5 56994.1 2327.19   4
  -1   5  -5 56418.6 1878.13   8
  -1   5  -6 40.5680 115.686   8
  -1   5  -6 271.098 473.407   2
   1   5   6 183.230 226.251   4
   1  -5   6-89.8702 202.605   4
  -1   5  -7 12479.2 645.863   5
  -1  -5  -7 13982.3 683.260   5
   1  -5   7 13869.9 1333.17   4
   1   5   7 12910.1 1305.95   4
  -1  -5  -7 10358.1 1185.92   2
  -1   5  -7 11078.8 1228.17   2
  -1  -5  -8 38877.3 1327.29   5
  -1   5  -8 37603.9 1312.49   5
   1   5   8 38579.5 2448.04   4
   1  -5   8 41433.9 2500.39   4
  -1  -5  -8 38082.2 2388.81   2
  -1   5  -8 36025.9 2346.51   2
  -1  -5  -9 115823. 2897.80   5
   1  -5   9 115780. 2925.45   6
   1   5   9 113638. 2920.34   6
  -1   5  -9 118314. 2911.65   5
   1   5   9 119280. 4759.32   4
   1  -5   9 117681. 4698.09   4
  -1  -5  -9 115155. 4540.78   2
  -1   5  -9 107127. 4433.73   2
  -1   5 -10 63118.6 1832.77   5
   1  -5  10 61181.5 1834.48   6
   1   5  10 62902.5 1858.08   6
  -1  -5 -10 58309.3 1786.93   5
   1   5  11 29821.4 1079.29   6
   1  -5  11 28250.3 1051.34   6
  -1  -5 -11 30417.0 1061.28   5
  -1   5 -11 28255.0 1033.27   5
  -1   5 -12 686.401 144.418  15
   1  -5  12 560.430 149.647   6
   1   5  12 694.260 157.811   6
   1   6 -13 2116.65 216.020  15
  -1  -6  13 2398.40 216.002   6
  -1   6  13 2032.60 201.727   6
   1   6 -12 5822.48 408.511   5
  -1  -6  12 6268.10 430.192   6
  -1   6  12 6077.93 424.141   6
   1  -6 -12 5586.66 398.012   5
   1   6 -11 552.672 176.227   5
   1  -6 -11 404.868 175.207   5
   1   6 -11 631.005 156.964  16
   1   6 -10 41340.2 1407.67   5
   1  -6 -10 42646.8 1422.84   5
  -1   6  10 41265.5 2616.89   4
  -1  -6  10 37082.5 2469.95   4
   1   6 -10 42058.1 2581.40   2
   1  -6 -10 41471.6 2537.67   2
   1   6 -10 40653.3 1312.85  16
   1   6  -9 5838.50 941.684   2
   1  -6  -9 4085.15 784.776   2
  -1  -6   9 5537.10 931.646   4
  -1   6   9 5278.50 916.687   4
   1  -6  -9 5800.03 465.165   5
   1   6  -9 4483.85 418.991   5
   1   6  -8 147167. 4994.84   2
   1  -6  -8 155077. 5032.61   2
  -1  -6   8 153990. 5100.82   4
  -1   6   8 152729. 5126.16   4
   1   6  -8 148175. 3424.95   5
   1  -6  -8 151044. 3435.56   5
   1  -6  -7 187.247 269.225   2
   1   6  -7 377.140 426.528   2
  -1  -6   7 4053.14 672.875   4
  -1   6   7 2125.46 488.257   4
   1   6  -7 3178.33 300.049   5
   1  -6  -7 2967.30 295.318   5
   1  -6  -6 37473.8 2031.05   2
  -1  -6   6 43491.4 1997.62   4
  -1   6   6 41052.4 1981.62   4
   1   6  -5 45.9102 146.472   8
  -1   6   5 670.848 246.005   4
  -1  -6   5 296.674 207.298   4
   1   6  -5 883.361 302.797   9
   1   6  -5 492.407 270.549   2
   1  -6  -5 790.172 318.472   2
   1  -6  -4 102957. 3082.15   2
   1   6  -4 100219. 3057.95   2
  -1  -6   4 115548. 3102.06   4
  -1   6   4 121633. 3174.57   4
   1   6  -4 118956. 3250.94   9
  -1   6   4 107837. 2247.31   8
   1   6  -4 116661. 3049.24   8
  -1   6   4 129204. 2945.64   7
  -1   6   3 90246.6 2050.70   7
  -1   6   3 87561.4 1641.38   8
  -1  -6   3 91509.5 2009.09   4
  -1   6   3 89619.0 2003.29   4
   1   6  -3 89396.1 2255.04   9
   1   6  -3 84297.9 2103.55   8
  -1   6   2 571275. 11052.7   8
  -1   6   2 575220. 11344.3   7
  -1   6   2 579531. 10979.4   4
  -1  -6   2 572979. 10952.7   4
   1  -6  -2 582002. 10972.1   3
   1   6  -2 561956. 10926.6   3
   1   6  -2 585074. 10999.3   2
   1  -6  -2 561827. 10964.0   2
   1   6  -2 595869. 11290.3   7
  -1   6   1 3520.75 347.757   8
   1  -6  -1 3255.63 214.754   3
   1   6  -1 3493.94 217.009   3
   1   6  -1 3268.07 205.560   2
   1  -6  -1 3189.39 202.260   2
   1   6  -1 3344.29 370.843   7
   1   6   0 71958.6 2085.94   7
   1  -6   0 74758.1 1576.51   3
   1   6   0 76021.5 1578.47   3
  -1   6   0 72228.4 2110.76   7
  -1   6   0 72358.9 1565.58   1
  -1  -6   0 74304.5 1567.04   1
   1   6   0 79681.3 2059.04   8
   1   6   0 72880.7 1970.71   9
   1  -6   1 10659.6 486.018   4
   1   6   1 10934.6 491.912   4
  -1   6  -1 11385.5 683.125   7
   1   6   1 10934.8 680.551   7
   1   6   1 11232.0 566.459   9
  -1   6  -1 11708.2 512.663   1
  -1  -6  -1 12749.3 533.808   1
   1   6   2 34710.3 1186.82   4
   1  -6   2 33111.4 1154.00   4
  -1   6  -2 35180.0 1341.56   8
  -1   6  -2 34989.4 1279.17   7
   1   6   2 32679.2 989.862   9
   1  -6   3 43094.7 1555.30   4
   1   6   3 43165.8 1563.42   4
  -1   6  -3 42907.6 1562.43   8
  -1   6  -3 43265.8 1437.41   7
   1   6   3 41131.4 992.109   9
   1   6   4 160908. 4240.55   4
   1  -6   4 160676. 4212.42   4
  -1   6  -4 159168. 3662.76   7
  -1   6  -4 166602. 4045.99   8
   1   6   5 12942.1 1040.55   4
   1  -6   5 11661.1 985.349   4
  -1   6  -5 12964.5 854.573   8
  -1   6  -5 12117.8 1017.72   2
  -1  -6  -5 12816.6 1036.03   2
  -1   6  -6 123857. 3451.55   8
   1  -6   6 139593. 4349.83   4
   1   6   6 133626. 4357.69   4
  -1   6  -6 132207. 4324.22   2
  -1  -6  -6 140601. 4397.89   2
  -1  -6  -7 3678.99 344.921   5
  -1   6  -7 3889.17 356.955   5
  -1   6  -7 4930.73 814.888   2
  -1  -6  -7 3267.15 680.554   2
   1   6   7 4598.56 786.650   4
   1  -6   7 4933.84 800.272   4
  -1  -6  -8 84370.9 2232.92   5
  -1   6  -8 81315.6 2217.32   5
   1  -6   8 84075.5 3713.42   4
   1   6   8 80752.2 3695.58   4
  -1  -6  -8 92977.1 3801.75   2
  -1   6  -8 83662.8 3657.40   2
   1   6   9 4361.98 864.065   4
   1  -6   9 5779.45 952.157   4
  -1  -6  -9 5130.56 442.760   5
   1  -6   9 4611.79 425.475   6
   1   6   9 5415.55 467.473   6
  -1   6  -9 5112.10 445.080   5
  -1   6  -9 129.598 348.546   2
  -1  -6  -9-129.116 321.949   2
  -1  -6 -10 10168.5 610.934   5
   1  -6  10 9463.47 610.716   6
   1   6  10 9339.00 603.322   6
  -1   6 -10 9516.22 597.778   5
   1  -6  11 17710.8 774.499   6
   1   6  11 18171.3 790.832   6
  -1   6 -12 24057.9 775.351  15
   1  -6  12 26158.6 817.046   6
   1   6  12 24597.8 803.517   6
   1   7 -12 13640.2 602.539   5
  -1  -7  12 12353.7 588.826   6
   1  -7 -12 11584.4 560.969   5
  -1   7  12 12181.1 589.494   6
   1   7 -11 17493.2 788.264   5
  -1   7  11 16497.4 788.861   6
   1  -7 -11 16299.6 766.825   5
   1   7 -11 16124.6 687.913  16
   1   7 -10 431.967 172.259  16
   1   7 -10 377.918 421.275   2
   1  -7 -10 125.825 420.780   2
   1  -7 -10 458.849 182.559   5
   1   7 -10 430.147 180.727   5
  -1   7  10 134.222 302.653   4
  -1  -7  10 130.997 264.214   4
   1  -7  -9 6851.20 1015.82   2
   1   7  -9 5766.98 940.666   2
  -1   7   9 7135.96 1036.06   4
  -1  -7   9 4924.66 879.941   4
   1   7  -9 5965.09 467.443   5
   1  -7  -9 6646.16 494.425   5
  -1   7   8 19542.3 1614.59   4
  -1  -7   8 20804.3 1636.45   4
   1  -7  -8 19113.3 1554.18   2
   1   7  -8 19204.9 1553.30   2
   1  -7  -8 18811.9 824.258   5
   1   7  -8 19669.7 839.304   5
  -1  -7   7 52099.8 2488.83   4
  -1   7   7 54719.6 2588.69   4
   1  -7  -7 55047.5 2531.41   2
   1   7  -7 51540.3 2495.36   2
   1   7  -7 54266.1 1508.95   5
   1  -7  -7 53456.2 1515.01   5
  -1  -7   6 23650.1 1454.27   4
  -1   7   6 27062.4 1567.54   4
   1  -7  -6 25330.1 1576.17   2
   1   7  -6 28340.9 1561.45   9
  -1  -7   5 170189. 4506.80   4
  -1   7   5 171084. 4533.35   4
   1   7  -5 170502. 4536.72   2
   1  -7  -5 169765. 4526.87   2
   1   7  -5 169213. 4335.35   8
   1   7  -5 175210. 4643.35   9
  -1   7   4 137072. 3359.10   7
   1   7  -4 138495. 3527.16   8
   1   7  -4 140293. 3735.97   9
  -1   7   4 136808. 2750.49   8
   1  -7  -4 135077. 3662.13   2
  -1  -7   4 136838. 3457.85   4
  -1   7   4 141803. 3514.40   4
  -1   7   3 113069. 3039.22   7
  -1   7   3 112793. 2686.54   8
   1   7  -3 111383. 3087.69   8
   1   7  -3 115325. 3208.69   9
   1   7  -3 114553. 2950.89   7
  -1   7   3 117624. 2893.42   4
  -1  -7   3 114254. 2851.85   4
   1  -7  -3 119142. 2897.58   2
   1   7  -3 116087. 2900.43   2
  -1  -7   2 6010.34 378.287   4
  -1   7   2 5492.72 372.762   4
  -1   7   2 6476.03 473.896   8
  -1   7   2 7062.24 577.443   7
   1   7  -2 6244.39 532.621   7
   1   7  -2 6237.06 401.718   2
   1  -7  -2 6252.17 398.795   2
   1  -7  -2 6987.17 412.217   3
   1   7  -2 5989.56 546.254   9
  -1   7   1 8838.89 588.430   8
   1   7  -1 9445.66 659.833   7
  -1  -7   1 9581.27 326.766   1
  -1   7   1 9152.82 341.408   1
   1   7  -1 8936.17 332.755   3
   1  -7  -1 8745.66 345.232   3
   1   7  -1 8904.08 330.089   2
   1  -7  -1 8864.01 329.984   2
  -1   7   0 154373. 3739.44   7
  -1   7   0 150332. 2946.02   1
  -1  -7   0 148596. 2940.90   1
   1  -7   0 156676. 2963.64   3
   1   7   0 155956. 2960.67   3
   1   7   0 149301. 3599.93   8
   1   7   0 153081. 3542.90   9
  -1   7  -1 117925. 3063.10   7
   1  -7   1 115354. 2529.30   4
   1   7   1 115231. 2539.42   4
   1   7   1 118725. 3110.86   7
   1   7   1 120790. 2904.72   8
   1   7   1 117458. 2772.11   9
  -1   7  -2 253489. 5543.70   7
  -1   7  -2 244086. 5611.94   8
   1   7   2 256629. 5263.69   4
   1  -7   2 252729. 5242.50   4
   1   7   2 243383. 5054.10   9
  -1   7  -3 171482. 4183.99   8
  -1   7  -3 172907. 4010.68   7
   1   7   3 169214. 4040.54   4
   1  -7   3 170530. 4040.39   4
   1   7   3 162979. 3304.04   9
  -1   7  -4 70098.7 2331.57   8
  -1   7  -4 71219.4 2085.48   7
   1   7   4 72562.8 2439.95   4
   1  -7   4 75368.2 2478.69   4
  -1   7  -5 98185.2 3022.94   8
   1  -7   5 106564. 3396.06   4
   1   7   5 105630. 3423.78   4
  -1  -7  -5 103693. 3400.23   2
  -1   7  -5 102883. 3418.96   2
  -1   7  -6 1104.44 445.143   2
  -1  -7  -6 823.375 391.473   2
   1   7   6 919.798 347.146   4
   1  -7   6 986.636 361.879   4
  -1   7  -6 330.128 166.763   8
  -1   7  -7 248.049 130.637  16
   1  -7   7 436.037 290.793   4
   1   7   7 111.747 225.347   4
  -1  -7  -7 108.649 363.317   2
  -1   7  -7-109.285 311.654   2
  -1   7  -7 157.437 132.308   5
  -1  -7  -7 131.179 142.475   5
  -1  -7  -8 74731.1 3412.30   2
  -1   7  -8 70616.3 3351.83   2
  -1   7  -8 75812.2 2061.87   5
  -1  -7  -8 75196.6 2059.21   5
   1  -7   8 79280.2 3562.23   4
   1   7   8 78847.7 3581.23   4
  -1  -7  -9 133557. 4868.62   2
  -1   7  -9 136770. 4910.28   2
   1   7   9 130307. 5005.35   4
   1  -7   9 123275. 4875.27   4
   1   7   9 133886. 3233.12   6
  -1   7  -9 133876. 3193.98   5
   1  -7   9 132940. 3214.12   6
  -1  -7  -9 134842. 3203.59   5
   1   7  10 32556.5 1184.89   6
   1  -7  10 31604.5 1159.10   6
  -1  -7 -10 30831.8 1140.54   5
  -1   7 -10 33177.1 1164.66   5
   1   7  11 11831.8 605.584   6
   1  -7  11 13292.3 631.364   6
   1   7  12 7908.63 388.285   6
   1  -7  12 7979.80 388.116   6
  -1   7 -12 7384.11 384.878  15
   1  -8 -12 1555.87 207.979   5
  -1  -8  12 1937.04 227.939   6
  -1   8  12 1895.11 225.325   6
   1   8 -12 2054.35 227.612   5
  -1  -8  11 46147.9 1423.57   6
   1  -8 -11 47529.9 1425.24   5
   1   8 -11 47771.7 1426.14   5
  -1   8  11 48318.5 1454.05   6
   1   8 -11 45833.1 1327.79  16
   1  -8 -10 729.834 387.929   2
   1   8 -10 973.077 406.838   2
   1   8 -10 498.468 164.872   5
   1  -8 -10 612.552 201.840   5
   1   8 -10 407.766 155.333  16
   1  -8  -9 102345. 4064.39   2
   1   8  -9 101863. 4095.49   2
  -1   8   9 107891. 4281.78   4
  -1  -8   9 103897. 4125.36   4
   1  -8  -9 101815. 2573.53   5
   1   8  -9 104809. 2594.48   5
   1   8  -9 101555. 2573.84  16
  -1  -8   8 1540.67 484.256   4
  -1   8   8 1134.84 428.816   4
   1  -8  -8 1526.76 492.329   2
   1   8  -8 1644.72 507.194   2
   1   8  -8 1797.08 256.311   5
   1  -8  -8 1070.34 199.784   5
   1  -8  -7 77320.4 1959.32   5
   1   8  -7 76911.9 1961.85   5
   1   8  -7 75026.6 1923.31  17
  -1  -8   7 78218.2 3133.85   4
  -1   8   7 80461.5 3193.31   4
   1  -8  -7 80331.6 3163.49   2
   1   8  -7 86891.4 3269.68   2
   1  -8  -6 229.775 436.839   2
   1   8  -6 309.578 427.402   2
   1   8  -6 398.434 254.089   9
  -1  -8   6 75.0771 151.436   4
  -1   8   6 387.311 246.997   4
   1   8  -5 36033.8 1642.07   2
   1  -8  -5 31754.1 1544.87   2
  -1   8   5 33672.8 1404.08   7
  -1   8   5 32324.2 1571.12   4
  -1  -8   5 31959.0 1542.64   4
   1   8  -5 32079.4 1677.98   9
   1   8  -5 32790.3 1547.06   8
   1  -8  -4 63682.2 2037.63   2
  -1  -8   4 59413.1 1961.77   4
  -1   8   4 58163.3 1981.35   4
   1   8  -4 56248.6 2086.32   8
  -1   8   4 59961.8 1554.27   8
   1   8  -4 57819.2 2217.97   9
  -1   8   4 60926.5 2044.18   7
  -1   8   3 359113. 7702.07   7
  -1   8   3 353158. 7233.70   8
   1  -8  -3 359056. 7312.40   2
   1   8  -3 353138. 7317.94   2
   1   8  -3 348017. 7556.70   7
  -1  -8   3 359515. 7260.20   4
  -1   8   3 357312. 7292.72   4
   1   8  -3 360231. 7776.18   8
   1   8  -3 357112. 7874.75   9
  -1   8   2 84656.3 2351.23   8
  -1   8   2 87324.6 2614.26   7
   1   8  -2 91957.2 2068.47   2
   1  -8  -2 86899.7 2047.64   2
   1   8  -2 89312.5 2570.77   7
   1   8  -2 82662.8 2589.39   9
  -1  -8   2 85846.0 2023.32   4
  -1   8   2 86205.3 2043.36   4
  -1  -8   1 147419. 2934.04   4
  -1   8   1 157689. 2966.17   4
   1   8  -1 158992. 3924.48   7
  -1   8   1 158881. 3773.07   8
  -1   8   1 160335. 2970.76   1
   1   8  -1 165932. 3925.86   8
   1   8  -1 153602. 3826.36   9
   1   8   0 8585.49 605.171   9
   1   8   0 9594.32 673.284   8
  -1   8   0 9072.51 666.864   8
  -1   8   0 8484.19 682.730   7
   1   8   0 9808.29 726.397   7
   1  -8   1 2362.17 206.827   4
   1   8   1 2813.41 231.194   4
  -1   8  -1 1986.96 343.456   7
   1   8   1 2011.48 349.276   7
   1   8   1 2519.04 309.048   9
   1   8   1 1752.29 306.591   8
  -1   8  -1 3431.00 423.650   8
   1   8   2 2361.63 280.793   4
  -1   8  -2 1704.45 318.049   7
  -1   8  -2 965.047 259.258   8
   1   8   2 2086.51 248.500   9
   1  -8   2 1516.22 232.750   4
   1   8   3 60800.7 1451.95   9
   1   8   3 62263.8 1999.30   4
   1  -8   3 65032.2 1998.38   4
  -1   8  -3 62839.7 2194.21   8
  -1   8  -3 65227.7 2073.23   7
   1  -8   4 84089.6 2612.40   4
   1   8   4 86484.2 2660.01   4
  -1   8  -4 86398.5 2397.19   7
  -1   8  -4 82286.6 2644.29   8
  -1   8  -4 62562.7 2428.17   2
  -1  -8  -4 69574.1 2620.31   2
   1  -8   5 64527.1 2520.14   4
   1   8   5 66060.0 2578.11   4
  -1   8  -5 65723.3 2386.71   8
  -1   8  -5 71241.5 2670.56   2
  -1  -8  -5 68232.5 2610.34   2
  -1   8  -6 10041.9 522.495   5
   1   8   6 8653.04 961.291   4
   1  -8   6 11005.8 1053.88   4
  -1   8  -6 7718.50 918.475   2
  -1  -8  -6 10791.5 1076.56   2
  -1   8  -6 7653.58 748.059   8
  -1  -8  -7 79742.0 3334.51   2
  -1   8  -7 73237.0 3213.46   2
  -1  -8  -7 75274.2 1968.41   5
  -1   8  -7 74669.0 1960.15   5
   1  -8   7 71094.0 3165.50   4
   1   8   7 76647.8 3332.36   4
  -1   8  -7 72585.3 1905.40  16
   1   8   8 506.797 361.356   4
   1  -8   8 246.643 304.620   4
   1   8   8 513.215 192.606   6
   1  -8   8 234.984 156.833   6
  -1  -8  -8 404.855 162.457   5
  -1   8  -8 290.427 160.506   5
  -1   8  -8 366.168 153.832  16
  -1  -8  -8 476.754 380.053   2
  -1   8  -8 359.306 362.310   2
  -1   8  -9 34660.9 2238.04   2
  -1  -8  -9 33408.8 2202.02   2
   1  -8   9 34996.1 2325.43   4
   1   8   9 35584.7 2378.74   4
   1  -8   9 34250.4 1232.14   6
  -1   8  -9 37079.8 1257.54   5
  -1  -8  -9 32795.4 1205.87   5
   1   8   9 35403.5 1262.28   6
  -1   8 -10 1773.60 261.951   5
  -1  -8 -10 2150.43 289.965   5
   1  -8  10 1733.80 263.825   6
   1   8  10 1699.40 274.390   6
   1  -8  11 3126.79 293.939   6
   1   8  11 2792.24 282.966   6
  -1   8 -11 3090.73 300.607  15
   1   9 -12 16595.6 686.951  15
  -1   9  12 15751.3 613.746  11
  -1  -9  12 16522.8 622.050   6
  -1   9  12 17233.0 639.350   6
  -1   9  11 1494.42 235.373   6
  -1  -9  11 1026.04 199.622   6
   1   9 -11 1288.43 217.602   5
   1  -9 -11 1147.00 204.231   5
   1   9 -11 1289.19 204.473  16
   1  -9 -10 686.685 192.056   5
   1   9 -10 303.501 162.433   5
   1   9 -10 517.011 178.006  16
   1   9  -9 4155.63 384.556   5
   1  -9  -9 4006.51 375.312   5
   1   9  -9 4515.98 407.444  16
   1   9  -9 3403.55 723.718   2
   1  -9  -9 4335.54 787.282   2
  -1   9   9 4410.22 813.442   4
  -1  -9   9 4625.16 805.639   4
  -1  -9   8 27905.6 1922.59   4
  -1   9   8 31639.0 2035.50   4
   1  -9  -8 31786.2 1112.20   5
   1   9  -8 32837.2 1122.98   5
   1   9  -8 33537.4 2072.45   2
   1  -9  -8 34556.7 2094.22   2
   1   9  -8 31691.9 1152.29  16
   1   9  -7 1093.40 205.385  17
   1   9  -7 1307.85 421.647   2
   1  -9  -7 926.899 362.447   2
   1   9  -7 733.099 173.013  14
   1   9  -7 996.396 186.486   5
   1  -9  -7 1406.26 205.447   5
  -1   9   7 1514.54 437.767   4
  -1  -9   7 1647.75 452.553   4
  -1   9   6 95634.7 3294.91   4
  -1  -9   6 91989.8 3185.56   4
   1  -9  -6 94620.3 3234.98   2
   1   9  -6 95915.2 3280.56   2
   1   9  -5 62075.3 2511.47   9
   1   9  -5 58575.0 2286.30   8
  -1   9   5 62904.2 2159.46   7
   1  -9  -5 62863.3 2271.82   2
   1   9  -5 59395.5 2254.21   2
  -1   9   5 61070.7 2267.80   4
  -1  -9   5 56377.9 2166.18   4
  -1   9   4 8901.42 532.593   8
   1   9  -4 8600.95 801.147   8
   1   9  -4 9658.24 875.776   9
  -1   9   4 9346.77 695.815   4
  -1  -9   4 7771.14 632.332   4
   1  -9  -4 9026.82 696.676   2
  -1   9   4 9387.59 767.690   7
   1  -9  -3 9647.74 609.753   2
   1   9  -3 9786.69 611.290   2
   1   9  -3 8340.71 765.151   9
   1   9  -3 8747.59 751.614   8
  -1   9   3 9581.03 582.200   4
  -1  -9   3 9321.94 570.845   4
   1   9  -3 8748.95 713.273   7
  -1   9   3 8958.10 768.141   7
  -1   9   3 10196.4 644.599   8
   1   9  -2 9391.08 425.812   2
   1  -9  -2 8983.53 426.184   2
   1   9  -2 8675.22 737.211   8
   1   9  -2 8746.50 716.958   7
  -1   9   2 7615.01 397.869   4
  -1  -9   2 9248.70 418.238   4
  -1   9   2 10245.5 791.580   7
  -1   9   2 8107.28 624.086   8
   1   9  -1 279.677 188.022   9
   1   9  -1 353.818 239.057   7
   1   9  -1 48.4190 146.501   8
  -1   9   1 520.321 222.942   8
   1   9   0 50386.9 1736.77   9
   1   9   0 48189.2 1779.80   8
   1   9   0 49813.0 1899.18   7
  -1   9   0 51422.4 1841.51   8
  -1   9   0 49482.4 1901.32   7
   1   9   1 9708.52 699.864   8
   1   9   1 10534.1 647.588   9
   1   9   1 8983.24 757.611   7
  -1   9  -1 9207.27 753.758   7
  -1   9  -1 11336.5 812.275   8
  -1  -9  -1 7954.04 385.365   2
  -1   9  -1 9775.41 450.527   2
   1  -9   2 121578. 2856.56   4
   1   9   2 120778. 2863.53   4
   1   9   2 119816. 2895.37   9
  -1   9  -2 124293. 3412.48   7
  -1  -9  -2 116776. 2897.47   2
   1  -9   3 135545. 3077.98   4
   1   9   3 138497. 3122.66   4
   1   9   3 130675. 2454.02   9
  -1   9  -3 142035. 3368.67   7
  -1   9  -3 132275. 3483.49   8
  -1   9  -4 80024.2 2448.17   7
  -1   9  -4 79695.8 2724.56   8
   1  -9   4 76639.8 2526.70   4
   1   9   4 74915.6 2527.69   4
  -1   9  -4 78125.7 2626.71   2
  -1  -9  -4 82196.0 2656.52   2
  -1   9  -5 9156.53 839.919   8
  -1  -9  -5 7892.21 855.858   2
   1  -9   5 9394.77 885.348   4
   1   9   5 8630.21 859.757   4
  -1   9  -6 172.631 106.682   5
  -1  -9  -6 540.688 147.960   5
  -1   9  -6 143.645 118.338  14
  -1   9  -6 91.4749 276.714   2
  -1  -9  -6 363.558 317.466   2
  -1   9  -6 431.892 133.711  16
  -1   9  -6 69.2197 171.006   8
   1  -9   6 799.234 322.846   4
   1   9   6 91.3880 184.333   4
   1   9   7 7672.30 990.034   4
   1  -9   7 7678.26 993.245   4
  -1   9  -7 6317.59 442.688  16
  -1   9  -7 6501.80 907.663   2
  -1  -9  -7 6672.91 914.639   2
   1  -9   7 6441.88 459.351   6
  -1   9  -7 7045.96 467.678   5
  -1  -9  -7 7823.57 489.693   5
   1  -9   8 135908. 4158.16   4
   1   9   8 127291. 4111.28   4
   1  -9   8 135821. 2062.79   6
   1   9   8 139060. 2113.57   6
  -1  -9  -8 134024. 2024.42   5
  -1   9  -8 139341. 2056.92   5
  -1   9  -8 131982. 1903.06  16
   1   9   9 18437.5 839.868   6
  -1   9  -9 19704.6 840.660   5
   1  -9   9 18055.7 825.145   6
  -1  -9  -9 18100.4 818.774   5
  -1   9  -9 15907.6 1476.20   2
  -1  -9  -9 18238.8 1593.06   2
   1  -9  10 121544. 2892.40   6
   1   9  10 129396. 2945.26   6
   1   9  10 125177. 2818.60  11
  -1   9 -11 6047.72 407.366  15
   1   9  11 6117.52 383.285   6
   1  -9  11 6166.50 380.737   6
   1  10 -12 410.473 138.149  15
  -1  10  12 535.290 134.632  11
  -1  10  12 456.967 116.210   6
  -1 -10  12 320.317 100.072   6
   1  10 -11 45988.6 1294.85   5
  -1 -10  11 46844.3 1311.96   6
  -1  10  11 44106.1 1300.93   6
   1 -10 -11 43900.7 1280.77   5
   1  10 -11 45192.4 1285.43  16
  -1  10  10 72973.8 1904.73   6
  -1 -10  10 68118.3 1861.34   6
   1  10 -10 70663.6 1865.67   5
   1 -10 -10 67013.1 1837.30   5
   1  10 -10 68467.0 1881.12  16
   1  10  -9 29939.4 1979.78   2
   1  10  -9 27535.2 1070.72  16
   1  10  -9 28205.4 1030.89   5
   1 -10  -9 27756.2 1030.90   5
  -1  10   9 24249.3 1836.91   4
   1 -10  -8 83433.8 2130.78   5
   1  10  -8 82923.0 2125.02   5
  -1  10   8 82420.5 3448.90   4
  -1 -10   8 88643.1 3483.66   4
   1 -10  -8 88896.7 3500.83   2
   1  10  -8 84857.9 3445.14   2
   1  10  -8 82830.4 2123.35  17
   1  10  -8 84712.4 2230.68  16
   1  10  -8 83338.2 2144.10  14
   1  10  -7 6998.95 442.947   5
   1  10  -7 7931.28 515.486  16
  -1 -10   7 8229.47 929.877   4
  -1  10   7 6218.95 837.794   4
   1  10  -7 7502.70 482.265  17
   1  10  -7 8312.24 506.105  14
   1 -10  -7 7022.56 873.406   2
   1  10  -7 9373.59 1011.52   2
   1  10  -6 796.920 184.593  16
   1  10  -6 992.156 198.113  17
   1  10  -6 1214.00 367.259   2
   1 -10  -6 824.960 312.213   2
   1  10  -6 1128.65 203.252  14
  -1 -10   6 798.747 284.041   4
  -1  10   6 829.963 304.750   4
  -1  10   5 37682.3 1673.21   4
  -1 -10   5 36734.2 1628.63   4
  -1  10   5 39116.0 1722.82   7
   1 -10  -5 36966.8 1670.49   2
   1  10  -5 39872.7 1743.97   2
   1  10  -5 39586.2 2005.93   9
   1  10  -5 36465.3 1805.37   8
  -1 -10   4 96964.2 2721.49   4
  -1  10   4 99746.6 2766.97   4
  -1  10   4 97826.0 3092.23   7
   1 -10  -4 101453. 2804.76   2
   1  10  -4 99348.7 2815.03   2
   1  10  -4 101441. 3223.32   8
   1  10  -4 96094.4 3324.33   9
   1 -10  -3 76576.2 2021.40   2
   1  10  -3 78822.5 2042.71   2
  -1 -10   3 71692.9 1947.89   4
  -1  10   3 71933.8 1968.40   4
  -1  10   3 73820.9 2570.12   7
  -1  10   3 71901.9 2220.73   8
   1  10  -3 76248.8 2506.31   7
   1  10  -3 74032.6 2668.51   9
   1  10  -2 156826. 3122.13   2
   1  10  -2 161405. 4257.97   8
   1  10  -2 162265. 4233.08   7
  -1  10   2 154205. 3142.70   4
  -1  10   2 168268. 4351.12   7
  -1  10   2 164395. 4009.83   8
  -1  10   1 52239.3 1912.53   8
   1  10  -1 52532.2 2025.32   7
   1  10  -1 49690.6 1941.49   8
   1  10  -1 51635.9 1940.14   9
  -1  10   0 30454.8 1423.23   8
  -1  10   0 28535.3 1446.37   7
   1  10   0 28014.1 1431.04   7
   1  10   0 28950.2 1301.97   9
   1  10   0 31138.9 1425.81   8
   1  10   1 13559.2 794.525   9
   1  10   1 14634.9 904.025   8
  -1  10  -1 14500.7 969.064   8
  -1  10  -1 13792.3 962.774   7
   1  10   1 12764.2 375.304   3
   1  10   1 12609.8 947.080   7
   1  10   2 30841.9 1153.39   9
  -1  10  -2 28484.9 1131.34   2
  -1 -10  -2 28545.8 1061.49   2
   1 -10   2 31655.0 1044.91   4
   1  10   2 30358.4 1035.39   4
   1  10   3 1022.22 157.236   9
  -1  10  -3 851.752 295.660   8
   1  10   3 815.826 221.890   4
   1 -10   3 1289.68 253.958   4
  -1 -10  -3 703.715 236.392   2
  -1  10  -3 906.402 280.062   7
  -1  10  -4 6317.57 633.514   7
  -1  10  -4 6330.53 723.264   8
   1 -10   4 5279.01 565.149   4
   1  10   4 5138.15 581.501   4
  -1 -10  -4 5297.02 605.208   2
  -1  10  -4 5526.37 616.987   2
  -1  10  -5 40911.2 1966.10   8
   1  10   5 39067.6 1890.18   4
   1 -10   5 43174.4 1941.28   4
  -1  10  -5 41146.9 1960.23   2
  -1 -10  -5 44240.8 1995.97   2
  -1 -10  -6 52888.4 2465.68   2
  -1  10  -6 56737.2 2538.50   2
   1 -10   6 51951.8 2400.00   4
   1  10   6 52711.5 2459.91   4
  -1  10  -6 52548.7 1497.39  16
  -1  10  -6 52205.0 2275.07   8
  -1  10  -6 50341.2 1444.72  17
  -1  10  -6 54026.3 1540.29  14
   1  10   6 52364.2 1459.69   6
  -1  10  -6 49742.4 1414.98   5
  -1  10  -7 48802.1 1458.05  16
   1  10   7 49242.0 1458.94   6
  -1 -10  -7 48574.6 1432.51   5
  -1  10  -7 49622.6 1439.17   5
   1 -10   7 45738.8 1417.85   6
   1  10   7 48608.0 2522.78   4
   1 -10   7 46632.5 2438.34   4
  -1 -10  -7 52264.9 2586.34   2
  -1  10  -8 61484.1 1717.12  16
   1  10   8 61835.6 3007.70   4
  -1 -10  -8 66481.7 3030.00   2
  -1  10  -8 58636.8 2852.75   2
  -1  10  -8 62316.2 1740.23   5
   1  10   8 61361.5 1767.52   6
  -1 -10  -8 63479.8 1748.72   5
   1 -10   8 60603.9 1739.21   6
  -1 -10  -9 7568.83 488.641   5
  -1  10  -9 7603.33 494.679   5
   1 -10   9 6384.57 464.408   6
   1  10   9 7417.54 504.393   6
  -1  10 -10 245.073 155.322  15
   1 -10  10 45.4855 121.356   6
   1  10  10 164.520 131.955   6
   1  10  10 144.852 121.676  11
   1  10  11 10765.7 485.152   6
   1 -10  11 11540.5 489.444   6
  -1  10 -11 11957.4 560.032  15
   1  11 -12 1179.03 187.428  15
  -1  11  12 946.667 147.050  11
   1  11 -11 18704.3 685.117   5
   1 -11 -11 17939.6 676.440   5
   1  11 -11 18754.4 807.303  15
   1  11 -11 19173.3 721.743  16
  -1  11  11 18921.2 701.011   6
  -1 -11  11 17333.8 673.534   6
  -1 -11  10 1158.78 203.331   6
  -1  11  10 1104.58 202.085   6
   1  11 -10 1051.05 192.389   5
   1 -11 -10 1079.01 191.904   5
   1  11 -10 1148.87 223.020  16
   1  11  -9 372.595 152.539   5
   1 -11  -9 472.584 154.787   5
   1  11  -9 482.933 169.617  16
   1  11  -8 4825.87 404.690  17
   1  11  -8 4369.90 386.816  14
   1  11  -8 4258.64 734.247   2
   1  11  -8 4119.49 353.678   5
  -1  11   8 4662.66 757.369   4
   1  11  -8 4080.83 398.574  16
   1  11  -7 102120. 2515.44  17
  -1  11   7 110719. 3753.08   4
  -1 -11   7 98464.5 3531.60   4
   1  11  -7 104811. 3655.83   2
   1 -11  -7 107995. 3706.91   2
   1  11  -7 104596. 2543.50  14
   1  11  -7 101466. 2569.93  16
   1  11  -6 5106.23 397.876  17
   1 -11  -6 4544.74 643.450   2
   1  11  -6 5409.37 699.901   2
  -1 -11   6 5325.54 662.642   4
  -1  11   6 6122.59 730.532   4
   1  11  -6 6343.89 445.651  14
   1  11  -6 5516.44 419.055  16
   1 -11  -5 219958. 5316.92   2
   1  11  -5 222861. 5368.27   2
  -1 -11   5 203716. 5153.15   4
  -1  11   5 209325. 5243.16   4
   1  11  -5 232026. 6129.41   9
   1  11  -5 209328. 5725.33   8
  -1  11   5 216967. 5530.77   7
   1  11  -4 9111.34 669.287   2
   1 -11  -4 8937.53 660.022   2
  -1  11   4 7900.14 797.380   7
  -1  11   4 8009.05 615.938   4
  -1 -11   4 7227.56 579.817   4
   1  11  -4 8196.24 842.037   8
   1  11  -4 8197.92 879.341   9
   1  11  -3 99048.1 3268.88   9
   1  11  -3 97772.3 2309.22   2
  -1  11   3 94328.3 2300.04   4
   1  11  -3 94500.4 3045.88   7
  -1  11   3 95030.1 2764.08   8
  -1  11   3 92995.3 3124.04   7
   1  11  -2 5503.90 656.159   7
  -1  11   2 6295.86 614.433   8
  -1  11   2 5739.61 675.615   7
   1  11  -2 6237.87 695.418   8
   1  11  -1 386.771 260.075   7
   1  11  -1 613.129 262.374   8
  -1  11   1 223.587 178.376   8
   1  11  -1 811.489 303.755   9
   1  11   0 4812.44 618.131   7
  -1  11   0 4456.73 561.491   8
  -1  11   0 4734.52 613.021   7
   1  11   0 4501.06 516.915   9
   1  11   0 4150.70 529.359   8
   1  11   1 122207. 3790.75   7
  -1  11  -1 126491. 3747.73   8
  -1  11  -1 130213. 3820.20   7
   1  11   1 137092. 3648.30   8
   1  11   1 126947. 3365.76   9
  -1  11  -2 387.426 117.135   2
  -1  11  -2 649.105 261.895   7
   1  11   2 495.505 185.591   9
   1  11   3 288344. 5705.49   9
  -1 -11  -3 272438. 6183.31   2
  -1  11  -3 257910. 6137.41   2
  -1  11  -3 308317. 6840.23   7
  -1  11  -3 294852. 7030.45   8
   1 -11   3 290116. 6073.28   4
   1  11   3 281538. 6079.44   4
  -1  11  -4 11031.5 948.889   2
   1 -11   4 13566.6 899.506   4
   1  11   4 12333.7 866.141   4
  -1  11  -4 11560.1 1001.01   8
  -1  11  -4 14193.6 990.266   7
  -1  11  -5 102044. 2441.57  17
  -1  11  -5 109097. 3594.03   8
   1  11   5 98549.3 3275.18   4
   1 -11   5 101072. 3276.19   4
  -1 -11  -5 107325. 3416.21   2
  -1  11  -5 105356. 3433.03   2
  -1  11  -5 104431. 2518.48  14
  -1  11  -5 103820. 2460.93  16
  -1  11  -6 3772.54 351.258  16
  -1  11  -6 3664.85 626.380   8
  -1  11  -6 4228.14 357.659  17
  -1 -11  -6 1724.54 580.546   2
  -1  11  -6 1735.58 577.624   2
  -1  11  -6 4942.33 416.964  14
   1  11   6 3482.93 592.706   4
   1 -11   6 4141.21 641.157   4
   1  11   7 7404.29 478.198   6
  -1  11  -7 7727.10 474.686   5
   1  11   7 7686.86 951.727   4
  -1  11  -7 7883.42 515.488  16
  -1  11  -7 9256.62 1064.61   2
  -1  11  -8 1863.24 268.914  16
   1  11   8 1715.93 255.891   6
  -1 -11  -8 1608.69 246.461   5
  -1  11  -8 1905.58 253.537   5
  -1  11  -9 60848.3 1803.98  15
   1  11   9 62633.9 1687.07   6
   1 -11   9 59254.9 1647.20   6
   1  11   9 60572.3 1704.96  11
  -1  11  -9 59059.4 1620.08  16
   1  11  10 2256.75 251.320  11
   1  11  10 2664.75 267.650   6
   1 -11  10 2505.82 253.272   6
  -1  11 -10 2015.95 267.380  15
   1  11  11 84227.8 1895.81   6
  -1  11 -11 95028.6 2112.04  15
  -1  12  12 4012.93 261.034  11
   1  12 -12 4279.43 302.583  15
  -1  12  11 15302.6 667.829  11
   1  12 -11 15633.4 629.859  16
   1  12 -11 16617.4 727.481  15
   1  12 -10 74726.9 1951.03  16
   1  12 -10 70710.4 1783.01   5
  -1  12  10 71504.4 1816.82   6
   1  12 -10 74214.7 2031.40  15
  -1  12   9 96267.8 2333.30   6
   1  12  -9 94027.2 2296.43   5
   1  12  -9 96644.7 2369.23  14
   1  12  -9 96707.3 2484.71  16
   1  12  -9 98338.2 2358.49  17
   1  12  -8 30867.1 1110.69  14
   1  12  -8 28870.5 1135.14  16
   1  12  -8 30909.2 1098.57  17
  -1  12   7 23248.3 1522.21   4
   1  12  -7 21497.9 904.731  17
   1  12  -7 23719.7 971.520  16
   1  12  -7 22476.3 931.056  14
   1  12  -6 210.194 140.309  17
   1  12  -6 298.302 139.680  10
   1  12  -6 483.294 162.538  14
   1  12  -6 377.489 141.393  16
  -1  12   6 344.121 196.359   4
   1  12  -6 488.638 243.876   2
   1  12  -5 2673.13 292.837  14
   1  12  -5 3650.72 669.043   9
   1  12  -5 2677.93 296.809  17
  -1  12   5 2911.43 428.536   4
   1  12  -5 2897.89 432.125   2
   1  12  -5 2422.62 277.789  16
   1  12  -5 2236.12 485.168   8
   1  12  -4 325.419 217.279   8
   1  12  -4 998.806 221.962   2
   1  12  -4 445.785 254.473   9
  -1  12   4 454.737 161.974   4
  -1  12   3 59652.0 2472.13   7
  -1  12   3 64647.1 2214.50   8
   1  12  -3 57055.7 2480.69   9
   1  12  -3 62337.6 2427.01   7
  -1  12   2 173311. 4836.96   7
  -1  12   2 171937. 4489.91   8
   1  12  -2 172557. 4755.22   8
   1  12  -2 158881. 4628.32   9
   1  12  -2 173291. 4768.71   7
  -1  12   1 57000.2 2193.34   8
   1  12  -1 55805.5 2198.07   9
   1  12  -1 55545.6 2257.33   8
   1  12  -1 50702.1 2230.35   7
  -1  12   0 116316. 3538.90   8
  -1  12   0 109834. 3584.15   7
   1  12   0 113529. 3470.53   8
   1  12   0 113124. 3328.83   9
   1  12   0 112146. 3631.46   7
  -1  12  -1 18501.5 1242.55   8
  -1  12  -1 20815.5 1347.49   7
   1  12   1 18870.6 1055.10   9
   1  12   1 19474.5 1191.23   8
   1  12   1 20664.2 1357.20   7
   1  12   2 710.530 210.955   9
  -1  12  -2 652.276 263.748   7
  -1  12  -3 29173.4 1669.32   8
  -1  12  -3 30576.7 1608.29   7
   1  12   3 25150.5 1050.36   4
   1  12   4 69148.1 2295.81   4
  -1  12  -4 74066.0 1873.27  15
  -1  12  -4 68593.3 1861.35  14
  -1  12  -4 69544.0 2852.91   8
  -1  12  -4 70687.3 2606.96   7
  -1  12  -5 2934.91 309.242  17
  -1  12  -5 3031.39 591.651   8
  -1  12  -5 2614.48 296.545  16
  -1  12  -5 3127.96 323.166  15
  -1  12  -5 2819.03 311.639  14
  -1  12  -5 2814.94 475.747   2
   1  12   5 2447.22 445.261   4
  -1  12  -6 205313. 4391.21  17
  -1  12  -6 209888. 5836.12   8
   1  12   6 206850. 5633.05   4
  -1  12  -6 200692. 4405.60  16
  -1  12  -6 205759. 4494.18  15
  -1  12  -6 205381. 4475.22  14
  -1  12  -6 210002. 5646.79   2
  -1  12  -7 88315.6 2287.73  16
  -1  12  -7 89844.7 2234.94  17
  -1  12  -7 87959.6 2369.03  15
  -1  12  -8 69441.0 1924.16  16
   1  12   8 72727.1 1885.69   6
   1  12   8 74199.9 2021.15  11
  -1  12  -8 75347.5 2083.85  15
  -1  12  -9 31612.3 1039.86  16
   1  12   9 31655.6 1039.40   6
   1  12   9 32021.9 1098.23  11
  -1  12  -9 30257.4 1151.91  15
   1  12  10 1528.50 195.441   6
  -1  12 -10 1595.81 250.577  15
   1  12  10 1755.43 215.834  11
  -1  12 -11 3638.58 286.629  15
  -1  13  11 12295.7 567.724  11
   1  13 -11 11572.7 521.134  16
   1  13 -11 12083.4 598.698  15
   1  13 -10 682.616 184.033  16
  -1  13  10 357.269 161.819  11
   1  13 -10 521.660 198.381  15
   1  13  -9 74.3303 122.377  17
   1  13  -9-30.0735 157.549  16
   1  13  -8 11445.4 636.354  17
   1  13  -8 12280.9 695.319  16
   1  13  -8 12684.7 677.277  14
   1  13  -7 32095.6 1170.29  17
   1  13  -7 33830.2 1224.15  16
   1  13  -7 35070.2 1222.94  14
   1  13  -6 45753.1 1429.88  10
   1  13  -6 48676.3 1485.57  14
   1  13  -6 47468.8 1476.10  16
   1  13  -6 44752.1 1436.75  17
   1  13  -5 81650.4 2062.27  16
   1  13  -5 79701.0 3162.43   8
   1  13  -5 78214.1 3302.64   9
   1  13  -5 76774.4 2034.86  17
   1  13  -5 77544.3 2002.97  11
   1  13  -5 77836.6 2018.01  13
   1  13  -5 77886.0 2032.28  10
   1  13  -5 81178.5 2077.29  14
   1  13  -5 78069.3 2029.19  15
  -1  13   4 89048.1 3285.79   7
   1  13  -4 82988.0 3239.90   8
   1  13  -4 93103.9 3482.56   9
  -1  13   3 19985.3 1192.33   8
  -1  13   3 22382.7 1496.28   7
   1  13  -2 950.762 357.374   7
   1  13  -2 392.901 274.624   9
  -1  13   2 655.735 295.827   8
   1  13  -2 239.921 197.753   8
   1  13  -1 563.636 293.204   7
   1  13  -1 1334.66 347.379   9
  -1  13   1 1406.79 362.014   8
   1  13  -1 759.440 306.751   8
   1  13   0 64416.7 2666.44   7
   1  13   0 68740.7 2591.29   8
   1  13   0 66259.8 2412.22   9
  -1  13   0 68781.1 2636.16   8
  -1  13   0 66083.6 2698.19   7
   1  13   1 8247.10 904.201   7
   1  13   1 7381.54 760.218   8
   1  13   1 8307.20 718.308   9
  -1  13  -1 6644.32 816.021   7
  -1  13  -1 7092.67 810.026   8
   1  13   2 124929. 3286.05   9
  -1  13  -2 124453. 3976.32   7
  -1  13  -3 73720.8 2818.00   7
  -1  13  -3 69143.1 2852.85   8
  -1  13  -4 82822.7 2924.81   7
  -1  13  -4 74153.6 3045.55   8
  -1  13  -4 73056.7 1930.93  16
   1  13   4 75279.5 1950.62  11
  -1  13  -4 75729.3 1989.19  14
  -1  13  -4 76543.5 1973.49  15
  -1  13  -4 75602.6 1951.42  17
  -1  13  -5 393.258 167.240  17
  -1  13  -5 193.395 238.851   8
   1  13   5 241.490 138.023  11
  -1  13  -5 194.442 150.889  15
  -1  13  -5 256.032 159.763  14
  -1  13  -5 289.080 140.283  16
  -1  13  -6 2713.89 563.751   8
  -1  13  -6 2762.26 320.671  16
  -1  13  -6 2662.27 325.514  14
  -1  13  -6 3118.01 357.872  15
  -1  13  -6 2864.40 315.468  17
   1  13   6 3113.81 347.312  11
  -1  13  -7 4335.60 407.095  16
  -1  13  -7 5383.05 467.277  15
  -1  13  -7 5149.53 415.647  17
   1  13   7 4819.51 424.911  11
  -1  13  -8 56690.0 1650.59  16
  -1  13  -8 54873.7 1727.91  15
  -1  13  -9 2273.11 259.893  16
   1  13   9 2520.25 293.419  11
  -1  13  -9 2557.36 315.292  15
   1  13  10 85465.8 1968.94  11
  -1  13 -10 81950.7 2091.99  15
  -1  13 -11 20914.3 705.684  15
   1  14 -11 38344.2 1078.65  16
   1  14 -11 39441.2 1184.40  15
  -1  14  11 40883.3 1147.76  11
   1  14 -10 458.204 153.925  16
   1  14 -10 275.762 159.857  15
  -1  14  10 391.166 164.332  11
  -1  14   9 112898. 2788.93  11
   1  14  -9 110653. 2742.07  16
   1  14  -9 108593. 2611.87  17
   1  14  -8 223.560 164.248  16
   1  14  -8 148.495 155.653  14
   1  14  -8 376.685 151.866  17
   1  14  -7 36363.7 1280.47  17
   1  14  -7 36655.0 1290.70  14
   1  14  -7 37991.7 1327.32  16
   1  14  -6 22757.1 942.566  10
   1  14  -6 22562.9 954.396  16
   1  14  -6 23234.1 961.132  15
   1  14  -6 22207.9 946.539  14
   1  14  -6 22537.6 952.354  17
   1  14  -5 9925.14 558.584  11
   1  14  -5 9860.72 577.786  10
   1  14  -5 9403.03 569.551  17
   1  14  -5 8936.73 1027.57   8
   1  14  -5 10000.3 1140.98   9
   1  14  -5 8863.13 547.533  16
   1  14  -5 9485.37 570.332  15
   1  14  -5 9368.48 572.903  14
   1  14  -5 8772.43 543.019  13
   1  14  -4 30615.6 1084.05  13
   1  14  -4 33789.7 1129.55  10
   1  14  -4 30341.9 1897.62   8
   1  14  -4 33974.9 2048.46   9
   1  14  -4 29740.8 1076.43  14
   1  14  -4 31817.1 1073.77  15
   1  14  -4 31413.7 1054.11  18
  -1  14   4 29965.5 1830.74   7
  -1  14   4 30642.2 1067.97  11
   1  14  -4 31830.7 1058.79  11
   1  14  -4 31920.7 1090.94  17
  -1  14   3 76798.1 2700.22   8
  -1  14   3 73884.0 3093.40   7
   1  14  -2 3598.88 614.733   9
  -1  14   2 3853.67 581.304   8
   1  14  -2 3174.58 587.039   8
   1  14  -2 4131.56 672.641   7
  -1  14   2 4637.37 715.451   7
   1  14  -1 375137. 9057.36   8
   1  14  -1 385334. 8934.01   9
  -1  14   1 397047. 9006.62   8
   1  14  -1 383591. 9223.84   7
   1  14   0 38599.5 1935.52   8
   1  14   0 37878.2 1809.67   9
  -1  14   0 37927.8 1968.35   8
  -1  14   0 38728.5 2054.24   7
   1  14   0 38159.9 2045.98   7
   1  14   1 147723. 4096.75   9
  -1  14  -1 153560. 4677.26   8
  -1  14  -1 153459. 4687.63   7
   1  14   2 3755.88 471.448   9
  -1  14  -2 5342.16 764.236   8
  -1  14  -2 5238.13 768.879   7
  -1  14  -3 4700.36 372.531  16
  -1  14  -3 5134.30 780.584   8
  -1  14  -3 5059.28 411.611  10
  -1  14  -3 5973.96 415.998  17
   1  14   3 4931.89 383.436  11
  -1  14  -3 4707.27 372.735  15
  -1  14  -3 5641.01 768.232   7
  -1  14  -4 283.225 127.218  16
  -1  14  -4 202.533 204.223   8
   1  14   4 181.436 125.371  11
  -1  14  -4 209.687 139.874  17
  -1  14  -4 83.2380 125.148  14
  -1  14  -4 287.239 135.546  11
  -1  14  -4 79.7251 151.603  15
  -1  14  -4 332.163 251.189   7
  -1  14  -5 191140. 4208.21  17
   1  14   5 192976. 4228.78  11
  -1  14  -5 196673. 4227.45  16
  -1  14  -5 192468. 4267.83  14
  -1  14  -5 187946. 4233.96  15
  -1  14  -5 191355. 5763.90   8
  -1  14  -6 1443.23 453.224   8
   1  14   6 722.926 210.809  11
  -1  14  -6 616.785 196.857  16
  -1  14  -6 691.928 237.651  14
  -1  14  -6 633.015 189.237  15
  -1  14  -6 831.846 206.941  17
   1  14   7 141594. 3309.77  11
  -1  14  -7 136532. 3330.12  15
  -1  14  -7 138969. 3212.73  17
  -1  14  -7 137933. 3258.49  16
   1  14   8 11505.2 637.629  11
  -1  14  -8 10044.9 581.391  16
  -1  14  -8 10503.5 558.791  17
  -1  14  -8 10296.0 640.399  15
   1  14   9 12077.7 604.882  11
  -1  14  -9 11983.3 574.472  16
  -1  14  -9 11698.3 646.281  15
  -1  14 -10 21.6428 115.467  15
   1  14  10 94.1189 108.429  11
  -1  15  11 14521.5 572.867  11
   1  15 -11 13837.2 534.379  16
   1  15 -11 13735.4 590.403  15
  -1  15  10 10086.8 560.448  11
   1  15 -10 9128.54 515.363  16
   1  15  -9 1408.65 252.692  16
   1  15  -9 1803.40 248.640  17
  -1  15   9 1626.98 276.609  11
   1  15  -8 10721.0 660.889  16
   1  15  -8 11385.0 656.810  14
   1  15  -8 11911.8 654.370  17
  -1  15   8 11716.9 694.927  11
   1  15  -7 19885.5 918.116  16
   1  15  -7 20410.2 920.465  14
   1  15  -7 20469.5 909.189  17
  -1  15   7 20463.0 937.904  11
   1  15  -6 108243. 2698.97  10
   1  15  -6 110385. 2740.48  16
   1  15  -6 110692. 2751.95  14
   1  15  -6 104130. 2696.58  15
   1  15  -6 105987. 2707.07  17
  -1  15   6 109044. 2742.63  11
   1  15  -5 19949.4 852.739  11
  -1  15   5 20195.5 888.175  11
   1  15  -5 21765.0 916.487  10
   1  15  -5 20796.6 896.399  17
   1  15  -5 20162.1 877.958  16
   1  15  -5 20197.3 874.371  15
   1  15  -5 20637.3 905.531  14
   1  15  -5 20542.9 881.181  13
   1  15  -4 113735. 2735.02  13
  -1  15   4 107875. 3999.58   7
   1  15  -4 108459. 2653.60  11
   1  15  -4 117655. 2755.27  10
   1  15  -4 116903. 4180.07   8
   1  15  -4 115978. 4267.93   9
   1  15  -4 111200. 2647.37  18
   1  15  -4 114970. 2722.70  17
   1  15  -4 110021. 2677.16  15
   1  15  -4 111966. 2730.67  14
   1  15  -3 42119.5 1341.50  13
  -1  15   3 37926.3 2199.60   7
   1  15  -3 43157.2 1346.49  10
  -1  15   3 48674.8 2087.08   8
   1  15  -3 44680.6 1298.11  18
   1  15  -3 44510.0 1305.22  11
   1  15  -3 42233.2 1324.62  14
   1  15  -3 41791.7 1292.17  16
   1  15  -3 40924.9 1278.27  15
   1  15  -2 14563.5 683.925  13
   1  15  -2 13827.8 1247.02   8
   1  15  -2 12819.4 1170.38   9
  -1  15   2 12099.9 1076.73   8
  -1  15   2 15415.8 1369.11   7
   1  15  -1 4238.50 700.249   7
   1  15  -1 3764.45 619.218   9
   1  15  -1 5810.94 793.138   8
  -1  15   1 4461.07 680.274   8
   1  15   0 29019.7 1622.60   9
   1  15   0 30882.4 1794.32   8
  -1  15   0 30304.6 1885.07   7
  -1  15   0 32183.1 1846.36   8
  -1  15  -1 77152.8 1941.40  15
  -1  15  -1 76490.2 3180.49   7
  -1  15  -1 82004.4 3214.13   8
   1  15   1 75858.5 2667.73   9
   1  15   2 220681. 4634.40  18
  -1  15  -2 226914. 6279.83   7
  -1  15  -2 231458. 6365.83   8
   1  15   2 223586. 4631.12  11
  -1  15  -2 215928. 4612.33  15
   1  15   2 223489. 4614.29  15
  -1  15  -2 216227. 4642.77  14
  -1  15  -2 221351. 4627.12  16
  -1  15  -3 43340.0 1376.24  17
  -1  15  -3 46631.4 1444.01  10
  -1  15  -3 45408.9 1385.59  16
  -1  15  -3 48313.2 1419.16  15
   1  15   3 46396.5 1395.48  11
  -1  15  -3 46086.9 1331.53  11
  -1  15  -3 44980.3 2298.26   7
  -1  15  -4 46537.3 2297.57   7
  -1  15  -4 47987.6 2522.97   8
  -1  15  -4 46813.4 1450.64  16
  -1  15  -4 46439.6 1455.57  15
  -1  15  -4 46064.1 1480.23  14
  -1  15  -4 47586.1 1379.20  11
   1  15   4 46907.4 1452.11  11
  -1  15  -4 45098.3 1439.96  17
  -1  15  -5 20899.6 903.652  17
   1  15   5 20482.1 902.227  11
  -1  15  -5 20263.8 892.802  16
  -1  15  -5 21159.6 936.626  14
  -1  15  -5 20974.9 921.309  15
  -1  15  -5 20456.7 1628.67   8
  -1  15  -6 108.416 244.429   8
   1  15   6 61.9395 124.921  11
  -1  15  -6 119.383 156.377  17
  -1  15  -6 194.801 153.554  15
  -1  15  -6 422.132 188.083  14
  -1  15  -6 60.7411 162.044  16
  -1  15  -7 655.608 188.114  16
  -1  15  -7 427.565 190.963  15
  -1  15  -7 844.177 205.024  17
   1  15   8 9380.77 573.941  11
  -1  15  -8 8783.74 539.320  16
  -1  15  -8 8533.41 568.496  15
  -1  15  -8 7775.54 481.735  17
   1  15   9 31527.3 1029.52  11
  -1  15  -9 30194.8 1088.27  15
  -1  15  -9 29980.1 979.946  16
  -1  15 -10 42068.0 1206.25  15
   1  15  10 40448.3 1074.83  11
   1  16 -11 1807.57 206.356  15
   1  16 -11 1635.07 171.776  16
  -1  16  11 1671.59 184.743  11
   1  16 -10 28465.6 952.090  16
  -1  16  10 27322.7 963.728  11
   1  16  -9 11295.5 627.460  16
   1  16  -9 10903.3 574.160  17
  -1  16   9 11285.4 644.228  11
   1  16  -8 19415.0 896.321  16
   1  16  -8 21645.7 923.297  14
   1  16  -8 20084.2 879.582  17
  -1  16   8 19231.5 905.089  11
   1  16  -7 4850.19 447.074  16
   1  16  -7 4993.56 447.344  14
   1  16  -7 4889.54 443.040  17
  -1  16   7 4780.92 450.739  11
   1  16  -6 5649.50 475.869  16
   1  16  -6 6679.27 522.747  14
   1  16  -6 5717.81 470.376  15
   1  16  -6 5763.67 498.321  17
  -1  16   6 6382.65 503.189  11
   1  16  -5 2743.88 321.720  11
  -1  16   5 2453.11 327.778  11
   1  16  -5 2503.76 327.864  10
   1  16  -5 2425.16 319.259  17
   1  16  -5 3482.27 368.215  16
   1  16  -5 2271.12 316.871  14
   1  16  -5 2984.08 338.440  15
   1  16  -4 19170.7 865.888  13
   1  16  -4 19325.9 829.924  11
   1  16  -4 19010.2 861.074  10
   1  16  -4 19638.0 1620.43   8
   1  16  -4 21473.6 1689.85   9
   1  16  -4 19047.4 812.179  18
   1  16  -4 19434.1 843.920  15
   1  16  -4 19367.2 857.701  17
  -1  16   4 19597.3 1593.37   7
   1  16  -3 11255.1 641.929  13
  -1  16   3 10754.3 1219.97   7
   1  16  -3 12396.5 627.133  11
   1  16  -3 13712.1 691.379  10
   1  16  -3 11439.0 1203.65   9
   1  16  -3 12893.9 1299.53   8
  -1  16   3 12198.8 1062.92   8
  -1  16   3 11982.3 598.735  18
   1  16  -3 11833.6 603.669  18
   1  16  -3 10861.1 619.127  14
   1  16  -3 12522.6 640.687  16
   1  16  -3 12085.2 623.198  15
   1  16  -3 11970.2 630.007  17
   1  16  -2 132771. 3079.18  15
   1  16  -2 137909. 3090.80  16
   1  16  -2 139313. 3083.63  18
  -1  16   2 133629. 3088.21  11
   1  16  -2 138647. 3099.66  11
   1  16  -2 129697. 3144.46  13
  -1  16   2 140085. 3076.52  16
   1  16  -2 140619. 3116.74  17
  -1  16   2 138900. 4374.59   8
   1  16  -2 142754. 4622.66   9
   1  16  -2 141363. 4678.97   8
  -1  16   2 137297. 4742.92   7
   1  16  -2 134284. 3108.78  14
   1  16  -1 27491.7 1022.57  13
  -1  16   1 28035.3 982.657  13
   1  16  -1 31620.6 1021.15  18
  -1  16   1 28174.8 984.301  11
   1  16  -1 29461.7 1042.66  10
  -1  16   1 28844.5 984.085  16
   1  16  -1 27699.7 959.557  17
   1  16  -1 28336.8 976.139  16
  -1  16   1 31073.7 1854.06   8
   1  16  -1 27039.0 968.879  15
   1  16  -1 32216.5 1938.79   8
   1  16  -1 29661.1 1772.67   9
   1  16  -1 28404.5 979.345  14
   1  16   0 151059. 3340.96  13
  -1  16   0 151466. 3345.26  13
   1  16   0 145432. 3284.06  15
  -1  16   0 148631. 3277.83  11
   1  16   0 144252. 3318.36  10
  -1  16   0 146653. 3319.81  10
   1  16   0 148907. 4737.22   8
   1  16   0 152612. 4496.91   9
   1  16   0 149253. 3298.80  18
  -1  16   0 149592. 3280.60  17
  -1  16   0 150929. 3304.45  16
  -1  16   0 143793. 4893.22   7
  -1  16   0 166006. 4999.89   8
  -1  16  -1 403.453 160.911  14
  -1  16  -1 323.674 326.528   7
   1  16   1 811.302 177.152  18
   1  16   1 586.285 162.493  13
  -1  16  -1 752.856 181.941  15
   1  16   1 656.588 175.702  15
  -1  16  -1 650.242 194.808  10
  -1  16  -1 705.939 172.658  11
   1  16   1 506.300 168.790  11
   1  16   1 754.811 175.126  10
  -1  16  -1 727.456 363.129   8
  -1  16  -1 773.366 172.669  17
   1  16   1 347.647 232.773   9
   1  16   2 5821.86 429.109  18
   1  16   2 6209.18 442.119  11
  -1  16  -2 5713.02 406.495  11
   1  16   2 4951.69 385.738  10
  -1  16  -2 6033.35 438.999  15
   1  16   2 5922.37 428.103  15
  -1  16  -2 6224.29 873.670   8
   1  16   2 6153.61 394.728  16
  -1  16  -2 8242.43 496.919  16
  -1  16  -2 6287.52 899.080   7
  -1  16  -2 6408.30 450.810  14
   1  16   2 5746.16 408.676  13
  -1  16  -3 1951.13 269.701  16
  -1  16  -3 2353.61 294.509  17
  -1  16  -3 2147.64 282.755  15
   1  16   3 1470.82 252.932  18
  -1  16  -3 2479.50 571.688   7
   1  16   3 2127.88 280.198  11
  -1  16  -3 2154.72 265.153  11
  -1  16  -3 2111.06 297.516  10
  -1  16  -4 122164. 4154.56   7
  -1  16  -4 115021. 2884.92  17
  -1  16  -4 118945. 2785.46  11
   1  16   4 119171. 2893.53  11
  -1  16  -4 122906. 4466.82   8
  -1  16  -4 118586. 2931.81  14
  -1  16  -4 123092. 2914.42  16
  -1  16  -4 119793. 2907.58  15
  -1  16  -5 11334.9 662.655  17
  -1  16  -5 10579.6 1202.07   8
  -1  16  -5 10694.0 666.101  14
  -1  16  -5 11915.5 681.178  15
   1  16   5 11100.2 653.394  11
  -1  16  -5 10878.3 648.267  16
  -1  16  -6 113689. 4318.09   8
   1  16   6 122562. 2990.59  11
  -1  16  -6 118757. 3006.43  14
  -1  16  -6 118772. 3012.05  15
  -1  16  -6 124482. 2988.37  16
  -1  16  -6 124986. 2986.30  17
   1  16   7 11024.9 644.113  11
  -1  16  -7 10775.3 617.741  17
  -1  16  -7 10682.2 657.910  15
  -1  16  -7 11039.4 641.173  16
   1  16   8 15128.9 723.412  11
  -1  16  -8 14665.7 657.491  17
  -1  16  -8 13130.5 664.681  16
  -1  16  -8 15463.1 760.889  15
   1  16   9 330.256 144.374  11
  -1  16  -9 270.925 140.670  15
  -1  16  -9 682.440 153.082  16
  -1  16 -10 6765.18 387.906  15
   1  16  10 5812.88 302.139  11
   1  16  10 5919.96 381.121  18
   1  17 -10 114.419 115.400  16
  -1  17  10 243.721 126.266  11
   1  17  -9 4739.74 364.382  17
   1  17  -9 4107.69 371.478  16
  -1  17   9 4101.05 376.159  11
   1  17  -8 8541.88 563.867  14
  -1  17   8 9215.90 595.942  11
   1  17  -8 8540.22 571.368  16
   1  17  -8 8518.61 550.275  17
   1  17  -7 64855.5 1923.07  14
  -1  17   7 67141.6 1950.49  11
   1  17  -7 65400.9 1924.34  16
   1  17  -7 65183.6 1914.46  17
   1  17  -6 7478.15 549.109  15
   1  17  -6 8094.82 582.979  14
  -1  17   6 9309.00 612.352  11
   1  17  -6 8011.89 573.603  16
   1  17  -6 7597.26 555.991  17
   1  17  -5 46282.5 1524.09  17
   1  17  -5 46416.3 1536.67  14
   1  17  -5 44779.3 1491.88  16
   1  17  -5 46046.6 1504.07  15
   1  17  -5 47776.3 1477.98  11
  -1  17   5 45207.7 1514.57  11
   1  17  -5 47885.5 1539.63  10
   1  17  -4 93.8454 169.887  10
   1  17  -4 218.266 175.077  13
   1  17  -4 266.817 156.907  18
   1  17  -4 378.362 178.535  15
   1  17  -4 280.601 172.130  11
   1  17  -3 36342.2 1273.78  13
  -1  17   3 33484.9 2194.20   7
   1  17  -3 37226.9 1240.64  17
   1  17  -3 37191.7 1196.30  18
  -1  17   3 32935.6 1145.07  18
   1  17  -3 35219.9 1201.10  11
   1  17  -3 38307.6 1290.69  10
   1  17  -3 34295.5 1193.68  15
   1  17  -3 36410.1 1222.35  16
   1  17  -3 32470.5 2144.85   8
   1  17  -3 34887.4 2195.50   9
  -1  17   3 37012.0 1945.68   8
   1  17  -3 37193.6 1258.40  14
   1  17  -2 1652.08 235.340  18
  -1  17   2 1753.18 240.403  18
   1  17  -2 1703.75 255.631  15
  -1  17   2 1697.81 574.352   7
  -1  17   2 1789.11 255.192  10
  -1  17   2 1773.70 256.916  11
   1  17  -2 2084.02 271.419  11
   1  17  -2 1942.48 259.616  16
  -1  17   2 1443.19 234.792  16
   1  17  -2 1707.71 514.289   8
  -1  17   2 1512.85 448.245   8
  -1  17   2 1869.34 235.318  17
   1  17  -2 1769.47 252.253  17
   1  17  -2 1498.49 458.925   9
   1  17  -2 1763.10 257.453  14
   1  17  -1 28190.1 1070.80  13
   1  17  -1 29806.7 1019.10  17
  -1  17   1 28873.3 1016.82  16
   1  17  -1 28269.2 1001.02  16
  -1  17   1 28667.0 974.252  18
   1  17  -1 29171.8 1019.72  18
  -1  17   1 29603.5 997.279  17
  -1  17   1 29365.3 1035.41  11
   1  17  -1 29606.6 1076.12  10
  -1  17   1 28200.8 1012.05  10
   1  17  -1 27822.1 1012.26  15
   1  17  -1 28931.7 1822.07   9
  -1  17   1 30152.4 1912.85   8
   1  17  -1 30856.8 1974.46   8
   1  17  -1 27826.4 1000.44  14
  -1  17   1 30566.5 964.823  14
   1  17   0 24536.0 958.966  13
  -1  17   0 26315.1 1908.35   7
   1  17   0 24172.3 888.340  16
  -1  17   0 23536.3 917.277  16
   1  17   0 24803.1 878.700  17
  -1  17   0 27143.2 1839.05   8
  -1  17   0 24147.9 865.965  18
  -1  17   0 25909.6 935.997  17
   1  17   0 25340.1 944.314  18
  -1  17   0 23526.2 906.089  11
   1  17   0 26583.5 980.996  10
  -1  17   0 24127.9 944.410  10
   1  17   0 24441.7 924.477  15
   1  17   0 28026.5 1687.18   9
  -1  17   0 24479.6 899.537  14
   1  17   0 25539.4 892.152  14
   1  17   1 202363. 4448.59  18
  -1  17  -1 212279. 4475.75  17
   1  17   1 218594. 4490.42  11
  -1  17  -1 207536. 4404.44  11
   1  17   1 206005. 4432.96  10
  -1  17  -1 204924. 4501.73  10
   1  17   1 203089. 4434.56  15
  -1  17  -1 205377. 4456.29  15
  -1  17  -1 222131. 6387.52   8
   1  17   1 209492. 4361.55  16
  -1  17  -1 221875. 6466.09   7
   1  17   1 209513. 4446.36  13
  -1  17  -1 207749. 4438.06  14
   1  17   2 5288.80 424.144  18
  -1  17  -2 5785.94 411.783  11
   1  17   2 5113.23 418.142  11
   1  17   2 4914.07 390.960  10
  -1  17  -2 4849.67 408.179  15
   1  17   2 5569.39 427.401  15
  -1  17  -2 4357.60 784.489   8
  -1  17  -2 5887.55 447.097  14
  -1  17  -2 4765.93 410.918  16
   1  17   2 5643.89 393.204  16
  -1  17  -2 4964.24 820.367   7
   1  17   2 5714.21 416.959  13
   1  17   3 37299.8 1286.18  18
   1  17   3 35567.4 1264.26  11
  -1  17  -3 38473.7 1230.90  11
  -1  17  -3 38664.0 1344.14  10
   1  17   3 38000.7 1169.30  10
  -1  17  -3 38640.6 1301.48  15
  -1  17  -3 38222.1 2262.82   7
  -1  17  -3 39459.1 1316.12  17
  -1  17  -3 36389.2 1272.14  16
   1  17   4 214.342 157.451  11
  -1  17  -4 307.392 169.781  16
  -1  17  -4 496.283 375.281   8
  -1  17  -4 308.258 148.817  11
  -1  17  -4 219.021 163.950  17
  -1  17  -4 324.015 166.606  14
  -1  17  -4-31.0964 140.250  15
  -1  17  -5 6754.80 1005.55   8
  -1  17  -5 6362.22 513.178  14
   1  17   5 6922.63 520.391  11
  -1  17  -5 7102.38 530.350  16
  -1  17  -5 7247.68 529.229  17
  -1  17  -5 5919.27 496.788  15
  -1  17  -6 4184.08 406.307  16
   1  17   6 4284.77 412.278  11
  -1  17  -6 4583.08 426.628  17
  -1  17  -6 4207.96 431.737  14
  -1  17  -6 4487.67 435.734  15
  -1  17  -7 10774.4 616.738  17
   1  17   7 11026.4 636.547  11
  -1  17  -7 11160.5 639.766  16
  -1  17  -7 12293.4 691.355  15
  -1  17  -8 2213.53 259.450  17
   1  17   8 2481.18 288.150  11
  -1  17  -8 2357.58 286.704  16
  -1  17  -8 2700.03 317.476  15
   1  17   9 86584.4 2177.29  18
   1  17   9 88916.3 2055.97  11
  -1  17  -9 85514.5 2003.01  16
  -1  17  -9 86534.2 2133.02  15
  -1  17 -10 305.323 107.917  15
   1  17  10 399.433 131.199  18
  -1  18  10 38834.2 1145.06  18
   1  18 -10 39677.7 1105.87  16
  -1  18  10 39383.6 1125.14  11
   1  18  -9 7934.81 458.167  17
   1  18  -9 8245.09 500.635  16
  -1  18   9 7498.12 483.141  11
   1  18  -8 43801.0 1407.76  14
  -1  18   8 42576.7 1421.64  11
   1  18  -8 44794.8 1432.32  16
   1  18  -8 46249.0 1418.65  17
   1  18  -7 14610.2 770.841  14
  -1  18   7 13783.5 759.233  11
   1  18  -7 14494.2 768.702  16
   1  18  -7 15292.1 780.207  17
   1  18  -6 5777.40 490.230  14
  -1  18   6 5832.93 495.577  11
   1  18  -6 6008.31 498.904  16
   1  18  -6 6512.70 510.683  15
   1  18  -6 7133.87 541.025  17
   1  18  -5 7831.97 568.801  17
   1  18  -5 7551.17 565.758  14
   1  18  -5 8589.57 589.556  16
   1  18  -5 7340.02 540.043  15
  -1  18   5 7756.07 557.064  11
   1  18  -5 7363.63 566.435  10
   1  18  -4 40932.8 1430.57  10
   1  18  -4 42457.5 1405.63  15
  -1  18   4 42008.0 1365.09  18
   1  18  -4 42302.5 1350.72  18
   1  18  -4 42556.9 1439.64  13
   1  18  -4 42422.8 1386.64  11
   1  18  -3 44444.9 1390.14  11
  -1  18   3 38650.0 1349.64  11
   1  18  -3 42800.1 1431.61  10
   1  18  -3 44185.5 1395.93  15
  -1  18   3 39724.3 1356.92  15
   1  18  -3 39264.5 1357.30  17
   1  18  -3 41551.8 1373.26  16
   1  18  -3 42417.9 1336.53  18
  -1  18   3 41804.6 1325.05  18
  -1  18   3 39806.6 2508.02   7
   1  18  -3 42638.1 1435.12  13
   1  18  -3 43598.5 1410.60  14
  -1  18   2 62064.7 3162.11   7
  -1  18   2 60165.5 1679.94  10
  -1  18   2 61987.0 2822.97   8
  -1  18   2 62516.1 1732.54  16
   1  18  -2 63460.0 1764.07  16
   1  18  -2 60532.8 1751.70  17
  -1  18   2 64996.5 1792.07  11
   1  18  -2 65170.2 1784.23  11
   1  18  -2 61422.7 1723.77  18
  -1  18   2 61822.1 1700.19  18
   1  18  -2 61483.3 1762.73  14
   1  18  -2 60467.3 1747.83  15
   1  18  -1 118660. 2818.41  13
   1  18  -1 103990. 2673.91  11
  -1  18   1 109973. 2694.21  11
   1  18  -1 112554. 2773.46  10
  -1  18   1 111981. 2692.41  10
  -1  18   1 118911. 4229.78   8
  -1  18   1 111811. 2692.25  16
   1  18  -1 114258. 2679.94  17
   1  18  -1 118129. 2718.09  16
  -1  18   1 109540. 2612.66  18
  -1  18   1 113422. 2646.20  17
   1  18  -1 112171. 2685.70  18
   1  18  -1 111797. 2706.88  15
  -1  18   1 114186. 2576.90  14
   1  18  -1 111236. 2672.52  14
   1  18   0 44227.5 1403.02  13
  -1  18   0 46301.0 2659.78   7
  -1  18   0 44114.3 1359.02  11
   1  18   0 43501.0 1396.24  10
  -1  18   0 43437.6 1386.46  10
  -1  18   0 43103.7 2451.44   8
   1  18   0 42886.3 1321.95  16
   1  18   0 43771.4 1299.69  17
  -1  18   0 45827.0 1394.19  16
  -1  18   0 44620.4 1302.05  18
   1  18   0 42482.5 1354.10  18
  -1  18   0 42467.2 1341.71  17
   1  18   0 43111.9 1366.21  15
   1  18   0 43174.9 1301.69  14
  -1  18   0 44945.6 1334.12  14
   1  18   1 100852. 2459.53  13
  -1  18  -1 99343.5 4083.43   7
   1  18   1 101180. 2484.85  11
  -1  18  -1 97708.0 2409.76  11
  -1  18  -1 98450.4 2501.25  10
   1  18   1 96414.0 2426.56  10
  -1  18  -1 97127.6 3991.72   8
   1  18   1 97035.7 2359.18  16
   1  18   1 96630.3 2286.45  17
   1  18   1 96483.6 2443.24  18
  -1  18  -1 100163. 2475.02  17
   1  18   1 100387. 2455.07  15
  -1  18  -1 95939.7 2427.72  14
   1  18   2 10415.9 574.590  13
  -1  18  -2 9279.42 1146.02   7
   1  18   2 10677.0 586.438  10
  -1  18  -2 10805.3 1262.50   8
  -1  18  -2 11520.9 646.230  16
  -1  18  -2 10287.7 580.591  11
   1  18   2 9975.77 609.314  11
   1  18   2 11432.1 639.792  18
  -1  18  -2 11574.8 646.658  14
   1  18   2 11963.9 637.777  15
  -1  18  -2 9628.74 593.955  15
   1  18   3 26399.0 937.385  10
  -1  18  -3 28034.8 1123.01  10
  -1  18  -3 24580.8 1867.36   7
   1  18   3 26672.1 1056.13  18
  -1  18  -3 24896.0 969.063  11
   1  18   3 26243.7 1052.76  11
  -1  18  -3 25268.7 1051.66  14
  -1  18  -3 26956.8 1058.90  15
  -1  18  -3 25340.1 1041.14  16
  -1  18  -3 26278.7 1059.53  17
  -1  18  -4 9225.99 1181.16   8
   1  18   4 9105.87 597.884  18
   1  18   4 8383.61 571.400  11
  -1  18  -4 8301.63 521.679  11
  -1  18  -4 8600.02 597.238  14
  -1  18  -4 7377.44 545.343  15
  -1  18  -4 8159.92 570.036  16
  -1  18  -4 7708.66 557.003  17
  -1  18  -5 66758.0 3269.61   8
   1  18   5 70571.3 2020.76  11
  -1  18  -5 71649.5 2032.93  16
  -1  18  -5 72699.0 2049.72  17
   1  18   5 70632.3 2052.88  18
  -1  18  -5 69768.4 2032.65  15
  -1  18  -5 71970.8 2068.47  14
   1  18   6 35665.7 1283.51  11
  -1  18  -6 35557.7 1284.47  16
   1  18   6 34529.8 1302.30  18
  -1  18  -6 37789.8 1308.51  17
  -1  18  -6 37203.1 1326.01  15
  -1  18  -6 36156.2 1318.97  14
  -1  18  -7 46722.0 1470.68  16
   1  18   7 47269.6 1482.78  11
  -1  18  -7 48451.7 1525.88  15
  -1  18  -7 47369.4 1454.93  17
  -1  18  -8 11031.1 563.498  16
   1  18   8 11386.0 585.860  11
  -1  18  -8 12014.6 620.658  15
  -1  18  -8 9904.00 518.763  17
   1  18   9 2491.93 236.416  11
  -1  18  -9 2603.68 267.957  15
  -1  18  -9 2764.06 237.691  16
  -1  19  10 16530.4 599.419  11
  -1  19  10 15006.6 590.670  18
   1  19 -10 16052.2 579.151  16
   1  19  -9 1725.05 213.542  17
  -1  19   9 1642.39 236.887  18
   1  19  -9 1685.44 234.725  16
  -1  19   9 2182.54 262.613  11
  -1  19   8 38454.6 1295.05  18
   1  19  -8 38770.7 1270.41  17
   1  19  -8 40804.1 1308.53  14
   1  19  -8 40618.1 1316.20  16
  -1  19   8 41630.7 1338.71  11
   1  19  -7 1372.76 270.214  15
   1  19  -7 1379.57 258.338  14
  -1  19   7 1867.73 286.843  11
   1  19  -7 1447.12 255.638  17
  -1  19   7 1739.12 270.160  18
   1  19  -7 1596.56 269.278  16
   1  19  -6 103316. 2637.36  15
   1  19  -6 102113. 2638.28  16
  -1  19   6 101931. 2644.10  11
   1  19  -6 103130. 2667.02  14
  -1  19   6 100384. 2592.16  18
   1  19  -6 99431.5 2632.86  17
   1  19  -5 198.626 160.097  16
   1  19  -5 129.644 153.301  15
   1  19  -5 168.071 176.126  10
  -1  19   5 367.192 178.114  11
  -1  19   5 272.912 161.805  18
   1  19  -5-34.3453 166.096  14
   1  19  -5 168.138 179.428  17
   1  19  -4 157817. 3647.20  11
   1  19  -4 162810. 3759.65  10
   1  19  -4 150683. 3557.29  18
  -1  19   4 158742. 3614.71  18
   1  19  -4 163854. 3699.33  15
   1  19  -3 7565.35 510.720  18
  -1  19   3 8273.32 521.350  18
  -1  19   3 7593.82 537.909  11
   1  19  -3 8064.94 546.889  11
   1  19  -3 7474.72 559.580  10
   1  19  -3 7841.86 541.975  15
   1  19  -3 7662.73 544.953  17
   1  19  -3 7021.43 508.629  16
   1  19  -3 7529.75 560.386  13
   1  19  -3 7133.65 533.394  14
  -1  19   2 6740.01 464.575  18
   1  19  -2 7065.96 488.235  18
   1  19  -2 6885.01 498.048  11
  -1  19   2 6967.59 502.549  11
  -1  19   2 6485.27 459.593  10
   1  19  -2 6002.23 470.756  15
  -1  19   2 5542.75 834.029   8
  -1  19   2 7264.26 492.148  16
   1  19  -2 6421.76 478.966  16
   1  19  -2 6670.26 485.652  17
  -1  19   2 4851.10 902.683   7
   1  19  -2 6566.24 484.297  14
   1  19  -1 25737.1 1059.86  13
  -1  19   1 27260.2 1034.07  11
   1  19  -1 24370.3 999.703  11
   1  19  -1 26448.6 1059.97  10
  -1  19   1 26404.9 1013.37  10
  -1  19   1 30760.5 2032.46   8
  -1  19   1 27792.2 1038.62  16
   1  19  -1 25346.6 982.070  17
   1  19  -1 27751.8 1021.69  16
  -1  19   1 26011.2 954.890  18
   1  19  -1 26394.9 1005.88  18
  -1  19   1 26021.9 971.640  17
   1  19  -1 28264.8 1048.52  15
   1  19  -1 26298.3 995.955  14
  -1  19   1 26015.7 921.745  14
   1  19   0 68348.0 1908.85  13
  -1  19   0 65491.9 3340.10   7
  -1  19   0 64656.6 1831.53  11
  -1  19   0 67076.1 1882.87  10
   1  19   0 64993.0 1865.72  10
  -1  19   0 72438.2 3310.14   8
  -1  19   0 66767.2 1865.65  16
   1  19   0 66179.2 1805.63  16
  -1  19   0 65837.8 1836.50  17
   1  19   0 66894.8 1770.79  17
   1  19   0 64614.3 1831.38  18
  -1  19   0 65037.1 1749.72  18
   1  19   0 65826.5 1854.79  15
   1  19   0 67810.1 1775.22  14
  -1  19   0 67067.9 1802.01  14
   1  19   1 9098.60 571.132  13
  -1  19  -1 10746.9 1309.94   7
   1  19   1 9232.69 587.409  11
  -1  19  -1 10150.1 581.246  11
  -1  19  -1 9403.84 609.848  10
   1  19   1 10373.8 601.102  10
  -1  19  -1 8312.96 1129.28   8
   1  19   1 8934.22 527.634  16
   1  19   1 8770.82 492.257  17
   1  19   1 9278.82 569.739  18
  -1  19  -1 9393.87 584.928  17
   1  19   1 9072.20 567.813  15
  -1  19  -1 9443.76 571.181  14
   1  19   2 114904. 2699.03  13
  -1  19  -2 109297. 4417.65   7
  -1  19  -2 108686. 2784.35  16
   1  19   2 116221. 2714.12  10
  -1  19  -2 116127. 4525.61   8
  -1  19  -2 103991. 2752.63  17
   1  19   2 110919. 2773.81  18
  -1  19  -2 119200. 2758.31  11
   1  19   2 113958. 2809.38  11
  -1  19  -2 115029. 2802.04  14
   1  19   2 110954. 2758.08  15
  -1  19  -2 110982. 2796.79  15
  -1  19  -3 1639.54 276.190  16
   1  19   3 1238.88 243.126  18
  -1  19  -3 1250.96 245.469  15
   1  19   3 1082.03 243.566  11
  -1  19  -3 1534.02 248.323  11
   1  19   3 1150.03 206.490  10
  -1  19  -3 1638.88 283.487  14
  -1  19  -4 66898.1 3361.88   8
  -1  19  -4 72270.3 2038.75  16
   1  19   4 71669.2 2029.03  11
   1  19   4 69607.2 2021.40  18
  -1  19  -4 67606.2 2017.52  17
  -1  19  -4 70627.3 2027.91  15
  -1  19  -5 227.433 160.514  16
  -1  19  -5 256.047 288.639   8
   1  19   5 193.545 156.010  11
   1  19   5 301.388 168.848  18
  -1  19  -5-65.9932 166.373  15
  -1  19  -5 341.639 206.695  14
  -1  19  -5 263.533 181.943  17
  -1  19  -6 9295.08 593.560  17
   1  19   6 8866.38 600.771  18
   1  19   6 9815.20 608.786  11
  -1  19  -6 9560.38 607.218  15
  -1  19  -6 9106.89 586.215  16
  -1  19  -7 13639.3 669.891  17
   1  19   7 11917.4 643.382  11
  -1  19  -7 12528.8 674.595  15
  -1  19  -7 13064.5 667.288  16
  -1  19  -8 31160.9 963.732  17
   1  19   8 31650.4 1016.79  11
  -1  19  -8 29565.2 985.448  16
  -1  19  -8 30123.2 1042.64  15
   1  19   9 11324.1 465.777  11
  -1  19  -9 10987.7 447.308  16
   1  20  -9 54293.4 1383.78  17
  -1  20   9 53201.2 1429.98  18
   1  20  -9 52303.4 1429.92  16
  -1  20   9 55612.1 1463.09  11
  -1  20   8 1506.62 234.047  18
  -1  20   8 1517.09 239.188  11
   1  20  -8 1394.53 229.057  17
   1  20  -8 1704.83 243.578  16
   1  20  -7 34806.2 1236.89  16
   1  20  -7 34702.1 1230.21  17
  -1  20   7 34128.2 1230.58  11
  -1  20   7 36613.1 1225.11  18
   1  20  -7 33258.8 1219.66  14
   1  20  -7 36499.3 1254.73  15
   1  20  -6 871.853 226.211  16
   1  20  -6 1073.64 252.541  17
  -1  20   6 843.681 224.948  11
  -1  20   6 1094.65 229.760  18
   1  20  -6 852.741 243.115  15
   1  20  -6 1023.70 242.993  14
   1  20  -5 12454.4 703.403  15
   1  20  -5 12352.6 717.547  17
  -1  20   5 12513.8 678.194  18
   1  20  -5 11808.4 710.416  14
  -1  20   5 10896.8 676.045  11
   1  20  -5 10653.3 693.747  10
   1  20  -4 22362.0 966.633  15
   1  20  -4 21157.4 930.177  11
  -1  20   4 20344.9 890.882  18
   1  20  -4 21898.6 903.243  18
   1  20  -4 20361.9 955.055  14
   1  20  -4 21336.8 989.271  10
   1  20  -3 110692. 2730.24  15
   1  20  -3 108878. 2724.18  16
   1  20  -3 107088. 2729.71  17
  -1  20   3 107071. 2732.53  11
   1  20  -3 106375. 2701.16  11
   1  20  -3 108455. 2650.49  18
  -1  20   3 105775. 2626.21  18
   1  20  -3 107553. 2737.37  14
  -1  20   3 108122. 2523.99  10
   1  20  -3 105924. 2781.04  10
  -1  20   2 23658.5 2001.85   7
  -1  20   2 23194.0 916.976  10
  -1  20   2 25481.9 1807.37   8
   1  20  -2 23188.5 962.683  17
   1  20  -2 22590.5 957.989  16
   1  20  -2 23721.0 981.771  11
  -1  20   2 23749.6 988.886  11
   1  20  -2 24241.1 953.641  18
  -1  20   2 22900.6 911.650  18
   1  20  -2 20962.0 932.301  14
   1  20  -2 23404.4 977.386  15
   1  20  -1 39062.1 1367.32  13
  -1  20   1 40141.9 1331.89  11
   1  20  -1 36738.9 1303.57  11
   1  20  -1 40395.1 1383.43  10
  -1  20   1 39178.1 1307.02  10
  -1  20   1 35747.6 2280.48   8
   1  20  -1 38086.2 1286.82  16
  -1  20   1 38150.6 1297.06  16
   1  20  -1 40711.3 1307.47  17
  -1  20   1 38942.3 1237.90  18
  -1  20   1 38260.0 1253.59  17
   1  20  -1 37010.0 1273.77  18
   1  20  -1 38475.7 1313.61  15
  -1  20   1 35670.6 1164.06  14
   1  20  -1 41804.1 1311.32  14
   1  20   0 28780.7 1107.62  13
  -1  20   0 29584.5 2230.02   7
  -1  20   0 28011.4 1078.94  16
   1  20   0 27659.5 1033.45  16
  -1  20   0 27936.7 990.015  18
   1  20   0 29189.5 1080.37  18
   1  20   0 27452.4 1001.84  17
  -1  20   0 27768.7 1060.49  17
  -1  20   0 27929.5 1066.96  11
  -1  20   0 28920.9 1106.47  10
   1  20   0 27332.5 1087.85  10
   1  20   0 29411.7 1094.64  15
  -1  20   0 26912.7 2003.04   8
   1  20   0 28097.9 1002.83  14
  -1  20   0 26784.8 1009.96  14
   1  20   1 8825.42 569.650  18
  -1  20  -1 9604.44 603.208  17
   1  20   1 9835.66 522.030  17
  -1  20  -1 9085.15 569.311  11
   1  20   1 9393.39 610.514  11
  -1  20  -1 8451.83 601.090  10
   1  20   1 8858.19 571.644  10
   1  20   1 9796.68 604.557  15
   1  20   1 9164.82 542.633  16
  -1  20  -1 9671.82 586.639  14
  -1  20  -1 10155.4 1298.50   7
  -1  20  -1 8290.14 1140.20   8
   1  20   1 9226.35 580.193  13
   1  20   2 2501.41 309.595  10
   1  20   2 2175.99 317.181  11
  -1  20  -2 2433.90 303.468  11
  -1  20  -2 1650.85 538.782   8
  -1  20  -2 2505.35 332.844  15
  -1  20  -2 2980.13 358.828  14
  -1  20  -2 2318.70 660.794   7
   1  20   2 1960.50 271.628  13
   1  20   2 2331.66 313.051  18
  -1  20  -2 2033.86 308.139  17
   1  20   3 2543.72 344.707  11
   1  20   3 2229.26 270.469  10
  -1  20  -3 2791.13 315.388  11
   1  20   3 2332.67 326.540  18
  -1  20  -3 1939.02 303.473  15
  -1  20  -3 2727.49 357.803  14
  -1  20  -4 991.317 229.108  16
  -1  20  -4 950.692 411.178   8
  -1  20  -4 1057.73 243.283  15
  -1  20  -4 805.515 230.213  17
   1  20   4 1054.46 255.822  18
   1  20   4 1143.12 242.646  11
  -1  20  -5 42837.2 1428.42  16
   1  20   5 40040.0 1397.59  11
  -1  20  -5 39525.5 1414.01  14
  -1  20  -5 41801.5 1426.32  17
   1  20   5 41607.1 1421.63  18
  -1  20  -5 42591.0 1440.05  15
   1  20   6 16048.8 783.817  11
  -1  20  -6 16294.4 783.920  17
   1  20   6 16512.2 810.761  18
  -1  20  -6 17995.1 830.443  15
  -1  20  -6 14849.6 755.204  16
   1  20   7 58107.7 1659.62  11
  -1  20  -7 60907.8 1662.76  17
   1  20   7 59345.1 1718.42  18
  -1  20  -7 62331.5 1719.33  15
  -1  20  -7 60943.8 1679.08  16
   1  20   8 25615.8 872.440  11
  -1  20  -8 26899.0 877.104  16
  -1  20  -8 28193.0 942.897  15
  -1  21   9 582.102 134.953  18
   1  21  -9 711.392 147.643  16
   1  21  -9 536.511 129.279  17
  -1  21   9 406.269 129.231  11
  -1  21   8 10738.2 559.129  11
   1  21  -8 9123.22 519.017  15
  -1  21   8 10031.7 524.482  18
   1  21  -8 10197.6 532.040  17
   1  21  -8 9603.63 528.788  16
   1  21  -7 30273.4 1094.66  16
  -1  21   7 30270.0 1099.82  11
   1  21  -7 29287.0 1087.82  14
   1  21  -7 29548.7 1081.20  15
   1  21  -7 29184.1 1078.76  17
  -1  21   7 29629.0 1048.48  18
   1  21  -6 31199.8 1170.71  17
   1  21  -6 31215.3 1167.26  16
  -1  21   6 30343.7 1144.97  11
   1  21  -6 31155.2 1170.82  14
  -1  21   6 29497.8 1089.97  18
   1  21  -6 29234.3 1122.20  15
  -1  21   5 68715.1 1970.52  11
   1  21  -5 68306.8 1958.26  15
   1  21  -5 69234.1 1987.13  17
  -1  21   5 66192.1 1881.51  18
  -1  21   4 62292.2 1780.04  18
   1  21  -4 62561.9 1753.32  18
   1  21  -4 59212.2 1886.62  10
   1  21  -4 62896.7 1830.16  11
   1  21  -4 62512.8 1879.86  14
   1  21  -4 63866.9 1861.76  15
   1  21  -4 63016.9 1863.29  16
   1  21  -3 11615.7 636.729  18
  -1  21   3 10956.2 613.813  18
   1  21  -3 10972.7 698.380  10
  -1  21   3 10571.1 559.332  10
  -1  21   3 10826.5 661.539  11
   1  21  -3 11148.0 665.584  11
   1  21  -3 10146.5 639.206  14
   1  21  -3 11915.7 683.934  15
   1  21  -3 10630.1 655.606  16
   1  21  -3 10655.3 657.419  17
   1  21  -2 30305.7 1138.09  17
   1  21  -2 30046.7 1101.13  18
  -1  21   2 29119.5 1054.68  18
  -1  21   2 29390.7 1077.53  10
   1  21  -2 30583.5 1147.98  15
   1  21  -2 29277.3 1139.52  11
  -1  21   2 30134.6 1151.99  11
   1  21  -2 30134.3 1137.75  14
   1  21  -2 29036.9 1125.86  16
   1  21  -1 649.994 209.508  15
   1  21  -1 597.464 192.605  17
  -1  21   1 248.102 279.790   8
   1  21  -1 824.383 207.959  16
  -1  21   1 484.511 180.819  16
  -1  21   1 903.334 192.854  18
   1  21  -1 783.236 196.376  18
   1  21  -1 307.483 143.952  14
   1  21  -1 504.678 200.859  13
   1  21  -1 728.007 209.433  11
   1  21  -1 166.427 187.038  10
  -1  21   1 215.561 173.070  11
  -1  21   1 88.1542 165.167  10
   1  21   0 13485.7 732.505  13
  -1  21   0 12492.7 1488.68   7
  -1  21   0 12429.9 698.393  16
   1  21   0 13314.9 687.179  16
  -1  21   0 12694.9 710.541  10
   1  21   0 13201.1 720.750  10
  -1  21   0 13713.0 1457.90   8
   1  21   0 13603.0 722.296  15
  -1  21   0 13437.9 708.087  11
  -1  21   0 14160.5 719.303  17
  -1  21   0 13304.7 638.998  18
   1  21   0 14052.7 677.814  17
   1  21   0 13262.3 702.448  18
   1  21   0 13207.0 643.213  14
  -1  21   0 13321.7 673.233  14
   1  21   1 30581.0 1106.69  16
  -1  21  -1 32764.1 1222.09  16
  -1  21  -1 33567.5 1257.84  10
   1  21   1 32146.4 1177.43  10
  -1  21  -1 31846.2 2258.54   8
   1  21   1 35019.9 1226.39  15
   1  21   1 32103.3 1060.22  17
  -1  21  -1 34102.5 1225.85  17
   1  21   1 30409.9 1166.97  18
  -1  21  -1 33290.7 1184.87  14
   1  21   1 33719.9 1192.29  13
  -1  21  -1 35565.9 1215.28  11
   1  21   1 32694.2 1228.21  11
  -1  21  -2 13613.9 1476.71   8
   1  21   2 12839.8 664.280  10
   1  21   2 13944.8 756.559  11
  -1  21  -2 13661.8 704.769  11
   1  21   2 12927.0 713.862  18
  -1  21  -2 13903.7 752.686  17
  -1  21  -2 13222.2 725.355  14
  -1  21  -3 85146.9 2317.38  16
  -1  21  -3 79692.2 3781.67   8
  -1  21  -3 81869.7 2299.96  15
  -1  21  -3 82424.3 2291.80  14
  -1  21  -3 85690.2 2214.81  11
   1  21   3 89550.1 2348.93  11
   1  21   3 89661.4 2339.72  18
   1  21   3 82257.4 2081.94  10
   1  21   4 77966.3 2174.79  11
  -1  21  -4 78496.7 2197.69  17
   1  21   4 77040.9 2164.83  18
  -1  21  -4 79042.5 2186.03  16
  -1  21  -4 80145.9 2193.15  15
   1  21   5 11883.9 672.833  11
  -1  21  -5 11945.3 682.223  17
   1  21   5 11382.8 667.767  18
  -1  21  -5 12165.3 680.029  16
  -1  21  -5 11319.3 669.903  15
   1  21   6 11036.3 621.489  11
   1  21   6 11003.5 631.703  18
  -1  21  -6 10856.8 615.786  17
  -1  21  -6 9840.15 590.185  16
  -1  21  -6 11350.3 626.198  15
   1  21   7 2612.95 275.937  11
   1  21   7 2795.65 299.673  18
  -1  21  -7 3217.41 300.062  17
  -1  21  -7 2634.07 278.582  16
  -1  21  -7 2376.80 277.121  15
   1  21   8 14531.7 618.753  18
  -1  21  -8 15165.0 577.673  16
  -1  21  -8 13793.3 599.425  15
  -1  22   8 89031.1 2106.04  11
  -1  22   8 86303.6 2032.42  18
   1  22  -8 90289.3 2081.15  17
   1  22  -8 87479.1 2091.07  16
   1  22  -8 85558.1 2080.93  15
   1  22  -7 4081.11 366.235  15
   1  22  -7 4223.45 368.440  14
  -1  22   7 4356.85 371.326  11
  -1  22   7 4330.09 347.592  18
   1  22  -7 4254.96 366.212  17
   1  22  -7 3918.57 360.759  16
   1  22  -6 11890.8 649.496  15
   1  22  -6 11386.8 643.216  14
   1  22  -6 12180.0 667.292  17
  -1  22   6 11582.7 602.031  18
   1  22  -6 11085.6 638.914  16
  -1  22   6 11016.1 631.786  11
  -1  22   5 318.447 151.463  18
   1  22  -5 271.054 151.935  15
   1  22  -5 442.092 203.941  17
   1  22  -4 51505.8 1688.80  10
   1  22  -4 53244.1 1670.67  14
   1  22  -4 54401.6 1655.93  15
   1  22  -4 54242.4 1636.01  11
   1  22  -4 51185.6 1644.12  17
  -1  22   4 52012.7 1554.02  18
   1  22  -4 54250.3 1670.69  16
   1  22  -3 1640.41 286.398  15
  -1  22   3 2097.36 277.564  18
   1  22  -3 2020.66 277.289  18
   1  22  -3 1816.76 289.324  16
   1  22  -3 1658.21 282.231  14
   1  22  -3 1344.72 252.224  17
   1  22  -3 1827.94 318.519  10
  -1  22   3 2439.38 322.998  11
   1  22  -3 1940.88 297.921  11
   1  22  -2 154484. 3721.96  10
  -1  22   2 150654. 3532.08  10
   1  22  -2 160924. 3647.19  14
   1  22  -2 156805. 3657.85  15
   1  22  -2 163512. 3701.41  11
  -1  22   2 165135. 3706.60  11
   1  22  -2 158127. 3644.98  17
   1  22  -2 155967. 3576.33  18
  -1  22   2 161909. 3532.70  18
   1  22  -2 155275. 3643.70  16
   1  22  -1 405.788 178.055  15
   1  22  -1 57.7861 136.672  18
  -1  22   1 318.436 133.033  18
   1  22  -1 88.8553 140.102  16
  -1  22   1 61.1384 174.376  16
   1  22  -1 385.611 152.136  14
  -1  22   1 58.6502 132.263  10
   1  22  -1 167.266 181.659  10
  -1  22   1 186.900 150.652  11
   1  22  -1 160.608 161.959  11
   1  22  -1 397.354 196.204  17
   1  22   0 43855.3 1408.50  16
  -1  22   0 46896.3 1495.34  16
  -1  22   0 46741.4 1509.62  10
   1  22   0 44979.9 1490.94  10
  -1  22   0 49208.2 2773.11   8
  -1  22   0 44518.5 1455.66  11
   1  22   0 45276.3 1348.67  14
   1  22   0 47825.4 1506.89  15
   1  22   0 45301.4 1454.54  18
  -1  22   0 46320.3 1461.09  17
  -1  22   0 43589.0 1322.11  18
   1  22   0 42331.0 1344.64  17
  -1  22  -1 345.612 192.764  17
  -1  22  -1-137.887 196.681   8
   1  22   1 456.869 194.726  11
  -1  22  -1 266.600 149.430  11
   1  22   1 265.437 160.225  10
  -1  22  -1 463.827 187.227  14
   1  22   1 768.978 221.536  15
  -1  22  -1 289.984 183.846  16
   1  22   1 242.468 155.911  18
  -1  22  -2 1237.69 256.979  17
  -1  22  -2 1120.45 243.593  14
  -1  22  -2 840.190 423.848   8
   1  22   2 868.634 226.118  18
   1  22   2 604.973 172.616  10
  -1  22  -2 862.025 209.525  11
   1  22   2 1048.32 252.055  11
   1  22   3 301.713 149.251  10
   1  22   3 485.851 209.308  11
  -1  22  -3 358.166 180.047  16
   1  22   3 500.850 184.262  18
  -1  22  -3 651.957 183.960  11
  -1  22  -3 716.809 227.780  15
  -1  22  -3 998.421 236.580  14
   1  22   4 765.559 220.744  18
  -1  22  -4 628.894 208.167  16
  -1  22  -4 574.534 216.141  17
  -1  22  -4 533.097 184.665  15
   1  22   4 530.115 191.539  11
  -1  22  -5 6566.84 490.226  16
   1  22   5 6013.00 467.417  18
  -1  22  -5 6817.09 504.525  17
   1  22   5 6853.41 491.250  11
  -1  22  -5 6342.47 485.851  15
  -1  22  -6 73859.4 1925.91  16
   1  22   6 72844.4 1918.88  11
  -1  22  -6 74466.1 1947.61  15
  -1  22  -6 73122.3 1928.39  17
   1  22   6 69426.6 1913.09  18
  -1  22  -7 474.418 145.558  16
   1  22   7 788.035 174.837  18
  -1  22  -7 676.321 157.019  15
   1  22   7 710.473 162.067  11
   1  23  -8 6607.80 374.223  16
   1  23  -8 6550.63 364.030  17
  -1  23   8 6227.27 339.723  18
  -1  23   8 6014.38 363.009  11
   1  23  -8 6284.35 366.388  15
   1  23  -7 17576.5 739.272  16
   1  23  -7 19993.9 775.843  17
  -1  23   7 18388.4 695.179  18
  -1  23   7 19943.0 773.271  11
   1  23  -7 18513.6 747.289  15
   1  23  -6 22121.5 885.244  15
   1  23  -6 22531.8 903.967  17
  -1  23   6 20842.2 808.598  18
   1  23  -6 24537.4 926.684  16
  -1  23   6 21596.3 888.251  11
   1  23  -6 23107.1 924.858  14
  -1  23   5 94526.4 2287.58  18
   1  23  -5 93313.1 2380.80  15
   1  23  -4 12177.1 670.644  15
  -1  23   4 12320.2 618.462  18
   1  23  -4 12519.9 691.576  17
   1  23  -4 11290.7 660.294  16
   1  23  -4 11250.8 641.766  11
   1  23  -4 12857.0 698.985  14
   1  23  -3 14942.0 757.095  15
   1  23  -3 13771.7 674.815  18
  -1  23   3 14232.0 675.461  18
   1  23  -3 13475.8 730.883  17
   1  23  -3 16103.9 788.335  16
  -1  23   3 15195.0 781.153  11
   1  23  -3 13719.1 735.650  11
   1  23  -3 15143.2 760.178  14
   1  23  -2 242.024 180.467  16
   1  23  -2 351.706 156.713  18
  -1  23   2 72.2738 116.516  18
   1  23  -2 144.865 146.078  14
   1  23  -2 207.996 179.765  17
   1  23  -2 134.511 185.716  10
   1  23  -2 62.7185 154.912  11
  -1  23   2 125.531 155.027  11
   1  23  -2 92.4086 158.375  15
   1  23  -1 755.351 198.859  16
  -1  23   1 415.067 145.464  18
   1  23  -1 363.972 159.932  18
   1  23  -1 579.670 189.923  14
   1  23  -1 460.709 186.012  15
   1  23  -1 446.168 181.980  11
  -1  23   1 369.530 175.856  11
   1  23  -1 785.222 221.459  10
   1  23  -1 551.790 190.907  17
   1  23   0 6966.92 498.294  18
   1  23   0 6394.66 445.579  17
  -1  23   0 5930.74 480.440  16
   1  23   0 6220.32 460.345  16
   1  23   0 6565.94 495.494  15
   1  23   0 6677.48 431.750  14
   1  23   0 6473.48 499.547  10
  -1  23   0 5854.37 466.436  11
   1  23   1 51517.4 1592.34  18
  -1  23  -1 51851.8 1611.48  17
   1  23   1 51380.9 1569.53  10
  -1  23  -1 51865.7 1588.71  11
  -1  23  -1 54585.1 1662.12  16
   1  23   2 12356.0 685.253  18
  -1  23  -2 12684.1 708.448  17
   1  23   2 12802.9 639.949  10
   1  23   2 12621.4 712.298  11
  -1  23  -2 13082.8 683.273  11
  -1  23  -3 114126. 2787.70  16
   1  23   3 112207. 2769.12  11
  -1  23  -3 106934. 2613.67  11
   1  23   3 109497. 2718.47  18
  -1  23  -3 107859. 2746.01  15
  -1  23  -4 16032.0 785.379  16
   1  23   4 15702.2 780.701  11
  -1  23  -4 16223.2 795.288  17
   1  23   4 17192.7 788.958  18
  -1  23  -4 16112.9 778.058  15
  -1  23  -5 32852.2 1137.11  16
  -1  23  -5 31523.7 1122.41  15
   1  23   5 33014.5 1138.95  11
   1  23   5 32479.3 1125.99  18
  -1  23  -5 32989.4 1148.01  17
  -1  23  -6 1215.20 219.808  17
  -1  23  -6 893.021 182.686  16
  -1  23  -6 1214.24 207.664  15
   1  23   6 1195.01 209.166  11
   1  23   6 1436.27 222.683  18
  -1  23  -7 12324.8 528.212  16
   1  23   7 12071.2 518.137  11
   1  23   7 12761.1 547.098  18
  -1  23  -7 11991.4 541.494  15
   1  24  -7 7120.51 411.826  16
   1  24  -7 6698.37 396.118  15
  -1  24   7 6573.33 400.955  11
   1  24  -7 7551.32 422.706  17
  -1  24   7 6491.78 352.522  18
   1  24  -6 397.854 145.677  17
   1  24  -6 578.239 156.641  16
   1  24  -6 489.566 160.427  15
  -1  24   6 373.075 154.369  11
  -1  24   6 430.142 135.464  18
   1  24  -5 8421.39 530.624  14
   1  24  -5 8763.37 524.040  15
  -1  24   5 8106.42 460.260  18
   1  24  -4 5230.81 435.283  14
   1  24  -4 4890.57 410.529  15
   1  24  -4 4669.53 407.289  16
  -1  24   4 4077.00 336.501  18
   1  24  -4 4072.29 392.665  17
   1  24  -3 63366.3 1811.46  16
   1  24  -3 62414.4 1795.70  15
   1  24  -3 62003.2 1787.53  14
  -1  24   3 64089.9 1838.13  11
   1  24  -3 64979.2 1815.78  11
   1  24  -3 61659.5 1668.54  18
  -1  24   3 63847.9 1667.36  18
   1  24  -3 63081.9 1801.74  17
  -1  24   2 55596.0 1509.46  18
   1  24  -2 55818.3 1572.05  18
   1  24  -2 54365.5 1624.07  17
   1  24  -2 51185.3 1608.51  16
   1  24  -2 57028.4 1677.87  15
   1  24  -2 56486.1 1625.73  14
   1  24  -2 56806.8 1728.72  10
   1  24  -2 56559.8 1684.10  11
  -1  24   2 56901.6 1687.58  11
   1  24  -1 46428.0 1415.08  17
   1  24  -1 46299.9 1413.18  18
  -1  24   1 44206.2 1300.29  18
   1  24  -1 45753.0 1437.78  16
   1  24  -1 50306.6 1518.59  15
   1  24  -1 48898.9 1403.86  14
   1  24  -1 46205.1 1507.68  10
  -1  24   1 46121.0 1479.86  11
   1  24  -1 46659.7 1502.06  11
   1  24   0 39836.3 1279.84  18
   1  24   0 38276.2 1250.98  16
  -1  24   0 39407.5 1326.06  16
   1  24   0 38048.9 1305.93  15
   1  24   0 38763.6 1154.19  14
   1  24   0 39780.8 1331.48  10
  -1  24   0 38019.9 1298.01  11
   1  24   1 7116.29 494.199  18
   1  24   1 7708.81 506.003  10
  -1  24  -1 7494.62 508.419  11
  -1  24  -1 8049.77 545.153  16
   1  24   2 3573.26 353.814  18
  -1  24  -2 3382.92 356.890  17
   1  24   2 3625.21 327.365  10
  -1  24  -2 3337.70 335.197  11
   1  24   2 3231.35 370.184  11
   1  24   3 4982.27 428.331  11
   1  24   3 3784.28 357.752  18
  -1  24  -3 4023.00 396.086  16
  -1  24  -4 14015.6 698.634  16
   1  24   4 14257.2 704.080  11
   1  24   4 14046.6 678.838  18
  -1  24  -4 14639.1 718.278  17
  -1  24  -4 14811.3 710.990  15
  -1  24  -5 14971.0 675.901  16
   1  24   5 14596.0 671.310  11
   1  24   5 13163.2 628.838  18
  -1  24  -5 15162.1 689.064  17
  -1  24  -5 12830.2 634.805  15
  -1  24  -6 40752.6 1156.08  16
  -1  24  -6 38572.3 1148.11  15
   1  24   6 38661.1 1133.38  18
   1  24   6 38445.2 1139.29  11
   1  25  -6 33338.9 1025.06  15
   1  25  -6 33993.4 1050.84  17
  -1  25   6 33945.4 924.875  18
  -1  25   6 33637.3 1047.28  11
   1  25  -5 6267.26 418.221  15
  -1  25   5 6108.91 354.433  18
   1  25  -4 69385.0 1849.95  14
   1  25  -4 71601.5 1853.57  15
   1  25  -4 68505.8 1845.33  16
  -1  25   4 67338.6 1676.18  18
   1  25  -4 68405.5 1855.44  17
  -1  25   3 1447.17 195.751  18
   1  25  -3 1148.28 224.440  17
   1  25  -3 1448.75 255.761  16
   1  25  -3 1290.54 223.596  14
   1  25  -3 1624.15 250.218  15
  -1  25   3 1010.42 219.740  11
   1  25  -3 1020.14 221.838  11
   1  25  -2 2032.37 272.434  17
   1  25  -2 1292.91 228.924  16
   1  25  -2 1471.24 228.447  14
   1  25  -2 1594.93 255.674  15
   1  25  -2 1758.07 272.691  11
   1  25  -2 1643.92 282.102  10
  -1  25   2 1616.36 264.981  11
   1  25  -2 1288.52 202.446  18
  -1  25   2 1375.73 192.350  18
   1  25  -1 3878.22 338.687  17
   1  25  -1 3628.97 330.235  18
   1  25  -1 3188.05 325.931  16
   1  25  -1 3892.61 327.777  14
   1  25  -1 3056.25 345.707  10
  -1  25   1 3579.93 362.419  11
   1  25  -1 2972.28 343.537  11
   1  25  -1 2922.97 331.576  15
   1  25   0 12861.0 633.927  18
   1  25   0 14170.4 700.610  10
  -1  25   0 13367.0 682.333  11
   1  25   0 13546.4 684.194  15
   1  25   1 1184.22 221.448  10
  -1  25  -1 849.830 206.941  11
   1  25   1 964.138 201.829  18
  -1  25  -1 1270.01 243.840  16
   1  25   2 91011.1 2259.66  18
  -1  25  -2 90081.8 2232.98  11
   1  25   2 94261.1 2352.97  11
   1  25   3 2092.43 272.002  11
   1  25   3 1855.18 245.170  18
  -1  25  -4 76358.7 1934.67  16
  -1  25  -4 71853.6 1899.27  15
   1  25   4 75054.1 1927.65  11
   1  25   4 72713.2 1856.29  18
  -1  25  -5 573.551 156.219  15
  -1  25  -5 632.238 166.059  16
   1  25   5 424.146 145.743  11
   1  25   5 541.820 142.543  18
  -1  25  -6 145.899 104.671  15
   1  25   6 231.958 111.357  11
   1  25   6 14.6640 89.9513  18
  -1  25  -6 141.542 103.993  16
   1  26  -6 6506.42 350.714  15
  -1  26   6 6717.18 373.573  11
   1  26  -6 5954.30 352.172  17
  -1  26   6 5635.47 253.724  18
   1  26  -5 610.987 147.151  15
   1  26  -5 388.199 138.555  16
  -1  26   5 307.076 94.1222  18
   1  26  -4 37910.7 1165.98  15
   1  26  -4 40314.9 1205.09  16
  -1  26   4 39252.8 1203.70  11
  -1  26   4 36530.0 1003.52  18
   1  26  -4 41566.3 1217.25  17
   1  26  -3 42180.5 1284.87  15
   1  26  -3 42162.1 1286.07  16
  -1  26   3 44526.3 1325.18  11
   1  26  -3 42471.5 1278.30  17
   1  26  -2 46356.1 1396.57  15
   1  26  -2 48270.9 1394.44  16
   1  26  -2 47768.4 1426.84  11
  -1  26   2 49944.0 1443.76  11
   1  26  -2 46020.3 1271.89  18
   1  26  -2 49472.0 1382.19  17
  -1  26   1 53563.1 1513.94  11
   1  26  -1 48351.2 1491.83  11
   1  26  -1 50667.6 1379.00  18
   1  26  -1 51357.9 1485.31  15
  -1  26   0 19046.3 784.603  11
   1  26   0 18281.5 723.849  18
  -1  26  -1 23758.1 883.432  11
   1  26   1 24176.4 859.471  18
   1  26   2 1641.37 221.761  18
   1  26   2 1384.73 234.593  11
  -1  26  -2 1955.67 237.006  11
  -1  26  -2 1729.22 258.191  16
   1  26   3 10058.5 545.658  11
   1  26   3 9843.57 500.130  18
  -1  26  -4 1249.52 207.143  16
   1  26   4 754.989 171.640  11
   1  26   4 804.561 151.517  18
  -1  26  -5 43498.8 1170.36  16
   1  26   5 44232.6 1171.64  11
   1  26   5 41646.8 1104.88  18
  -1  26  -5 40600.2 1153.15  15
   1  27  -5 26326.9 790.219  15
   1  27  -5 25006.8 797.433  16
   1  27  -4 1405.54 188.300  15
  -1  27   4 1237.96 189.658  11
   1  27  -4 1310.25 194.668  16
  -1  27   3 37473.1 1143.53  11
   1  27  -3 38134.3 1125.26  15
   1  27  -3 38363.1 1127.46  16
  -1  27   2 8455.90 478.960  11
   1  27  -2 7898.64 469.294  11
   1  27  -2 8259.94 461.816  15
  -1  27   1 3067.05 300.421  11
   1  27  -1 3163.46 313.176  11
   1  27  -1 2947.82 241.844  18
   1  27   0 9989.13 542.673  11
  -1  27   0 10604.2 528.064  11
   1  27   0 8997.47 446.142  18
  -1  27  -1 73006.1 1783.30  11
   1  27   1 71974.6 1729.95  18
   1  27   2 12754.9 604.358  11
   1  27   2 12416.4 523.882  18
   1  27   3 58779.6 1560.75  11
   1  27   3 61464.5 1471.53  18
   1  27   4 66.8179 105.187  11
  -1  27  -4 50.0515 102.328  16
   1  27   4 141.180 83.8745  18
  -1  28   3 3169.28 263.456  11
   1  28  -3 3797.34 273.141  15
  -1  28   2 59857.1 1517.19  11
   1  28  -1 2046.31 235.212  11
  -1  28   1 2127.47 227.812  11
   1  28   0 49975.8 1338.55  11
  -1  28   0 51912.2 1283.93  11
   1  28   1 224.566 91.5831  18
  -1  28  -1 105.008 103.733  11
   1  28   2 1863.90 214.602  11
   1  28   2 1691.20 162.087  18
  -2   0  13 22.0206 119.573   6
   2   0 -13 213.929 129.425   5
   2   0 -12 93212.3 2404.27   5
   2   0 -11 542.541 410.258   2
   2   0 -11 137.102 162.122   5
   2   0 -10 143845. 3490.28   5
   2   0 -10 140825. 5207.01   2
  -2   0  10 154350. 5538.48   4
  -2   0   9-132.442 231.278   4
   2   0  -9 247.291 373.979   2
   2   0  -9 31.7958 150.359   5
  -2   0   8 1361.25 444.289   4
   2   0  -8 1925.08 276.644   5
   2   0  -7 356.368 311.206   2
  -2   0   7 283.086 233.102   4
   2   0  -6 2999.16 313.137   9
  -2   0   6 3440.43 563.271   4
   2   0  -5 104.451 105.322   9
   2   0  -5-58.1491 227.064   2
   2   0  -5 118.512 146.347   3
  -2   0   5 120.140 160.243   4
   2   0  -4 114839. 2680.10   9
   2   0  -4 116489. 3158.68   2
   2   0  -4 115363. 3163.23   3
   2   0  -3 278.306 185.612   2
   2   0  -3 105.687 114.795   9
   2   0  -2 60248.1 1681.68   2
   2   0  -1 19.1829 100.495   2
  -2   0   0 126010. 2792.55   1
  -2   0  -1 25.8520 107.466   1
  -2   0  -2 31044.4 1228.49   1
  -2   0  -3 144.423 153.494   1
   2   0   3 48.7739 147.532   4
   2   0   4 118207. 3594.61   4
  -2   0  -4 120027. 2666.57   8
   2   0   5 247.136 234.955   4
   2   0   6 164538. 5150.96   4
  -2   0  -6 160416. 3558.17   5
  -2   0  -7 177.136 168.388   5
  -2   0  -7-474.339 358.679   2
   2   0   7 375.897 334.236   4
  -2   0  -8 1810.96 302.383   5
  -2   0  -8 1900.08 612.853   2
   2   0   8 2167.94 652.518   4
   2   0   8 1825.95 304.654   6
  -2   0  -9 104.709 157.383   5
  -2   0  -9-281.233 584.535   2
   2   0   9-611.701 576.890   4
   2   0   9-36.0580 149.902   6
   2   0  10 32558.1 1233.56   6
  -2   0 -10 31494.9 1196.48   5
   2   0  11-26.7630 152.637   6
  -2  -1  13 18010.3 735.471   6
   2  -1 -13 17209.3 711.795   5
   2  -1 -12 13565.3 710.145   5
   2  -1 -11 1700.26 278.262   5
   2  -1 -11 2162.82 625.360   2
   2  -1 -10 1220.57 511.872   2
  -2  -1  10 1305.84 527.693   4
   2  -1 -10 792.782 223.136   5
   2  -1  -9 11271.7 667.032   5
   2  -1  -9 10368.8 1216.45   2
  -2  -1   9 10644.0 1265.52   4
   2  -1  -8 7259.09 491.297   5
   2  -1  -8 5318.87 825.827   2
  -2  -1   8 6642.58 943.920   4
   2  -1  -7 123982. 4140.50   2
  -2  -1   7 130894. 4286.13   4
   2   1  -6 72448.2 2122.42   9
  -2  -1   6 71940.5 2789.91   4
  -2  -1   5 59324.4 2223.94   4
   2  -1  -5 57997.1 2169.51   3
   2   1  -5 55535.5 1721.86   9
   2  -1  -5 54578.7 1497.52   9
   2  -1  -4 65991.7 2132.13   3
  -2   1   4 63910.1 1579.42   7
   2  -1  -4 63054.9 2097.21   2
   2   1  -4 63776.8 1806.34   9
   2  -1  -4 66387.7 1654.37   9
   2  -1  -3 33719.2 1265.43   2
   2  -1  -3 32311.1 990.674   9
   2   1  -3 32903.0 1101.86   9
   2  -1  -2 1951.09 267.422   2
   2   1  -2 1859.20 236.231   9
   2  -1  -1 186121. 3950.51   3
   2  -1  -1 190478. 3980.58   2
  -2  -1   1 198991. 4001.69   1
   2  -1   0 101761. 2391.54   4
  -2  -1   0 106464. 2394.26   1
  -2  -1  -1 677238. 12958.8   1
   2  -1   2 155116. 3710.49   4
  -2  -1  -2 155423. 3704.11   1
   2  -1   3 72169.9 2354.10   4
  -2  -1  -3 74123.4 2354.40   1
  -2   1  -4 4461.05 359.015   8
  -2  -1  -4 4283.64 275.695   8
   2  -1   4 4741.45 590.307   4
   2  -1   5 34751.5 1865.25   4
   2  -1   6 40982.8 2260.38   4
  -2  -1  -6 43724.5 1326.20   5
  -2  -1  -7 34806.9 2210.58   2
   2  -1   7 36333.6 2298.26   4
  -2  -1  -7 32040.7 1174.10   5
  -2  -1  -8 11644.5 1405.17   2
   2  -1   8 12184.8 1435.38   4
   2  -1   8 12881.5 743.172   6
  -2  -1  -8 13721.5 750.845   5
  -2  -1  -9 42610.4 2741.71   2
   2  -1   9 45605.2 2860.22   4
   2  -1   9 46162.1 1574.87   6
  -2  -1  -9 45092.0 1543.38   5
   2  -1  10 12545.4 733.766   6
  -2  -1 -10 14781.2 759.897   5
   2  -1  11 16715.1 762.072   6
  -2  -2  13 48525.6 1356.72   6
   2  -2 -13 44904.7 1309.46   5
   2  -2 -12 7705.93 517.579   5
   2  -2 -11 94454.4 2502.28   5
   2   2 -11 95229.7 4058.46   2
   2  -2 -11 88887.4 3942.82   2
   2  -2 -10 33188.6 1266.62   5
   2  -2 -10 34851.9 2342.52   2
   2   2 -10 32458.4 2288.91   2
  -2  -2  10 35646.7 2431.49   4
   2   2  -9 31034.5 1160.17   5
   2  -2  -9 30542.2 1159.64   5
  -2  -2   9 31049.2 2157.83   4
   2  -2  -8 12191.6 648.660   5
   2   2  -8 12974.7 663.286   5
  -2  -2   8 12649.1 1276.86   4
   2  -2  -8 12027.6 1211.39   2
  -2  -2   7 22825.9 1599.81   4
   2  -2  -7 24080.4 1585.71   2
  -2  -2   6 3623.58 577.844   4
   2  -2  -6 3345.03 575.838   2
   2   2  -6 3278.80 406.535   9
   2   2  -5 177445. 4051.48   9
   2  -2  -5 168126. 3406.44   9
   2  -2  -5 175490. 4516.52   3
  -2   2   5 166500. 3355.91   7
   2  -2  -5 180313. 4518.40   2
  -2  -2   5 168936. 4497.96   4
   2  -2  -4 20530.3 1072.21   3
  -2   2   4 20456.6 758.228   7
   2  -2  -4 22500.9 1113.20   2
   2   2  -4 19126.2 895.381   9
   2  -2  -4 20567.0 691.106   9
   2  -2  -3 36363.3 1318.62   3
  -2   2   3 35678.0 1120.11   7
   2  -2  -3 33878.4 1297.41   2
   2   2  -3 36207.5 1221.10   9
   2  -2  -2 3872.00 350.326   3
   2  -2  -2 4054.52 357.209   2
   2   2  -2 4214.12 358.006   9
   2  -2  -1 32441.8 1009.45   2
  -2  -2   1 33963.9 1028.64   1
   2  -2  -1 33509.6 1017.05   3
   2  -2   0 2117.59 237.522   4
  -2  -2   0 2372.56 246.651   1
   2  -2   1 5037.72 398.335   4
  -2  -2  -1 4817.40 393.055   1
   2  -2   2 25448.2 1111.52   4
  -2  -2  -2 27893.6 1135.93   1
   2  -2   3 234986. 5544.58   4
  -2  -2  -3 233813. 5543.86   1
  -2   2  -3 239949. 4974.71   7
  -2   2  -3 241422. 5067.60   8
  -2  -2  -4 491.697 77.5791   8
  -2   2  -4 526.953 167.187   8
   2  -2   4 255.897 232.714   4
  -2   2  -5 299269. 6190.55   8
   2  -2   5 315100. 7600.18   4
   2  -2   6 30740.4 1927.35   4
  -2  -2  -6 30855.2 1056.28   5
  -2   2  -6 28788.4 1025.42   5
   2  -2   7 41698.9 2457.91   4
  -2  -2  -7 40526.4 1348.95   5
  -2   2  -7 39184.7 1333.01   5
  -2  -2  -7 44714.0 2505.66   2
   2  -2   8 1564.71 610.092   4
  -2  -2  -8 2294.20 746.573   2
   2  -2   8 2031.88 310.520   6
  -2  -2  -8 3647.64 395.280   5
  -2  -2  -9 24509.1 2039.65   2
  -2   2  -9 24001.2 2014.37   2
   2  -2   9 25753.0 1094.97   6
  -2  -2  -9 24839.0 1060.33   5
   2  -2   9 20816.6 1937.65   4
   2   2   9 25089.3 2119.85   4
  -2  -2 -10 9845.61 623.453   5
   2  -2  10 10455.0 652.830   6
   2  -2  11 110524. 2657.48   6
   2   3 -13 2576.31 259.587   5
  -2   3  13 2529.90 265.539   6
   2  -3 -13 3093.29 282.547   5
  -2  -3  13 2541.00 270.247   6
   2   3 -12 19996.1 848.726   5
   2   3 -12 18296.5 695.461  16
   2  -3 -11 397.007 377.445   2
   2  -3 -11 625.058 201.887   5
   2   3 -11 198.503 156.626   5
   2   3 -10 16805.8 840.329   5
   2  -3 -10 15422.3 820.872   5
   2  -3 -10 15576.2 1559.68   2
   2   3 -10 16543.7 1608.58   2
  -2  -3  10 17605.9 1707.18   4
  -2   3  10 17831.1 1716.17   4
   2  -3  -9 28208.0 1113.09   5
   2   3  -9 28583.6 1107.33   5
   2  -3  -9 29180.8 2053.79   2
   2   3  -9 25293.9 1929.79   2
  -2   3   9 26515.2 2018.87   4
  -2  -3   9 30297.2 2145.46   4
   2   3  -8 183010. 4021.39   5
   2  -3  -8 181910. 4017.65   5
  -2  -3   8 185487. 5736.09   4
  -2   3   8 194480. 5853.75   4
   2   3  -8 180291. 5586.04   2
   2  -3  -8 174236. 5509.04   2
   2  -3  -7 891.069 347.974   2
   2   3  -7 804.728 349.174   2
  -2  -3   7 184.870 246.615   4
  -2   3   7-93.7744 211.462   4
   2  -3  -6 173852. 4837.76   2
   2   3  -6 175992. 4876.70   2
   2   3  -6 174869. 4318.29   9
  -2   3   6 176146. 4962.78   4
  -2  -3   6 175766. 4940.94   4
   2   3  -5 17240.3 951.176   9
   2   3  -5 17327.2 1103.15   3
   2  -3  -5 17437.6 1094.94   3
  -2   3   5 17020.9 641.073   7
   2   3  -5 19253.7 1151.79   2
   2  -3  -5 17969.3 1111.57   2
  -2  -3   5 16647.0 1094.09   4
  -2   3   5 17397.2 1123.50   4
   2   3  -4 100580. 2831.81   3
   2  -3  -4 98275.8 2824.95   3
  -2   3   4 100844. 2391.79   7
   2   3  -4 100737. 2846.64   2
   2  -3  -4 100762. 2827.23   2
   2   3  -4 99851.2 2671.90   9
   2  -3  -4 97215.6 2087.96   9
   2   3  -3 5345.27 469.581   3
   2  -3  -3 5760.09 486.415   3
  -2   3   3 5770.80 424.624   7
   2  -3  -3 5304.95 473.624   2
   2   3  -3 5449.88 487.767   2
   2   3  -3 6454.29 497.330   9
   2  -3  -2 168167. 3734.39   2
   2   3  -2 176037. 3763.76   2
   2   3  -2 166818. 3734.11   3
   2  -3  -2 163082. 3717.99   3
  -2   3   2 176454. 3779.24   7
   2  -3  -1 61333.9 1592.37   2
   2   3  -1 64560.9 1606.14   2
  -2   3   1 63085.4 1619.28   1
  -2  -3   1 63406.7 1603.40   1
   2  -3  -1 60919.6 1586.45   3
   2   3  -1 64106.8 1597.85   3
  -2   3   0 232096. 4779.72   1
  -2  -3   0 242060. 4789.51   1
   2   3   0 229870. 4781.02   4
  -2  -3  -1 26771.6 977.035   1
  -2   3  -1 27576.3 994.264   1
   2  -3   1 26162.1 981.727   4
  -2   3  -2 265004. 5601.37   7
  -2   3  -2 273266. 5819.53   1
  -2  -3  -2 270098. 5820.64   1
   2   3   2 265490. 5799.95   4
   2  -3   2 269228. 5819.07   4
  -2   3  -3 8395.49 526.967   7
  -2   3  -3 9010.26 589.300   8
  -2   3  -3 8972.29 720.698   1
  -2  -3  -3 8761.74 719.484   1
   2  -3   3 7584.76 665.264   4
   2   3   3 8866.90 715.761   4
  -2   3  -4 6512.51 420.804   7
  -2   3  -4 6606.53 516.320   8
   2  -3   4 7430.99 749.479   4
   2   3   4 8144.32 786.337   4
  -2   3  -5 49589.2 1623.37   8
   2  -3   5 56321.5 2397.19   4
   2   3   5 52157.9 2342.74   4
   2  -3   6 58828.8 2717.95   4
   2   3   6 54226.9 2646.07   4
  -2   3  -6 55341.1 1562.49   5
  -2  -3  -6 53966.9 1551.17   5
   2  -3   7 43669.3 2547.38   4
   2   3   7 43702.0 2547.68   4
  -2  -3  -7 44400.8 1417.18   5
  -2   3  -7 42678.1 1396.17   5
  -2  -3  -7 41342.1 2438.41   2
  -2   3  -7 43421.8 2500.07   2
   2  -3   8 67778.9 3439.58   4
   2   3   8 65929.2 3378.70   4
  -2  -3  -8 64510.4 1911.04   5
  -2   3  -8 64453.0 1905.95   5
   2   3   8 62658.2 1918.10   6
   2  -3   8 63710.9 1919.28   6
  -2  -3  -8 65076.1 3291.27   2
  -2   3  -8 72437.8 3454.03   2
  -2   3  -9 101.529 167.158   5
  -2  -3  -9-33.8690 156.482   5
   2   3   9-149.474 543.357   4
   2  -3   9 347.803 195.238   6
   2   3   9 140.945 174.040   6
  -2  -3  -9-275.675 519.972   2
  -2   3  -9 138.297 418.294   2
  -2   3 -10 63747.7 1851.79   5
  -2  -3 -10 63838.9 1859.39   5
   2   3  10 64258.7 1890.81   6
   2  -3  10 63004.6 1875.09   6
   2   3  11 3746.68 358.101   6
   2  -3  11 3371.87 339.769   6
  -2   4  13 16592.1 672.965   6
  -2  -4  13 15368.8 654.451   6
   2   4 -13 16448.9 659.094   5
   2  -4 -13 16023.7 650.087   5
   2  -4 -12 38806.3 1276.63   5
   2   4 -12 39388.2 1295.92   5
   2   4 -12 39135.0 1139.16  16
   2   4 -11 77858.6 2133.88   5
   2  -4 -11 72557.7 2088.60   5
   2  -4 -10 32742.3 1225.75   5
   2   4 -10 29835.5 1181.17   5
   2  -4 -10 31561.6 2212.00   2
   2   4 -10 30036.2 2146.45   2
  -2  -4  10 32045.5 2287.06   4
  -2   4  10 29682.6 2219.73   4
   2  -4  -9 107378. 2707.39   5
   2   4  -9 107123. 2698.71   5
   2   4  -9 103446. 4175.02   2
   2  -4  -9 101898. 4126.00   2
  -2  -4   9 113753. 4416.77   4
  -2   4   9 108271. 4334.93   4
   2   4  -8 8101.02 523.589   5
   2  -4  -8 8499.44 537.876   5
  -2   4   8 9697.51 1134.82   4
   2  -4  -8 8863.08 1059.39   2
   2   4  -8 8365.63 1036.11   2
   2  -4  -7 7421.08 875.241   2
   2   4  -7 9346.42 981.101   2
  -2  -4   7 6255.67 835.499   4
  -2   4   7 8806.22 995.420   4
   2   4  -7 7009.45 683.669   9
   2  -4  -6 117476. 3643.36   2
   2   4  -6 104197. 3522.69   2
   2   4  -6 117836. 3284.82   9
  -2  -4   6 114177. 3664.43   4
  -2   4   6 112962. 3680.80   4
   2   4  -5 129134. 3465.08   9
   2   4  -5 128460. 3664.98   3
   2  -4  -5 120799. 3625.56   3
  -2   4   5 129453. 2949.75   7
   2  -4  -5 126506. 3671.89   2
  -2  -4   5 127096. 3695.60   4
  -2   4   5 135597. 3771.32   4
  -2   4   4 78098.9 2417.22   4
   2   4  -4 77697.9 2381.60   3
  -2  -4   4 76612.2 2385.07   4
   2  -4  -4 76665.8 2378.39   3
  -2   4   4 76872.8 2050.73   7
   2  -4  -4 79210.0 2402.12   2
   2   4  -4 77506.1 2384.44   2
   2  -4  -4 75053.5 1576.73   9
   2   4  -4 77747.9 2314.13   9
   2  -4  -3 555153. 10942.5   3
   2   4  -3 557425. 10923.4   3
  -2   4   3 563517. 10829.0   7
   2   4  -3 550801. 10947.5   2
   2  -4  -3 542488. 10951.8   2
   2   4  -3 545107. 10978.7   9
   2  -4  -2 14356.2 689.807   3
   2   4  -2 14869.6 693.682   3
  -2   4   2 14162.7 741.723   7
   2   4  -2 14853.3 694.867   2
   2  -4  -2 15049.1 694.595   2
   2   4  -1 27312.4 894.711   3
   2  -4  -1 26383.8 881.278   3
   2   4  -1 26452.6 879.787   2
   2  -4  -1 26668.6 890.151   2
  -2   4   1 25985.1 884.335   1
  -2  -4   1 27352.9 883.702   1
   2   4   0 120397. 2834.92   9
  -2   4   0 125470. 2976.94   7
  -2  -4   0 118960. 2689.44   1
  -2   4   0 120300. 2707.73   1
  -2   4  -1 44238.9 1460.57   7
  -2  -4  -1 40838.1 1329.02   1
  -2   4  -1 45500.3 1380.49   1
   2   4   1 44625.5 1380.84   4
   2  -4   1 43550.4 1363.38   4
  -2   4  -2 20119.2 898.723   7
  -2  -4  -2 18583.2 922.506   1
  -2   4  -2 18982.1 934.165   1
   2   4   2 19903.0 961.563   4
   2  -4   2 18722.6 934.974   4
  -2   4  -3 70159.7 2079.22   8
  -2   4  -3 68808.4 1955.36   7
  -2   4  -3 68564.6 2282.41   1
  -2  -4  -3 68436.6 2300.92   1
   2  -4   3 66895.7 2265.06   4
   2   4   3 73151.7 2322.66   4
  -2   4  -4 127181. 3205.33   8
  -2   4  -4 121921. 2891.30   7
   2  -4   4 124044. 3661.60   4
   2   4   4 125217. 3700.94   4
  -2   4  -5 103396. 2804.69   8
   2   4   5 110325. 3644.32   4
   2  -4   5 100565. 3511.43   4
   2   4   6 48525.7 2485.15   4
   2  -4   6 48534.8 2457.57   4
  -2   4  -6 47595.2 1402.31   5
  -2  -4  -6 45377.8 1383.32   5
   2  -4   7 44899.5 2574.85   4
   2   4   7 45578.5 2597.90   4
  -2   4  -7 42951.0 1406.78   5
  -2  -4  -7 46103.1 1450.33   5
  -2  -4  -7 41828.5 2458.35   2
  -2   4  -7 48599.6 2639.25   2
   2  -4   8 2510.08 677.519   4
   2   4   8 2406.66 702.373   4
   2   4   8 4008.72 417.096   6
   2  -4   8 4276.19 429.225   6
  -2   4  -8 3996.98 402.731   5
  -2  -4  -8 3087.39 375.167   5
  -2  -4  -8 4260.03 840.816   2
  -2   4  -8 4947.70 926.649   2
   2   4   9 8828.71 1287.03   4
   2  -4   9 7386.73 1161.85   4
  -2  -4  -9 8811.07 604.106   5
  -2   4  -9 9512.15 623.506   5
   2  -4   9 9764.02 639.774   6
   2   4   9 9333.01 638.073   6
  -2  -4  -9 9347.12 1277.50   2
  -2   4  -9 10340.9 1312.06   2
  -2  -4 -10 24053.6 979.525   5
  -2   4 -10 21621.8 946.252   5
   2   4  10 24723.1 1014.50   6
   2  -4  10 21648.3 963.347   6
   2   4  11 14016.0 673.432   6
   2  -4  11 13547.7 650.527   6
   2   5 -13 28597.1 911.375   5
   2  -5 -13 28916.4 914.369   5
  -2  -5  13 28105.8 918.287   6
  -2   5  13 29313.4 931.425   6
   2   5 -12 5585.93 369.805  16
   2  -5 -12 5837.11 431.760   5
   2   5 -12 6452.15 461.161   5
   2   5 -11 1073.66 213.492  16
   2   5 -11 879.557 213.089   5
   2  -5 -11 778.903 218.249   5
   2  -5 -10 45856.0 1511.95   5
   2   5 -10 45717.6 1507.41   5
  -2  -5  10 45740.0 2738.12   4
  -2   5  10 46782.9 2786.90   4
   2  -5 -10 46971.7 2696.38   2
   2   5 -10 39785.5 2531.02   2
   2  -5  -9 121167. 2972.93   5
   2   5  -9 122775. 2970.98   5
  -2  -5   9 117468. 4580.33   4
  -2   5   9 130277. 4775.38   4
   2   5  -9 120275. 4554.52   2
   2  -5  -9 115215. 4492.16   2
   2  -5  -8 23914.8 938.752   5
   2   5  -8 23540.6 938.196   5
  -2  -5   8 23209.5 1716.15   4
  -2   5   8 24171.9 1773.66   4
   2  -5  -8 21195.2 1662.45   2
   2   5  -8 22480.5 1711.67   2
   2   5  -7 145468. 4155.48   9
   2  -5  -7 153743. 4726.57   2
   2   5  -7 148601. 4688.27   2
  -2   5   7 156260. 4802.53   4
  -2  -5   7 154903. 4753.10   4
  -2  -5   6 2100.85 455.701   4
  -2   5   6 2228.09 472.935   4
   2   5  -6 2338.50 416.445   9
   2  -5  -6 2413.62 490.830   2
   2   5  -6 2214.85 472.521   2
  -2  -5   5 68674.5 2463.03   4
  -2   5   5 69646.8 2480.50   4
   2   5  -5 72541.6 2393.80   9
   2   5  -5 64947.1 2400.40   3
   2  -5  -5 72754.1 2485.57   3
  -2   5   5 69151.0 1931.60   7
   2  -5  -5 72631.1 2464.80   2
   2   5  -5 70493.2 2471.99   2
   2   5  -4 186.774 169.845   9
  -2   5   4 232.917 199.350   4
   2   5  -4 362.056 209.183   3
   2  -5  -4 501.963 220.727   3
  -2  -5   4 362.692 188.559   4
  -2   5   4 666.054 177.771   7
   2  -5  -4 318.216 205.059   2
   2   5  -4 185.003 180.700   2
   2  -5  -3 137002. 3333.94   3
   2   5  -3 136967. 3319.60   3
  -2   5   3 136474. 3333.35   7
   2   5  -3 135264. 3466.24   9
   2  -5  -3 139748. 3341.06   2
   2   5  -3 135131. 3335.34   2
  -2   5   2 501163. 10230.0   7
   2   5  -2 532007. 10001.8   2
   2  -5  -2 505896. 9965.62   2
   2  -5  -2 508232. 10001.1   3
   2   5  -2 522836. 10004.6   3
  -2   5   1 642272. 12090.6   1
  -2  -5   1 667736. 12079.5   1
   2   5  -1 662657. 12104.1   3
   2  -5  -1 616875. 12076.4   3
   2  -5  -1 629063. 12057.8   2
   2   5  -1 654729. 12085.5   2
  -2   5   0 2028.15 319.406   7
   2   5   0 2268.53 294.048   9
  -2  -5   0 1919.88 224.328   1
  -2   5   0 2013.00 228.951   1
  -2   5  -1 66083.5 1801.20   1
  -2  -5  -1 64377.8 1782.30   1
   2   5   1 63114.7 1781.53   9
   2  -5   1 66097.0 1805.26   4
   2   5   1 63122.3 1786.87   4
  -2   5  -1 67137.6 1975.54   7
  -2  -5  -2 31049.0 1229.20   1
  -2   5  -2 29789.3 1221.89   1
   2   5   2 29936.0 1042.55   9
   2  -5   2 28097.9 1187.83   4
   2   5   2 28122.6 1195.13   4
  -2   5  -2 30997.2 1242.35   8
  -2   5  -2 29109.9 1183.83   7
  -2   5  -3 8586.38 710.617   1
  -2  -5  -3 9425.03 744.660   1
   2   5   3 9018.74 727.264   4
   2  -5   3 9815.30 757.133   4
  -2   5  -3 8770.18 651.803   8
  -2   5  -3 8926.70 612.167   7
   2   5   3 8766.64 499.011   9
   2  -5   4 9045.33 827.086   4
   2   5   4 10283.1 876.112   4
  -2   5  -4 11177.0 764.794   8
  -2   5  -4 8948.61 577.277   7
   2   5   4 9722.91 458.005   9
  -2   5  -5 5767.30 558.766   8
   2  -5   5 6169.03 767.547   4
   2   5   5 6025.18 776.054   4
  -2   5  -6 16928.9 742.708   5
  -2  -5  -6 17517.9 750.559   5
   2  -5   6 18479.5 1455.43   4
   2   5   6 15907.5 1377.17   4
  -2  -5  -6 16103.0 1368.29   2
  -2   5  -6 16509.8 1391.61   2
   2   5   7 163968. 3633.80   6
  -2  -5  -7 155529. 3571.81   5
  -2   5  -7 156092. 3565.45   5
   2  -5   7 155070. 3582.90   6
   2  -5   7 159108. 5375.94   4
   2   5   7 155071. 5342.99   4
  -2  -5  -7 151124. 5273.15   2
  -2  -5  -8 41045.1 1409.97   5
   2   5   8 45125.2 1479.90   6
  -2   5  -8 40676.8 1409.68   5
   2  -5   8 42645.1 1442.94   6
  -2   5  -8 39174.2 2510.12   2
  -2  -5  -8 41229.1 2551.74   2
   2   5   8 41473.7 2633.17   4
   2  -5   8 37682.3 2513.20   4
  -2  -5  -9 102807. 2638.74   5
  -2   5  -9 102734. 2647.07   5
   2  -5   9 104149. 2674.77   6
   2   5   9 103700. 2684.64   6
   2  -5   9 96526.7 4291.99   4
   2   5   9 95729.3 4298.73   4
  -2  -5  -9 103182. 4496.12   2
  -2   5  -9 94326.7 4377.44   2
   2  -5  10 8141.39 559.970   6
   2   5  10 8725.03 580.641   6
   2  -5  11 6834.26 443.569   6
   2   5  11 7120.73 455.207   6
  -2   6  13 4643.94 315.800   6
   2  -6 -13 4513.07 310.124   5
   2   6 -13 4885.87 317.944   5
  -2  -6  13 4909.43 325.486   6
   2   6 -12 57426.8 1602.39   5
   2  -6 -12 55395.2 1581.56   5
   2   6 -12 57064.0 1481.26  16
   2   6 -11 7435.58 521.020   5
   2  -6 -11 6083.03 474.411   5
   2   6 -11 6482.27 456.235  16
   2   6 -10 52958.4 2891.10   2
   2  -6 -10 48462.4 2778.22   2
  -2  -6  10 52285.3 2914.26   4
  -2   6  10 50014.8 2880.34   4
   2  -6 -10 52447.2 1631.91   5
   2   6 -10 52250.2 1630.59   5
   2   6  -9 242.743 153.110   5
   2  -6  -9 545.264 195.675   5
   2   6  -9 122.706 391.273   2
   2  -6  -9 611.069 426.888   2
  -2   6   9 641.501 342.302   4
  -2  -6   9 751.477 437.477   4
   2   6  -8 61066.3 1746.78   5
   2  -6  -8 63516.5 1763.06   5
   2  -6  -8 63177.6 2921.96   2
   2   6  -8 62894.9 2922.18   2
  -2  -6   8 68717.5 3052.47   4
  -2   6   8 59181.9 2920.12   4
  -2   6   7 17848.1 782.236  12
   2   6  -7 19545.3 1278.79   9
  -2  -6   7 19048.5 1412.12   4
  -2   6   7 14596.2 1274.52   4
   2  -6  -7 15973.7 1307.20   2
   2   6  -7 20198.0 1453.85   2
   2   6  -6 75104.0 2693.12   9
   2   6  -6 77798.5 2856.09   2
   2  -6  -6 78310.0 2834.21   2
  -2  -6   6 73208.3 2800.03   4
  -2   6   6 81222.3 2931.20   4
   2   6  -5 12101.6 909.906   9
  -2   6   5 10935.6 684.443   7
   2  -6  -5 10919.1 861.489   2
   2   6  -5 12658.6 935.466   2
  -2  -6   5 11166.2 886.924   4
  -2   6   5 10584.6 863.095   4
  -2   6   4 439156. 8795.36   8
  -2   6   4 464352. 9268.02   7
  -2   6   4 461504. 9459.65   4
  -2  -6   4 445724. 9387.62   4
   2   6  -4 457770. 9400.28   3
   2  -6  -4 458902. 9420.32   3
   2   6  -4 438817. 9424.80   2
   2  -6  -4 460558. 9420.03   2
   2   6  -4 465726. 9610.70   9
  -2   6   3 13590.7 809.976   7
   2   6  -3 12065.3 708.485   3
   2  -6  -3 13235.5 742.271   3
   2  -6  -3 13233.0 745.213   2
   2   6  -3 12913.4 735.960   2
   2   6  -3 12220.0 821.657   9
  -2   6   2 67783.8 2096.05   7
   2  -6  -2 69607.8 1836.46   3
   2   6  -2 66295.9 1798.12   3
   2  -6  -2 67787.8 1798.44   2
   2   6  -2 66946.9 1786.53   2
  -2   6   1 3246.60 413.795   7
  -2   6   1 4357.05 316.063   1
  -2  -6   1 4119.24 300.611   1
   2  -6  -1 4243.79 320.555   3
   2   6  -1 4243.28 321.775   3
   2   6   0 1856.99 285.707   9
  -2   6   0 1357.66 191.770   1
  -2  -6   0 1292.52 191.255   1
  -2   6   0 1909.31 321.940   7
   2   6   1 15233.4 750.294   9
  -2  -6  -1 14325.7 709.425   1
  -2   6  -1 14709.6 711.885   1
   2  -6   1 15314.1 725.866   4
   2   6   1 15872.4 734.040   4
  -2   6  -1 15577.4 879.055   7
   2   6   2 222387. 4832.78   9
  -2   6  -2 237422. 5270.21   8
  -2   6  -2 226038. 5183.72   7
  -2  -6  -2 232539. 5128.69   1
  -2   6  -2 233874. 5127.58   1
   2   6   2 225757. 5092.73   4
   2  -6   2 227862. 5104.47   4
   2   6   3 2223.46 251.180   9
  -2   6  -3 2295.57 365.371   8
  -2   6  -3 3154.07 385.761   7
   2   6   3 2475.10 403.323   4
   2  -6   3 2144.77 365.200   4
   2   6   4 240518. 6037.62   4
   2  -6   4 239555. 5995.57   4
  -2   6  -4 243807. 5337.40   7
  -2   6  -4 248419. 5691.91   8
   2  -6   5 35166.1 1864.56   4
   2   6   5 34309.8 1859.33   4
  -2   6  -5 32881.8 1492.17   8
  -2   6  -6 72832.0 1644.23   5
  -2  -6  -6 69275.7 1622.89   5
   2   6   6 73780.3 3005.38   4
   2  -6   6 73385.4 2979.51   4
   2  -6   7 18402.5 830.376   6
   2   6   7 16745.9 800.495   6
  -2   6  -7 19088.8 829.388   5
  -2  -6  -7 14950.8 755.179   5
   2   6   7 14490.5 1440.25   4
   2  -6   7 18070.9 1605.02   4
  -2  -6  -7 19568.6 1722.76   2
  -2   6  -7 14427.8 1610.70   2
  -2   6  -8 12850.1 700.376   5
   2  -6   8 12553.3 702.435   6
  -2  -6  -8 10814.7 651.617   5
   2   6   8 11698.4 693.258   6
   2   6   8 12011.2 1413.74   4
   2  -6   8 9733.17 1258.41   4
  -2  -6  -8 8983.17 1373.07   2
  -2   6  -8 6674.09 1183.06   2
   2  -6   9 1226.81 263.668   6
   2   6   9 1616.59 287.278   6
  -2  -6  -9 1292.00 597.477   2
  -2   6  -9 519.215 524.100   2
  -2   6  -9 1701.64 287.079   5
  -2  -6  -9 1478.78 274.079   5
   2  -6  10 30644.8 1129.32   6
   2   6  10 31321.3 1144.11   6
   2  -6  11 5816.64 394.715   6
   2   6  11 6170.60 406.746   6
  -2   6 -11 5663.99 366.694  15
  -2  -7  13 28438.7 843.714   6
  -2   7  13 27149.5 837.549   6
   2   7 -13 28948.0 837.823   5
   2  -7 -13 27177.9 827.099   5
   2   7 -12 12888.1 566.991  16
  -2   7  12 13555.0 644.342   6
  -2  -7  12 12640.2 630.969   6
   2   7 -12 13630.1 631.903   5
   2  -7 -12 12669.3 616.645   5
   2   7 -11 258.795 139.085   5
   2  -7 -11 171.129 154.898   5
   2   7 -11 183.165 137.131  16
   2   7 -10 1391.33 252.612   5
   2  -7 -10 1319.68 241.032   5
   2   7 -10 1008.27 440.917   2
   2  -7 -10 1638.00 554.314   2
  -2   7  10 2393.56 629.346   4
  -2  -7  10 1692.94 541.943   4
   2   7  -9 53046.1 2806.37   2
   2  -7  -9 57038.3 2894.48   2
  -2  -7   9 50390.6 2765.65   4
  -2   7   9 55629.8 2930.67   4
   2  -7  -9 56501.6 1661.22   5
   2   7  -9 52257.2 1623.01   5
   2   7  -8 83756.5 3477.68   2
   2  -7  -8 88349.6 3512.71   2
   2  -7  -8 83613.5 2169.40   5
   2   7  -8 84673.3 2174.22   5
  -2  -7   8 85283.5 3494.98   4
  -2   7   8 86773.8 3558.41   4
  -2   7   7 37012.4 1227.06  12
   2   7  -7 38319.2 1918.61   9
   2  -7  -7 37810.7 2048.59   2
   2   7  -7 34883.8 1963.01   2
  -2  -7   7 33510.7 1950.87   4
  -2   7   7 37882.6 2057.63   4
  -2   7   6 105663. 2698.98   7
   2  -7  -6 99420.5 3353.49   2
   2   7  -6 105766. 3439.44   2
  -2   7   6 101272. 3443.57   4
  -2  -7   6 104151. 3440.70   4
   2   7  -6 106840. 3439.29   9
   2  -7  -5 136080. 3823.73   2
   2   7  -5 145795. 3924.23   2
  -2   7   5 133949. 3483.24   7
   2   7  -5 135027. 3921.74   9
  -2   7   5 141250. 3910.56   4
  -2  -7   5 134012. 3825.65   4
   2  -7  -4 29917.9 1313.74   3
   2   7  -4 25567.6 1234.36   3
   2  -7  -4 31631.8 1356.81   2
   2   7  -4 27863.9 1293.32   2
  -2   7   4 28260.1 1038.85   8
  -2   7   4 31773.8 1338.09   7
   2   7  -4 29483.7 1452.66   9
  -2   7   4 29463.4 1328.63   4
  -2  -7   4 28958.7 1309.66   4
  -2   7   3 8400.25 575.787   8
  -2   7   3 8951.09 689.574   7
   2   7  -3 8227.56 700.726   9
   2  -7  -3 8745.78 597.994   2
   2   7  -3 9722.30 634.211   2
   2   7  -3 10576.3 637.663   3
   2  -7  -3 6814.27 530.422   3
  -2   7   2 47771.5 1609.02   8
  -2   7   2 48472.8 1772.75   7
   2   7  -2 45056.9 1726.34   9
   2  -7  -2 50086.2 1416.12   2
   2   7  -2 51146.9 1421.83   2
   2  -7  -2 51031.1 1454.57   3
   2   7  -2 46076.6 1398.99   3
  -2   7   1 60644.6 1915.80   8
  -2   7   1 59234.0 2015.30   7
  -2   7   1 61342.4 1547.74   1
  -2  -7   1 62023.3 1529.68   1
   2   7  -1 58484.6 1930.55   9
   2  -7  -1 62463.0 1599.28   3
   2   7  -1 61581.2 1582.44   3
   2   7   0 16909.5 871.420   9
  -2   7   0 16077.9 658.888   1
  -2  -7   0 16173.7 653.243   1
  -2   7   0 18999.9 977.975   8
  -2   7   0 16543.9 956.106   7
  -2  -7  -1 44571.7 1387.90   1
  -2   7  -1 43772.6 1383.90   1
   2  -7   1 43598.8 1382.63   4
   2   7   1 45839.0 1403.07   4
   2   7   1 47018.8 1512.07   9
  -2   7  -1 43331.0 1675.68   7
  -2   7  -2 8542.40 615.359   1
  -2  -7  -2 7327.06 578.575   1
   2   7   2 7149.19 559.488   4
   2  -7   2 8242.53 590.536   4
   2   7   2 7955.02 526.467   9
  -2   7  -2 7042.15 625.627   7
  -2   7  -2 7915.58 662.247   8
   2  -7   3 71642.1 2375.32   4
   2   7   3 70951.3 2371.29   4
   2   7   3 73771.3 1885.46   9
  -2   7  -3 78908.5 2478.51   8
  -2   7  -3 75813.6 2316.62   7
   2  -7   4 85647.2 2880.55   4
   2   7   4 81189.5 2838.27   4
  -2   7  -4 82933.6 2688.69   8
  -2   7  -4 83520.7 2423.66   7
   2  -7   5 5965.80 759.205   4
   2   7   5 6156.22 777.112   4
  -2   7  -5 5582.19 618.986   8
   2  -7   6 790.268 187.219   6
   2   7   6 1264.66 218.644   6
  -2   7  -6 977.157 301.679   8
  -2   7  -6 910.129 456.324   2
  -2  -7  -6 903.445 441.527   2
  -2   7  -6 1172.83 196.384   5
  -2  -7  -6 953.723 194.994   5
   2   7   6 1148.05 394.138   4
   2  -7   6 917.970 356.694   4
  -2  -7  -7 69235.7 3190.48   2
  -2   7  -7 63886.8 3123.00   2
   2   7   7 63274.9 1834.41   6
  -2   7  -7 65302.9 1826.58   5
  -2  -7  -7 63961.3 1818.78   5
   2  -7   7 65292.9 1833.71   6
   2   7   7 62870.1 3123.75   4
   2  -7   7 65855.7 3132.55   4
  -2  -7  -8 53085.5 2917.83   2
  -2   7  -8 47360.9 2792.71   2
   2   7   8 51654.9 1610.45   6
   2  -7   8 48801.2 1572.61   6
  -2   7  -8 48847.9 1554.49   5
  -2  -7  -8 49424.8 1558.18   5
   2  -7   8 47297.6 2779.17   4
   2   7   8 53424.4 2941.28   4
   2   7   9 52360.2 1644.26   6
   2  -7   9 51357.1 1623.25   6
  -2  -7  -9 53657.2 1626.27   5
  -2   7  -9 52758.0 1620.57   5
   2   7  10 20743.4 873.960   6
   2  -7  10 20471.7 868.971   6
  -2   7 -11 732.851 153.936  15
   2   7  11 806.170 171.048   6
   2  -7  11 672.890 166.140   6
  -2   8  13 15123.4 549.652  11
  -2  -8  13 16473.7 555.201   6
  -2   8  13 15891.6 553.370   6
   2   8 -13 16379.4 616.467  15
   2   8 -12 4804.47 338.561  16
  -2   8  12 5699.47 389.350   6
   2   8 -12 4803.18 351.746   5
   2  -8 -12 4870.67 356.295   5
  -2  -8  12 4626.71 355.895   6
   2   8 -11 63283.9 1733.63  16
   2   8 -11 62864.8 1748.56   5
   2  -8 -11 59773.9 1723.01   5
   2   8 -10 5362.73 452.016  16
   2   8 -10 5308.64 442.660   5
   2  -8 -10 5650.46 456.146   5
   2  -8 -10 4610.25 808.291   2
   2   8 -10 6067.27 920.953   2
  -2   8  10 6796.05 1006.37   4
  -2  -8  10 6636.23 982.937   4
   2  -8  -9 97211.8 2489.64   5
   2   8  -9 100883. 2512.52   5
  -2  -8   9 103607. 4061.53   4
  -2   8   9 95931.1 3971.76   4
   2  -8  -9 94475.6 3918.83   2
   2   8  -9 103910. 4059.38   2
   2   8  -8 1507.48 522.053   2
   2  -8  -8 2030.83 571.519   2
   2   8  -8 2560.97 299.387   5
   2  -8  -8 2089.35 283.752   5
   2   8  -8 1917.88 252.546  17
  -2   8   8 1866.14 508.621   4
  -2  -8   8 3296.64 662.037   4
   2   8  -7 35585.6 1904.79   9
   2   8  -7 30495.1 1048.74  17
  -2   8   7 32797.9 1136.33  12
   2  -8  -7 35350.7 1931.01   2
   2   8  -7 30683.8 1846.28   2
  -2  -8   7 35123.7 1925.92   4
  -2   8   7 31101.2 1877.85   4
  -2   8   6 1887.40 431.759   4
  -2  -8   6 2335.57 472.259   4
   2  -8  -6 2000.50 449.342   2
   2   8  -6 1507.61 403.416   2
   2   8  -6 1894.44 422.324   9
  -2   8   6 1504.75 290.672   7
   2   8  -5 161549. 4544.69   9
  -2   8   5 154419. 4054.31   7
   2  -8  -5 164093. 4330.03   2
   2   8  -5 163997. 4357.73   2
  -2   8   5 164594. 4362.18   4
  -2  -8   5 160973. 4295.52   4
   2   8  -4 50397.0 2031.71   9
   2  -8  -4 47611.4 1742.04   3
   2   8  -4 48569.0 1743.81   3
  -2   8   4 47830.9 1528.26   8
  -2   8   4 47419.9 1836.00   7
   2  -8  -4 48300.0 1748.25   2
   2   8  -4 46386.6 1747.43   2
  -2  -8   4 47811.7 1736.37   4
  -2   8   4 47587.3 1759.76   4
  -2   8   3 599431. 11810.7   4
  -2  -8   3 609042. 11780.8   4
   2  -8  -3 596739. 11790.0   3
   2   8  -3 594092. 11750.9   3
   2   8  -3 603424. 12423.1   9
  -2   8   3 612398. 11905.0   8
  -2   8   3 588693. 12269.8   7
   2  -8  -3 599035. 11757.2   2
   2   8  -3 613659. 11797.3   2
  -2  -8   2 8740.79 477.630   1
   2   8  -2 7404.59 464.248   3
   2  -8  -2 9011.58 507.602   3
  -2   8   2 8015.29 695.211   7
  -2   8   2 7784.74 616.620   8
   2   8  -2 8535.31 475.332   2
   2  -8  -2 7712.53 457.971   2
   2   8  -1 176194. 4283.37   9
   2  -8  -1 179672. 3674.99   3
   2   8  -1 175721. 3656.30   3
  -2   8   1 173872. 4247.79   8
  -2  -8   1 172070. 3577.39   1
  -2   8   1 178829. 3619.19   1
   2   8   0 33506.2 1368.78   9
  -2  -8   0 37234.0 1064.62   1
  -2   8   0 34394.7 1046.65   1
   2  -8   0 33911.5 1035.94   3
   2   8   0 36376.9 1065.64   3
  -2   8   0 36081.8 1486.60   8
  -2   8   0 34443.2 1524.62   7
  -2   8  -1 2736.89 303.307   1
  -2  -8  -1 2713.15 298.705   1
   2   8   1 2753.99 357.621   9
   2   8   1 3569.95 341.943   4
  -2   8  -2 61474.1 1909.29   1
   2  -8   2 58107.3 1852.51   4
   2   8   2 58160.0 1863.11   4
   2   8   2 59704.0 1768.44   9
  -2   8  -2 60609.5 2114.31   7
  -2   8  -2 59374.9 2134.19   8
   2   8   3 88719.3 2727.92   4
   2  -8   3 91482.0 2738.75   4
   2   8   3 88271.1 2189.64   9
  -2   8  -3 89762.7 2721.37   7
  -2   8  -3 94239.3 2897.39   8
   2  -8   4 84358.7 2869.84   4
   2   8   4 80569.9 2851.06   4
  -2   8  -4 84452.9 2555.95   7
  -2   8  -4 89181.6 2874.66   8
  -2  -8  -5 91278.2 3277.22   2
   2  -8   5 87373.7 3227.58   4
   2   8   5 87390.8 3240.48   4
  -2   8  -5 86561.9 2934.33   8
   2  -8   6 220.155 137.351   6
   2   8   6 150.449 128.944   6
  -2  -8  -6-100.659 393.062   2
  -2   8  -6-202.579 353.770   2
  -2   8  -6 241.923 144.333   5
  -2  -8  -6 169.421 133.690   5
  -2   8  -6 516.521 225.517   8
   2  -8   6 505.749 322.503   4
   2   8   6 207.326 233.720   4
  -2  -8  -7 27606.3 1952.51   2
  -2   8  -7 28805.3 1993.79   2
   2   8   7 30856.2 1117.99   6
   2  -8   7 27641.5 1059.57   6
  -2   8  -7 29919.1 1079.57   5
  -2  -8  -7 28087.0 1057.50   5
   2   8   7 26761.5 1957.69   4
   2  -8   7 28428.9 1983.33   4
  -2   8  -8 993.855 502.008   2
  -2  -8  -8 1730.41 598.474   2
  -2   8  -8 2028.99 300.998   5
  -2  -8  -8 1755.41 263.424   5
   2  -8   8 1945.86 290.921   6
   2   8   8 2122.70 300.253   6
   2   8   8 657.847 441.089   4
   2  -8   8 1667.15 620.884   4
   2  -8   9 295.036 160.195   6
   2   8   9-60.6626 155.939   6
   2  -8  10 769.460 184.291   6
   2   8  10 715.305 191.395   6
  -2   8 -10 537.524 178.044  15
   2   8  11 20178.0 713.627   6
   2  -8  11 20170.5 709.813   6
  -2   8 -11 19759.2 697.807  15
   2   9 -12 2976.99 259.550  16
  -2  -9  12 2447.65 246.985   6
   2  -9 -12 2228.60 236.426   5
   2   9 -12 2363.26 237.291   5
  -2   9  12 2173.48 243.037   6
   2   9 -11 6072.48 440.852  16
   2  -9 -11 6313.06 435.816   5
   2   9 -11 6119.22 436.316   5
   2   9 -10 8266.95 565.269  16
   2  -9 -10 9132.58 1122.86   2
   2   9 -10 7047.56 980.229   2
   2  -9 -10 9562.45 571.362   5
   2   9 -10 9064.77 557.915   5
  -2   9  10 7574.99 1042.49   4
   2   9  -9 4834.72 426.202  16
   2  -9  -9 4001.31 371.963   5
   2   9  -9 3297.10 349.839   5
   2  -9  -9 3571.77 710.079   2
   2   9  -9 3468.42 721.964   2
  -2  -9   9 4172.03 769.387   4
  -2   9   9 3939.72 764.489   4
   2   9  -8 38465.6 1221.79   5
   2  -9  -8 37258.9 1205.53   5
  -2  -9   8 35781.7 2112.24   4
  -2   9   8 37242.8 2194.86   4
   2   9  -8 34124.7 1175.46  17
   2  -9  -8 37725.9 2168.69   2
   2   9  -8 37141.5 2179.86   2
   2   9  -7 33290.5 1921.16   2
   2  -9  -7 37022.5 2003.49   2
  -2  -9   7 34832.5 1931.01   4
  -2   9   7 39809.2 2073.56   4
   2   9  -7 36343.9 1140.07  14
  -2   9   7 35170.6 1198.23  12
   2   9  -7 35955.4 2002.01   9
   2  -9  -7 32596.2 1079.04   5
   2   9  -7 34067.0 1103.27   5
   2   9  -7 34606.8 1143.88  17
  -2   9   6 81711.4 2528.50   7
   2  -9  -6 83126.3 2949.35   2
   2   9  -6 77832.0 2902.94   2
   2   9  -6 76914.1 3050.02   9
  -2  -9   6 81309.1 2901.75   4
  -2   9   6 82804.2 2958.06   4
  -2   9   5 472.665 230.828   4
  -2  -9   5 625.294 222.094   4
   2   9  -5 1078.59 330.983   2
   2  -9  -5 117.321 177.586   2
   2   9  -5 542.972 282.068   9
  -2   9   5 389.526 251.014   7
  -2   9   4 3289.11 483.005   7
  -2   9   4 2721.94 389.450   4
  -2  -9   4 3090.08 401.279   4
  -2   9   4 3063.56 359.933   8
   2   9  -4 3064.72 509.487   9
   2   9  -4 3778.47 461.438   2
   2  -9  -4 2986.08 416.741   2
   2  -9  -3 51298.0 1599.14   2
   2   9  -3 55263.2 1636.23   2
   2  -9  -3 50097.2 1604.46   3
   2   9  -3 49434.1 1582.30   3
  -2  -9   3 54167.8 1636.99   4
  -2   9   3 51565.6 1635.32   4
  -2   9   3 53465.7 2049.38   7
  -2   9   3 52106.8 1791.96   8
   2   9  -3 49311.0 2052.85   9
   2   9  -2 124361. 2711.17   2
   2  -9  -2 121586. 2712.99   2
  -2   9   2 124128. 2755.03   1
  -2  -9   2 122438. 2694.23   1
   2  -9  -2 121688. 2765.47   3
   2   9  -2 114627. 2717.88   3
   2   9  -2 122652. 3470.98   8
  -2   9   2 119905. 3262.62   8
  -2   9   2 122441. 3519.25   7
  -2  -9   1 10542.4 440.125   1
  -2   9   1 10376.0 451.941   1
   2  -9  -1 11883.6 499.681   3
   2   9  -1 10520.1 465.410   3
   2   9  -1 11487.5 814.081   9
  -2   9   1 12601.9 849.929   8
  -2   9   1 11537.9 876.659   7
  -2  -9   0 216113. 4398.75   1
  -2   9   0 219057. 4404.75   1
   2  -9   0 218469. 4408.14   3
   2   9   0 215659. 4411.09   3
  -2   9   0 222386. 5366.11   7
  -2   9   0 217661. 5257.82   8
   2   9   0 219145. 5080.99   9
  -2   9  -1 20561.9 1194.55   7
   2   9   1 18513.2 961.712   9
  -2   9  -1 20462.1 838.159   1
  -2  -9  -1 18118.4 797.702   1
   2   9   2 197119. 4429.86   9
   2  -9   2 192312. 4466.47   4
   2   9   2 193500. 4484.03   4
  -2   9  -2 196757. 4955.67   7
  -2   9  -2 207127. 5061.76   8
   2  -9   3 4079.11 490.068   4
   2   9   3 2833.32 425.043   4
  -2   9  -3 3608.56 515.179   8
   2   9   3 3162.92 307.221   9
  -2   9  -3 3853.68 510.439   7
  -2   9  -4 57067.7 2066.13   7
  -2   9  -4 60354.0 2340.93   8
   2   9   4 53516.8 2197.93   4
   2  -9   4 59798.9 2275.39   4
  -2   9  -5 1754.77 469.976   2
  -2  -9  -5 1574.85 443.163   2
  -2   9  -5 1758.17 243.690  14
   2  -9   5 1230.66 352.159   4
   2   9   5 1677.40 432.156   4
  -2   9  -5 1657.79 399.101   8
   2  -9   6 53818.5 2561.64   4
   2   9   6 57751.9 2669.26   4
  -2  -9  -6 52805.4 1473.52   5
  -2   9  -6 53371.8 1480.48   5
   2   9   6 52545.5 1493.12   6
   2  -9   6 51641.9 1470.73   6
  -2   9  -6 48819.6 2151.44   8
  -2  -9  -7 5005.44 1007.09   2
  -2   9  -7 4684.93 984.916   2
   2  -9   7 6855.85 486.219   6
  -2   9  -7 7305.04 496.850   5
   2   9   7 6947.68 489.987   6
  -2  -9  -7 6504.01 464.799   5
   2   9   7 6278.48 955.582   4
   2  -9   7 6907.56 978.542   4
   2  -9   8 101238. 2522.94   6
   2   9   8 107908. 2590.04   6
   2   9   8 101345. 4114.05   4
   2  -9   8 101979. 4075.00   4
  -2  -9  -8 102485. 2515.79   5
  -2   9  -8 105010. 2529.38   5
  -2  -9  -8 67982.3 3562.06   2
  -2   9  -8 70266.7 3693.01   2
   2  -9   9 36079.7 1227.96   6
   2   9   9 36965.1 1252.15   6
  -2   9 -10 36617.6 1181.47  15
   2  -9  10 36394.6 1150.56   6
   2   9  10 38785.9 1187.82   6
  -2   9 -11 13407.2 532.585  15
   2  -9  11 12324.9 498.300   6
   2   9  11 12941.5 515.358   6
  -2 -10  12 23108.4 754.610   6
  -2  10  12 23821.1 771.036   6
   2 -10 -12 22877.4 751.183   5
   2  10 -12 22478.9 743.573   5
   2  10 -12 23353.0 770.264  16
  -2 -10  11 28859.3 995.081   6
   2  10 -11 29287.0 994.091   5
   2 -10 -11 29368.0 996.467   5
  -2  10  11 30951.5 1029.85   6
   2  10 -11 30604.7 1057.78  16
   2 -10 -10 50288.0 1506.47   5
   2  10 -10 54135.6 1538.68   5
   2  10 -10 49854.6 1576.69  16
   2  10  -9 15810.4 730.687  17
  -2  10   9 14770.7 1424.76   4
   2 -10  -9 15624.9 1411.33   2
   2  10  -9 16545.3 1461.91   2
   2 -10  -9 15942.9 739.062   5
   2  10  -9 16597.7 755.245   5
   2  10  -9 16473.9 813.713  16
   2 -10  -8 5185.62 784.417   2
   2  10  -8 5012.90 789.195   2
   2  10  -8 4406.18 385.836  17
   2  10  -8 4828.58 433.782  16
   2  10  -8 3503.58 335.923   5
   2 -10  -8 4390.74 369.181   5
   2  10  -8 4485.99 381.304  14
  -2  10   8 4073.61 710.518   4
  -2 -10   8 2921.53 605.690   4
  -2 -10   7 5593.17 759.825   4
   2  10  -7 6501.19 415.806   5
  -2  10   7 6682.79 475.852  12
  -2  10   7 6615.86 838.721   4
   2  10  -7 6193.34 873.746   9
   2  10  -7 6558.29 462.732  17
   2  10  -7 6019.25 439.966  14
   2 -10  -7 5887.21 790.575   2
   2  10  -7 5324.76 788.214   2
   2  10  -6 649.735 362.512   9
   2  10  -6 451.068 153.439  17
  -2  10   6 171.356 191.139   7
   2 -10  -6 288.790 262.552   2
   2  10  -6 146.669 322.365   2
  -2  10   6 730.352 265.595   4
  -2 -10   6 982.836 316.617   4
   2  10  -5 590.238 294.606   9
  -2  10   5 753.904 276.221   7
   2 -10  -5 680.216 274.207   2
   2  10  -5 463.539 241.006   2
  -2 -10   5 275.231 184.254   4
  -2  10   5 344.511 208.890   4
   2 -10  -4 247206. 5528.25   2
   2  10  -4 245412. 5557.90   2
  -2  10   4 241536. 5543.82   4
  -2 -10   4 247890. 5530.19   4
  -2  10   4 246767. 6080.81   7
  -2  10   4 247220. 5507.62   8
   2  10  -4 251047. 6358.55   9
   2 -10  -3 59202.6 1709.83   2
   2  10  -3 62215.0 1728.80   2
   2  10  -3 57135.9 2310.45   9
  -2 -10   3 58984.0 1723.12   4
  -2  10   3 58826.7 1745.37   4
  -2  10   3 61857.4 2337.51   7
  -2  10   3 58539.0 2030.13   8
  -2 -10   2 275955. 5453.06   1
  -2  10   2 279131. 5520.39   1
   2  10  -2 286196. 6659.26   8
  -2  10   2 285462. 5554.73   4
  -2 -10   2 273313. 5500.28   4
  -2  10   2 290010. 6727.22   7
  -2  10   2 293525. 6435.11   8
   2 -10  -2 278487. 5543.98   3
   2  10  -2 272183. 5486.15   3
   2  10  -1 142346. 3747.10   9
   2  10  -1 128383. 2634.22   3
  -2  10   1 133338. 3828.90   7
  -2  10   1 142905. 3723.08   8
  -2  10   1 131388. 2663.46   1
  -2  10   0 2676.67 224.544   1
  -2 -10   0 2814.06 224.302   1
  -2  10   0 3096.33 474.214   8
   2  10   0 4174.13 491.216   9
  -2  10   0 4134.82 565.300   7
   2 -10   0 2928.36 228.923   3
   2  10   0 2983.28 231.761   3
   2  10   1 6096.30 561.591   9
  -2  10  -1 7403.66 743.071   7
  -2  10  -1 6452.21 681.612   8
   2 -10   2 137004. 3361.93   4
   2  10   2 139354. 3392.30   4
   2  10   2 138994. 3422.72   9
  -2  10  -2 139181. 3957.63   7
  -2  10  -2 137378. 3992.40   8
   2 -10   3 44977.4 1723.05   4
   2  10   3 44847.8 1728.22   4
   2  10   3 41853.7 1330.31   9
  -2  10  -3 46720.7 1927.82   7
  -2  10  -3 45772.4 2034.54   8
  -2  10  -4 129190. 3897.41   8
  -2  10  -4 120362. 3503.07   7
   2  10   4 118270. 3615.47   4
   2 -10   4 122315. 3618.25   4
  -2 -10  -4 124828. 3680.01   2
  -2  10  -4 117342. 3627.85   2
  -2 -10  -5 44620.0 2136.07   2
  -2  10  -5 41463.3 2085.21   2
  -2  10  -5 43587.3 1342.14  14
  -2  10  -5 40519.2 2010.26   8
   2 -10   5 44050.6 2104.49   4
   2  10   5 43768.4 2111.76   4
  -2  10  -5 41577.7 1247.88  16
  -2  10  -5 42758.4 1261.23  17
  -2 -10  -6 100479. 3676.55   2
  -2  10  -6 90116.1 3499.34   2
   2  10   6 90209.5 3521.77   4
   2 -10   6 102642. 3663.45   4
  -2  10  -6 93132.8 2274.19  16
   2  10   6 92620.9 2294.12   6
  -2  10  -6 91040.6 3248.49   8
  -2  10  -6 93833.6 2274.15   5
  -2  10  -7 5091.01 407.317   5
  -2 -10  -7 4720.30 396.565   5
   2 -10   7 5092.86 412.657   6
   2  10   7 5390.12 435.669   6
   2  10   7 4458.84 835.964   4
   2 -10   7 4326.91 788.049   4
  -2 -10  -7 4486.46 823.018   2
  -2  10  -7 4613.86 818.742   2
   2 -10   8 412.488 164.118   6
   2  10   8 312.657 164.714   6
   2  10   8 120.485 402.922   4
   2  10   8 731.213 195.343  11
   2 -10   9 581.917 182.400   6
   2  10   9 393.150 165.283   6
  -2  10  -9 599.243 193.213  15
   2  10  10 23247.6 831.089   6
   2 -10  10 23497.3 824.977   6
  -2  10 -10 24433.8 888.803  15
   2  10  11 7776.81 349.239   6
  -2  10 -11 8762.22 408.958  15
  -2  11  12 12401.4 481.301   6
   2  11 -12 13118.4 531.766  16
   2  11 -11 77.0830 89.0485   5
   2 -11 -11 97.6722 98.4865   5
  -2  11  11 121.644 120.937   6
  -2 -11  11 39.1654 108.151   6
   2  11 -11 120.487 113.966  16
   2  11 -10 10180.0 548.410   5
   2 -11 -10 10032.5 544.600   5
   2  11 -10 9732.41 605.259  16
  -2  11   9 19078.5 1559.77   4
   2  11  -9 21718.9 848.440   5
   2 -11  -9 20542.7 838.475   5
   2  11  -9 22693.3 964.201  16
   2  11  -9 19575.3 842.529  17
   2  11  -8 969.912 379.093   2
   2  11  -8 701.526 200.742  17
  -2  11   8 699.391 349.346   4
   2  11  -8 914.025 180.722   5
   2  11  -8 1396.72 248.937  16
   2  11  -8 918.897 200.924  14
   2  11  -7 179279. 4005.37  14
   2  11  -7 188793. 5703.94   9
   2  11  -7 187457. 5267.49   2
   2 -11  -7 183331. 5209.10   2
   2  11  -7 179091. 4020.96  17
   2  11  -7 186247. 4081.06  16
  -2  11   7 187593. 4069.91  12
  -2 -11   7 180008. 5168.04   4
  -2  11   7 182317. 5270.69   4
   2  11  -6 2505.31 287.477  17
  -2  11   6 2104.14 268.064  12
   2 -11  -6 2002.80 483.720   2
   2  11  -6 1893.72 501.288   2
   2  11  -6 2499.19 580.080   9
   2  11  -6 2285.44 275.676  16
  -2  11   6 2321.70 447.186   7
  -2 -11   6 1552.72 392.620   4
  -2  11   6 1622.34 416.201   4
   2  11  -6 1419.55 234.227  14
   2  11  -5 267932. 6172.78   2
   2 -11  -5 255072. 6081.02   2
  -2 -11   5 262252. 6084.47   4
  -2  11   5 268138. 6172.52   4
   2  11  -5 274549. 6993.21   9
  -2  11   5 255061. 6456.68   7
   2 -11  -4 33715.6 1319.90   2
   2  11  -4 34732.5 1340.14   2
  -2  11   4 34639.2 1427.83   8
  -2  11   4 30414.3 1657.97   7
   2  11  -4 33413.6 1844.70   9
  -2 -11   4 31843.8 1285.17   4
  -2  11   4 32363.4 1320.81   4
   2  11  -3 188.907 109.178   2
  -2  11   3 423.289 213.422   8
  -2  11   3 281.926 121.273   4
  -2  11   3 217.053 218.874   7
   2  11  -3 74.8826 213.579   9
  -2  11   2 893.197 119.203   1
  -2  11   2 725.074 108.996   4
   2  11  -2 608.112 272.881   9
  -2  11   2 718.064 298.852   7
   2  11  -2 1020.75 329.359   8
  -2  11   2 1149.01 317.586   8
   2  11  -1 89433.9 2847.53   9
  -2  11   1 85177.3 2808.82   8
  -2  11   1 79351.7 2903.36   7
   2  11   0 4612.98 542.937   9
  -2  11   0 4732.77 630.212   7
  -2  11   0 4227.76 566.163   8
   2  11   1 195537. 4085.64   3
  -2  11  -1 205006. 5271.55   8
  -2  11  -1 194647. 5247.17   7
   2  11   1 198213. 4779.86   9
   2  11   2 162.527 147.789   9
  -2  11  -2 845.913 317.880   7
  -2 -11  -3 122135. 3290.12   2
  -2  11  -3 111720. 3528.84   7
  -2  11  -3 124842. 3827.96   8
   2  11   3 117588. 3193.85   4
   2 -11   3 120625. 3193.75   4
  -2 -11  -4 1501.89 361.310   2
  -2  11  -4 1313.09 344.698   2
  -2  11  -4 1213.92 203.903  15
  -2  11  -4 1191.14 226.314  14
   2  11   4 1464.62 346.482   4
   2 -11   4 997.180 295.597   4
  -2  11  -4 1168.49 334.496   7
  -2  11  -4 1663.34 411.403   8
  -2  11  -5 2923.91 292.186  16
  -2  11  -5 3613.41 615.552   8
  -2 -11  -5 3326.73 586.530   2
  -2  11  -5 2696.96 542.821   2
  -2  11  -5 3108.13 308.009  17
   2  11   5 2727.60 526.759   4
   2 -11   5 2349.57 470.044   4
   2  11   5 2321.24 275.795  11
  -2  11  -5 3969.75 357.095  15
  -2  11  -5 2617.13 309.256  14
  -2  11  -6 169.985 171.437   8
  -2  11  -6 287.163 255.370   2
   2  11   6 385.129 237.818   4
   2  11   6 279.982 139.236   6
  -2  11  -6 148.843 111.939  16
   2  11   6 390.960 164.164  11
  -2  11  -7 98059.9 2494.70  15
  -2  11  -7 94239.5 2334.20  16
   2  11   7 97817.7 2376.43   6
   2  11   7 97743.3 2403.02  11
   2  11   7 95119.3 3728.60   4
  -2  11  -8 1802.26 280.165  15
   2 -11   8 1602.51 250.558   6
   2  11   8 1582.36 249.928   6
   2  11   8 1921.42 267.907  11
  -2  11  -9 60610.9 1757.28  15
   2 -11   9 63656.9 1660.44   6
   2  11   9 61401.3 1661.99   6
   2  11  10 1349.95 192.115   6
  -2  11 -10 1843.11 240.268  15
  -2  11 -11 7716.73 364.439  15
  -2  12  12 73036.6 1745.48  11
   2  12 -12 71902.5 1672.66  16
   2  12 -11 18423.4 754.589  16
  -2  12  11 16936.8 639.009   6
  -2  12  10 53928.2 1457.99   6
   2  12 -10 50299.1 1408.11   5
   2  12 -10 50762.6 1572.60  16
   2  12  -9 11366.6 618.818  17
   2  12  -9 10156.0 646.302  16
   2  12  -9 10808.3 590.589  14
   2  12  -8 7192.59 500.724  17
   2  12  -8 5980.48 487.952  16
   2  12  -8 5797.38 454.211  14
   2  12  -7 11582.1 639.135  14
   2  12  -7 10347.0 614.644  17
  -2  12   7 11350.7 1037.62   4
   2  12  -7 11111.5 645.313  16
   2  12  -7 11056.9 1018.10   2
   2  12  -6 38865.5 1277.69  14
  -2  12   6 37719.5 1853.76   7
   2  12  -6 37664.0 1210.94  13
  -2  12   6 40173.7 1261.16  12
   2  12  -6 40261.1 1300.29  17
   2  12  -6 43321.6 1274.59  10
   2  12  -6 40620.3 2280.89   9
   2  12  -6 39033.3 1279.82  16
  -2  12   6 38371.7 1807.65   4
   2  12  -6 37567.5 1781.70   2
   2  12  -5 51555.3 1891.05   2
   2  12  -5 50928.6 1477.16  17
  -2  12   5 50584.6 2257.54   7
   2  12  -5 53800.2 2558.49   9
  -2  12   5 52125.5 1912.00   4
   2  12  -5 48756.2 1438.42  11
   2  12  -5 53068.1 1493.95  14
   2  12  -5 49447.0 1428.53  15
  -2  12   4 121207. 3093.85   4
  -2  12   4 120393. 3916.62   7
  -2  12   4 130085. 3485.20   8
   2  12  -4 124616. 3075.37   2
   2  12  -4 133082. 4222.95   9
  -2  12   3 77910.7 2600.61   8
  -2  12   3 72291.5 2834.55   7
   2  12  -2 153530. 4395.57   9
  -2  12   2 147436. 4171.39   8
  -2  12   2 145128. 4449.24   7
   2  12  -1 112084. 3525.77   9
  -2  12   1 113877. 3564.00   8
  -2  12   1 116361. 3733.63   7
   2  12   0 1504.56 344.408   9
  -2  12   0 1365.27 356.042   8
  -2  12   0 2034.00 453.975   7
   2  12   1 32303.4 1466.96   9
  -2  12  -1 30048.0 1694.95   7
  -2  12  -1 31541.2 1706.41   8
   2  12   2 49590.2 1752.99   9
  -2  12  -2 44762.1 2132.95   7
   2  12   3 20214.3 1049.73   4
  -2  12  -3 22256.9 1469.64   8
  -2  12  -3 20977.1 1359.30   7
  -2  12  -3 18822.0 1081.38   2
   2  12   4 154349. 3484.29  11
  -2  12  -4 160316. 3513.03  17
  -2  12  -4 161964. 4901.54   8
  -2  12  -4 156825. 4503.04   7
   2  12   4 153535. 4245.59   4
  -2  12  -4 159171. 3574.92  14
  -2  12  -4 166948. 3558.78  15
  -2  12  -4 163132. 3502.06  16
  -2  12  -4 157601. 4334.31   2
   2  12   5 46377.4 1396.31  11
   2  12   5 45542.3 2096.17   4
  -2  12  -5 46441.2 1378.18  16
  -2  12  -5 48066.5 2332.57   8
  -2  12  -5 45299.6 1375.10  17
  -2  12  -5 48648.6 1457.01  15
  -2  12  -5 46216.6 1459.58  14
  -2  12  -6 158848. 3527.51  16
  -2  12  -6 154381. 3497.05  17
  -2  12  -6 161851. 3642.40  15
  -2  12  -6 152939. 4787.73   8
   2  12   6 157126. 3550.43  11
   2  12   7 192.576 161.799  11
   2  12   7 480.874 157.169   6
  -2  12  -7 158.042 138.987  15
  -2  12  -7 231.513 144.474  16
  -2  12  -8 184.573 142.195  15
   2  12   8 118.200 148.908   6
   2  12   8 477.685 160.373  11
   2  12   9 6032.33 400.826   6
  -2  12  -9 7781.69 505.991  15
  -2  12 -10 42837.1 1236.97  15
   2  13 -12 115.121 87.4978  16
  -2  13  12 153.849 102.916  11
  -2  13  11 3799.93 340.667  11
   2  13 -11 3901.78 329.644  16
   2  13 -10 25884.7 1008.68  16
   2  13 -10 24932.0 888.352  17
   2  13  -9 10512.6 651.331  16
   2  13  -9 10621.9 603.307  17
   2  13  -9 10867.4 596.329  14
   2  13  -9 10041.9 645.649  15
   2  13  -8 79653.7 2231.16  16
   2  13  -8 80086.2 2178.80  17
   2  13  -8 82009.4 2237.26  15
   2  13  -8 83950.6 2190.35  14
   2  13  -7 117196. 2882.96  17
   2  13  -7 115672. 2771.13  10
   2  13  -7 121735. 2901.09  15
   2  13  -7 116983. 2870.92  14
   2  13  -7 116275. 2893.82  16
   2  13  -6 166353. 5325.82   9
   2  13  -6 155161. 3501.33  10
   2  13  -6 151663. 3557.33  16
   2  13  -6 158903. 3506.24  13
  -2  13   6 154406. 3497.61  12
   2  13  -6 157647. 3578.41  14
   2  13  -6 160157. 3553.28  15
   2  13  -6 157730. 3579.24  17
   2  13  -5 5005.36 395.735  13
   2  13  -5 4342.54 370.979  10
   2  13  -5 5736.96 853.949   9
   2  13  -5 4605.97 379.726  18
   2  13  -5 4560.41 389.098  17
   2  13  -5 4108.84 369.989  14
   2  13  -5 4035.33 349.529  15
  -2  13   5 4052.04 678.050   7
   2  13  -5 4514.01 375.214  11
   2  13  -4 2919.58 590.769   9
  -2  13   4 2641.88 570.639   7
  -2  13   4 2693.26 431.290   8
  -2  13   3 19288.6 1418.21   7
  -2  13   3 19888.4 1242.69   8
   2  13  -2 98719.5 3406.90   9
  -2  13   2 101577. 3296.83   8
  -2  13   2 92958.9 3475.04   7
   2  13  -1 61574.8 2468.98   9
  -2  13   1 61320.8 2646.82   7
  -2  13   1 63961.3 2551.03   8
   2  13   0 434232. 9689.57   9
  -2  13   0 457863. 10116.8   8
  -2  13   0 436354. 10178.9   7
   2  13   1 128189. 3689.46   9
  -2  13  -1 134176. 4242.41   7
  -2  13  -1 137170. 4215.54   8
   2  13   2 108460. 3031.37   9
  -2  13  -2 106930. 3680.76   7
  -2  13  -3 2513.50 272.357  16
  -2  13  -3 2068.34 521.333   8
  -2  13  -3 2800.20 291.072  15
  -2  13  -3 3359.43 329.560  14
  -2  13  -3 2338.76 267.321  17
   2  13   3 2538.00 270.212  11
  -2  13  -3 2745.64 545.697   7
   2  13   4 394.369 153.304  11
  -2  13  -4 783.822 316.157   7
  -2  13  -4 196.535 280.287   8
  -2  13  -4 558.250 178.083  14
  -2  13  -4 495.813 174.620  15
  -2  13  -4 178.070 140.604  17
  -2  13  -4 171.679 126.224  16
   2  13   5 31203.4 1110.49  11
  -2  13  -5 31186.5 1116.51  17
  -2  13  -5 32971.7 1994.56   8
  -2  13  -5 31177.6 1170.43  14
  -2  13  -5 33376.5 1179.40  15
  -2  13  -5 33087.1 1124.79  16
  -2  13  -6 108235. 3922.99   8
  -2  13  -6 110495. 2685.25  16
  -2  13  -6 111877. 2783.31  15
  -2  13  -6 113561. 2694.97  17
   2  13   6 109033. 2706.34  11
  -2  13  -7 5508.62 470.331  15
   2  13   7 4814.84 415.543  11
  -2  13  -7 5450.41 422.782  16
  -2  13  -8 105808. 2659.88  15
  -2  13  -8 102799. 2461.75  16
   2  13   8 108804. 2543.30  11
  -2  13  -9 10586.2 585.522  15
  -2  13 -10 36111.8 1073.03  15
   2  14 -12 2160.14 179.575  16
  -2  14  12 2672.63 220.607  11
  -2  14  11 103266. 2411.29  11
   2  14 -11 99491.6 2344.39  16
   2  14 -10 1867.48 236.907  17
   2  14 -10 1800.41 267.466  16
   2  14 -10 2566.98 316.893  15
  -2  14  10 1607.97 278.311  11
   2  14  -9 56313.7 1735.52  15
   2  14  -9 58717.5 1651.32  14
   2  14  -9 56802.0 1730.54  16
   2  14  -9 56003.4 1643.87  17
   2  14  -8 1145.20 230.151  14
   2  14  -8 884.446 222.328  16
   2  14  -8 919.638 229.962  17
   2  14  -8 1235.35 256.665  15
   2  14  -7 4361.26 411.513  17
   2  14  -7 4302.39 397.659  10
   2  14  -7 4434.62 412.108  15
   2  14  -7 4728.70 425.857  14
   2  14  -7 4735.98 442.198  16
  -2  14   6 702.393 177.492  12
   2  14  -6 572.824 188.964  10
   2  14  -6 679.162 200.112  16
   2  14  -6 628.017 207.092  17
   2  14  -6 901.123 226.978  14
   2  14  -6 750.119 198.885  13
   2  14  -6 710.733 198.984  15
   2  14  -6 848.338 423.452   9
   2  14  -5 100642. 2500.28  15
   2  14  -5 105647. 2574.45  14
  -2  14   5 99693.9 3695.32   7
  -2  14   5 101732. 2415.51  12
   2  14  -5 103143. 2523.11  11
   2  14  -5 104693. 2537.55  10
   2  14  -5 109032. 4079.97   9
   2  14  -5 100733. 2501.60  18
   2  14  -5 103725. 2554.59  17
   2  14  -5 102986. 2525.86  13
   2  14  -4 3648.20 344.985  13
  -2  14   4 2990.71 603.151   7
   2  14  -4 3461.92 672.127   9
   2  14  -4 3126.40 315.015  18
  -2  14   4 3576.80 339.586  11
   2  14  -4 3226.35 320.003  11
   2  14  -4 3971.52 342.067  15
   2  14  -4 3513.55 344.357  14
   2  14  -4 3223.35 317.405  16
  -2  14   3 106559. 3817.25   7
  -2  14   3 100718. 3354.63   8
  -2  14   2 7052.25 891.507   7
  -2  14   2 6968.60 811.639   8
   2  14  -2 7632.13 871.800   9
  -2  14   1 47007.9 2204.34   8
  -2  14   1 46992.9 2353.10   7
   2  14  -1 47534.7 2184.32   9
  -2  14   0 261.335 248.482   8
   2  14   0 501.765 228.611   9
  -2  14   0 189.878 253.316   7
  -2  14  -1 1014.02 360.306   8
   2  14   1 564.777 268.893   9
  -2  14  -1 1608.25 457.698   7
  -2  14  -2 1458.35 228.429  15
  -2  14  -2 842.033 366.671   7
  -2  14  -2 1801.51 270.226  10
   2  14   2 1811.50 236.414  11
  -2  14  -2 2001.21 264.578  14
   2  14   2 2165.25 363.909   9
  -2  14  -2 1800.14 240.857  17
  -2  14  -2 1840.59 239.048  16
  -2  14  -3 44867.1 2241.93   7
  -2  14  -3 47066.7 2393.80   8
   2  14   3 40455.0 1276.93  11
  -2  14  -3 41804.3 1299.14  15
  -2  14  -3 39839.5 1311.03  14
  -2  14  -3 40677.4 1292.69  17
  -2  14  -3 42373.1 1294.56  16
  -2  14  -4 5064.63 402.581  16
   2  14   4 5987.72 434.682  11
  -2  14  -4 5690.97 439.802  17
  -2  14  -4 5055.04 412.439  15
  -2  14  -4 4932.98 434.537  14
  -2  14  -4 5028.38 714.730   7
  -2  14  -5 168889. 3747.04  16
  -2  14  -5 167353. 5368.85   8
   2  14   5 159845. 3727.65  11
  -2  14  -5 169147. 3761.18  17
  -2  14  -5 171545. 3823.85  15
  -2  14  -5 166478. 3842.24  14
  -2  14  -6 1638.88 473.993   8
  -2  14  -6 1588.97 254.350  17
  -2  14  -6 1437.95 249.246  16
  -2  14  -6 1337.28 256.186  15
   2  14   6 1501.08 251.776  11
  -2  14  -7 52212.5 1544.05  16
  -2  14  -7 51129.0 1632.74  15
   2  14   7 53728.8 1586.40  11
  -2  14  -7 53732.9 1532.31  17
  -2  14  -8 3147.57 300.688  16
  -2  14  -8 4015.00 384.789  15
   2  14   8 3604.83 338.202  11
  -2  14  -9 13580.5 650.678  15
  -2  14 -10 165.489 105.546  15
   2  14  10 75.6178 109.511  18
   2  15 -11 4118.93 314.469  16
  -2  15  11 4077.05 325.448  11
   2  15 -10 5538.53 378.066  17
   2  15 -10 5491.74 418.932  16
   2  15 -10 4951.46 413.470  15
  -2  15  10 6003.96 453.390  11
   2  15  -9 7263.62 494.903  17
   2  15  -9 7279.94 530.537  16
   2  15  -9 7210.58 527.852  15
   2  15  -9 6334.96 461.846  14
  -2  15   9 6576.68 510.597  11
   2  15  -8 95261.7 2485.79  15
   2  15  -8 93530.9 2428.35  14
   2  15  -8 93510.4 2481.00  16
   2  15  -8 90486.5 2415.10  17
   2  15  -7 19362.0 900.257  15
   2  15  -7 20159.7 916.594  14
   2  15  -7 20433.3 920.278  17
   2  15  -7 20197.3 927.181  16
   2  15  -6 94400.7 3942.66   9
   2  15  -6 86315.4 2293.17  10
   2  15  -6 89389.4 2359.95  16
   2  15  -6 90019.2 2307.07  13
  -2  15   6 89253.4 2218.23  12
   2  15  -6 89203.1 2371.64  14
   2  15  -6 88735.7 2328.11  15
   2  15  -6 88965.7 2363.34  17
   2  15  -5 64506.8 1839.06  13
   2  15  -5 67752.9 1840.74  18
   2  15  -5 67031.0 1847.38  11
   2  15  -5 64686.2 1837.38  10
  -2  15   5 66983.2 2941.72   7
   2  15  -5 69467.0 3227.60   9
   2  15  -5 62403.4 1833.97  17
   2  15  -5 65161.7 1870.73  14
   2  15  -5 66021.3 1825.83  15
   2  15  -4 17265.9 796.700  13
  -2  15   4 17617.1 784.444  11
   2  15  -4 16657.1 770.022  11
   2  15  -4 17945.3 801.577  10
   2  15  -4 19685.9 1596.21   9
   2  15  -4 17443.0 769.873  18
   2  15  -4 19963.8 813.861  16
   2  15  -4 18253.9 774.342  15
  -2  15   4 17339.0 1484.25   7
   2  15  -3 16266.9 761.822  13
   2  15  -3 17523.8 744.638  17
  -2  15   3 17434.4 1257.04   8
  -2  15   3 16289.5 1421.49   7
   2  15  -3 16067.6 743.426  10
   2  15  -3 19283.5 1500.16   9
  -2  15   3 16330.8 715.138  11
   2  15  -3 14640.0 687.292  18
   2  15  -3 16829.2 749.048  14
   2  15  -3 16431.0 709.879  16
  -2  15   3 15989.3 716.014  15
   2  15  -3 16764.0 710.495  15
   2  15  -2 52587.1 1559.79  10
   2  15  -2 57181.2 2618.66   9
  -2  15   2 55401.4 2480.42   8
  -2  15   2 58613.0 2774.57   7
   2  15  -2 53974.6 1518.18  11
   2  15  -2 56795.8 1547.27  18
  -2  15   2 57157.5 1546.24  15
  -2  15   2 55639.8 1520.67  16
   2  15  -1 52335.6 1443.94  11
   2  15  -1 51640.0 2376.84   9
  -2  15   1 51452.2 1438.87  15
  -2  15   1 53495.2 2483.33   8
  -2  15   1 45297.4 2444.65   7
   2  15   0 68537.9 2712.86   9
  -2  15   0 70041.9 2965.18   8
  -2  15   0 68695.5 3019.76   7
   2  15   0 72065.7 1812.68  11
   2  15   0 69963.0 1821.47  18
  -2  15   0 70116.0 1805.13  17
  -2  15   0 68707.0 1796.96  15
  -2  15   0 70606.2 1809.26  16
  -2  15  -1 33940.5 1119.46  16
  -2  15  -1 38776.6 2170.70   8
  -2  15  -1 37738.4 2133.46   7
  -2  15  -1 34629.2 1176.90  10
   2  15   1 33146.4 1679.09   9
   2  15   1 38020.3 1155.13  11
   2  15   1 35004.9 1146.02  18
  -2  15  -1 34011.9 1122.52  14
  -2  15  -1 34939.2 1126.87  15
  -2  15  -2 73927.2 1918.80  16
  -2  15  -2 67087.6 3016.82   7
   2  15   2 73443.7 1871.44  10
   2  15   2 70421.5 2391.44   9
   2  15   2 73785.4 1912.65  11
  -2  15  -2 73843.3 1933.09  17
  -2  15  -2 74608.2 1956.38  14
  -2  15  -2 70678.1 1901.56  15
   2  15   3 28709.8 1021.39  11
  -2  15  -3 27817.9 929.868  11
   2  15   3 25364.1 908.170  10
  -2  15  -3 25799.4 993.233  15
  -2  15  -3 29161.6 1823.30   7
  -2  15  -3 28036.4 1889.85   8
  -2  15  -3 25292.6 991.557  17
  -2  15  -3 25211.7 1009.38  14
  -2  15  -3 26170.2 992.443  16
   2  15   4 389.473 173.017  11
  -2  15  -4 275.303 226.718   7
  -2  15  -4 113.173 228.293   8
  -2  15  -4 419.139 156.985  16
  -2  15  -4 318.392 162.606  17
  -2  15  -4 434.112 195.339  14
  -2  15  -4 406.931 168.466  15
  -2  15  -5 10168.7 1154.53   8
  -2  15  -5 10018.4 609.920  17
  -2  15  -5 10007.2 638.710  14
  -2  15  -5 10610.1 632.015  15
  -2  15  -5 9495.12 593.667  16
   2  15   5 12416.3 663.565  11
  -2  15  -6 26543.5 1835.65   8
  -2  15  -6 27862.9 1060.16  16
  -2  15  -6 28975.6 1127.28  15
   2  15   6 27554.3 1062.08  11
  -2  15  -6 27254.3 1050.08  17
  -2  15  -7 19014.3 816.953  16
  -2  15  -7 19178.6 881.756  15
   2  15   7 19017.7 829.236  11
  -2  15  -7 17795.2 776.292  17
  -2  15  -8 42183.9 1356.62  15
   2  15   8 42156.8 1264.41  11
  -2  15  -8 40171.6 1213.55  16
  -2  15  -9 5355.03 389.687  15
  -2  15 -10 29171.9 866.740  15
   2  15  10 31318.6 933.668  18
   2  16 -11 10076.4 492.765  15
   2  16 -11 9239.34 450.021  16
  -2  16  11 9673.64 477.424  11
   2  16 -10 61645.3 1678.82  16
   2  16 -10 62238.5 1570.06  17
  -2  16  10 60770.0 1697.31  11
   2  16 -10 58215.1 1674.21  15
   2  16  -9 7826.07 543.603  15
   2  16  -9 9050.92 542.717  14
   2  16  -9 9242.32 554.306  17
  -2  16   9 9674.58 602.855  11
   2  16  -9 9462.19 592.683  16
   2  16  -8 10516.4 634.087  14
   2  16  -8 9263.94 610.477  15
   2  16  -8 10943.6 644.206  17
  -2  16   8 9516.69 629.890  11
   2  16  -8 10422.0 649.972  16
   2  16  -7 7610.76 545.341  15
   2  16  -7 7712.42 550.474  14
   2  16  -7 6704.44 521.466  17
  -2  16   7 7236.63 560.915  11
   2  16  -7 7503.28 553.415  16
   2  16  -6 66508.0 1972.98  16
   2  16  -6 69547.0 2007.98  14
   2  16  -6 70732.3 1970.02  15
   2  16  -6 70758.0 2021.90  17
   2  16  -6 69712.2 1960.61  10
   2  16  -5 8531.45 563.685  13
  -2  16   5 8476.88 1043.12   7
   2  16  -5 7095.98 508.064  11
   2  16  -5 7955.54 546.839  10
   2  16  -5 8675.40 1151.80   9
   2  16  -5 6529.29 508.226  14
   2  16  -5 8096.52 534.660  15
   2  16  -5 7380.83 508.736  18
   2  16  -5 8944.89 575.150  17
   2  16  -4 87848.5 2246.05  18
  -2  16   4 88955.3 2285.58  11
   2  16  -4 83311.1 2232.71  11
   2  16  -4 92394.9 2334.72  10
   2  16  -4 87573.1 2262.54  16
   2  16  -4 88903.9 2244.75  15
   2  16  -4 88822.0 2315.11  13
  -2  16   4 91324.1 3702.19   7
   2  16  -3 14963.2 742.487  13
   2  16  -3 15763.5 729.551  17
  -2  16   3 14853.1 1241.28   8
  -2  16   3 16524.4 1502.00   7
   2  16  -3 14644.8 731.459  10
   2  16  -3 14639.8 1360.02   9
   2  16  -3 14642.3 687.049  16
  -2  16   3 14875.7 708.708  15
   2  16  -3 14580.1 680.963  15
  -2  16   3 14452.8 697.277  11
   2  16  -3 16400.1 729.036  18
  -2  16   3 14734.4 651.704  18
   2  16  -3 16373.2 754.248  14
  -2  16   2 20249.3 775.353  17
   2  16  -2 20007.8 816.331  18
  -2  16   2 20303.2 812.938  11
   2  16  -2 20663.0 817.893  17
  -2  16   2 19241.8 802.111  16
  -2  16   2 19883.4 1461.70   8
  -2  16   2 19004.1 1587.27   7
   2  16  -2 20683.2 807.147  16
  -2  16   2 20187.5 826.217  15
   2  16  -2 20593.7 806.474  15
   2  16  -2 21860.5 856.610  14
   2  16  -2 20417.8 1542.51   9
   2  16  -1 345.773 135.689  14
  -2  16   1 340.147 343.006   7
   2  16  -1 533.292 170.163  13
  -2  16   1 338.562 146.449  15
  -2  16   1 232.810 137.036  10
   2  16  -1 371.829 149.246  10
  -2  16   1 444.464 147.083  11
   2  16  -1 287.866 134.834  11
   2  16  -1 92.4421 208.515   9
  -2  16   1 593.094 299.058   8
   2  16  -1 267.562 143.159  18
   2  16  -1 360.744 135.483  16
  -2  16   1 225.879 138.694  17
   2  16  -1 428.388 133.298  17
   2  16   0 18216.2 779.791  13
  -2  16   0 16955.6 743.316  16
  -2  16   0 19377.9 1589.72   7
  -2  16   0 17897.7 1465.88   8
   2  16   0 18791.8 771.779  11
  -2  16   0 17475.6 714.078  11
  -2  16   0 16305.4 749.634  10
   2  16   0 17371.7 772.324  10
   2  16   0 17486.9 1293.26   9
   2  16   0 18767.8 781.971  18
  -2  16   0 17734.9 752.365  17
   2  16   0 18086.9 745.393  15
  -2  16   0 17217.3 748.936  15
  -2  16   0 17502.8 731.296  14
   2  16   1 11242.7 604.006  13
  -2  16  -1 12918.0 641.229  16
  -2  16  -1 11809.9 1223.58   8
  -2  16  -1 12175.6 1254.08   7
   2  16   1 12778.3 632.993  11
  -2  16  -1 13001.6 596.779  11
  -2  16  -1 12168.4 651.443  10
   2  16   1 11369.0 609.819  10
   2  16   1 11815.1 1002.28   9
  -2  16  -1 12569.7 636.787  14
  -2  16  -1 13660.2 655.889  15
   2  16   1 12646.5 617.545  15
   2  16   1 13403.9 660.291  18
   2  16   2 11112.7 616.785  18
  -2  16  -2 9310.64 574.752  17
   2  16   2 9712.69 555.454  10
  -2  16  -2 10646.6 589.868  15
  -2  16  -2 10762.1 1165.03   7
  -2  16  -2 10240.7 529.133  11
   2  16   2 10007.6 573.614  11
  -2  16  -2 10368.2 585.195  16
  -2  16  -2 10338.7 598.040  14
   2  16   2 9629.85 537.553  13
   2  16   3 30791.3 1034.43  10
  -2  16  -3 29425.4 1106.39  16
  -2  16  -3 32370.1 2116.37   8
  -2  16  -3 31777.5 1997.53   7
  -2  16  -3 32302.1 1155.57  17
   2  16   3 30789.5 1109.98  11
  -2  16  -3 29610.3 1015.41  11
  -2  16  -3 31767.8 1136.88  15
  -2  16  -4 65571.0 1881.23  15
  -2  16  -4 66156.5 3159.39   8
  -2  16  -4 61320.4 2802.72   7
  -2  16  -4 67864.2 1876.64  16
  -2  16  -4 63966.8 1861.64  17
  -2  16  -4 62609.5 1897.10  14
   2  16   4 66657.9 1869.66  11
  -2  16  -5 15928.7 786.425  16
  -2  16  -5 15668.4 801.947  15
  -2  16  -5 16627.7 802.380  17
   2  16   5 15503.5 775.537  11
  -2  16  -5 15352.2 1457.19   8
  -2  16  -6 60142.2 1750.39  16
  -2  16  -6 61384.2 1814.12  15
  -2  16  -6 58552.1 1734.51  17
   2  16   6 59543.5 1747.99  11
  -2  16  -6 58406.7 2855.40   8
  -2  16  -7 5282.59 409.393  17
  -2  16  -7 6102.45 473.396  15
   2  16   7 5097.85 423.771  11
  -2  16  -7 6142.70 445.709  16
  -2  16  -8 5103.50 412.678  15
  -2  16  -8 5593.88 371.596  16
   2  16   8 5020.23 370.771  11
  -2  16  -9 7910.56 451.889  15
   2  16   9 8791.34 504.736  18
   2  17 -11 1289.14 170.927  16
  -2  17  11 1475.69 185.042  18
  -2  17  11 1437.71 177.955  11
   2  17 -11 1420.52 183.805  15
   2  17 -10 318.351 148.596  15
   2  17 -10 106.119 108.492  17
  -2  17  10 46.2953 121.289  11
   2  17 -10 133.482 120.810  16
   2  17  -9 49327.7 1451.53  14
   2  17  -9 45942.3 1425.82  17
  -2  17   9 51400.8 1549.06  11
   2  17  -9 48240.3 1499.57  15
   2  17  -9 49668.8 1514.07  16
   2  17  -8 12471.7 694.068  15
   2  17  -8 13554.8 713.982  14
   2  17  -8 12086.6 682.337  17
  -2  17   8 11413.4 683.278  11
   2  17  -8 12648.8 707.091  16
   2  17  -7 70106.2 2010.17  14
   2  17  -7 67136.7 1965.75  15
   2  17  -7 69242.8 1998.90  17
  -2  17   7 69273.6 2020.00  11
   2  17  -7 67357.0 1997.02  16
   2  17  -6 20023.0 905.763  15
   2  17  -6 19376.2 923.510  17
   2  17  -6 20080.2 933.540  14
   2  17  -6 20760.6 917.642  10
   2  17  -5 69507.7 1968.56  13
  -2  17   5 62483.1 3037.00   7
   2  17  -5 67220.7 1914.77  11
   2  17  -5 65199.6 1930.83  10
   2  17  -5 69892.2 3385.78   9
   2  17  -5 68582.9 1967.79  17
   2  17  -5 67828.2 1909.71  15
   2  17  -5 71018.9 1927.96  18
   2  17  -5 67137.8 1973.26  14
   2  17  -4 279.389 149.210  15
  -2  17   4 485.520 346.199   7
   2  17  -4 340.862 176.864  10
  -2  17   4 442.223 162.947  11
   2  17  -4 489.901 186.164  11
   2  17  -4 433.784 179.862  16
   2  17  -4 533.324 197.645  13
  -2  17   4 323.022 137.386  18
   2  17  -4 309.108 165.341  18
   2  17  -3 4478.08 416.217  13
  -2  17   3 4205.84 793.705   7
   2  17  -3 4371.37 392.904  17
  -2  17   3 5024.94 747.867   8
   2  17  -3 5194.50 442.725  10
   2  17  -3 5767.98 892.499   9
  -2  17   3 4623.55 401.482  11
  -2  17   3 5323.27 389.327  18
   2  17  -3 5415.46 429.989  18
   2  17  -3 5262.00 429.857  14
   2  17  -3 5038.20 403.961  15
   2  17  -3 4770.86 395.666  16
  -2  17   3 4601.01 400.095  15
   2  17  -2 7875.99 496.334  17
  -2  17   2 7658.06 494.031  16
   2  17  -2 7348.80 474.973  16
  -2  17   2 8440.00 986.338   8
  -2  17   2 8401.83 1087.36   7
  -2  17   2 7707.18 491.895  11
  -2  17   2 7584.91 471.993  10
   2  17  -2 8556.78 1033.41   9
   2  17  -2 7561.11 491.238  18
   2  17  -2 6901.85 467.891  15
  -2  17   2 6734.17 480.586  15
   2  17  -2 8173.39 524.152  14
   2  17  -1 176655. 3952.18  13
  -2  17   1 168250. 3838.58  16
   2  17  -1 177973. 3795.98  17
   2  17  -1 170435. 3786.27  16
  -2  17   1 173582. 5754.54   7
  -2  17   1 191405. 5638.61   8
   2  17  -1 179899. 3884.81  11
  -2  17   1 180161. 3835.35  11
  -2  17   1 177397. 3856.15  10
   2  17  -1 178074. 3946.23  10
   2  17  -1 184592. 5422.66   9
  -2  17   1 173166. 3819.78  17
   2  17  -1 179057. 3884.45  18
   2  17  -1 179752. 3844.18  15
  -2  17   1 179675. 3889.24  15
  -2  17   1 169949. 3732.70  14
   2  17  -1 176847. 3835.70  14
   2  17   0 21447.5 879.764  13
   2  17   0 18845.0 759.668  16
   2  17   0 21614.5 779.379  17
  -2  17   0 20739.9 1623.70   8
  -2  17   0 21038.1 1724.39   7
   2  17   0 20037.4 840.832  11
  -2  17   0 21130.8 822.931  11
   2  17   0 18945.3 833.753  10
  -2  17   0 20750.4 869.365  10
   2  17   0 18395.4 1377.09   9
   2  17   0 20078.5 852.726  18
  -2  17   0 20038.6 834.224  17
  -2  17   0 20431.4 847.372  15
   2  17   0 20316.1 822.501  15
  -2  17   0 19905.5 815.640  14
   2  17   0 19530.4 773.103  14
   2  17   1 149293. 3357.97  13
   2  17   1 146981. 3389.22  18
  -2  17  -1 151525. 3291.13  11
   2  17   1 147035. 3365.83  11
   2  17   1 143063. 3343.23  10
  -2  17  -1 143279. 3412.35  10
  -2  17  -1 148647. 3375.30  15
   2  17   1 149318. 3332.83  15
  -2  17  -1 149834. 5181.79   7
  -2  17  -1 156316. 5141.01   8
   2  17   1 146411. 3208.63  16
  -2  17  -1 149813. 3384.04  16
  -2  17  -1 149651. 3371.52  14
   2  17   1 145215. 4316.15   9
   2  17   2 410.166 159.373  18
   2  17   2 711.559 191.986  10
   2  17   2 475.781 164.826  11
  -2  17  -2 442.746 159.647  11
  -2  17  -2 627.753 184.471  16
  -2  17  -2 733.344 369.812   8
   2  17   2 485.341 153.110  13
  -2  17  -2 821.786 213.607  17
  -2  17  -2 567.142 166.997  15
  -2  17  -2 469.653 177.839  14
  -2  17  -2 1060.66 444.684   7
  -2  17  -3 27263.8 1083.23  17
   2  17   3 27731.7 982.448  10
  -2  17  -3 26950.4 1069.74  15
  -2  17  -3 27215.8 2011.31   8
   2  17   3 28267.6 1079.86  11
  -2  17  -3 29287.6 1002.49  11
  -2  17  -3 28873.0 1090.64  16
  -2  17  -3 27994.1 1943.27   7
  -2  17  -4 377.627 310.942   8
   2  17   4 303.656 159.238  11
  -2  17  -4 285.934 186.907  17
  -2  17  -4 668.364 226.127  14
  -2  17  -4 378.502 177.201  15
  -2  17  -4 461.774 178.439  16
  -2  17  -5 731.495 408.390   8
  -2  17  -5 1385.92 249.595  16
   2  17   5 1193.22 249.877  11
  -2  17  -5 1605.82 277.813  17
  -2  17  -5 1522.89 274.398  15
  -2  17  -6 4531.92 410.625  17
  -2  17  -6 5556.47 441.321  16
   2  17   6 4776.68 416.787  11
  -2  17  -6 4874.88 443.504  15
   2  17   7 43356.2 1481.01  18
  -2  17  -7 44837.4 1353.79  17
  -2  17  -7 48206.2 1405.03  16
   2  17   7 45166.0 1383.55  11
  -2  17  -7 44477.6 1444.46  15
   2  17   8 12915.2 669.971  18
  -2  17  -8 12044.1 548.720  16
   2  17   8 13026.9 579.855  11
  -2  17  -8 12513.8 631.374  15
   2  17   9 44639.8 1270.76  18
  -2  17  -9 43409.5 1217.47  15
   2  18 -10 38377.8 1063.40  17
  -2  18  10 37604.1 1131.60  18
  -2  18  10 41835.3 1198.17  11
   2  18 -10 37198.1 1146.58  15
   2  18 -10 38210.4 1149.15  16
   2  18  -9 9084.68 544.899  15
   2  18  -9 8919.17 540.196  16
  -2  18   9 9479.99 563.541  11
   2  18  -9 8296.99 502.005  14
   2  18  -9 10050.9 544.398  17
   2  18  -8 59619.6 1762.45  16
   2  18  -8 60389.3 1761.28  15
   2  18  -8 58629.8 1735.60  17
  -2  18   8 57710.1 1755.08  11
   2  18  -8 58680.2 1732.88  14
   2  18  -7 2490.90 320.141  15
  -2  18   7 1994.62 300.300  11
   2  18  -7 1902.15 303.609  16
   2  18  -7 2093.01 318.514  17
   2  18  -7 2065.54 308.876  14
   2  18  -6 632.068 211.657  15
   2  18  -6 731.526 224.751  10
   2  18  -6 706.507 214.824  17
   2  18  -6 477.535 200.844  14
   2  18  -5 43113.2 1437.36  11
   2  18  -5 44907.7 1489.79  10
   2  18  -5 43929.8 1492.64  14
  -2  18   5 42113.0 1365.33  18
   2  18  -5 43103.2 1406.85  18
   2  18  -5 40823.8 1441.25  17
   2  18  -5 42789.6 1445.26  16
   2  18  -5 44992.7 1447.80  15
   2  18  -5 43927.5 1470.78  13
   2  18  -4 34490.5 1241.89  11
  -2  18   4 35498.9 1263.41  11
   2  18  -4 34717.0 1273.90  10
  -2  18   4 37157.4 2371.91   7
   2  18  -4 36713.5 1248.89  15
   2  18  -4 35563.0 1248.34  16
  -2  18   4 35512.4 1175.41  18
   2  18  -4 34328.1 1220.52  18
   2  18  -4 35604.1 1298.08  13
   2  18  -4 33887.2 1247.65  17
   2  18  -3 30994.8 1189.22  13
  -2  18   3 30458.8 2191.96   7
  -2  18   3 29942.1 1132.32  15
   2  18  -3 30553.7 1107.84  15
  -2  18   3 34536.9 1175.19  11
   2  18  -3 30543.2 1170.04  10
  -2  18   3 33134.7 1948.28   8
   2  18  -3 30534.0 2101.60   9
   2  18  -3 30750.0 1122.35  18
  -2  18   3 30858.4 1050.93  18
   2  18  -3 30026.9 1151.09  14
   2  18  -3 31030.6 1123.96  16
   2  18  -3 32566.7 1162.54  17
  -2  18   2 43273.6 2614.79   7
   2  18  -2 43515.0 1352.01  15
  -2  18   2 38818.9 1334.68  15
  -2  18   2 46259.9 2450.04   8
   2  18  -2 43394.6 1367.73  18
  -2  18   2 41119.1 1332.74  11
  -2  18   2 39820.3 1279.11  10
   2  18  -2 42563.3 1361.91  14
   2  18  -2 45687.9 2483.41   9
   2  18  -2 43601.7 1348.83  17
  -2  18   2 42645.2 1358.79  16
   2  18  -2 40346.1 1305.04  16
   2  18  -1 5403.05 457.994  13
  -2  18   1 6704.68 1039.69   7
  -2  18   1 5142.29 423.662  15
   2  18  -1 4971.81 405.939  15
  -2  18   1 4555.95 784.807   8
  -2  18   1 5295.85 419.776  11
   2  18  -1 5696.88 441.393  11
  -2  18   1 4702.33 409.739  10
   2  18  -1 5264.12 455.523  10
   2  18  -1 4784.32 769.484   9
  -2  18   1 5717.35 427.565  17
   2  18  -1 5950.27 445.787  18
   2  18  -1 5810.45 433.930  14
  -2  18   1 5588.91 394.515  14
   2  18  -1 4549.15 378.789  17
   2  18  -1 6173.55 428.730  16
  -2  18   1 5315.88 424.886  16
   2  18   0 55772.1 1644.60  13
  -2  18   0 53500.5 1605.62  15
   2  18   0 51989.4 1551.63  15
  -2  18   0 53640.3 2799.33   8
  -2  18   0 54039.8 2920.16   7
  -2  18   0 53754.9 1592.18  17
   2  18   0 54128.5 1612.81  18
  -2  18   0 52695.0 1531.38  11
   2  18   0 56374.4 1625.53  11
   2  18   0 55781.3 1639.43  10
  -2  18   0 54970.2 1621.39  10
   2  18   0 51671.1 1496.03  14
  -2  18   0 55210.3 1561.10  14
   2  18   0 49725.5 2425.80   9
   2  18   0 54469.0 1510.57  16
   2  18   0 52906.7 1467.68  17
   2  18   1 8470.49 538.111  13
  -2  18  -1 8093.01 1117.51   7
  -2  18  -1 8650.36 551.578  15
   2  18   1 9604.83 562.221  15
  -2  18  -1 10253.0 1206.06   8
  -2  18  -1 8762.24 560.656  17
   2  18   1 9132.00 577.872  18
  -2  18  -1 8551.12 511.238  11
   2  18   1 8139.20 543.197  11
  -2  18  -1 8692.06 581.840  10
   2  18   1 8907.73 550.168  10
  -2  18  -1 8764.35 551.769  14
   2  18   1 7773.93 847.634   9
  -2  18  -1 8189.84 541.785  16
   2  18   1 8362.78 478.769  16
  -2  18  -2 680.957 216.355  17
  -2  18  -2 388.153 391.420   8
  -2  18  -2 542.248 166.892  11
   2  18   2 635.655 187.094  10
   2  18   2 504.272 174.569  11
  -2  18  -2 389.980 171.279  15
  -2  18  -2 214.811 163.912  14
  -2  18  -2 750.927 418.573   7
  -2  18  -2 695.873 213.677  16
   2  18   2 304.156 147.019  13
   2  18   2 277.653 178.857  18
   2  18   3 6104.20 480.392  11
  -2  18  -3 7348.29 467.527  11
   2  18   3 6376.56 443.516  10
  -2  18  -3 6859.79 1018.54   7
  -2  18  -3 6851.66 525.944  17
   2  18   3 5486.37 471.768  18
  -2  18  -3 6725.57 508.289  16
  -2  18  -3 5133.44 945.632   8
  -2  18  -3 6866.33 512.322  15
  -2  18  -4 33492.1 2265.26   8
  -2  18  -4 34370.4 1258.84  15
   2  18   4 35487.2 1252.46  11
  -2  18  -4 33554.6 1247.87  17
  -2  18  -4 32269.7 1219.97  16
  -2  18  -4 32348.9 1259.18  14
  -2  18  -5 66829.0 1928.10  15
   2  18   5 65046.8 1880.56  11
  -2  18  -5 67109.4 1917.83  17
  -2  18  -5 64687.6 1882.75  16
  -2  18  -6 14694.8 733.082  17
   2  18   6 12478.0 738.890  18
  -2  18  -6 13547.2 710.843  16
   2  18   6 15783.0 750.082  11
  -2  18  -6 15175.9 767.667  15
   2  18   7 35868.7 1267.60  18
  -2  18  -7 35482.9 1144.33  17
  -2  18  -7 36593.2 1167.44  16
   2  18   7 36658.9 1176.52  11
  -2  18  -7 35153.1 1217.82  15
   2  18   8 5786.62 422.364  18
  -2  18  -8 5316.09 339.928  16
  -2  18  -8 5315.45 393.097  15
   2  18   8 5140.54 344.634  11
   2  18   9 620.797 150.919  18
  -2  18  -9 373.802 120.913  15
  -2  19  10 3631.45 282.077  18
   2  19 -10 4129.31 271.727  17
   2  19 -10 3606.85 290.409  16
  -2  19  10 4067.08 308.517  11
   2  19 -10 4328.06 319.049  15
  -2  19   9 4566.23 359.061  18
   2  19  -9 4420.88 350.867  17
   2  19  -9 4285.93 364.156  16
  -2  19   9 4179.16 361.885  11
   2  19  -9 4477.02 367.337  15
   2  19  -8 70607.9 1956.01  16
   2  19  -8 71680.5 1943.37  15
  -2  19   8 70056.3 1957.56  11
  -2  19   8 69609.8 1891.54  18
   2  19  -8 70856.4 1941.55  17
   2  19  -8 69387.8 1928.00  14
   2  19  -7 1159.62 234.973  15
   2  19  -7 925.902 226.014  16
  -2  19   7 677.934 201.407  11
  -2  19   7 956.365 214.829  18
   2  19  -7 1022.47 245.968  17
   2  19  -7 1280.01 254.647  14
   2  19  -6 94736.3 2466.97  15
   2  19  -6 91148.9 2504.92  14
  -2  19   6 95280.7 2409.03  18
   2  19  -6 93786.4 2512.06  17
   2  19  -6 96908.2 2517.84  10
   2  19  -5 997.574 226.847  15
   2  19  -5 488.297 188.781  16
   2  19  -5 477.445 183.251  18
  -2  19   5 357.738 159.665  18
   2  19  -5 535.354 188.078  11
   2  19  -5 634.543 213.169  10
  -2  19   5 461.607 205.144  11
  -2  19   4 23409.5 1009.59  11
   2  19  -4 25382.9 1035.20  11
   2  19  -4 25651.4 1073.31  10
   2  19  -4 25391.3 1066.81  14
  -2  19   4 24554.9 1991.15   7
   2  19  -4 25587.8 1027.98  16
   2  19  -4 23878.7 993.894  15
  -2  19   4 22831.5 921.256  18
   2  19  -4 26436.8 1030.52  18
   2  19  -4 25678.3 1079.31  13
   2  19  -4 24474.6 1031.04  17
   2  19  -3 7693.77 566.474  13
  -2  19   3 8334.50 1196.58   7
  -2  19   3 7629.14 542.016  15
   2  19  -3 8102.95 537.645  15
   2  19  -3 7439.94 565.207  10
   2  19  -3 7956.48 1114.29   9
  -2  19   3 6948.50 465.029  18
   2  19  -3 7549.82 525.370  18
  -2  19   3 7718.21 534.537  11
   2  19  -3 9338.01 584.979  17
   2  19  -3 7989.96 531.246  16
   2  19  -3 7689.71 543.582  14
  -2  19   2 12187.5 1429.72   7
   2  19  -2 13635.5 686.112  15
  -2  19   2 11621.7 666.831  15
   2  19  -2 11820.1 660.599  18
  -2  19   2 12684.9 670.894  11
  -2  19   2 12682.0 650.849  10
   2  19  -2 12151.8 673.919  14
   2  19  -2 12492.3 1321.80   9
  -2  19   2 10127.1 1156.02   8
   2  19  -2 13431.9 683.386  17
   2  19  -2 12194.9 647.574  16
  -2  19   2 11488.5 653.041  16
   2  19  -1 17012.2 830.962  13
  -2  19   1 16602.8 1653.48   7
  -2  19   1 15482.6 774.055  15
   2  19  -1 15592.6 743.185  15
  -2  19   1 14681.9 1443.85   8
  -2  19   1 16585.2 762.206  17
   2  19  -1 15747.0 768.329  18
   2  19  -1 15848.0 781.005  11
  -2  19   1 17247.6 776.606  11
  -2  19   1 16198.3 771.240  10
   2  19  -1 16781.0 818.498  10
   2  19  -1 15127.5 731.233  14
   2  19  -1 12675.4 1292.04   9
   2  19  -1 15906.4 723.370  16
   2  19  -1 15912.3 728.101  17
  -2  19   1 15482.5 761.932  16
   2  19   0 166173. 3891.57  13
  -2  19   0 179571. 6000.84   7
   2  19   0 178593. 3855.98  15
  -2  19   0 172466. 3900.30  15
  -2  19   0 177704. 5803.56   8
  -2  19   0 176485. 3888.37  17
   2  19   0 167730. 3694.82  17
   2  19   0 174143. 3895.98  18
  -2  19   0 169890. 3793.50  11
   2  19   0 175534. 3902.85  11
  -2  19   0 173515. 3911.32  10
   2  19   0 171538. 3897.98  10
   2  19   0 168688. 3724.14  14
  -2  19   0 176276. 3816.92  14
   2  19   0 172627. 5205.16   9
   2  19   0 165407. 3723.45  16
  -2  19  -1 10500.1 634.817  17
   2  19   1 11191.6 648.914  18
  -2  19  -1 11203.4 602.427  11
   2  19   1 10946.0 642.211  11
   2  19   1 11335.3 637.821  10
  -2  19  -1 10017.6 607.303  14
  -2  19  -1 8957.89 1223.55   7
   2  19   1 11023.2 622.586  15
  -2  19  -1 10570.6 630.882  15
  -2  19  -1 9613.35 1217.39   8
   2  19   1 9801.52 599.706  13
  -2  19  -1 11253.8 653.072  16
   2  19   1 9912.84 538.436  16
   2  19   2 42794.5 1416.18  18
   2  19   2 41786.1 1394.06  11
  -2  19  -2 37381.2 1254.03  11
   2  19   2 39351.3 1296.85  10
  -2  19  -2 38809.6 1365.24  14
  -2  19  -2 41866.5 2576.62   7
  -2  19  -2 41501.1 1389.86  15
  -2  19  -2 40574.4 2592.32   8
  -2  19  -2 41712.4 1406.89  16
   2  19   2 40333.4 1287.96  13
   2  19   3 7754.97 560.954  18
  -2  19  -3 8180.28 578.950  17
   2  19   3 8036.39 494.088  10
  -2  19  -3 7240.45 559.613  14
  -2  19  -3 9111.04 602.907  15
  -2  19  -3 7450.18 487.263  11
   2  19   3 8094.55 561.687  11
  -2  19  -3 8395.39 578.347  16
  -2  19  -3 8327.32 1106.81   7
  -2  19  -4 1195.17 501.099   8
  -2  19  -4 860.918 250.112  17
   2  19   4 819.695 220.545  11
  -2  19  -4 546.213 180.763  16
  -2  19  -4 488.787 197.486  15
  -2  19  -5 1260.83 251.200  17
   2  19   5 1272.21 245.306  11
  -2  19  -5 1352.89 247.037  16
  -2  19  -5 1022.60 235.587  15
   2  19   6 25219.6 992.100  11
  -2  19  -6 26355.7 1014.23  16
  -2  19  -6 28436.2 1043.51  17
  -2  19  -6 26660.0 1043.01  15
   2  19   7 9073.56 505.866  11
  -2  19  -7 8457.62 481.672  16
   2  19   7 7969.00 527.099  18
  -2  19  -7 7619.67 499.828  15
   2  19   8 50963.8 1309.26  11
  -2  19  -8 50773.1 1292.76  16
   2  19   8 54091.6 1467.70  18
  -2  19  -8 51766.3 1410.04  15
  -2  20  10 6424.74 360.089  11
   2  20 -10 6303.92 347.757  16
   2  20 -10 6231.34 304.661  17
  -2  20  10 6091.85 323.527  18
   2  20 -10 6376.05 348.044  15
  -2  20   9 18239.8 750.621  11
   2  20  -9 18187.6 740.342  16
  -2  20   9 18622.7 704.855  18
   2  20  -9 19542.0 730.829  17
   2  20  -9 17920.6 727.304  15
   2  20  -8 10946.3 595.007  15
  -2  20   8 10617.6 557.698  18
  -2  20   8 10822.2 606.028  11
   2  20  -8 10423.4 592.206  16
   2  20  -8 10373.4 588.165  17
   2  20  -8 10475.3 584.035  14
   2  20  -7 434.523 189.448  15
   2  20  -7 335.759 179.624  16
  -2  20   7 522.944 196.315  11
   2  20  -7 550.705 185.251  17
  -2  20   7 312.088 159.700  18
   2  20  -7 643.549 207.419  14
   2  20  -6 13142.5 712.733  15
   2  20  -6 12163.7 701.135  10
   2  20  -6 12439.9 711.900  17
  -2  20   6 12420.0 651.645  18
   2  20  -6 12504.9 725.092  14
   2  20  -5 99865.4 2553.34  15
   2  20  -5 98002.2 2601.87  10
  -2  20   5 98503.6 2587.59  11
   2  20  -5 101019. 2596.16  16
  -2  20   5 97758.1 2444.55  18
   2  20  -4 24557.3 995.224  18
  -2  20   4 23318.3 908.800  18
   2  20  -4 23232.4 1034.44  10
   2  20  -4 23983.4 1027.16  14
   2  20  -4 23359.8 983.450  15
   2  20  -4 24508.0 1018.47  11
  -2  20   4 21898.3 977.009  11
   2  20  -4 22826.0 981.894  16
   2  20  -4 23147.7 1003.71  17
   2  20  -4 21823.5 1012.46  13
   2  20  -3 78525.7 2138.27  18
  -2  20   3 78471.9 2026.18  18
  -2  20   3 79490.3 2167.77  11
   2  20  -3 73979.8 2136.61  11
   2  20  -3 82950.2 2263.18  10
   2  20  -3 79762.1 2195.86  14
  -2  20   3 79834.5 3808.39   7
  -2  20   3 80195.9 2195.16  15
   2  20  -3 80672.5 2147.10  15
   2  20  -3 81699.6 2189.39  17
   2  20  -3 79473.4 2151.82  16
   2  20  -3 79835.8 2254.06  13
  -2  20   2 5658.91 457.174  11
  -2  20   2 6291.33 1080.08   7
  -2  20   2 6847.95 511.946  15
   2  20  -2 6618.86 491.980  15
  -2  20   2 7197.87 999.871   8
   2  20  -2 6358.04 480.789  18
   2  20  -2 5811.30 464.852  14
   2  20  -2 6763.58 480.881  16
   2  20  -2 6835.34 492.029  17
   2  20  -1 54374.0 1684.55  13
  -2  20   1 45017.2 2850.25   7
  -2  20   1 53102.5 1639.52  15
   2  20  -1 51702.4 1579.43  15
   2  20  -1 53725.3 1624.98  18
  -2  20   1 52002.8 1579.85  11
   2  20  -1 53049.6 1638.05  11
   2  20  -1 55577.0 1686.15  10
   2  20  -1 49979.6 1533.98  14
  -2  20   1 52944.4 2841.61   8
   2  20  -1 51937.0 1534.44  17
   2  20  -1 53497.2 1558.03  16
  -2  20   1 50340.0 1595.09  16
  -2  20   0 2085.21 292.468  17
   2  20   0 1758.25 243.460  17
  -2  20   0 1580.86 532.275   8
  -2  20   0 1728.08 281.657  15
   2  20   0 1615.97 260.629  15
  -2  20   0 1879.24 619.190   7
   2  20   0 1586.01 238.970  16
   2  20   0 1887.93 275.740  18
   2  20   0 1996.12 254.077  14
   2  20   0 1481.67 280.794  13
   2  20   0 1657.58 271.368  11
   2  20   0 2146.90 305.391  10
  -2  20   0 2162.13 289.570  11
   2  20   1 14760.6 733.764  13
  -2  20  -1 16820.9 1668.67   7
  -2  20  -1 14652.2 768.610  15
   2  20   1 13495.2 705.992  15
   2  20   1 13058.4 725.929  18
  -2  20  -1 13530.1 740.699  17
  -2  20  -1 14721.7 705.931  11
   2  20   1 14436.7 754.541  11
   2  20   1 13205.7 707.328  10
  -2  20  -1 13420.1 718.534  14
  -2  20  -1 12288.7 1419.47   8
  -2  20  -1 15179.5 778.912  16
   2  20   1 13147.7 636.916  16
   2  20   2 4323.78 417.857  18
  -2  20  -2 4239.26 374.382  11
   2  20   2 4333.66 417.372  11
   2  20   2 4119.54 379.903  10
  -2  20  -2 4402.58 425.276  14
  -2  20  -2 4453.92 856.824   8
  -2  20  -2 4630.84 431.382  16
   2  20   2 3418.83 348.648  13
  -2  20  -2 4135.10 412.296  15
  -2  20  -2 3384.20 738.730   7
  -2  20  -3 165366. 5585.02   7
  -2  20  -3 172821. 3885.01  15
   2  20   3 163957. 3619.51  10
  -2  20  -3 162332. 3827.60  16
   2  20   3 165190. 3861.94  18
  -2  20  -3 164921. 3863.21  17
  -2  20  -3 163491. 3649.63  11
   2  20   3 172270. 3865.77  11
  -2  20  -4 11312.4 668.110  15
  -2  20  -4 11924.4 682.399  16
  -2  20  -4 11448.0 689.319  17
   2  20   4 11700.9 693.976  18
   2  20   4 11065.1 656.792  11
  -2  20  -5 95746.2 2485.75  15
  -2  20  -5 94000.1 2458.91  16
  -2  20  -5 95492.2 2485.88  17
   2  20   5 99567.2 2477.22  11
  -2  20  -6 29209.3 1076.71  15
  -2  20  -6 30496.7 1067.88  16
  -2  20  -6 28682.0 1047.49  17
   2  20   6 28645.8 1042.15  11
   2  20   7 8464.84 466.415  11
  -2  20  -7 7851.87 451.373  16
  -2  20  -7 7536.96 472.222  15
  -2  20  -8 61.7171 88.0116  16
   2  20   8 114.039 90.3468  11
   2  20   8 38.3728 109.437  18
  -2  20  -8 138.347 104.623  15
  -2  21   9 21927.7 781.605  11
   2  21  -9 22558.5 787.268  16
  -2  21   9 21213.9 710.692  18
   2  21  -9 21303.0 743.971  17
   2  21  -9 21590.5 759.494  15
   2  21  -8 23353.9 878.485  15
   2  21  -8 23100.0 887.355  17
  -2  21   8 23549.7 829.004  18
  -2  21   8 24010.4 911.948  11
   2  21  -8 23071.8 896.972  16
   2  21  -8 23761.2 896.098  14
   2  21  -7 73881.3 1963.91  15
  -2  21   7 72508.6 1874.84  18
  -2  21   7 71014.0 1971.02  11
   2  21  -7 76312.8 2017.96  17
   2  21  -7 70269.3 1973.65  16
   2  21  -7 72542.8 1993.10  14
   2  21  -6 20200.1 914.113  17
  -2  21   6 19147.4 802.747  18
   2  21  -6 19211.7 859.421  15
   2  21  -6 18873.8 891.820  14
   2  21  -5 31539.5 1154.20  15
  -2  21   5 29925.0 1169.03  11
   2  21  -5 29690.7 1158.91  16
  -2  21   5 29529.7 1049.48  18
   2  21  -5 29855.0 1191.68  10
  -2  21   4 2344.97 284.195  18
   2  21  -4 2516.93 321.399  18
   2  21  -4 1889.85 322.032  10
  -2  21   4 1937.17 294.041  11
   2  21  -4 2302.07 313.717  15
   2  21  -4 2306.02 327.119  11
   2  21  -4 3084.98 353.656  16
   2  21  -4 2383.35 334.979  17
   2  21  -4 2006.50 302.488  14
   2  21  -3 6189.01 481.753  18
  -2  21   3 5868.13 417.760  18
   2  21  -3 6821.40 518.345  11
  -2  21   3 6313.43 503.657  11
   2  21  -3 5446.14 492.707  10
   2  21  -3 5928.25 483.966  14
  -2  21   3 5997.29 1068.89   7
   2  21  -3 5139.14 446.739  15
   2  21  -3 6065.46 517.871  13
   2  21  -3 5914.16 480.122  16
   2  21  -3 6336.22 488.482  17
   2  21  -2 617.657 201.214  17
  -2  21   2 469.702 313.287   8
   2  21  -2 390.055 168.539  15
  -2  21   2 225.720 149.107  15
  -2  21   2 450.233 524.184   7
   2  21  -2 233.237 152.858  16
   2  21  -2 366.260 171.441  18
   2  21  -2 301.863 169.560  14
  -2  21   2 335.602 171.372  11
   2  21  -1 53670.0 1682.45  13
  -2  21   1 48744.9 2965.87   7
  -2  21   1 51689.2 1584.39  11
   2  21  -1 50191.3 1619.58  11
   2  21  -1 52589.8 1667.16  10
  -2  21   1 53210.0 2866.32   8
  -2  21   1 51975.9 1646.30  15
   2  21  -1 51779.9 1593.74  15
   2  21  -1 51150.6 1603.27  18
   2  21  -1 51290.2 1529.53  17
   2  21  -1 52617.0 1561.33  14
  -2  21   1 51367.1 1617.28  16
   2  21  -1 55053.8 1581.42  16
   2  21   0 41635.1 1436.70  13
  -2  21   0 41029.0 2696.21   7
  -2  21   0 44171.7 1413.50  11
   2  21   0 46090.2 1496.52  11
   2  21   0 45092.6 1477.87  10
  -2  21   0 46075.3 2722.87   8
   2  21   0 44558.0 1433.02  15
  -2  21   0 43448.7 1475.44  15
  -2  21   0 46277.7 1481.46  17
   2  21   0 45319.5 1479.71  18
   2  21   0 43466.5 1314.97  17
   2  21   0 44673.5 1334.64  14
   2  21   0 45351.4 1371.17  16
   2  21   1 77316.5 2081.44  13
   2  21   1 75321.6 2071.57  10
  -2  21  -1 73996.0 3615.28   8
  -2  21  -1 78527.1 2155.28  15
  -2  21  -1 77465.6 2040.20  11
   2  21   1 75710.2 2118.58  11
   2  21   1 72127.0 2098.21  18
  -2  21  -1 76462.2 2131.39  17
  -2  21  -1 75593.9 2130.31  16
  -2  21  -1 77880.5 3769.71   7
   2  21   2 25852.4 984.563  13
   2  21   2 26175.9 992.772  10
  -2  21  -2 26431.9 2068.09   8
  -2  21  -2 24266.4 1995.51   7
  -2  21  -2 27346.4 997.943  11
   2  21   2 24969.8 1055.05  11
  -2  21  -2 25474.5 1065.60  15
  -2  21  -2 26852.8 1094.68  16
   2  21   2 24736.4 1051.51  18
   2  21   3 5129.78 457.802  18
  -2  21  -3 4758.38 446.529  17
  -2  21  -3 5617.22 414.083  11
   2  21   3 5659.97 475.827  11
  -2  21  -3 5652.84 478.655  15
   2  21   3 5030.05 384.276  10
  -2  21  -3 5500.53 474.989  16
  -2  21  -4 9056.40 604.024  16
  -2  21  -4 9585.08 611.083  15
  -2  21  -4 10607.3 642.770  17
   2  21   4 9514.81 623.791  18
   2  21   4 10238.5 622.972  11
  -2  21  -5 33014.7 1192.65  16
  -2  21  -5 35711.4 1235.14  15
   2  21   5 34791.0 1249.26  18
  -2  21  -5 36271.4 1249.11  17
   2  21   5 35528.7 1216.91  11
  -2  21  -6 8590.52 526.283  15
  -2  21  -6 8245.66 498.444  16
   2  21   6 8498.34 507.050  11
  -2  21  -7 37344.1 1142.25  15
  -2  21  -7 38473.9 1094.88  16
   2  21   7 38095.1 1091.18  11
   2  22  -9 2968.40 247.487  16
   2  22  -9 2764.28 232.422  15
  -2  22   9 2434.01 197.010  18
   2  22  -9 2913.99 231.368  17
  -2  22   9 3366.70 263.369  11
   2  22  -8 14489.3 639.601  16
  -2  22   8 13985.1 636.871  11
   2  22  -8 14113.2 618.066  15
  -2  22   8 13521.3 556.414  18
   2  22  -8 13240.3 609.428  17
   2  22  -7 104.552 131.780  17
   2  22  -7 52.5609 135.121  14
   2  22  -7 96.9548 138.256  15
  -2  22   7 201.614 121.980  18
   2  22  -6 6834.59 479.204  15
   2  22  -6 6069.87 473.855  17
   2  22  -6 6368.05 484.793  14
  -2  22   6 6361.61 423.800  18
  -2  22   5 14152.2 653.175  18
   2  22  -5 14789.4 778.861  10
  -2  22   5 14127.0 747.376  11
   2  22  -5 13238.4 705.212  15
   2  22  -5 13387.6 723.702  16
  -2  22   4 76336.1 2017.22  18
   2  22  -4 82494.7 2170.93  18
   2  22  -4 81461.9 2244.12  14
   2  22  -4 80857.0 2278.34  10
  -2  22   4 84653.2 2248.48  11
   2  22  -4 82191.6 2233.70  11
   2  22  -4 85749.0 2224.01  15
   2  22  -4 83923.9 2231.59  16
   2  22  -4 85025.7 2253.19  17
   2  22  -3 14103.2 733.850  16
   2  22  -3 12904.3 703.395  17
   2  22  -3 12109.7 729.923  10
  -2  22   3 12681.2 607.715  18
   2  22  -3 13122.2 699.306  18
   2  22  -3 13170.2 716.320  14
   2  22  -3 13589.9 761.426  13
   2  22  -3 12989.9 694.451  15
   2  22  -3 12660.2 715.392  11
  -2  22   3 11812.6 684.924  11
  -2  22   2 219208. 4690.14  11
  -2  22   2 221034. 7105.32   7
   2  22  -2 217256. 4656.06  14
   2  22  -2 219135. 4650.73  17
   2  22  -2 214035. 4663.55  18
   2  22  -2 213019. 4628.17  16
  -2  22   2 202763. 4687.89  15
   2  22  -2 208835. 4636.29  15
   2  22  -1 136.568 143.097  16
  -2  22   1 126.503 146.122  16
  -2  22   1 255.310 340.517   8
  -2  22   1 29.5703 149.071  11
   2  22  -1 65.1030 164.098  11
   2  22  -1-33.3355 164.655  10
   2  22  -1 92.3871 142.288  18
   2  22  -1 355.689 174.257  15
  -2  22   1 32.4339 169.919  15
  -2  22   1 455.771 484.368   7
   2  22  -1-26.7519 132.139  14
   2  22  -1 100.849 166.042  13
   2  22  -1 105.050 145.032  17
   2  22   0 5145.50 403.108  16
  -2  22   0 5804.02 985.574   8
  -2  22   0 4816.22 411.523  11
   2  22   0 4483.97 434.353  11
   2  22   0 5274.83 457.752  10
   2  22   0 5172.79 451.864  18
   2  22   0 4855.35 372.141  17
   2  22   0 4823.43 373.352  14
  -2  22   0 6147.28 1083.39   7
  -2  22   0 5173.57 467.146  15
   2  22   0 5640.46 453.600  15
   2  22   0 5373.42 456.896  13
  -2  22  -1 6202.69 501.396  16
  -2  22  -1 6943.11 1090.46   8
   2  22   1 6889.78 529.522  11
  -2  22  -1 6665.01 474.798  11
  -2  22  -1 5930.62 491.087  17
   2  22   1 5647.27 474.543  18
   2  22   1 5802.41 462.739  10
   2  22   1 7191.90 503.268  13
  -2  22  -1 6225.67 1038.48   7
  -2  22  -1 6518.86 510.261  15
   2  22   2 45377.3 1515.39  18
  -2  22  -2 48053.5 1541.74  15
  -2  22  -2 46676.8 1528.69  16
   2  22   2 45564.1 1401.45  10
   2  22   2 46470.2 1521.41  11
  -2  22  -2 47752.3 1417.66  11
  -2  22  -3 10907.9 667.717  17
   2  22   3 12482.6 699.105  18
  -2  22  -3 10284.9 636.887  15
  -2  22  -3 11896.0 677.183  16
   2  22   3 10859.9 545.745  10
   2  22   3 10881.1 646.257  11
  -2  22  -4 71980.7 2019.12  16
   2  22   4 75103.2 2067.81  18
  -2  22  -4 75484.6 2062.59  17
  -2  22  -4 73497.4 2031.59  15
   2  22   4 73865.4 2028.19  11
   2  22   5 83.9211 143.822  18
  -2  22  -5 104.914 129.562  16
  -2  22  -5 108.021 141.488  15
   2  22   5 77.1433 144.359  11
  -2  22  -5 189.302 151.817  17
  -2  22  -6 60833.0 1580.29  16
   2  22   6 60096.3 1564.73  11
  -2  22  -6 59901.5 1606.70  15
  -2  22  -7 792.183 162.115  15
   2  22   7 527.366 131.787  11
  -2  22  -7 670.075 137.266  16
  -2  23   8 760.394 129.175  18
   2  23  -8 643.771 148.939  16
   2  23  -8 704.582 144.119  15
  -2  23   8 902.756 165.621  11
   2  23  -8 663.099 152.818  17
   2  23  -7 57591.1 1574.08  14
   2  23  -7 56624.5 1563.72  17
  -2  23   7 53649.6 1396.56  18
   2  23  -7 57192.3 1524.47  15
   2  23  -6 20429.3 875.456  14
   2  23  -6 23813.2 896.581  15
   2  23  -6 21759.5 901.069  17
  -2  23   6 21469.4 772.530  18
  -2  23   5 9971.40 516.079  18
   2  23  -5 11755.2 623.172  15
   2  23  -5 10630.4 626.575  14
   2  23  -5 11193.4 632.900  16
  -2  23   5 9442.83 589.217  11
   2  23  -4 4137.28 427.139  10
   2  23  -4 3804.67 372.154  15
   2  23  -4 4241.90 373.918  18
   2  23  -4 4213.09 407.335  17
  -2  23   4 4009.52 328.581  18
   2  23  -4 4418.86 410.024  14
   2  23  -4 4741.83 417.324  16
   2  23  -4 4278.32 399.391  11
  -2  23   4 4209.82 397.895  11
   2  23  -3 6432.68 478.828  15
   2  23  -3 5279.64 427.901  18
   2  23  -3 4556.33 420.976  17
   2  23  -3 5541.92 461.902  14
   2  23  -3 6306.08 478.681  16
  -2  23   3 5234.74 448.027  11
   2  23  -3 5762.46 478.823  11
   2  23  -2 1629.22 264.101  16
   2  23  -2 2070.75 292.417  18
  -2  23   2 1204.57 244.979  15
   2  23  -2 1917.57 286.859  15
   2  23  -2 1342.95 245.863  17
   2  23  -2 2030.36 289.878  14
   2  23  -2 1435.29 294.693  10
  -2  23   2 1134.00 230.816  11
   2  23  -1 22911.3 991.297  10
  -2  23   1 22100.2 979.409  15
   2  23  -1 20542.2 907.104  15
   2  23  -1 22850.8 955.223  18
   2  23  -1 22507.0 883.284  17
   2  23  -1 24159.4 906.577  14
   2  23  -1 21493.0 884.451  16
   2  23  -1 24787.5 1028.20  13
  -2  23   1 23248.2 952.618  11
   2  23   0 12042.4 586.518  17
   2  23   0 13396.0 715.082  18
  -2  23   0 14140.2 701.911  11
   2  23   0 14598.1 763.606  11
   2  23   0 13896.7 710.824  15
  -2  23   0 15342.4 778.702  15
   2  23   0 13658.9 650.935  16
   2  23   0 13956.5 735.187  10
   2  23   1 49526.2 1585.68  18
   2  23   1 51379.1 1620.85  11
  -2  23  -1 51269.7 1519.03  11
  -2  23  -1 51268.7 1625.10  15
   2  23   1 53916.3 1580.14  10
   2  23   2 12352.6 694.754  18
   2  23   2 13223.8 717.476  11
  -2  23  -2 13374.0 641.433  11
  -2  23  -2 13038.9 713.858  15
  -2  23  -2 13135.5 728.846  16
   2  23   2 12554.6 626.970  10
  -2  23  -3 42398.8 1382.32  16
   2  23   3 39010.6 1332.90  11
  -2  23  -3 39630.1 1361.01  17
   2  23   3 40706.1 1360.72  18
  -2  23  -3 39534.9 1348.96  15
  -2  23  -4 28.1792 144.877  17
  -2  23  -4 109.873 146.552  16
  -2  23  -4 55.2643 142.065  15
   2  23   4 195.539 149.038  18
   2  23   4 161.395 153.425  11
  -2  23  -5 5459.26 403.477  16
   2  23   5 5431.44 402.600  11
   2  23   5 5247.74 398.935  18
  -2  23  -5 5492.44 404.721  15
  -2  23  -6 831.153 164.219  16
  -2  23  -6 1131.62 188.475  15
   2  23   6 804.333 175.966  18
   2  23   6 899.623 164.076  11
   2  24  -7 268.232 127.614  15
  -2  24   7 307.820 94.1648  18
   2  24  -7 419.784 144.042  17
   2  24  -6 11727.3 568.812  15
   2  24  -6 10992.7 572.163  16
  -2  24   6 10237.5 458.555  18
   2  24  -5 42186.4 1318.52  16
  -2  24   5 41985.3 1325.80  11
   2  24  -5 41635.8 1331.57  14
   2  24  -5 42016.3 1288.08  15
   2  24  -5 43269.1 1343.37  17
  -2  24   5 38935.5 1118.66  18
   2  24  -4 31877.7 1141.13  17
   2  24  -4 31450.9 1121.94  16
  -2  24   4 33297.1 1160.16  11
   2  24  -4 30740.4 1126.27  14
   2  24  -4 32403.4 1118.23  15
   2  24  -4 32586.4 1189.23  10
   2  24  -3 81177.9 2120.14  16
  -2  24   3 80235.4 2139.80  11
   2  24  -3 80166.1 2171.92  11
   2  24  -3 79865.4 2122.98  14
   2  24  -3 82197.1 2119.47  15
   2  24  -3 81242.0 2126.70  17
   2  24  -3 82068.6 2090.19  18
   2  24  -2 26178.0 981.911  18
   2  24  -2 24069.6 939.262  17
   2  24  -2 24636.6 949.581  16
  -2  24   2 24552.6 979.967  11
   2  24  -2 26192.7 964.221  14
   2  24  -2 23926.7 956.025  15
   2  24  -2 24454.5 1029.60  10
   2  24  -1 31455.9 1050.51  17
   2  24  -1 33142.6 1156.67  18
   2  24  -1 29683.8 1056.11  16
   2  24  -1 31509.5 1048.23  14
  -2  24   1 31325.0 1124.71  11
   2  24  -1 32686.2 1193.85  10
  -2  24   1 31831.8 1186.70  15
   2  24  -1 32341.9 1133.44  15
  -2  24   0 368.424 188.539  15
   2  24   0 401.215 171.215  18
   2  24   0 370.440 170.750  11
  -2  24   0 1031.10 206.703  11
   2  24   0 667.294 194.275  10
  -2  24   0 575.902 202.944  16
   2  24   1 16172.8 773.299  18
   2  24   1 15285.0 779.398  11
  -2  24  -1 16874.0 736.831  11
  -2  24  -1 17350.9 815.791  15
   2  24   1 16840.7 754.579  10
   2  24   2 18556.1 830.879  18
   2  24   2 18491.6 845.137  11
  -2  24  -2 18772.5 748.457  11
  -2  24  -2 19844.6 873.658  15
  -2  24  -2 18198.2 841.686  16
   2  24   2 17659.7 732.453  10
  -2  24  -3 39011.7 1296.44  16
  -2  24  -3 39607.7 1299.52  15
   2  24   3 38549.4 1280.39  18
   2  24   3 41129.8 1309.97  11
  -2  24  -4 13607.4 654.718  16
  -2  24  -4 12857.7 639.798  15
   2  24   4 11978.1 625.225  18
   2  24   4 12079.2 616.763  11
  -2  24  -5 56809.1 1505.19  16
  -2  24  -5 55591.5 1506.08  15
   2  24   5 55123.3 1514.61  18
   2  24   5 54628.1 1477.24  11
  -2  24  -6 18331.9 651.588  16
  -2  24  -6 18849.4 678.778  15
   2  24   6 18718.0 685.152  18
   2  24   6 20174.2 662.004  11
   2  25  -7 8523.98 397.377  15
   2  25  -7 8470.57 428.495  17
   2  25  -6 60127.9 1577.26  16
   2  25  -6 61017.0 1540.69  15
   2  25  -5 1891.45 248.119  14
   2  25  -5 1620.35 225.081  15
   2  25  -5 2022.14 261.042  17
   2  25  -5 2080.33 261.140  16
  -2  25   5 1872.97 249.035  11
   2  25  -4 1801.56 252.604  14
   2  25  -4 2288.12 272.103  15
   2  25  -4 2072.50 268.551  16
   2  25  -4 2044.73 272.168  17
  -2  25   4 1770.98 256.492  11
   2  25  -3 227.166 137.481  18
   2  25  -3 197.142 142.784  17
   2  25  -3 380.265 168.861  11
   2  25  -3 245.471 128.664  14
   2  25  -3 122.216 135.044  15
   2  25  -3 269.884 152.541  16
  -2  25   3 233.069 140.663  11
   2  25  -2 4503.94 371.641  18
   2  25  -2 4863.10 378.945  17
   2  25  -2 4009.91 353.947  16
  -2  25   2 4280.10 378.627  11
   2  25  -2 4669.90 370.513  14
   2  25  -2 4890.48 416.411  10
   2  25  -2 4373.74 373.183  15
   2  25  -1 2815.83 287.986  16
   2  25  -1 2571.91 262.789  14
   2  25  -1 2681.76 299.573  18
   2  25  -1 2582.90 269.133  17
  -2  25   1 2180.71 275.813  11
   2  25  -1 2568.50 312.689  10
  -2  25   1 2829.47 319.147  15
   2  25  -1 2768.29 296.988  15
   2  25   0 29326.3 1045.54  18
   2  25   0 29785.7 1102.01  11
  -2  25   0 28821.4 1012.36  11
  -2  25   0 28622.4 1083.90  15
   2  25   0 28639.4 1051.60  10
   2  25   1 260.450 141.510  18
  -2  25  -1 176.883 124.232  11
  -2  25  -1 559.692 199.577  15
   2  25   1 394.303 153.438  10
   2  25   1 281.408 177.263  11
   2  25   2 49725.4 1500.50  18
  -2  25  -2 54280.7 1569.94  16
   2  25   2 54751.0 1570.77  11
   2  25   2 52695.5 1393.97  10
  -2  25  -2 51444.3 1546.42  15
  -2  25  -3 1163.16 218.182  16
  -2  25  -3 1008.51 200.663  15
   2  25   3 826.269 189.682  18
   2  25   3 827.154 198.478  11
  -2  25  -4 17929.5 725.875  16
   2  25   4 17450.8 712.620  11
   2  25   4 17355.0 713.817  18
  -2  25  -4 18307.6 734.456  15
  -2  25  -5 517.838 138.445  16
  -2  25  -5 658.121 153.502  15
   2  25   5 489.311 142.352  18
   2  25   5 434.010 132.844  11
   2  26  -6 199.648 97.5746  15
   2  26  -6 210.678 108.436  16
  -2  26   6 165.673 105.697  11
   2  26  -5 23994.4 826.704  16
  -2  26   5 23285.6 832.444  11
   2  26  -5 24037.4 841.824  14
   2  26  -5 24352.6 803.653  15
   2  26  -5 24107.4 842.437  17
   2  26  -4 37046.8 1108.03  16
  -2  26   4 34861.7 1104.35  11
   2  26  -4 35832.5 1106.98  14
   2  26  -4 35569.0 1076.63  15
   2  26  -4 33731.6 1091.75  17
   2  26  -3 43605.4 1270.45  16
   2  26  -3 42464.0 1318.63  11
  -2  26   3 45252.3 1314.51  11
   2  26  -3 43234.5 1261.69  14
   2  26  -3 45114.8 1282.85  15
   2  26  -3 43823.0 1273.71  17
   2  26  -2 10008.0 515.550  18
   2  26  -2 11067.8 525.007  17
   2  26  -2 9185.60 496.528  16
   2  26  -2 9914.49 498.091  14
   2  26  -2 11429.9 559.554  15
   2  26  -2 9827.16 567.852  10
  -2  26   2 9734.26 533.009  11
   2  26  -1 19623.1 766.106  18
   2  26  -1 20398.1 831.102  10
  -2  26   1 17874.4 747.324  11
   2  26   0 3639.12 327.313  18
  -2  26   0 4122.73 330.551  11
   2  26   0 3938.06 353.973  11
  -2  26   0 3789.16 355.740  15
   2  26   0 2879.83 309.881  10
   2  26   1 112.356 124.131  18
  -2  26  -1 244.243 128.512  11
  -2  26  -1 225.432 136.032  15
   2  26   1 227.040 146.140  11
   2  26   1 98.2061 135.796  10
  -2  26  -2 2808.98 295.593  16
  -2  26  -2 2629.65 288.287  15
   2  26   2 2887.61 291.589  18
   2  26   2 2593.70 285.549  11
  -2  26  -3 14177.3 631.012  16
  -2  26  -3 13725.4 620.918  15
   2  26   3 13677.3 598.926  18
   2  26   3 13568.9 616.348  11
  -2  26  -4 12501.4 548.990  16
  -2  26  -4 13557.3 569.205  15
   2  26   4 12357.8 531.364  18
   2  26   4 12897.2 554.871  11
   2  27  -5 12414.7 503.307  16
  -2  27   5 12351.8 512.752  11
   2  27  -5 11885.8 505.140  17
   2  27  -5 11947.5 471.935  15
   2  27  -4 157.610 105.421  15
   2  27  -4 149.957 104.924  16
   2  27  -4 101.885 104.154  17
  -2  27   4 17.7893 98.2532  11
   2  27  -3 9180.37 454.086  15
   2  27  -3 9030.72 450.836  16
  -2  27   3 8856.09 465.866  11
  -2  27   2 9113.35 473.977  11
   2  27  -2 9457.45 514.406  11
   2  27  -2 7847.67 416.313  18
  -2  27   1 23322.4 799.499  11
   2  27  -1 21561.9 763.752  18
  -2  27   0 17636.3 660.673  11
   2  27   0 19165.9 764.282  11
   2  27   0 17898.9 685.479  18
   2  27   1 32738.1 1057.29  11
  -2  27  -1 32979.8 1056.01  15
   2  27   1 31316.1 975.866  18
   2  27   2 11471.5 543.420  11
  -2  27  -2 10891.6 531.401  15
   2  27   2 10898.5 499.998  18
   2  27   3 23074.9 792.449  11
  -2  27  -3 24523.5 812.078  15
   2  27   3 25090.9 776.843  18
  -2  28   3 5043.09 315.517  11
  -2  28   2 37609.4 1034.21  11
  -2  28   1 5485.70 324.249  11
   2  28  -1 5297.20 302.495  18
  -2  28   0 4275.37 270.618  11
   2  28   0 4400.41 326.952  11
   2  28   0 3876.16 264.593  18
   2  28   1 5146.31 340.191  11
   2  28   1 4322.48 280.644  18
   2  28   2 10062.7 466.481  11
   2  28   2 10117.7 415.916  18
  -2  28  -2 10385.7 465.700  15
   3   0 -13 115.943 121.498   5
   3   0 -12 171009. 3877.60   5
   3   0 -11 136.993 150.510   5
   3   0 -11-135.442 361.287   2
  -3   0  11 437.123 359.838   4
   3   0 -10 78797.0 2212.69   5
  -3   0  10 76429.5 3704.86   4
   3   0 -10 78454.9 3639.39   2
   3   0  -9 219.335 151.596   5
   3   0  -9 368.796 391.970   2
  -3   0   9 783.212 416.209   4
   3   0  -8 59682.8 1713.89   5
  -3   0   8 66371.1 3037.04   4
   3   0  -8 59361.5 2812.86   2
   3   0  -7 367.466 262.001   3
  -3   0   7 94.0209 189.628   4
   3   0  -7 358.373 285.672   2
  -3   0   6 177181. 4916.11   4
   3   0  -6 172136. 4853.68   3
   3   0  -6 169509. 4772.94   2
   3   0  -6 172543. 3998.84   9
   3   0  -5 183.491 213.621   3
   3   0  -5-60.5551 202.492   2
   3   0  -5 133.749 150.771   9
   3   0  -4 426090. 8962.56   3
   3   0  -4 418732. 8948.81   2
   3   0  -4 423572. 8500.10   9
   3   0  -3-78.9952 168.955   2
   3   0  -2 1577.52 278.780   2
  -3   0   1 87.5970 124.907   1
  -3   0   0 298951. 6238.13   1
   3   0   1 378.934 170.933   4
  -3   0  -1 185.054 179.028   1
   3   0   2 7289.68 633.577   4
  -3   0  -2 6626.08 602.619   1
   3   0   3 122.729 163.702   4
  -3   0  -3 119.091 169.815   1
  -3   0  -4 189589. 4255.61   8
   3   0   4 205082. 5427.09   4
  -3   0  -4 202319. 5350.59   1
   3   0   6 30193.3 1104.73   6
  -3   0  -6 28553.3 1070.78   5
   3   0   7-276.552 241.466   4
  -3   0  -7-129.796 370.131   2
  -3   0  -7 64.2434 155.314   5
   3   0   7 99.1842 145.294   6
   3   0   8 59155.6 1811.21   6
  -3   0  -8 60748.0 1790.98   5
   3   0   9-70.6129 170.718   6
   3   0  10 87382.1 2313.36   6
   3   0  11-21.7492 124.042   6
   3  -1 -13 161.104 124.990   5
   3  -1 -12 663.813 199.842   5
   3  -1 -11 19122.5 905.708   5
  -3  -1  11 16937.3 1700.18   4
   3  -1 -10 22569.3 1000.63   5
  -3  -1  10 22313.2 1928.94   4
   3  -1 -10 22454.8 1873.35   2
   3  -1  -9 197482. 4398.63   5
  -3  -1   9 200715. 6369.52   4
   3  -1  -9 196134. 6192.97   2
   3  -1  -8 42381.9 1353.43   5
   3  -1  -8 40458.8 2299.46   2
  -3  -1   8 42724.7 2408.84   4
   3  -1  -7 232991. 6377.54   2
  -3  -1   7 245237. 6553.73   4
   3  -1  -6 24503.5 959.295   9
   3   1  -6 23688.8 1108.26   9
  -3  -1   6 23381.6 1470.46   4
   3  -1  -6 22336.9 1424.03   3
   3  -1  -6 23107.5 1421.58   2
   3   1  -5 10200.1 676.145   9
   3  -1  -5 11587.3 639.533   9
   3  -1  -5 10314.7 852.798   3
   3  -1  -5 10795.3 873.355   2
  -3   1   5 10890.4 592.664   7
   3  -1  -4 48.9095 184.536   2
   3  -1  -4 341.332 170.336   3
   3  -1  -4 229.081 144.392   9
   3   1  -4 139.103 140.287   9
   3  -1  -3 186928. 4416.12   2
   3   1  -3 191994. 4275.61   9
   3  -1  -2 39377.3 1364.12   2
  -3  -1   1 591366. 11489.9   1
  -3  -1   0 15669.5 781.540   1
  -3  -1  -1 739433. 14166.2   1
   3  -1   1 713868. 14166.1   4
  -3  -1  -2 20507.8 1099.62   1
   3  -1   2 22787.7 1159.40   4
   3  -1   3 795.661 289.749   4
  -3  -1  -3 713.942 281.674   1
   3  -1   4 467.069 283.199   4
  -3  -1  -4 225.279 214.432   1
  -3   1  -4 723.894 182.049   8
  -3  -1  -4 804.054 159.596   8
   3  -1   5 140073. 4566.16   4
   3  -1   6 55010.8 1651.47   6
  -3  -1  -6 57599.9 1660.52   5
   3  -1   6 57629.9 2876.95   4
   3  -1   7 212140. 4455.45   6
  -3  -1  -7 210024. 4419.33   5
   3  -1   7 214909. 6613.60   4
   3  -1   8 4504.20 936.707   4
  -3  -1  -8 4429.02 440.601   5
   3  -1   8 5419.93 491.861   6
   3  -1   9 80561.5 2272.73   6
   3  -1  10 59.7434 175.612   6
   3  -1  11 6136.70 413.961   6
   3   2 -13 46340.5 1213.18  16
   3  -2 -13 52266.4 1424.36   5
   3  -2 -12 20934.4 916.031   5
   3  -2 -11 84757.2 3846.42   2
   3   2 -11 78238.0 3695.78   2
   3  -2 -11 87624.8 2359.36   5
  -3  -2  11 90981.4 4065.97   4
  -3   2  11 84790.9 3948.00   4
  -3  -2  10 7085.79 1094.58   4
   3  -2 -10 6714.76 521.684   5
   3  -2 -10 5623.15 1008.06   2
   3  -2  -9 4050.41 784.630   2
   3   2  -9 3130.65 352.443   5
   3  -2  -9 2976.36 353.906   5
  -3  -2   9 2699.95 675.854   4
  -3   2   8 6541.76 471.390  12
   3  -2  -8 7126.74 489.526   5
   3   2  -8 7171.69 493.483   5
  -3  -2   8 5783.13 891.741   4
   3   2  -7 228051. 5328.06   9
  -3  -2   7 242066. 6423.05   4
   3  -2  -7 223935. 6183.68   2
   3  -2  -6 1050.83 347.196   3
   3   2  -6 823.724 235.864   9
   3  -2  -6 1327.80 407.702   2
  -3   2   6 823.689 140.774   7
   3  -2  -5 333379. 6758.95   9
   3   2  -5 335223. 7204.21   9
   3  -2  -5 349276. 7697.20   3
  -3   2   5 335360. 6849.55   7
   3  -2  -5 334957. 7627.22   2
   3  -2  -4 167552. 4264.69   3
   3  -2  -4 177827. 4302.75   2
   3   2  -4 168551. 4043.83   9
   3  -2  -4 168625. 3746.67   9
   3  -2  -3 66819.8 2054.20   3
   3  -2  -3 67754.8 2068.59   2
   3   2  -3 67580.1 1999.37   9
   3  -2  -2 240094. 5240.24   3
   3  -2  -2 250389. 5286.27   2
   3  -2  -1 22911.2 928.276   3
  -3  -2   1 22924.4 944.914   1
  -3  -2   0 129431. 3107.98   1
  -3  -2  -1 103162. 2689.72   1
   3  -2   1 95823.0 2673.21   4
  -3  -2  -2 72513.8 2273.06   1
   3  -2   2 67504.4 2245.70   4
  -3   2  -3 182603. 4220.81   7
  -3  -2  -3 181360. 4728.03   1
   3  -2   3 179637. 4731.26   4
  -3   2  -4 141123. 3410.60   8
   3  -2   4 146965. 4246.93   4
  -3  -2  -4 141012. 4188.34   1
   3  -2   5 87301.9 3396.06   4
   3  -2   6 8087.91 1057.51   4
  -3   2  -6 7377.02 498.583   5
   3   2   6 6936.85 491.706   6
   3  -2   6 6015.52 462.228   6
  -3  -2  -6 6728.37 478.070   5
   3  -2   7 136.443 238.295   4
   3  -2   7 326.107 170.883   6
  -3  -2  -7 159.262 157.370   5
  -3  -2  -7 129.166 390.696   2
  -3  -2  -8 59328.1 1830.07   5
   3  -2   8 56637.5 3212.48   4
  -3  -2  -8 64419.9 3427.09   2
  -3   2  -8 66674.3 3498.02   2
   3  -2   8 58125.8 1845.31   6
   3  -2   9 23466.3 1036.65   6
   3  -2  10 5811.47 470.259   6
   3  -2  11 73388.9 1847.40   6
   3   3 -13 505.162 150.500   5
   3  -3 -13 722.945 174.185   5
   3   3 -13 477.378 117.986  16
   3   3 -12 351.766 162.050   5
   3  -3 -12 494.804 178.656   5
   3  -3 -11 529.548 327.272   2
   3   3 -11 662.385 422.622   2
  -3  -3  11 566.771 428.818   4
  -3   3  11 1135.43 495.909   4
   3   3 -11 937.510 234.339   5
   3  -3 -11 893.986 226.887   5
   3  -3 -10 60448.1 3109.96   2
   3   3 -10 52815.3 2974.87   2
   3   3 -10 61050.8 1826.85   5
   3  -3 -10 57921.7 1796.19   5
  -3  -3  10 59693.1 3214.48   4
  -3   3  10 60335.6 3228.65   4
   3  -3  -9 857.884 428.311   2
   3   3  -9 1105.89 511.030   2
  -3   3   9 1031.06 450.395   4
  -3  -3   9 765.012 426.632   4
   3   3  -9 770.109 206.602   5
   3  -3  -9 921.426 212.869   5
   3   3  -8 130268. 3064.93   5
   3  -3  -8 129741. 3063.74   5
  -3   3   8 133460. 3095.75  12
  -3  -3   8 130183. 4601.75   4
  -3   3   8 137719. 4725.42   4
   3  -3  -8 124941. 4440.79   2
   3   3  -8 135714. 4556.90   2
  -3   3   7 2068.60 502.654   4
  -3  -3   7 1945.11 495.183   4
   3  -3  -7 1790.71 470.152   2
   3   3  -7 2250.51 522.357   2
   3   3  -7 1411.46 325.387   9
   3   3  -6 43784.5 1711.25   9
  -3   3   6 38916.3 1938.46   4
   3   3  -6 40573.6 1950.74   3
  -3  -3   6 41003.3 1965.25   4
   3  -3  -6 40421.7 1949.37   3
  -3   3   6 38684.5 1191.29   7
   3  -3  -6 44608.6 2012.44   2
   3   3  -6 36509.0 1853.48   2
   3  -3  -5 3247.63 292.742   9
   3   3  -5 2940.78 420.885   9
   3  -3  -5 3034.82 480.211   3
  -3   3   5 2614.98 322.612   7
   3  -3  -5 2600.31 462.656   2
   3   3  -5 2262.34 446.972   2
   3   3  -4 30579.6 1328.85   9
   3   3  -4 33096.9 1431.62   3
   3  -3  -4 33522.7 1437.57   3
  -3   3   4 31160.8 1220.15   7
   3  -3  -4 30037.0 1376.26   2
   3   3  -4 33357.7 1452.61   2
   3   3  -3 30517.1 1248.47   9
   3  -3  -3 27856.4 1209.58   2
   3   3  -3 31066.6 1270.07   2
   3  -3  -3 29699.7 1244.17   3
   3   3  -3 32401.8 1288.30   3
   3  -3  -2 155747. 3713.89   2
   3   3  -2 167977. 3766.35   2
   3  -3  -2 164074. 3739.00   3
   3   3  -2 160820. 3733.27   3
   3  -3  -1 33464.8 1173.13   3
   3   3  -1 33475.2 1175.19   3
  -3  -3   1 33955.7 1200.46   1
  -3   3   1 35798.2 1229.65   1
  -3  -3   0 174409. 3929.75   1
  -3   3   0 170545. 3913.44   1
  -3   3  -1 31055.6 1234.71   1
  -3  -3  -1 31117.3 1232.88   1
   3  -3   1 28091.8 1207.39   4
   3   3   1 29167.9 1225.01   4
  -3   3  -2 20631.3 1101.70   1
  -3  -3  -2 22515.7 1134.69   1
   3  -3   2 20940.4 1114.51   4
   3   3   2 19647.2 1093.89   4
   3   3   3 1791.70 364.459   4
   3  -3   3 1782.03 372.943   4
  -3  -3  -3 1319.86 327.121   1
  -3   3  -3 1625.26 365.382   1
  -3   3  -3 1854.33 303.201   7
   3  -3   4 50213.9 2235.28   4
   3   3   4 51109.9 2257.95   4
  -3   3  -4 48973.5 1732.85   8
   3   3   5 19444.2 1483.99   4
   3  -3   5 18558.5 1455.97   4
  -3   3  -5 20186.6 1004.00   8
   3  -3   6 104984. 2641.82   6
   3   3   6 111425. 2682.45   6
  -3  -3  -6 108400. 2644.03   5
  -3   3  -6 108662. 2642.37   5
   3   3   6 103891. 4107.14   4
   3  -3   6 106481. 4143.08   4
   3  -3   7 35340.6 1294.31   6
   3   3   7 34970.8 1288.03   6
  -3   3  -7 36299.4 1288.92   5
  -3  -3  -7 33757.2 1261.16   5
   3   3   7 34669.9 2354.96   4
   3  -3   7 35373.0 2370.71   4
  -3  -3  -7 37077.2 2440.05   2
  -3  -3  -8 84658.9 2314.67   5
  -3   3  -8 83289.3 2299.72   5
   3  -3   8 81599.7 2317.57   6
   3   3   8 82372.4 2323.45   6
  -3   3  -8 88619.6 4002.05   2
  -3  -3  -8 79892.6 3808.03   2
   3  -3   8 87092.1 4020.79   4
   3   3   8 87384.4 4034.19   4
   3   3   9 4279.15 443.027   6
   3  -3   9 4935.46 458.414   6
   3  -3  10 114.269 141.137   6
   3   3  10 289.067 172.449   6
   3   3  11 326.454 147.043   6
   3  -3  11 383.088 148.127   6
   3   4 -13 14430.6 549.974  16
   3   4 -13 15858.6 668.608   5
   3  -4 -13 15292.1 652.541   5
   3   4 -12 19369.3 854.146   5
   3  -4 -12 18789.5 836.260   5
   3  -4 -11 3122.71 758.346   2
   3   4 -11 4558.38 875.130   2
   3   4 -11 5182.47 458.941   5
   3  -4 -11 4863.29 447.902   5
   3  -4 -10 17770.2 1671.88   2
   3   4 -10 18334.7 1701.38   2
   3   4 -10 20947.5 947.280   5
   3  -4 -10 21130.6 946.837   5
  -3   4  10 21607.2 1863.87   4
  -3  -4  10 19902.6 1806.09   4
   3  -4  -9 8069.47 1089.90   2
   3   4  -9 7239.34 1058.17   2
   3   4  -9 7215.29 522.935   5
   3  -4  -9 7392.44 528.580   5
  -3  -4   9 7450.48 1058.35   4
  -3   4   9 7935.64 1103.11   4
   3  -4  -8 10643.0 609.781   5
   3   4  -8 12945.5 659.259   5
  -3   4   8 11957.5 652.178  12
  -3   4   8 11916.5 1249.15   4
  -3  -4   8 14898.8 1370.15   4
   3  -4  -8 11514.0 1182.88   2
   3   4  -8 15007.4 1371.59   2
  -3   4   7 376.627 268.611   4
  -3  -4   7 646.972 309.149   4
   3   4  -7 552.770 262.830   9
   3  -4  -7 179.445 300.117   2
   3   4  -7 361.468 328.586   2
  -3   4   6 123832. 3814.59   4
   3   4  -6 115570. 3724.59   3
  -3  -4   6 122612. 3786.09   4
   3  -4  -6 117681. 3728.11   3
  -3   4   6 114989. 2793.64   7
   3   4  -6 116512. 3403.21   9
   3  -4  -6 112720. 3650.03   2
   3   4  -6 121780. 3787.53   2
   3   4  -5 83462.1 2739.73   3
   3  -4  -5 86537.8 2788.77   3
  -3   4   5 82825.5 2295.77   7
   3  -4  -5 81443.3 1903.22   9
   3   4  -5 78250.7 2538.11   9
   3  -4  -5 75670.3 2655.48   2
   3   4  -5 76873.2 2672.04   2
   3   4  -4 16267.1 974.800   3
   3  -4  -4 15641.9 953.632   3
  -3   4   4 17232.1 891.094   7
   3   4  -4 16346.4 957.866   9
   3   4  -4 15350.2 952.790   2
   3  -4  -4 16814.3 981.876   2
   3  -4  -3 294581. 6386.39   3
   3   4  -3 293920. 6392.81   3
  -3   4   3 294446. 6391.90   7
   3   4  -3 292640. 6471.83   9
   3   4  -3 302365. 6417.06   2
   3  -4  -3 299642. 6385.63   2
   3  -4  -2 58809.8 1762.02   2
   3   4  -2 58859.7 1756.27   2
   3  -4  -2 59149.1 1775.17   3
   3   4  -2 55532.7 1738.93   3
   3  -4  -1 70514.4 1966.28   3
   3   4  -1 73817.3 1977.75   3
  -3   4   1 72507.8 1998.03   1
  -3  -4   1 73653.8 1987.84   1
  -3   4   0 15183.6 767.754   1
  -3  -4   0 15039.7 762.508   1
  -3  -4  -1 67556.0 2011.96   1
  -3   4  -1 64297.2 1992.17   1
   3  -4   1 65763.7 2028.55   4
   3   4   1 62348.9 2004.84   4
   3   4   2 90362.0 2748.48   4
   3  -4   2 89418.5 2736.65   4
  -3  -4  -2 97979.7 2786.97   1
  -3   4  -2 98312.1 2811.58   1
  -3   4  -2 95020.5 2682.35   7
   3  -4   3 260581. 6299.34   4
   3   4   3 264317. 6336.21   4
  -3   4  -3 267952. 6318.26   1
  -3  -4  -3 258948. 6275.63   1
  -3   4  -3 262525. 5924.78   8
  -3   4  -3 267266. 5859.27   7
  -3   4  -4 26373.0 1260.13   8
   3   4   4 26364.3 1581.01   4
   3  -4   4 29414.7 1651.36   4
   3   4   5 18045.4 758.186   6
  -3   4  -5 17195.1 732.621   5
  -3   4  -5 17286.3 984.559   8
   3  -4   5 16620.5 1369.10   4
   3   4   5 18004.4 1420.15   4
   3  -4   6 1993.03 281.071   6
   3   4   6 1961.64 277.293   6
  -3   4  -6 2064.77 277.142   5
  -3  -4  -6 1901.26 268.906   5
   3  -4   6 1980.50 552.101   4
   3   4   6 2597.95 619.696   4
   3  -4   7 18017.3 1670.07   4
   3   4   7 17999.2 1681.58   4
   3   4   7 17180.7 862.927   6
   3  -4   7 18576.2 873.735   6
  -3   4  -7 18752.7 867.213   5
  -3  -4  -7 18254.8 861.019   5
  -3  -4  -7 16180.8 1566.21   2
  -3   4  -7 18344.2 1653.94   2
  -3   4  -8 300.415 157.938   5
  -3  -4  -8 534.062 193.394   5
  -3  -4  -8 138.187 341.306   2
  -3   4  -8 277.863 396.218   2
   3  -4   8 137.244 158.613   6
   3   4   8 696.860 219.444   6
   3   4   8-146.867 512.965   4
   3  -4   9 89698.6 2416.99   6
   3   4   9 90364.4 2434.29   6
   3   4  10 24264.4 964.867   6
   3  -4  10 23564.3 950.353   6
   3   4  11 24278.2 829.007   6
   3  -4  11 25364.0 838.461   6
   3   5 -13 1491.57 207.466   5
   3  -5 -13 1747.39 221.185   5
   3   5 -13 1576.59 178.722  16
   3  -5 -12 4589.97 399.023   5
   3   5 -12 4177.71 380.078   5
   3   5 -12 5175.91 388.880  16
   3  -5 -11 40491.3 1372.13   5
   3   5 -11 38707.8 1356.29   5
   3  -5 -11 37821.5 2415.73   2
   3   5 -11 36056.0 2354.55   2
   3   5 -10 24858.5 1034.11   5
   3  -5 -10 23678.1 1015.40   5
  -3  -5  10 23631.3 1956.91   4
  -3   5  10 26795.4 2059.61   4
   3  -5 -10 22979.6 1856.74   2
   3   5 -10 24716.2 1972.41   2
   3   5  -9 96490.0 2502.43   5
   3  -5  -9 99094.1 2523.26   5
  -3  -5   9 95479.2 4021.15   4
  -3   5   9 105637. 4203.64   4
   3  -5  -9 94335.5 3932.82   2
   3   5  -9 101876. 4048.36   2
  -3   5   8 24271.2 1801.18   4
  -3  -5   8 26094.9 1819.53   4
   3  -5  -8 27162.9 1839.55   2
   3   5  -8 23131.5 1714.67   2
   3   5  -8 25421.0 976.367   5
   3  -5  -8 25997.1 982.165   5
   3   5  -8 25268.3 915.161  17
   3   5  -7 82005.8 2845.08   9
  -3  -5   7 83904.9 3213.23   4
  -3   5   7 80376.4 3199.46   4
   3   5  -7 79378.9 3138.27   2
   3  -5  -7 80738.8 3166.06   2
   3   5  -6 1124.74 330.236   3
  -3  -5   6 1884.34 437.078   4
  -3   5   6 848.679 321.451   4
   3  -5  -6 1426.83 386.669   3
   3   5  -6 1316.81 329.214   9
   3  -5  -6 1417.26 398.537   2
   3   5  -6 529.913 306.062   2
  -3   5   6 1449.18 255.982   7
   3   5  -5 19847.2 1216.09   3
   3  -5  -5 19988.9 1206.38   3
   3   5  -5 22409.6 1230.94   9
  -3   5   5 19997.2 1005.12   7
   3   5  -5 19250.8 1202.11   2
   3  -5  -5 20846.0 1223.14   2
   3   5  -4 3965.67 485.293   3
   3  -5  -4 4153.03 501.561   3
   3   5  -4 4143.03 516.808   9
  -3   5   4 4585.87 490.986   7
   3  -5  -4 4755.16 532.166   2
   3   5  -4 5443.51 567.306   2
   3   5  -3 95324.4 2669.73   3
   3  -5  -3 96505.0 2673.91   3
   3   5  -3 97829.2 2806.28   9
  -3   5   3 96503.8 2738.01   7
   3  -5  -3 100392. 2667.64   2
   3   5  -3 94925.0 2648.56   2
  -3   5   2 926.121 238.665   1
   3  -5  -2 820.996 211.760   2
   3   5  -2 850.888 216.067   2
  -3  -5   2 762.491 213.052   1
   3   5  -2 1021.82 247.088   9
   3  -5  -2 1075.18 228.125   3
   3   5  -2 756.709 188.297   3
  -3  -5   1 431942. 8471.17   1
  -3   5   1 423960. 8494.58   1
   3  -5  -1 423555. 8476.63   3
   3   5  -1 423468. 8479.38   3
  -3   5   1 424620. 8878.52   7
  -3  -5   0 3601.40 364.183   1
  -3   5   0 2870.44 350.202   1
   3   5   0 3493.47 407.416   9
  -3   5   0 2808.47 393.448   7
  -3  -5  -1 66429.9 2014.66   1
  -3   5  -1 64992.3 2009.08   1
   3  -5   1 63409.8 2014.14   4
   3   5   1 63627.8 2009.13   4
  -3   5  -1 69115.3 2176.37   7
   3   5   2 787.122 243.362   4
   3  -5   2 438.962 209.067   4
  -3   5  -2 688.168 231.669   7
  -3   5  -2 964.109 262.075   1
  -3  -5  -2 1150.60 290.327   1
  -3   5  -3 1030.99 260.254   7
  -3  -5  -3 1529.23 349.337   1
  -3   5  -3 1412.51 345.220   1
  -3   5  -3 749.732 242.356   8
   3  -5   3 931.756 307.346   4
   3   5   3 814.241 268.530   4
   3  -5   4 3130.45 543.866   4
   3   5   4 2767.99 525.886   4
   3   5   4 3204.71 354.945   9
  -3   5  -4 3259.02 453.210   8
   3  -5   5 136339. 4458.05   4
   3   5   5 139285. 4525.15   4
  -3   5  -5 129966. 3618.34   8
   3  -5   5 134165. 3037.35   6
   3   5   5 134851. 3047.46   6
  -3  -5  -5 132213. 3015.47   5
  -3   5  -5 135409. 3025.43   5
   3  -5   6 12717.0 677.504   6
   3   5   6 13760.1 696.082   6
  -3   5  -6 13127.4 670.006   5
  -3  -5  -6 12902.3 666.320   5
   3   5   6 15226.4 1412.44   4
  -3   5  -7 181012. 6006.89   2
  -3  -5  -7 186073. 6036.88   2
   3  -5   7 199532. 6248.02   4
   3   5   7 188068. 6140.78   4
  -3  -5  -7 178044. 4080.18   5
  -3   5  -7 185209. 4102.52   5
   3   5   7 180716. 4127.78   6
   3  -5   7 175588. 4090.37   6
  -3  -5  -8 2851.67 713.781   2
  -3   5  -8 2321.26 662.789   2
   3   5   8 3757.34 826.259   4
   3  -5   8 2271.53 658.518   4
  -3   5  -8 2785.46 349.837   5
  -3  -5  -8 3796.43 391.986   5
   3  -5   8 3297.80 379.253   6
   3   5   8 3940.18 421.450   6
   3  -5   9 8476.70 582.186   6
   3   5   9 9024.22 602.991   6
   3   5  10 10067.1 583.643   6
   3  -5  10 9250.24 560.824   6
  -3   5 -11 1795.26 164.174  15
   3  -5  11 1681.21 208.068   6
   3   5  11 1602.07 206.839   6
   3   6 -13 17101.4 595.503  16
  -3  -6  13 17497.7 677.110   6
  -3   6  13 16654.8 667.278   6
   3   6 -13 17129.0 661.561   5
   3  -6 -13 17371.8 668.446   5
   3   6 -12 26134.5 943.796  16
   3   6 -12 27724.2 1008.25   5
   3  -6 -12 25250.2 967.127   5
   3  -6 -11 7697.34 534.971   5
   3   6 -11 8351.44 558.061   5
   3  -6 -10 14652.8 1482.72   2
   3   6 -10 14814.4 1502.69   2
  -3   6  10 12946.0 1450.20   4
  -3  -6  10 15018.7 1556.25   4
   3   6 -10 14952.6 773.081   5
   3  -6 -10 14636.2 759.873   5
   3  -6  -9 2764.93 664.932   2
   3   6  -9 2415.07 667.904   2
   3   6  -9 2425.16 323.127   5
   3  -6  -9 1841.30 280.264   5
  -3  -6   9 1601.56 528.339   4
  -3   6   9 2133.04 607.874   4
   3   6  -8 5506.23 427.300   5
   3  -6  -8 4481.48 390.992   5
  -3   6   8 6500.43 913.658   4
  -3  -6   8 4740.55 773.317   4
   3   6  -8 4977.68 386.811  17
   3   6  -8 4281.31 613.530   9
   3   6  -8 5141.72 848.259   2
   3  -6  -8 5530.15 869.100   2
  -3  -6   7 51363.7 2431.65   4
  -3   6   7 51260.1 2461.48   4
   3  -6  -7 49420.1 2365.06   2
   3   6  -7 48400.1 2351.08   2
   3   6  -7 50094.3 2201.72   9
   3   6  -6 141958. 4212.07   9
   3   6  -6 146400. 4374.23   3
   3  -6  -6 151668. 4425.08   3
  -3  -6   6 154663. 4458.67   4
  -3   6   6 153061. 4475.69   4
   3  -6  -6 156490. 4420.85   2
   3   6  -6 147611. 4374.02   2
  -3   6   6 148254. 3650.70   7
   3  -6  -5 27922.8 1416.83   3
  -3   6   5 27702.8 1437.21   4
  -3  -6   5 26929.7 1402.40   4
   3   6  -5 23368.1 1316.57   3
  -3   6   5 22150.1 1136.10   7
   3   6  -5 24400.2 1356.50   9
   3  -6  -5 24489.5 1338.34   2
   3   6  -5 24627.3 1351.62   2
   3  -6  -4 508079. 10632.5   3
   3   6  -4 509588. 10638.2   3
  -3   6   4 522898. 10623.5   7
   3   6  -4 533375. 10860.8   9
   3  -6  -4 505014. 10587.3   2
   3   6  -4 521726. 10655.0   2
   3   6  -3 26298.3 1162.30   3
   3  -6  -3 24677.8 1132.06   3
  -3   6   3 26504.1 1260.69   7
   3   6  -3 24571.8 1251.39   9
   3   6  -3 25686.8 1134.01   2
   3  -6  -3 27020.1 1156.17   2
   3   6  -2 166147. 4250.41   9
  -3   6   2 174775. 4001.77   1
  -3  -6   2 175864. 3981.31   1
   3  -6  -2 165686. 3982.20   3
   3   6  -2 176537. 4003.92   3
   3   6  -2 179539. 3988.96   2
   3  -6  -2 178968. 3983.18   2
  -3   6   1 8994.55 557.271   1
  -3  -6   1 6923.61 494.106   1
  -3   6   1 7284.70 645.543   7
   3  -6  -1 8532.70 542.967   3
   3   6  -1 7997.14 530.531   3
   3   6  -1 6386.22 579.505   9
  -3   6   0 8976.09 720.260   7
  -3   6   0 9216.87 592.103   1
  -3  -6   0 9302.65 583.231   1
   3   6   0 7703.33 622.176   9
  -3  -6  -1 23948.6 1069.23   1
  -3   6  -1 21548.0 1028.21   1
   3   6   1 21637.5 1034.55   9
  -3   6  -1 23353.4 1188.19   7
   3  -6   1 20889.5 1023.32   4
   3   6   1 21262.6 1041.44   4
  -3  -6  -2 371168. 7985.14   1
  -3   6  -2 387615. 8051.85   1
   3   6   2 367328. 7699.13   9
  -3   6  -2 370261. 8042.89   8
  -3   6  -2 371835. 8014.55   7
   3  -6   2 363099. 7967.17   4
   3   6   2 362116. 7992.31   4
  -3   6  -3 144416. 4109.55   1
  -3  -6  -3 153000. 4163.92   1
   3  -6   3 148447. 4161.41   4
   3   6   3 153398. 4187.77   4
  -3   6  -3 153067. 4033.51   8
  -3   6  -3 149548. 3903.92   7
   3   6   3 150899. 3603.19   9
   3  -6   4 250061. 6296.98   4
   3   6   4 239010. 6305.03   4
  -3   6  -4 236559. 5500.49   7
  -3   6  -4 246988. 5855.89   8
   3  -6   5 25587.8 1679.71   4
   3   6   5 22965.7 1620.20   4
   3  -6   5 24131.0 893.986   6
   3   6   5 22563.9 872.957   6
  -3   6  -5 23630.2 875.786   5
  -3  -6  -5 23308.8 869.584   5
  -3   6  -5 21985.0 1246.24   8
   3  -6   6 4507.49 394.376   6
   3   6   6 4743.20 404.292   6
  -3   6  -6 3803.38 361.698   5
  -3  -6  -6 4948.95 407.869   5
   3   6   6 4596.41 783.029   4
  -3  -6  -7 889.025 424.780   2
  -3   6  -7 639.222 364.684   2
  -3   6  -7 644.910 193.581   5
  -3  -6  -7 245.352 157.939   5
   3  -6   7 690.923 195.407   6
   3   6   7 544.607 196.685   6
   3   6   7 535.778 382.074   4
   3  -6   7 394.092 350.531   4
   3  -6   8 47932.6 1558.31   6
   3   6   8 49459.8 1584.26   6
   3  -6   8 46065.6 2783.49   4
   3   6   8 43143.4 2726.59   4
  -3  -6  -8 47171.7 2765.89   2
  -3   6  -8 41148.8 2607.75   2
   3   6   9 25551.2 1038.74   6
   3  -6   9 23946.0 1002.23   6
   3  -6  10 40621.7 1284.92   6
   3   6  10 42392.0 1312.58   6
  -3   6 -10 40933.3 1182.78  15
   3   6  11 3877.95 287.513   6
   3  -6  11 3818.65 283.150   6
  -3   6 -11 3501.78 215.158  15
   3   7 -13 11518.2 458.417  16
  -3   7  13 10954.8 503.056   6
  -3  -7  13 11422.0 511.324   6
   3  -7 -13 10513.4 488.722   5
   3   7 -13 12088.6 510.510   5
   3   7 -12 3908.00 338.039  16
   3   7 -12 4237.62 362.690   5
   3  -7 -12 3339.33 326.292   5
   3   7 -11 7805.15 532.682   5
   3  -7 -11 8640.93 563.007   5
   3  -7 -10 28222.8 1102.51   5
   3   7 -10 29330.3 1118.70   5
  -3   7  10 33128.6 2254.80   4
  -3  -7  10 26103.7 2013.96   4
   3  -7 -10 29341.6 2075.76   2
   3   7 -10 28405.5 2075.98   2
   3  -7  -9 73834.0 3304.72   2
   3   7  -9 66817.8 3149.55   2
   3   7  -9 66308.0 1814.12  17
  -3  -7   9 70205.2 3264.40   4
  -3   7   9 69504.5 3320.72   4
   3   7  -9 67423.9 1901.91   5
   3  -7  -9 66911.9 1894.04   5
  -3  -7   8 76565.8 3258.47   4
  -3   7   8 76535.5 3286.52   4
   3   7  -8 75406.6 1982.21   5
   3  -7  -8 73741.7 1972.19   5
   3   7  -8 75941.6 2938.06   9
   3  -7  -8 76040.6 3223.60   2
   3   7  -8 75811.5 3240.00   2
  -3   7   8 77759.4 2091.08  12
   3   7  -8 71840.6 1928.09  17
  -3   7   7 23215.8 935.169  12
   3  -7  -7 23982.2 1592.12   2
   3   7  -7 27907.4 1703.64   2
  -3  -7   7 26559.0 1702.31   4
  -3   7   7 27960.2 1756.93   4
   3   7  -7 28099.2 1628.84   9
   3  -7  -6 13687.1 1077.41   2
   3   7  -6 14701.1 1145.71   2
   3   7  -6 13914.4 1096.16   3
   3  -7  -6 14470.4 1119.08   3
  -3   7   6 13655.5 858.943   7
  -3  -7   6 12840.1 1066.05   4
  -3   7   6 15783.4 1174.32   4
   3   7  -6 14557.6 1120.38   9
  -3  -7   5 1875.01 388.083   4
  -3   7   5 2246.36 428.861   4
   3  -7  -5 2489.55 426.329   3
   3   7  -5 3388.68 497.512   3
  -3   7   5 2247.40 295.659   8
  -3   7   5 2596.99 425.549   7
   3  -7  -5 2564.13 439.805   2
   3   7  -5 2378.25 428.135   2
   3   7  -5 2309.84 429.917   9
  -3   7   4 9329.91 773.276   7
   3   7  -4 9627.14 744.203   3
   3  -7  -4 9170.79 735.065   3
   3  -7  -4 10436.0 765.441   2
   3   7  -4 10518.4 778.492   2
   3   7  -4 11277.3 904.960   9
  -3   7   3 121282. 3433.73   7
   3  -7  -3 124449. 3180.53   3
   3   7  -3 120424. 3145.29   3
   3  -7  -3 124863. 3143.22   2
   3   7  -3 125375. 3150.97   2
   3   7  -3 118944. 3475.69   9
  -3   7   2 218240. 4806.49   1
  -3  -7   2 220162. 4756.88   1
   3  -7  -2 212053. 4798.22   3
   3   7  -2 223070. 4839.43   3
   3  -7  -2 219937. 4773.63   2
   3   7  -2 220779. 4774.15   2
   3   7  -1 19699.3 857.115   3
   3  -7  -1 18183.6 833.901   3
  -3   7   1 19425.0 1122.49   7
   3   7  -1 19702.5 1064.32   9
  -3   7   1 19225.1 846.644   1
  -3  -7   1 19548.1 841.787   1
  -3   7   0 178201. 4516.87   7
  -3  -7   0 180679. 4022.42   1
  -3   7   0 177385. 4030.32   1
   3   7   0 174539. 4303.91   9
   3  -7   1 903.741 227.969   4
  -3   7  -1 651.185 238.855   7
  -3  -7  -1 690.719 219.264   1
  -3   7  -1 696.255 203.085   1
   3   7   1 420.916 199.499   9
   3   7   2 42241.3 1546.53   9
  -3   7  -2 43643.2 1808.72   8
  -3   7  -2 44859.7 1791.84   7
   3  -7   2 42439.5 1681.47   4
   3   7   2 39842.6 1650.20   4
  -3  -7  -2 43056.5 1698.70   1
  -3   7  -2 43163.9 1691.18   1
   3  -7   3 565.485 245.577   4
   3   7   3 698.948 286.695   4
  -3   7  -3 691.614 253.786   1
  -3  -7  -3 689.165 282.687   1
   3   7   3 950.139 218.970   9
  -3   7  -3 483.469 211.338   8
  -3   7  -3 321.914 179.725   7
  -3   7  -4 62817.9 2136.74   7
  -3   7  -4 62370.8 2354.97   8
   3   7   4 64074.7 2613.93   4
   3  -7   4 67367.4 2650.02   4
  -3   7  -5 12363.2 962.066   8
  -3   7  -5 12266.1 595.188   5
  -3  -7  -5 10915.8 570.053   5
   3   7   5 11277.9 1146.68   4
   3  -7   5 13006.8 1200.20   4
   3   7   5 11305.4 595.537   6
   3  -7   5 11645.4 594.388   6
  -3  -7  -6 82909.9 3480.86   2
  -3   7  -6 80652.1 3468.67   2
  -3   7  -6 85914.8 2153.57   5
  -3  -7  -6 80305.0 2124.96   5
   3  -7   6 79674.3 3454.89   4
   3   7   6 80848.3 3507.50   4
   3  -7   6 78930.5 2126.38   6
   3   7   6 82702.7 2163.04   6
  -3  -7  -7 7300.17 1810.91   2
  -3   7  -7 37066.8 1230.41   5
  -3  -7  -7 38136.7 1249.30   5
   3  -7   7 34331.6 2275.10   4
   3   7   7 37746.7 2398.38   4
   3  -7   7 35391.4 1225.48   6
   3   7   7 35204.4 1234.98   6
  -3  -7  -8 51408.3 3107.35   2
  -3   7  -8 49326.5 3120.58   2
   3  -7   8 73236.9 3496.63   4
   3   7   8 74503.0 3550.43   4
   3  -7   8 73739.4 2021.05   6
   3   7   8 74872.4 2048.46   6
   3   7   9 3347.83 356.540   6
   3  -7   9 2510.75 317.169   6
   3   7  10 2585.26 285.162   6
  -3   7 -10 2181.44 236.369  15
   3  -7  10 1949.43 254.320   6
  -3   7 -11 101.472 76.1398  15
   3  -7  11 55.5103 83.9599   6
   3   7  11 156.287 93.9419   6
   3   7  11 20.7351 81.6492  18
   3   8 -13 56656.4 1478.91  15
   3   8 -13 59163.2 1383.14  16
  -3  -8  13 57637.9 1416.61   6
  -3   8  13 59134.0 1433.21   6
   3   8 -13 58717.2 1414.71   5
   3  -8 -13 57780.4 1417.52   5
   3   8 -12 425.490 158.145  16
   3   8 -12 247.041 137.844   5
   3  -8 -12 289.687 140.415   5
   3   8 -11 67625.6 1871.86  16
   3   8 -11 66378.1 1837.30   5
   3  -8 -11 62765.2 1809.04   5
  -3  -8  10 12575.4 1359.90   4
  -3   8  10 13841.4 1432.70   4
   3  -8 -10 13044.0 691.795   5
   3   8 -10 11720.8 668.522   5
   3   8 -10 15920.8 1487.22   2
   3  -8 -10 12761.2 1354.81   2
   3  -8  -9 39464.3 2397.31   2
   3   8  -9 40489.2 2397.04   2
   3   8  -9 44344.5 1382.12  17
   3   8  -9 46836.3 1439.24   5
   3  -8  -9 43644.7 1407.77   5
  -3  -8   9 45894.5 2559.93   4
  -3   8   9 45434.6 2590.26   4
   3   8  -8 17266.6 767.053   5
   3  -8  -8 18012.5 775.498   5
  -3  -8   8 17617.3 1463.71   4
  -3   8   8 16808.9 1458.32   4
   3   8  -8 16240.3 1318.49   9
   3   8  -8 16249.2 752.546  17
   3  -8  -8 17946.0 1478.53   2
   3   8  -8 16121.9 1410.93   2
  -3   8   8 18276.2 852.076  12
  -3  -8   7 27719.7 1712.69   4
  -3   8   7 28116.1 1761.04   4
   3  -8  -7 29752.6 1755.23   2
   3   8  -7 26399.0 1675.77   2
   3   8  -7 30334.5 1766.06   9
   3   8  -7 27302.3 989.950  17
  -3   8   7 29110.0 1055.12  12
   3   8  -6 75914.1 2896.03   9
   3   8  -6 70075.9 2707.57   2
   3  -8  -6 76259.4 2775.85   2
  -3  -8   6 71045.3 2729.02   4
  -3   8   6 73047.9 2792.81   4
  -3   8   6 75377.9 2421.89   7
  -3   8   5 194430. 4432.07   8
  -3   8   5 195996. 4930.72   7
   3   8  -5 192150. 5246.88   9
   3   8  -5 197780. 5008.83   2
   3  -8  -5 195676. 4960.94   2
  -3  -8   5 198884. 5016.21   4
  -3   8   5 196904. 5052.13   4
   3   8  -5 194124. 4986.52   3
   3  -8  -5 194727. 4993.89   3
   3   8  -4 9170.22 848.195   9
   3   8  -4 9177.36 722.741   3
   3  -8  -4 9346.62 726.508   3
   3   8  -4 9451.24 742.897   2
   3  -8  -4 8761.14 697.721   2
  -3   8   4 8880.74 786.047   7
  -3   8   4 9221.06 677.743   8
   3   8  -3 497591. 10597.0   9
   3   8  -3 488685. 9987.74   3
   3  -8  -3 499526. 9990.79   3
   3  -8  -3 497804. 9933.47   2
   3   8  -3 490323. 9935.24   2
  -3   8   3 491069. 10523.6   7
   3   8  -2 329.361 144.905   3
   3  -8  -2 359.531 161.580   3
  -3   8   2 218.590 129.989   1
  -3   8   1 49961.3 1987.08   7
   3  -8  -1 48092.5 1507.61   3
   3   8  -1 49788.0 1528.37   3
  -3  -8   1 46204.7 1449.17   1
  -3   8   1 49347.0 1497.40   1
   3   8  -1 50879.4 1902.36   9
  -3   8   0 6787.47 688.342   7
   3  -8   0 7619.69 524.456   3
  -3   8   0 6605.64 497.604   1
  -3  -8   0 5186.30 446.326   1
   3   8   0 6745.95 617.791   9
   3   8   1 162938. 4022.74   9
  -3   8  -1 157638. 3862.90   1
  -3  -8  -1 162222. 3883.02   1
  -3   8  -1 162197. 4340.84   7
  -3   8  -2 300.180 200.904   7
   3   8   2 456.039 177.509   9
  -3   8  -2 399.465 201.525   1
  -3  -8  -2 398.111 194.475   1
   3   8   2 603.035 220.984   4
   3  -8   2 495.977 218.107   4
  -3   8  -2 435.486 217.420   8
   3  -8   3 437335. 9421.18   4
   3   8   3 423901. 9415.97   4
   3   8   3 423659. 8685.42   9
  -3   8  -3 433130. 9320.24   7
  -3   8  -3 430533. 9532.86   8
   3  -8   4 5980.19 742.927   4
   3   8   4 4793.42 686.522   4
  -3   8  -4 5239.01 657.482   8
  -3   8  -4 6841.48 648.622   7
   3  -8   5 93741.9 3487.25   4
   3   8   5 87497.2 3414.65   4
   3   8   5 90621.1 2224.13   6
   3  -8   5 85587.4 2186.24   6
  -3   8  -5 97732.5 3159.20   8
  -3   8  -5 88774.0 2190.10   5
  -3  -8  -5 92840.0 2211.35   5
   3   8   6 1502.24 466.237   4
   3  -8   6 451.925 301.707   4
  -3   8  -6 1113.72 449.367   2
  -3  -8  -6 1547.05 498.444   2
   3   8   6 1003.31 225.234   6
   3  -8   6 381.241 169.837   6
  -3   8  -6 855.475 196.733   5
  -3  -8  -6 934.253 194.583   5
  -3  -8  -7 19684.6 1712.13   2
  -3   8  -7 18707.1 1691.64   2
   3  -8   7 19169.5 1673.19   4
   3   8   7 16808.2 1595.54   4
   3  -8   7 18583.2 859.646   6
   3   8   7 19524.6 882.201   6
   3   8   8 875.606 228.215   6
   3  -8   8 1371.98 259.764   6
  -3  -8  -8 1243.44 469.489   2
  -3   8  -8 999.925 488.460   2
  -3   8  -9 83148.6 2139.85  15
   3  -8   9 84250.7 2194.98   6
   3   8   9 88271.3 2236.53   6
  -3   8 -10 7359.00 409.781  15
   3   8  10 8064.44 464.559   6
   3  -8  10 7224.02 437.356   6
   3   9 -13 322.400 94.2854  16
   3   9 -13 426.651 102.255   5
   3  -9 -13 315.423 95.0004   5
   3   9 -13 388.254 118.944  15
  -3  -9  13 403.925 103.965   6
  -3   9  13 530.953 117.652   6
   3   9 -12 1448.83 211.894  16
   3   9 -12 1383.31 199.787   5
   3  -9 -12 1562.47 211.531   5
   3   9 -11 15472.6 724.658   5
   3  -9 -11 16684.3 741.848   5
   3   9 -11 16046.1 770.584  16
   3   9 -10 155385. 3641.60  16
   3  -9 -10 154587. 3542.38   5
   3   9 -10 161429. 3575.12   5
   3   9 -10 153153. 3443.37  17
   3  -9 -10 155079. 5192.68   2
   3   9 -10 159837. 5237.56   2
  -3  -9  10 154829. 5252.29   4
  -3   9  10 154235. 5329.68   4
   3   9  -9 16948.2 775.321   5
   3  -9  -9 15763.4 751.145   5
  -3  -9   9 17477.4 1551.41   4
  -3   9   9 16296.0 1500.41   4
   3   9  -9 17398.5 1530.76   2
   3  -9  -9 14502.3 1423.23   2
   3   9  -9 15952.1 754.425  17
  -3   9   8 252105. 5328.65  12
   3  -9  -8 241923. 6782.88   2
   3   9  -8 257054. 6906.10   2
   3   9  -8 246305. 5158.99   5
   3  -9  -8 243631. 5144.49   5
   3   9  -8 247241. 5141.28  14
  -3   9   8 261246. 7021.79   4
  -3  -9   8 256822. 6945.07   4
   3   9  -8 252195. 6829.33   9
   3   9  -8 245154. 5213.80  17
  -3   9   7 23479.3 936.285  12
   3   9  -7 24758.9 1648.40   9
   3   9  -7 22270.5 862.829  14
   3   9  -7 27985.1 1712.43   2
   3  -9  -7 23055.5 1563.75   2
   3   9  -7 22366.4 845.572   5
  -3  -9   7 23861.1 1573.32   4
  -3   9   7 25053.5 1621.61   4
   3   9  -7 23126.9 905.690  17
  -3  -9   6 92914.3 3115.08   4
  -3   9   6 81850.8 3024.92   4
  -3   9   6 82604.4 2721.61   7
   3   9  -6 86475.7 3241.84   9
   3  -9  -6 84341.8 2984.99   2
   3   9  -6 84601.1 3001.01   2
   3   9  -5 12718.7 953.130   3
   3  -9  -5 15018.0 1016.54   3
  -3  -9   5 14930.2 1019.83   4
  -3   9   5 12986.0 975.516   4
   3   9  -5 12933.4 1107.45   9
   3   9  -5 14365.4 996.786   2
   3  -9  -5 15807.1 1023.34   2
  -3   9   5 14009.7 813.439   8
  -3   9   5 15190.2 1060.24   7
  -3   9   4 149368. 3907.13   4
  -3  -9   4 146108. 3843.49   4
   3   9  -4 148312. 3856.68   3
   3  -9  -4 156525. 3914.77   3
  -3   9   4 146142. 4208.95   7
  -3   9   4 150852. 3853.09   8
   3   9  -4 147827. 4368.54   9
   3  -9  -4 156111. 3888.28   2
   3   9  -4 161121. 3921.56   2
   3   9  -3 43136.9 1529.67   3
   3  -9  -3 42058.1 1526.46   3
  -3  -9   3 45860.6 1535.02   1
  -3   9   3 42773.3 1923.10   7
  -3   9   3 43887.8 1735.28   8
   3   9  -3 44415.5 1974.67   9
   3  -9  -3 45210.7 1528.66   2
   3   9  -3 44938.3 1532.87   2
  -3   9   2 306486. 7026.51   8
  -3   9   2 309446. 6443.52   1
  -3  -9   2 314296. 6407.59   1
   3  -9  -2 319778. 6517.16   3
   3   9  -2 310668. 6487.71   3
  -3   9   1 8400.85 750.062   8
  -3   9   1 6541.51 708.215   7
   3   9  -1 7891.42 725.805   9
  -3  -9   1 8617.80 517.145   1
  -3   9   1 7456.00 498.112   1
   3   9  -1 7625.93 518.931   3
   3  -9  -1 7800.06 520.050   3
  -3   9   0 135602. 3936.80   7
  -3   9   0 130393. 3822.25   8
   3   9   0 135849. 3687.53   9
  -3   9   0 139897. 3253.50   1
  -3  -9   0 137180. 3227.27   1
   3   9   0 138935. 3249.17   3
   3  -9   0 135884. 3230.59   3
  -3  -9  -1 69553.7 2119.01   1
  -3   9  -1 71531.4 2137.65   1
   3   9   1 71658.6 2310.00   9
  -3   9  -1 70905.9 2576.96   7
   3  -9   2 43928.0 1742.62   4
   3   9   2 49616.8 1842.96   4
  -3   9  -2 46465.6 2001.07   7
  -3   9  -2 50836.2 2110.29   8
   3   9   2 46924.0 1704.88   9
  -3  -9  -2 47516.0 1798.89   1
  -3   9  -2 48652.3 1818.27   1
  -3   9  -3 2690.99 468.564   7
  -3   9  -3 2699.22 495.987   8
   3   9   3 3381.71 532.890   4
   3  -9   3 1886.53 399.167   4
   3   9   3 3496.59 383.053   9
   3  -9   4 15209.1 1177.26   4
   3   9   4 17612.1 1279.00   4
  -3   9  -4 16382.2 1204.05   8
  -3   9  -4 16257.9 1063.71   7
  -3   9  -5 4757.44 672.442   8
   3   9   5 4980.04 384.724   6
   3  -9   5 4024.46 349.712   6
   3  -9   5 5790.12 805.044   4
   3   9   5 5325.74 791.532   4
   3  -9   6 125743. 3031.10   6
   3   9   6 133813. 3077.00   6
   3  -9   6 131976. 4586.79   4
   3   9   6 126748. 4578.96   4
  -3   9  -6 137390. 4691.40   2
  -3  -9  -6 135256. 4646.95   2
  -3  -9  -7 4535.35 819.884   2
  -3   9  -7 5276.56 883.697   2
   3  -9   7 4593.38 409.476   6
   3   9   7 4127.05 395.173   6
   3   9   7 4895.87 880.373   4
   3  -9   7 3296.73 700.782   4
   3   9   8 115201. 2807.06   6
   3  -9   8 112750. 2773.85   6
  -3   9  -8 113929. 2777.99  15
   3   9   9 15481.1 724.218   6
   3  -9   9 16571.8 734.474   6
  -3   9  -9 16486.9 723.852  15
   3  -9  10 29748.6 935.653   6
   3   9  10 31619.8 960.806   6
  -3   9 -10 29430.0 916.895  15
   3  10 -13 23746.9 673.171  16
   3  10 -13 24811.0 764.509  15
  -3  10  13 25510.2 760.436  11
  -3 -10  12 44029.4 1220.20   6
  -3  10  12 47244.0 1246.99   6
   3  10 -12 46123.9 1228.77   5
   3 -10 -12 43360.2 1210.45   5
   3  10 -12 43655.7 1318.67  15
   3  10 -12 45831.6 1293.46  16
   3  10 -11 54924.5 1643.79  16
   3  10 -11 57488.8 1568.58   5
   3 -10 -11 56992.1 1565.37   5
   3 -10 -10 5580.01 423.554   5
   3  10 -10 5483.11 427.713   5
   3  10 -10 5284.20 410.070  17
   3  10 -10 5459.33 467.745  16
   3  10 -10 6740.43 941.755   2
  -3  10   9 6304.16 916.605   4
  -3 -10   9 5355.43 841.327   4
   3  10  -9 7214.37 499.622  17
   3 -10  -9 6674.37 935.761   2
   3  10  -9 6378.17 913.998   2
   3  10  -9 7403.41 495.244   5
   3 -10  -9 7199.61 483.002   5
   3  10  -8 2855.26 310.540   5
  -3  10   8 2565.01 330.779  12
   3 -10  -8 2479.31 282.968   5
   3 -10  -8 2948.44 628.277   2
   3  10  -8 1984.01 549.621   2
   3  10  -8 2411.05 283.840  14
   3  10  -8 2403.32 578.751   9
   3  10  -8 2639.34 320.464  17
  -3  10   8 1946.54 538.568   4
  -3 -10   8 1685.35 511.611   4
   3  10  -7 30827.6 1909.38   9
   3  10  -7 28273.1 1012.95  14
   3  10  -7 25496.1 1638.45   2
   3 -10  -7 28513.0 1696.01   2
  -3  10   7 27229.5 1037.77  12
  -3 -10   7 29397.8 1728.54   4
  -3  10   7 27115.2 1697.78   4
   3  10  -7 26764.3 1020.68  17
   3  10  -6 127431. 3876.16   2
   3 -10  -6 126703. 3834.64   2
   3  10  -6 130667. 4311.16   9
  -3  10   6 121832. 3687.61   7
  -3 -10   6 134403. 3934.99   4
  -3  10   6 123029. 3871.73   4
   3  10  -6 127243. 2930.97  17
   3  10  -5 223061. 5479.08   2
   3 -10  -5 223422. 5444.41   2
  -3 -10   5 227252. 5497.08   4
  -3  10   5 223382. 5535.36   4
  -3  10   5 220094. 5726.92   7
   3  10  -5 229119. 6125.78   9
   3  10  -4 327774. 7706.59   9
   3 -10  -4 309678. 6853.88   3
  -3 -10   4 299899. 6800.13   4
   3  10  -4 299962. 6812.32   3
  -3  10   4 309940. 6877.61   4
  -3  10   4 317572. 7495.03   7
  -3  10   4 313940. 7000.98   8
   3 -10  -4 323287. 6825.41   2
   3  10  -4 320495. 6834.19   2
   3 -10  -3 23470.1 1016.18   2
   3  10  -3 22293.4 992.869   2
   3 -10  -3 24318.0 1065.24   3
   3  10  -3 23681.2 1043.67   3
  -3  10   3 25433.5 1490.18   7
  -3  10   3 22620.2 1257.40   8
   3  10  -3 21694.9 1390.60   9
  -3  10   3 24840.1 1066.65   1
  -3 -10   3 25379.5 1036.82   1
   3  10  -2 48874.8 1510.05   3
   3 -10  -2 50808.4 1538.77   3
  -3 -10   2 48092.7 1438.82   1
  -3  10   2 50160.6 1494.03   1
  -3  10   2 49428.9 1975.05   8
   3  10  -2 43919.8 1976.60   9
   3  10  -1 3067.43 322.499   3
   3 -10  -1 2933.60 310.318   3
  -3  10   1 2119.15 258.053   1
  -3 -10   1 2859.58 299.118   1
  -3  10   1 2280.83 457.028   7
  -3  10   1 2305.39 433.346   8
   3  10  -1 3553.67 507.919   9
   3 -10   0 72936.2 2009.64   3
   3  10   0 75814.6 2038.52   3
  -3  10   0 74810.1 2678.02   8
  -3  10   0 69841.7 2673.33   7
  -3  10   0 73006.3 2012.64   1
  -3 -10   0 76798.5 2033.28   1
   3  10   0 74237.2 2524.20   9
  -3  10  -1 5894.49 709.716   7
  -3 -10  -1 4675.32 469.021   1
  -3  10  -1 6451.53 535.700   1
   3  10   1 5567.17 585.595   9
   3  10   2 166774. 4121.61   9
  -3  10  -2 163905. 4631.63   7
  -3  10  -2 165442. 4703.20   8
   3 -10   3 34543.5 1649.60   4
   3  10   3 32908.5 1622.66   4
  -3  10  -3 36618.8 1780.33   7
  -3  10  -3 36886.3 1884.75   8
   3 -10   4 187857. 5106.03   4
   3  10   4 180373. 5072.54   4
  -3  10  -4 174436. 4771.45   7
  -3  10  -4 182344. 5208.14   8
  -3  10  -4 184181. 3903.60  15
  -3 -10  -5 12909.1 1622.10   2
  -3  10  -5 43983.5 1242.69  15
  -3  10  -5 41146.9 2037.68   8
   3 -10   5 42496.6 2146.41   4
   3  10   5 39522.8 2093.19   4
   3  10   5 39262.1 1152.45   6
  -3  10  -6 3952.10 379.162  15
   3  10   6 4724.99 394.220   6
   3 -10   6 3673.98 350.360   6
  -3 -10  -6 4728.33 849.560   2
  -3  10  -6 3233.85 716.656   2
   3  10   6 5408.27 836.154   4
   3 -10   6 5595.81 843.788   4
  -3  10  -7 118.635 137.049  15
   3 -10   7 55.3425 127.868   6
   3  10   7 227.909 134.740   6
  -3  10  -7 229.550 258.761   2
   3  10   7 119.978 171.082   4
  -3  10  -8 33924.2 1175.66  15
   3 -10   8 31023.1 1105.66   6
   3  10   8 31674.7 1129.50   6
  -3  10  -9 19861.0 801.247  15
   3  10   9 20739.0 810.965   6
   3 -10   9 20086.6 785.713   6
  -3  10 -10 43090.4 1141.89  15
   3  10  10 42146.0 1123.31   6
   3 -10  10 39830.2 1093.29   6
   3  11 -12 317.875 131.810  15
   3  11 -12 516.392 117.975   5
   3 -11 -12 142.164 94.1338   5
  -3  11  12 304.728 109.606   6
   3  11 -12 254.113 127.827  16
   3 -11 -11 4794.69 354.876   5
   3  11 -11 4815.58 356.241   5
   3  11 -11 5069.66 417.175  16
   3  11 -10 432.421 155.176   5
   3 -11 -10 264.148 137.057   5
   3  11 -10 504.039 203.437  16
   3  11 -10 125.539 134.052  17
   3  11  -9 136161. 3276.62  16
   3  11  -9 137286. 3181.29  17
  -3  11   9 123003. 4460.74   4
   3  11  -9 128071. 4437.80   2
   3  11  -9 134615. 3086.98  14
   3  11  -9 138616. 3088.37   5
   3 -11  -9 132245. 3060.43   5
   3  11  -8 1032.56 228.701  17
  -3  11   8 313.924 164.785  12
   3  11  -8 836.550 178.725   5
   3  11  -8 774.408 386.516   9
   3  11  -8 851.570 369.609   2
  -3  11   8 294.017 197.892   4
   3  11  -8 250.671 164.479  16
   3  11  -8 902.500 199.101  14
   3  11  -7 213222. 6230.31   9
   3  11  -7 207822. 4544.42  17
  -3 -11   7 200405. 5646.91   4
  -3  11   7 209824. 5776.76   4
  -3  11   7 216142. 4565.77  12
   3  11  -7 208451. 4504.17  14
   3 -11  -7 213888. 5720.07   2
   3  11  -7 207086. 5704.77   2
  -3  11   6 14941.7 1125.62   7
   3  11  -6 15276.0 1334.15   9
   3  11  -6 15041.5 711.676  17
   3  11  -6 14977.4 698.863  14
  -3  11   6 14412.3 683.530  12
  -3 -11   6 14868.5 1100.76   4
  -3  11   6 12965.9 1053.12   4
   3 -11  -6 16064.6 1134.19   2
   3  11  -6 16573.4 1158.87   2
  -3  11   5 50113.5 2248.01   7
  -3 -11   5 49133.1 1916.15   4
  -3  11   5 51122.1 1983.70   4
   3 -11  -5 48904.4 1889.81   2
   3  11  -5 49370.6 1919.59   2
   3  11  -5 47344.1 2371.06   9
   3  11  -4 11280.8 1056.70   9
  -3  11   4 12781.3 1067.56   7
  -3  11   4 10189.3 826.433   8
  -3 -11   4 10180.5 722.705   4
  -3  11   4 11165.6 771.397   4
   3 -11  -4 11285.2 763.732   3
   3 -11  -4 10549.6 717.559   2
   3  11  -4 11057.5 735.413   2
  -3  11   3 83267.7 2305.64   4
   3  11  -3 84797.5 2272.86   3
   3 -11  -3 81141.7 2271.05   3
  -3  11   3 85816.5 3088.56   7
  -3  11   3 84498.8 2809.46   8
  -3  11   3 86416.1 2298.88   1
   3  11  -2 32950.6 1114.39   3
  -3  11   2 36001.2 1701.09   8
  -3  11   2 35056.6 1133.34   1
   3  11  -2 34520.2 1763.25   9
   3  11  -1 101505. 2414.59   3
  -3  11   1 101717. 3455.44   7
  -3  11   1 106515. 3343.38   8
  -3  11   1 99774.8 2383.97   1
   3  11  -1 105121. 3299.99   9
   3  11   0 43238.5 1340.52   3
  -3  11   0 40547.9 1980.45   7
  -3  11   0 40918.0 1949.50   8
  -3  11   0 40064.9 1304.93   1
   3  11   0 41852.4 1823.73   9
   3 -11   1 44694.7 1493.95   3
   3  11   1 45640.4 1513.06   3
  -3  11  -1 44839.3 2096.86   7
   3  11   1 45300.5 1822.68   9
  -3  11  -1 41478.6 1494.84   1
  -3  11  -2 2116.76 468.774   7
   3  11   2 1548.60 321.632   9
  -3  11  -2 2131.55 461.380   8
  -3  11  -3 3052.81 542.242   7
   3 -11   3 3979.03 533.570   4
   3  11   3 2944.16 479.099   4
  -3  11  -3 3708.50 618.013   8
  -3  11  -3 3603.46 332.868  14
   3  11   4 3117.93 293.996  11
  -3  11  -4 3523.33 321.964  17
  -3 -11  -4 2430.03 522.829   2
  -3  11  -4 4500.44 687.832   8
  -3  11  -4 4032.38 582.634   7
   3  11   4 4063.99 596.935   4
   3 -11   4 3460.22 545.018   4
  -3  11  -4 3638.89 336.915  15
  -3  11  -4 3093.40 292.922  16
   3  11   5 44100.2 1323.74  11
   3  11   5 42498.9 2197.77   4
  -3  11  -5 43515.7 2214.73   2
  -3 -11  -5 44431.3 2233.46   2
  -3  11  -5 43098.1 1298.79  16
  -3  11  -5 45920.6 1347.29  17
  -3  11  -5 45075.4 1392.54  15
  -3  11  -5 45520.5 2246.66   8
   3  11   6 7592.91 963.157   4
   3  11   6 8436.59 518.303   6
  -3  11  -6 8139.12 986.298   2
  -3  11  -6 8910.06 567.978  15
   3  11   7 42567.9 1330.54   6
   3 -11   7 40386.4 1296.08   6
  -3  11  -7 40673.1 1369.91  15
   3  11   8 2533.39 283.860   6
   3 -11   8 2249.63 270.718   6
  -3  11  -8 2538.86 316.267  15
   3 -11   9 47901.4 1310.43   6
   3  11   9 48327.0 1330.41   6
  -3  11  -9 46759.8 1368.27  15
  -3  11 -10 278.583 111.628  15
   3  11  10 55.9940 78.2559   6
   3  12 -12 78179.6 1864.13  16
   3  12 -12 74551.8 1883.47  15
  -3  12  12 79541.6 1921.19  11
   3  12 -11 6672.60 470.538  15
   3  12 -11 7434.98 487.745  16
   3  12 -10 17070.6 704.548   5
   3  12 -10 16432.3 814.825  16
   3  12 -10 17796.3 765.697  17
   3  12 -10 18355.9 845.572  15
   3  12  -9 5800.24 484.619  16
   3  12  -9 5780.40 461.168  17
   3  12  -9 4946.07 408.408  14
   3  12  -8 29071.5 1121.78  17
   3  12  -8 28879.6 1085.46  14
  -3  12   8 28509.4 1120.27  12
   3  12  -8 30044.6 1154.65  16
  -3  12   7 11551.1 652.014  12
   3  12  -7 11510.9 1030.24   2
   3  12  -7 12237.2 659.595  14
   3  12  -7 12174.7 675.593  16
  -3  12   7 11591.9 1049.16   4
   3  12  -7 13427.3 1331.85   9
   3  12  -7 12088.1 670.251  17
   3  12  -6 137756. 3187.31  13
  -3  12   6 144572. 3251.36  12
   3  12  -6 151228. 4923.40   9
   3  12  -6 145537. 3203.01  10
   3  12  -6 143118. 3216.60  15
   3  12  -6 141776. 3273.67  14
   3  12  -6 144484. 3302.18  17
   3  12  -6 142096. 4039.28   2
  -3  12   6 139358. 4280.34   7
  -3  12   6 140254. 4076.27   4
   3  12  -5 30080.4 1057.35  14
  -3  12   5 31721.2 1460.80   4
   3  12  -5 30713.1 1914.76   9
  -3  12   5 33744.4 1845.75   7
   3  12  -5 29433.7 1048.73  17
   3  12  -5 30635.4 1041.17  16
   3  12  -5 32281.3 1428.53   2
   3  12  -5 29860.4 1047.10  18
  -3  12   4 121785. 3154.84   1
   3  12  -4 121261. 3097.60   2
   3  12  -4 127580. 4193.48   9
  -3  12   4 123772. 3583.25   8
  -3  12   4 119705. 3986.87   7
  -3  12   4 118952. 3146.43   4
  -3  12   3 14019.4 1056.41   8
  -3  12   3 16054.8 1268.98   7
  -3  12   2 11122.8 965.504   8
   3  12  -2 11748.0 1032.50   9
  -3  12   1 18745.7 1282.30   8
  -3  12   1 18349.6 1371.36   7
   3  12  -1 19717.9 1301.04   9
  -3  12   0 48903.8 2327.51   7
  -3  12   0 51729.0 2293.92   8
   3  12   0 50852.9 2107.59   9
  -3  12  -1 601.619 312.867   7
   3  12   1 1066.45 204.453   3
   3  12   1 900.693 284.440   9
   3  12   2 20849.1 1140.84   9
  -3  12  -2 21062.8 1469.83   7
  -3  12  -2 23154.5 1541.07   8
  -3  12  -3 14493.2 652.791  15
  -3  12  -3 13996.7 682.968  14
  -3  12  -3 12267.7 1102.33   7
  -3  12  -3 15608.4 1285.38   8
  -3  12  -3 13718.6 646.055  17
  -3  12  -3 13561.1 621.088  16
   3  12   4 113513. 2635.28  11
   3  12   4 107090. 3510.87   4
  -3  12  -4 119192. 4080.47   8
  -3  12  -4 110660. 2613.39  16
  -3  12  -4 114899. 2676.29  17
  -3  12  -4 113050. 2688.41  15
  -3  12  -4 110997. 3583.10   2
  -3  12  -5 5749.32 445.026  15
  -3  12  -5 5563.58 793.542   8
  -3  12  -5 6090.11 432.221  17
  -3  12  -5 5524.13 408.489  16
   3  12   5 5147.31 407.760  11
   3  12   5 4632.63 684.199   4
  -3  12  -6 17872.6 1400.28   8
   3  12   6 19967.7 814.544  11
  -3  12  -6 18452.9 851.908  15
  -3  12  -7 1347.39 258.800  15
   3  12   7 1088.41 196.241   6
   3  12   8 28589.6 978.777   6
  -3  12  -8 30144.6 1081.89  15
   3  12   9 8182.02 410.121   6
  -3  12  -9 8025.44 464.055  15
   3  12  10 22008.5 727.742  18
  -3  12 -10 20665.0 664.766  15
   3  13 -12 969.046 161.761  16
  -3  13  12 993.414 177.906  11
   3  13 -12 1144.24 177.589  15
   3  13 -11 1870.20 253.889  16
   3  13 -11 1742.21 253.034  15
   3  13 -10 59175.0 1752.18  16
   3  13 -10 58932.7 1638.36  17
   3  13 -10 57344.7 1716.60  15
   3  13  -9 5951.33 493.959  16
   3  13  -9 5804.56 457.845  17
   3  13  -9 5832.13 446.270  14
   3  13  -9 4636.85 437.623  15
   3  13  -8 206084. 4626.19  16
   3  13  -8 208164. 4595.95  17
   3  13  -8 211931. 4592.41  15
   3  13  -8 206751. 4544.76  14
   3  13  -7 35651.7 1185.46  10
   3  13  -7 35689.7 2269.90   9
   3  13  -7 36131.3 1287.86  17
   3  13  -7 36952.8 1298.23  16
   3  13  -7 36759.6 1249.59  15
   3  13  -7 37550.2 1282.98  14
  -3  13   7 37162.7 1261.63  12
  -3  13   6 46464.5 1418.87  12
   3  13  -6 47884.0 1489.40  17
   3  13  -6 45835.3 1396.81  10
   3  13  -6 45330.2 2533.18   9
  -3  13   6 51439.1 2327.85   7
   3  13  -6 45609.3 1409.63  13
   3  13  -6 48938.9 1433.55  15
   3  13  -6 44018.7 1439.54  14
  -3  13   5 23811.7 894.459  12
   3  13  -5 23509.6 947.323  14
   3  13  -5 24210.5 895.315  15
   3  13  -5 25532.4 968.165  17
  -3  13   5 24284.7 1618.53   7
   3  13  -5 23996.4 915.769  10
   3  13  -5 26832.6 1843.42   9
   3  13  -5 24813.1 943.948  13
   3  13  -5 25473.6 940.503  16
   3  13  -5 24543.3 939.061  18
   3  13  -4 70739.4 1838.93  11
   3  13  -4 70632.9 1855.03  18
   3  13  -4 69752.3 1862.11  17
   3  13  -4 72718.3 1897.64  14
  -3  13   4 74454.5 3055.76   7
  -3  13   4 71852.9 2616.09   8
   3  13  -4 78462.1 3189.12   9
  -3  13   3 2733.40 484.250   8
  -3  13   3 1615.45 461.102   7
   3  13  -2 111437. 3753.73   9
  -3  13   2 108586. 3645.74   8
   3  13  -1 32043.4 1720.96   9
  -3  13   1 31126.5 1757.90   8
  -3  13   1 28365.5 1786.08   7
   3  13   0 77083.2 2783.04   9
  -3  13   0 75281.1 3069.74   7
  -3  13   0 75194.1 3002.55   8
   3  13   1 97791.7 3170.77   9
  -3  13  -1 105791. 3725.12   7
  -3  13  -1 101486. 3657.78   8
   3  13   2 37946.9 1625.25   9
  -3  13  -2 41742.2 2217.75   8
  -3  13  -2 39794.2 2119.66   7
  -3  13  -2 38234.0 1179.34  16
  -3  13  -2 39659.3 1225.72  17
  -3  13  -2 39102.1 1189.94  15
  -3  13  -3 19358.8 810.708  17
   3  13   3 18593.6 765.623  11
  -3  13  -3 20002.6 794.888  16
   3  13   3 18483.8 758.709  10
  -3  13  -3 18915.4 1408.33   7
  -3  13  -3 21446.1 1591.91   8
  -3  13  -3 19835.3 809.101  15
   3  13   4 13333.0 642.331  11
  -3  13  -4 12979.5 639.565  16
  -3  13  -4 12958.2 1276.85   8
  -3  13  -4 12763.1 660.490  17
  -3  13  -4 12450.5 656.857  15
   3  13   5 33680.9 1149.06  11
  -3  13  -5 33722.6 1148.67  16
  -3  13  -5 33683.3 2036.65   8
  -3  13  -5 34536.2 1179.62  17
  -3  13  -5 35321.7 1220.33  15
  -3  13  -6 61218.8 2753.36   8
  -3  13  -6 59429.6 1676.50  17
  -3  13  -6 59186.4 1665.08  16
   3  13   6 60549.3 1694.68  11
  -3  13  -6 63338.0 1809.49  15
  -3  13  -7 32950.3 1191.60  15
  -3  13  -8 70831.4 1903.66  15
  -3  13  -9 4817.20 347.267  15
  -3  13 -10 4111.78 248.643  15
   3  13  10 4434.95 288.001  18
   3  14 -12 127.099 93.4113  15
  -3  14  12 49.5551 99.9350  11
   3  14 -12 74.9957 88.1900  16
   3  14 -11 54352.4 1519.98  16
  -3  14  11 53056.4 1533.24  11
   3  14 -11 54289.2 1520.90  15
   3  14 -10 116.743 134.899  16
   3  14 -10 310.778 158.641  15
   3  14 -10 211.467 129.743  14
   3  14 -10 243.053 134.273  17
   3  14  -9 1951.57 290.792  16
   3  14  -9 2829.32 320.932  14
   3  14  -9 2192.58 309.491  15
   3  14  -9 2398.79 310.245  17
   3  14  -8 6550.90 517.102  16
   3  14  -8 6425.89 501.731  15
   3  14  -8 6052.82 482.840  14
   3  14  -8 7033.74 526.893  17
  -3  14   7 71514.2 1970.19  12
   3  14  -7 70398.9 3360.41   9
   3  14  -7 69543.1 2019.63  17
   3  14  -7 70851.4 1909.33  10
   3  14  -7 72840.5 2027.45  14
   3  14  -7 72928.9 1993.86  15
   3  14  -7 71525.7 1914.42  13
  -3  14   6 72945.2 1936.69  12
   3  14  -6 71110.7 2007.67  17
   3  14  -6 72470.9 1943.83  10
   3  14  -6 68108.6 3276.89   9
  -3  14   6 67984.6 2910.51   7
   3  14  -6 72107.5 1954.53  13
   3  14  -6 72182.5 1945.51  15
   3  14  -6 74175.9 2027.71  14
   3  14  -5 115659. 2771.18  13
   3  14  -5 111008. 2760.27  17
  -3  14   5 113289. 4050.74   7
   3  14  -5 114525. 2739.22  16
   3  14  -5 113703. 2742.23  10
   3  14  -5 115734. 4314.35   9
  -3  14   5 116731. 2677.67  12
   3  14  -5 111514. 2740.39  18
   3  14  -5 119566. 2720.01  15
   3  14  -5 114187. 2785.59  14
  -3  14   4-102.390 230.870   7
   3  14  -4 238.105 160.100  13
   3  14  -4 198.477 115.614  15
  -3  14   4 384.147 147.306  11
   3  14  -4 336.395 154.406  10
   3  14  -4 122.770 121.356  11
   3  14  -4 108.062 243.655   9
  -3  14   4 217.725 207.003   8
   3  14  -4 284.551 126.581  16
   3  14  -4 399.186 155.121  18
   3  14  -4 282.527 146.550  17
   3  14  -3 36189.1 1210.73  13
   3  14  -3 38323.1 1187.56  17
  -3  14   3 38180.7 2180.42   7
  -3  14   3 41550.3 2014.96   8
   3  14  -3 37717.3 2139.54   9
  -3  14   3 37882.3 1167.79  15
   3  14  -3 35832.3 1193.69  14
   3  14  -3 39218.4 1209.26  18
   3  14  -3 36832.4 1161.38  11
   3  14  -3 36410.0 1203.61  10
  -3  14   2 2989.65 579.379   8
   3  14  -2 2025.62 501.830   9
  -3  14   1 1620.97 445.948   8
  -3  14   1 2246.70 592.333   7
   3  14  -1 1690.38 418.686   9
  -3  14   0 4170.46 678.739   8
   3  14   0 3235.28 552.871   9
  -3  14   0 3362.36 771.385   7
  -3  14  -1 45670.1 1311.59  15
  -3  14  -1 47549.9 2377.81   8
  -3  14  -1 45995.2 2401.72   7
   3  14   1 42221.3 1316.75  10
   3  14   1 43978.1 1959.30   9
   3  14   1 44646.4 1301.46  11
  -3  14  -1 46311.8 1328.00  16
  -3  14  -1 43540.8 1330.24  14
   3  14   1 47003.9 1362.98  18
  -3  14  -1 41618.1 1311.34  17
   3  14   2 42893.7 1310.08  10
   3  14   2 43080.9 1783.75   9
  -3  14  -2 44293.4 2345.75   7
   3  14   2 43585.1 1305.62  11
  -3  14  -2 43576.4 1318.72  16
  -3  14  -2 43231.2 1314.60  15
  -3  14  -2 43637.5 1347.59  17
   3  14   2 46317.6 1383.55  18
  -3  14  -3 91750.0 2307.17  17
  -3  14  -3 97421.5 3738.29   8
  -3  14  -3 94430.4 3509.96   7
   3  14   3 85942.8 2184.70  10
  -3  14  -3 92781.4 2272.04  16
  -3  14  -3 89523.5 2276.93  15
   3  14   3 91221.2 2248.97  11
  -3  14  -4 9305.95 573.617  17
  -3  14  -4 9210.06 551.372  16
  -3  14  -4 10190.1 591.111  15
  -3  14  -4 8121.52 1023.93   8
   3  14   4 9750.58 559.614  11
  -3  14  -5 23133.9 942.053  17
   3  14   5 24125.3 941.524  11
  -3  14  -5 24378.8 941.236  16
  -3  14  -5 22809.0 1734.10   8
  -3  14  -5 24444.1 991.057  15
  -3  14  -6 895.666 208.561  16
  -3  14  -6 860.411 202.482  17
   3  14   6 728.507 200.348  11
  -3  14  -6 888.701 214.591  15
  -3  14  -7 1336.88 258.243  15
  -3  14  -8 1043.98 217.847  15
   3  14   9 33657.7 1073.17  18
  -3  14  -9 32629.5 999.898  15
   3  15 -11 10911.9 461.714  17
   3  15 -11 10283.4 534.943  15
   3  15 -11 10389.8 533.887  16
  -3  15  11 9793.40 536.783  11
   3  15 -10 10160.5 550.651  17
   3  15 -10 10430.7 525.283  14
   3  15 -10 10711.9 600.164  15
   3  15 -10 9939.38 589.955  16
  -3  15  10 10922.2 626.548  11
   3  15  -9 39837.0 1376.03  16
   3  15  -9 39030.1 1295.08  14
   3  15  -9 40789.1 1363.19  15
   3  15  -9 40823.9 1347.60  17
   3  15  -8 53230.7 1685.49  16
   3  15  -8 53798.7 1644.14  15
   3  15  -8 53550.2 1645.00  14
   3  15  -8 50528.8 1635.41  17
   3  15  -7 79376.6 2214.36  17
   3  15  -7 80143.4 2111.76  10
   3  15  -7 82719.7 3720.78   9
   3  15  -7 80404.3 2104.69  13
   3  15  -7 79759.1 2164.90  15
   3  15  -7 82660.5 2218.87  14
  -3  15   7 77939.3 2104.74  12
   3  15  -6 6731.93 507.276  16
   3  15  -6 7004.20 531.522  17
   3  15  -6 6959.06 1038.04   9
   3  15  -6 6586.27 486.630  13
  -3  15   6 5895.40 819.445   7
  -3  15   6 5792.82 444.451  12
   3  15  -6 6688.61 488.109  15
   3  15  -6 6833.04 524.802  14
   3  15  -6 6749.20 495.610  10
   3  15  -5 3000.78 319.189  15
   3  15  -5 3290.29 359.465  14
  -3  15   5 3295.63 663.173   7
   3  15  -5 3088.58 346.592  13
  -3  15   5 3214.95 317.252  12
  -3  15   5 3046.87 326.809  11
   3  15  -5 3428.43 356.776  10
   3  15  -5 3192.12 691.537   9
   3  15  -5 2620.87 308.079  16
   3  15  -5 3883.59 379.133  18
   3  15  -4 625.618 194.628  13
   3  15  -4 283.777 145.260  15
   3  15  -4 272.354 157.955  17
  -3  15   4 857.956 304.667   8
  -3  15   4 435.014 165.400  11
   3  15  -4 555.037 174.927  10
   3  15  -4 314.513 147.357  11
   3  15  -4 716.032 189.241  18
  -3  15   4 440.983 385.124   7
   3  15  -4 581.770 171.271  16
   3  15  -3 29607.7 1077.27  13
   3  15  -3 28691.8 1022.25  17
  -3  15   3 30694.1 1779.66   8
  -3  15   3 27796.8 1924.55   7
   3  15  -3 29712.4 1060.63  10
   3  15  -3 30771.6 1972.62   9
   3  15  -3 30720.6 1036.84  11
  -3  15   3 26713.7 971.442  11
   3  15  -3 30330.2 986.540  15
   3  15  -3 27317.6 967.944  16
  -3  15   3 29174.2 1015.72  15
   3  15  -3 27236.7 1026.16  14
   3  15  -3 27927.8 1016.36  18
   3  15  -2 70572.2 1817.19  17
  -3  15   2 70094.2 2932.55   8
   3  15  -2 68538.0 1820.96  11
   3  15  -2 70374.2 1901.34  10
   3  15  -2 68181.8 2982.36   9
  -3  15   2 74166.4 1854.83  15
   3  15  -2 70823.0 1864.53  18
   3  15  -2 69565.7 1854.96  14
   3  15  -1 58821.1 1651.98  13
   3  15  -1 57200.2 1576.44  11
   3  15  -1 56633.6 1639.39  10
   3  15  -1 56072.4 2575.61   9
  -3  15   1 58619.4 2840.81   7
  -3  15   1 64531.6 2801.01   8
  -3  15   1 58426.7 1582.97  15
  -3  15   1 58197.3 1589.51  17
  -3  15   1 57544.9 1587.01  16
   3  15   0 222134. 4627.71  11
   3  15   0 226146. 4713.13  10
   3  15   0 224372. 5979.52   9
  -3  15   0 224463. 6523.30   7
  -3  15   0 225372. 6404.50   8
  -3  15   0 225321. 4633.76  15
  -3  15   0 221364. 4643.02  16
   3  15   0 217312. 4673.15  13
  -3  15   0 216330. 4623.31  14
   3  15   1 28242.4 1008.38  13
  -3  15  -1 29887.4 1030.69  16
  -3  15  -1 31266.3 1996.82   7
  -3  15  -1 25120.0 1794.97   8
   3  15   1 27828.7 994.403  11
   3  15   1 29653.2 1039.50  10
   3  15   1 27870.1 1575.55   9
   3  15   1 28359.9 1030.68  18
  -3  15  -1 29785.8 1048.95  17
  -3  15  -1 27238.5 1017.17  14
  -3  15  -1 29689.1 1022.04  15
  -3  15  -2 25454.7 962.189  15
  -3  15  -2 23258.1 1722.14   7
   3  15   2 25457.0 992.803  18
  -3  15  -2 28300.6 1029.00  17
   3  15   2 26088.4 961.175  10
   3  15   2 26276.9 965.771  11
   3  15   2 26016.5 936.471  13
  -3  15  -2 25400.5 964.681  16
   3  15   3 12444.5 687.410  18
  -3  15  -3 13175.1 686.464  17
  -3  15  -3 13864.0 1343.64   8
  -3  15  -3 13135.1 1254.24   7
   3  15   3 12537.2 621.502  10
   3  15   3 13391.2 664.399  11
  -3  15  -3 11949.9 642.374  16
  -3  15  -3 13022.2 670.411  15
  -3  15  -4 46379.0 2565.45   8
  -3  15  -4 43341.7 1426.68  17
   3  15   4 45049.8 1406.78  11
  -3  15  -4 44333.9 1405.85  16
  -3  15  -4 46399.1 1464.32  15
  -3  15  -5 21838.9 1778.31   8
   3  15   5 23397.7 933.311  11
  -3  15  -5 23214.7 977.517  15
  -3  15  -5 22446.5 927.925  16
  -3  15  -5 24803.7 978.145  17
   3  15   6 79738.1 2070.34  11
  -3  15  -6 80231.5 2168.41  15
  -3  15  -6 80930.8 2072.30  16
  -3  15  -6 78779.8 2074.59  17
   3  15   7 47526.1 1356.73  11
  -3  15  -7 45955.3 1457.94  15
   3  15   8 32352.4 1144.30  18
  -3  15  -8 32364.2 1078.66  15
   3  15   9 1783.91 231.563  18
  -3  15  -9 2149.21 213.869  15
  -3  16  11 5551.27 378.241  11
   3  16 -11 6191.87 391.010  16
   3  16 -11 5607.11 366.564  15
   3  16 -11 5853.70 315.110  17
   3  16 -10 42082.3 1253.65  17
  -3  16  10 41978.8 1340.08  11
   3  16 -10 42667.4 1332.31  16
   3  16 -10 39880.4 1281.23  15
   3  16 -10 41379.8 1196.78  14
   3  16  -9 4583.60 403.686  17
   3  16  -9 4993.92 426.304  15
   3  16  -9 4341.17 385.233  14
  -3  16   9 4783.54 439.380  11
   3  16  -9 5053.01 446.405  16
   3  16  -8 499.181 199.277  14
   3  16  -8 790.068 215.407  16
   3  16  -8 613.275 193.415  15
   3  16  -8 707.773 213.011  17
   3  16  -7 8318.88 560.811  15
   3  16  -7 8313.05 579.571  14
   3  16  -7 9572.04 624.092  17
   3  16  -7 7687.20 526.578  10
  -3  16   6 188890. 4124.46  12
  -3  16   6 186340. 4269.57  11
   3  16  -6 192958. 4238.18  10
   3  16  -6 196397. 6293.67   9
   3  16  -6 187559. 4297.96  17
  -3  16   6 194608. 5776.79   7
   3  16  -6 195497. 4231.53  15
   3  16  -6 190241. 4303.68  14
   3  16  -6 189194. 4271.30  16
   3  16  -6 190907. 4236.15  13
   3  16  -5 34626.6 1244.82  13
  -3  16   5 33530.4 2140.60   7
  -3  16   5 34588.6 1235.66  11
   3  16  -5 36906.0 1264.37  10
   3  16  -5 36829.5 2357.01   9
   3  16  -5 34871.2 1225.37  16
   3  16  -5 33644.9 1176.42  15
   3  16  -5 34437.0 1224.43  18
   3  16  -5 35216.7 1267.49  14
  -3  16   4 120317. 2801.15  11
   3  16  -4 122701. 2870.46  10
   3  16  -4 115477. 2801.44  18
  -3  16   4 113405. 4365.77   7
   3  16  -4 120215. 2759.39  15
   3  16  -4 116270. 2774.20  16
   3  16  -4 115229. 2851.45  13
   3  16  -4 116641. 2821.06  17
   3  16  -3 31232.2 1153.48  13
   3  16  -3 31494.6 1100.47  17
  -3  16   3 33347.2 1917.62   8
  -3  16   3 30707.9 2086.56   7
   3  16  -3 31254.5 1137.59  10
   3  16  -3 32010.5 2050.87   9
   3  16  -3 31480.2 1104.70  18
   3  16  -3 32792.0 1119.02  11
  -3  16   3 27861.6 1036.22  11
   3  16  -3 29911.8 1044.81  16
  -3  16   3 31217.3 1094.43  15
   3  16  -3 31261.9 1047.80  15
   3  16  -3 33033.5 1151.90  14
  -3  16   2 10858.6 592.679  15
   3  16  -2 11972.3 580.167  15
   3  16  -2 10714.8 552.876  16
  -3  16   2 10118.2 1115.93   8
  -3  16   2 11137.9 569.643  11
   3  16  -2 11169.6 595.773  11
   3  16  -2 12260.5 631.345  18
   3  16  -2 9378.07 1086.94   9
   3  16  -2 11758.5 592.198  17
   3  16  -2 11582.7 617.849  14
   3  16  -1 119.838 138.949  14
  -3  16   1 478.424 361.814   7
  -3  16   1 271.329 147.254  17
   3  16  -1 335.762 137.253  17
  -3  16   1 211.103 238.036   8
   3  16  -1 333.892 166.076  13
   3  16  -1 465.609 151.735  15
  -3  16   1 566.929 166.821  15
   3  16  -1 474.842 171.407  10
   3  16  -1 371.555 156.081  11
  -3  16   1 150.844 128.680  11
   3  16  -1-96.6747 275.749   9
   3  16  -1 418.670 156.197  18
  -3  16   1 451.724 149.813  16
   3  16  -1 603.603 147.807  16
  -3  16   0 2966.46 308.574  15
   3  16   0 3102.38 302.876  15
  -3  16   0 3434.47 700.149   8
  -3  16   0 4413.75 366.923  16
  -3  16   0 3317.11 300.221  11
   3  16   0 3415.90 334.197  11
   3  16   0 3232.85 348.029  10
   3  16   0 2614.52 552.017   9
  -3  16   0 4878.22 883.555   7
   3  16   0 3418.67 349.590  13
   3  16   0 3234.94 302.966  14
   3  16   1 26947.8 999.356  13
  -3  16  -1 28732.8 1030.65  16
  -3  16  -1 27142.7 1913.61   8
  -3  16  -1 27665.9 1958.38   7
   3  16   1 26379.1 990.728  11
   3  16   1 27889.6 1033.26  10
   3  16   1 24388.8 1493.27   9
   3  16   1 28704.7 986.218  15
  -3  16  -1 26011.7 986.937  15
  -3  16  -1 27655.8 1033.99  17
  -3  16  -1 27548.4 1027.67  14
   3  16   2 235573. 5039.04  10
  -3  16  -2 243246. 5136.49  17
   3  16   2 244556. 5148.53  18
  -3  16  -2 246194. 7023.00   7
   3  16   2 240748. 5061.37  11
  -3  16  -2 244950. 5096.95  15
  -3  16  -2 237682. 5082.23  16
   3  16   2 236967. 4993.43  13
  -3  16  -3 51230.9 1621.59  17
   3  16   3 53625.0 1670.99  18
  -3  16  -3 53413.9 2675.36   7
  -3  16  -3 52151.0 2809.33   8
   3  16   3 51076.9 1570.40  11
  -3  16  -3 56107.4 1641.97  15
  -3  16  -3 56001.2 1630.94  16
   3  16   3 55097.6 1546.93  10
  -3  16  -4 115491. 4414.68   8
   3  16   4 115869. 2783.63  11
  -3  16  -4 113718. 2817.35  17
   3  16   4 109729. 2858.66  18
  -3  16  -4 114264. 2818.96  15
  -3  16  -4 114352. 2784.08  16
  -3  16  -5 12538.5 669.465  16
  -3  16  -5 13422.9 704.862  17
   3  16   5 13118.3 745.675  18
   3  16   5 12620.2 672.827  11
  -3  16  -5 12843.9 703.670  15
  -3  16  -5 14867.0 1425.73   8
  -3  16  -6 10350.9 627.936  15
  -3  16  -6 10639.9 582.518  16
   3  16   6 10449.0 581.432  11
   3  16   6 10774.5 667.374  18
  -3  16  -6 10633.0 588.520  17
   3  16   7 464.774 155.350  11
   3  16   7 551.132 197.888  18
  -3  16  -7 511.346 173.997  15
  -3  16  -7 575.351 152.530  16
  -3  16  -8 3639.29 313.800  15
   3  16   8 3108.40 325.461  18
  -3  16  -9 5814.95 322.223  15
   3  16   9 5012.75 339.190  18
   3  17 -11 44960.7 1173.64  15
   3  17 -11 40927.6 1161.67  16
  -3  17  11 45149.2 1206.97  11
   3  17 -11 39967.6 1030.75  17
   3  17 -10 338.313 165.328  16
   3  17 -10 309.305 147.102  17
   3  17 -10 362.149 153.175  15
   3  17 -10 240.225 113.452  14
  -3  17  10 295.978 138.559  11
   3  17  -9 71371.0 1989.87  16
   3  17  -9 74885.8 1965.85  15
   3  17  -9 71675.4 1942.78  17
   3  17  -9 70822.5 1905.54  14
  -3  17   9 68571.4 1983.14  11
   3  17  -8 11796.3 676.799  14
   3  17  -8 11975.8 693.839  16
   3  17  -8 11174.7 647.909  15
   3  17  -8 12849.6 708.692  17
   3  17  -7 70837.2 2006.83  15
   3  17  -7 73326.6 2099.05  17
   3  17  -7 74667.6 2099.17  14
   3  17  -7 72783.7 2000.43  10
   3  17  -6-61.7950 176.242  10
  -3  17   6 422.845 210.001  11
   3  17  -6 137.956 278.192   9
   3  17  -6 66.9271 178.550  17
  -3  17   6 107.317 324.605   7
   3  17  -6 475.252 172.058  15
   3  17  -6 217.529 146.983  13
   3  17  -6 236.790 163.587  14
   3  17  -6 160.965 148.767  16
   3  17  -5 37053.4 1242.35  15
   3  17  -5 35267.9 1248.25  16
  -3  17   5 33949.1 1239.89  11
   3  17  -5 37756.9 1299.59  10
   3  17  -5 33692.4 1236.29  18
   3  17  -5 38863.0 2448.68   9
  -3  17   5 30789.9 2115.70   7
   3  17  -5 34698.4 1277.33  13
   3  17  -5 36572.5 1313.73  14
   3  17  -4 319.370 170.408  13
   3  17  -4 53.1894 128.626  15
  -3  17   4 125.282 282.454   7
  -3  17   4 285.473 143.939  11
   3  17  -4 250.165 172.708  10
   3  17  -4 176.595 157.049  18
   3  17  -4 282.017 145.012  16
   3  17  -4 62.9550 152.230  14
   3  17  -4 60.0749 145.268  17
   3  17  -3 91013.2 2413.79  13
   3  17  -3 90922.3 2332.45  17
  -3  17   3 94586.5 3578.40   8
  -3  17   3 91117.2 3906.36   7
   3  17  -3 91915.2 2398.12  10
   3  17  -3 90669.5 3816.50   9
   3  17  -3 91605.1 2353.33  18
  -3  17   3 87568.6 2313.86  15
   3  17  -3 91508.3 2285.21  16
   3  17  -3 91438.3 2280.07  15
   3  17  -3 91918.7 2372.60  14
  -3  17   3 92859.7 2308.68  11
   3  17  -3 93412.8 2348.52  11
  -3  17   2 22086.4 862.590  11
   3  17  -2 21318.3 892.283  11
   3  17  -2 21751.9 903.653  18
   3  17  -2 22695.0 1701.70   9
  -3  17   2 21053.0 1639.03   8
   3  17  -2 22715.8 862.565  15
  -3  17   2 22181.2 899.602  15
   3  17  -2 21358.3 835.264  16
   3  17  -2 21944.4 864.074  17
   3  17  -2 20244.6 870.789  14
   3  17  -1 256092. 5421.94  13
  -3  17   1 251953. 5340.76  16
   3  17  -1 258202. 5218.40  17
   3  17  -1 251476. 5193.44  16
  -3  17   1 259850. 7283.17   8
  -3  17   1 259706. 7535.22   7
   3  17  -1 267843. 5369.57  11
  -3  17   1 247160. 5225.31  11
   3  17  -1 267682. 5447.13  10
   3  17  -1 260537. 7050.08   9
   3  17  -1 258298. 5265.71  15
  -3  17   1 250509. 5320.02  15
  -3  17   1 254698. 5327.04  17
   3  17  -1 250433. 5354.86  18
   3  17  -1 251437. 5287.84  14
   3  17   0 35073.5 1220.34  13
  -3  17   0 32055.9 1160.79  16
  -3  17   0 36679.6 2249.55   8
  -3  17   0 36731.3 2323.65   7
  -3  17   0 34620.2 1106.07  11
   3  17   0 34743.0 1184.96  11
   3  17   0 34575.9 1213.02  10
   3  17   0 35751.6 1977.00   9
  -3  17   0 36499.6 1206.25  15
   3  17   0 36980.3 1166.05  15
  -3  17   0 34294.9 1191.89  17
   3  17   0 32843.1 1090.47  14
   3  17   1 180163. 3959.76  13
   3  17   1 172956. 3952.57  10
   3  17   1 173686. 4959.59   9
  -3  17  -1 176114. 5798.02   8
  -3  17  -1 184342. 5906.47   7
  -3  17  -1 183418. 3825.40  11
   3  17   1 179038. 3955.17  11
  -3  17  -1 178071. 3961.11  15
  -3  17  -1 180110. 3980.35  16
  -3  17  -1 178227. 4002.14  17
   3  17   2 22717.9 925.017  11
   3  17   2 20680.8 871.112  10
  -3  17  -2 20467.3 916.834  17
  -3  17  -2 19163.2 1652.40   7
  -3  17  -2 19523.4 876.806  15
   3  17   2 21394.7 858.894  13
  -3  17  -2 21989.3 921.680  16
   3  17   3 4245.36 369.820  10
  -3  17  -3 5347.94 892.084   7
  -3  17  -3 4000.42 836.776   8
   3  17   3 4317.06 421.054  18
  -3  17  -3 4145.67 412.405  17
  -3  17  -3 4682.30 418.714  15
   3  17   3 4591.27 406.165  11
  -3  17  -3 4105.21 398.249  16
  -3  17  -4 9644.45 1193.47   8
  -3  17  -4 10033.5 617.728  15
  -3  17  -4 9756.04 599.854  16
  -3  17  -4 9404.63 611.921  17
   3  17   4 11409.7 690.393  18
   3  17   4 10200.7 606.645  11
  -3  17  -5 142904. 3318.27  16
   3  17   5 144035. 3310.09  11
  -3  17  -5 144091. 3386.70  15
  -3  17  -5 140052. 4937.50   8
   3  17   5 143642. 3456.16  18
  -3  17  -5 140468. 3334.72  17
  -3  17  -6 30365.4 1121.68  15
  -3  17  -6 28437.6 1029.95  16
   3  17   6 29205.0 1038.08  11
   3  17   6 32155.1 1198.57  18
  -3  17  -7 134503. 3099.59  15
  -3  17  -7 133252. 2941.63  16
   3  17   7 135652. 3193.42  18
   3  17   7 137929. 2970.92  11
  -3  17  -8 6126.83 387.876  15
   3  17   8 6670.89 437.514  18
   3  18 -11 24500.8 737.374  15
   3  18 -11 24573.4 759.738  16
  -3  18  11 24546.4 771.846  11
   3  18 -11 22024.8 628.340  17
  -3  18  11 23456.1 700.208  18
   3  18 -10 27708.3 925.553  15
   3  18 -10 27743.6 954.184  16
   3  18 -10 27724.8 894.999  17
  -3  18  10 27872.2 964.592  11
  -3  18  10 25707.1 877.145  18
   3  18  -9 4783.77 405.012  16
   3  18  -9 4292.73 372.652  15
   3  18  -9 5075.97 408.119  17
   3  18  -9 4454.89 379.836  14
  -3  18   9 5275.98 429.457  11
   3  18  -8 31.1128 136.754  16
   3  18  -8 122.494 138.099  17
   3  18  -8 210.119 162.992  14
   3  18  -8 256.602 162.628  15
   3  18  -7 51078.6 1584.79  15
   3  18  -7 51656.6 1652.45  17
   3  18  -7 49357.4 1627.23  14
   3  18  -7 52470.1 1587.22  10
   3  18  -6 45808.2 1490.27  13
  -3  18   6 45265.2 1489.03  11
   3  18  -6 43509.1 1452.54  10
   3  18  -6 41626.5 2652.28   9
   3  18  -6 43822.3 1489.24  17
   3  18  -6 42497.2 1483.69  14
   3  18  -6 42834.4 1412.08  15
   3  18  -6 41031.9 1434.89  16
  -3  18   6 41580.7 1328.08  18
  -3  18   5 41201.4 1367.46  11
   3  18  -5 37270.7 1342.54  10
   3  18  -5 38267.2 1327.97  18
  -3  18   5 35758.1 1189.94  18
   3  18  -5 39789.6 1351.31  16
   3  18  -5 37841.7 1288.13  15
   3  18  -5 39649.5 1384.30  13
  -3  18   5 36237.7 2345.44   7
   3  18  -4 39607.3 1398.57  13
  -3  18   4 38457.2 2481.07   7
   3  18  -4 40231.0 1358.38  17
  -3  18   4 38826.1 1319.58  11
   3  18  -4 38122.6 1359.27  10
   3  18  -4 40408.5 2513.41   9
   3  18  -4 40995.0 1338.22  16
   3  18  -4 37763.4 1271.21  15
   3  18  -4 39144.0 1339.62  18
   3  18  -4 37831.0 1353.74  14
   3  18  -3 22752.4 1003.23  13
   3  18  -3 21339.1 916.240  17
   3  18  -3 21854.3 893.802  16
  -3  18   3 23615.5 1725.66   8
  -3  18   3 21685.7 1861.89   7
   3  18  -3 23725.1 998.312  10
   3  18  -3 21709.7 1803.04   9
   3  18  -3 23694.4 970.122  18
  -3  18   3 22273.4 913.569  11
   3  18  -3 22652.3 951.597  11
  -3  18   3 22285.5 943.301  15
   3  18  -3 21717.5 885.166  15
   3  18  -3 21158.5 939.484  14
   3  18  -2 39570.9 1253.51  15
  -3  18   2 38771.6 1297.90  15
  -3  18   2 36880.2 2247.25   8
   3  18  -2 35252.2 1261.14  11
  -3  18   2 39082.6 1257.29  11
   3  18  -2 41694.0 1345.88  18
   3  18  -2 39486.5 2330.86   9
   3  18  -2 37863.9 1219.28  16
   3  18  -2 37126.2 1234.52  17
   3  18  -2 39535.9 1300.59  14
   3  18  -1 1441.26 235.949  14
  -3  18   1 1357.72 564.865   7
   3  18  -1 1327.10 209.903  17
  -3  18   1 1563.42 485.543   8
   3  18  -1 1379.36 261.646  13
   3  18  -1 1341.01 220.647  15
  -3  18   1 1249.14 237.147  15
  -3  18   1 793.587 183.475  11
   3  18  -1 1625.49 273.904  10
   3  18  -1 1170.51 229.616  11
   3  18  -1 638.459 402.075   9
   3  18  -1 1453.19 247.636  18
  -3  18   1 1266.13 247.246  16
   3  18  -1 1533.01 222.459  16
   3  18   0 9336.04 590.846  13
  -3  18   0 7668.80 1130.71   7
  -3  18   0 9054.68 571.427  16
  -3  18   0 9572.65 1175.56   8
   3  18   0 9384.65 572.630  11
  -3  18   0 8816.46 516.446  11
   3  18   0 9369.42 590.797  10
   3  18   0 7365.72 932.916   9
   3  18   0 8244.19 493.529  14
  -3  18   0 10964.0 614.843  15
   3  18   0 9448.72 545.328  15
  -3  18   0 9415.87 582.898  17
   3  18   0 9352.34 589.627  18
   3  18   1 17223.9 808.104  13
  -3  18  -1 16705.7 1591.43   8
  -3  18  -1 18861.7 1714.08   7
   3  18   1 18297.3 835.359  10
  -3  18  -1 19074.7 850.368  15
  -3  18  -1 18027.1 840.572  16
  -3  18  -1 18046.1 751.575  11
   3  18   1 19539.5 862.578  11
   3  18   2 101222. 2557.30  11
   3  18   2 99725.8 2497.33  10
  -3  18  -2 100690. 2601.53  17
  -3  18  -2 97602.6 4091.60   7
  -3  18  -2 103699. 2578.54  15
   3  18   2 98502.9 2454.68  13
  -3  18  -2 101824. 2575.53  16
   3  18   3 57145.9 1616.03  10
  -3  18  -3 58056.5 2934.64   7
  -3  18  -3 59681.2 3104.40   8
  -3  18  -3 56287.5 1731.01  15
  -3  18  -3 58794.4 1744.19  16
   3  18   3 56223.8 1777.86  18
  -3  18  -3 58893.5 1779.18  17
   3  18   3 58809.8 1731.12  11
  -3  18  -4 43316.0 1429.39  16
   3  18   4 43357.9 1418.45  11
  -3  18  -4 45250.1 1472.69  15
  -3  18  -4 41094.4 2563.39   8
  -3  18  -4 45683.4 1490.02  17
   3  18   4 43339.2 1503.36  18
  -3  18  -5 11405.6 662.776  15
  -3  18  -5 11411.7 636.908  16
   3  18   5 10906.8 617.257  11
  -3  18  -5 11953.9 667.544  17
   3  18   5 11964.6 705.595  18
   3  18   6 72.0683 125.929  11
   3  18   6 62.5262 163.841  18
  -3  18  -6 530.624 191.020  15
  -3  18  -6 631.652 169.755  16
   3  18   7 359.250 125.554  11
  -3  18  -7 213.728 115.072  16
   3  18   7 187.100 140.101  18
  -3  18  -7 256.785 143.236  15
  -3  18  -8 8091.07 420.017  15
   3  18   8 8416.79 467.739  18
   3  19 -10 34503.3 1021.08  15
   3  19 -10 33638.7 1045.84  16
  -3  19  10 35187.7 1071.02  11
   3  19 -10 35882.8 1008.04  17
  -3  19  10 32831.3 962.018  18
   3  19  -9 21922.0 858.216  17
  -3  19   9 22629.0 894.453  11
   3  19  -9 21536.7 868.462  16
   3  19  -9 21346.5 835.663  15
   3  19  -9 21364.5 834.983  14
  -3  19   9 22601.4 810.302  18
   3  19  -8 52200.6 1569.81  15
   3  19  -8 56250.6 1654.52  17
   3  19  -8 54246.7 1624.84  14
  -3  19   8 53720.4 1514.78  18
  -3  19   7 3536.71 339.693  18
   3  19  -7 4369.87 418.521  17
   3  19  -7 3578.53 364.793  10
   3  19  -7 4056.84 393.667  15
   3  19  -7 4139.50 416.877  14
  -3  19   7 3525.29 385.780  11
  -3  19   6 31712.4 1209.77  11
   3  19  -6 33866.8 1238.00  10
  -3  19   6 31000.7 1078.23  18
   3  19  -6 29930.1 1206.50  17
   3  19  -6 32330.1 1168.83  15
   3  19  -6 32627.6 1217.38  16
   3  19  -6 33284.1 1215.81  13
   3  19  -6 32186.0 1240.79  14
  -3  19   5 8016.97 569.358  11
   3  19  -5 9090.92 614.031  10
  -3  19   5 8630.54 505.802  18
   3  19  -5 9758.90 610.730  18
   3  19  -5 7442.49 563.418  17
   3  19  -5 8068.24 558.965  16
   3  19  -5 8424.33 558.424  15
   3  19  -5 8749.63 605.381  13
  -3  19   5 8628.68 1140.20   7
   3  19  -4 7116.50 547.569  13
  -3  19   4 7649.92 1125.62   7
   3  19  -4 6873.93 517.021  17
  -3  19   4 6976.04 512.357  11
   3  19  -4 5864.08 513.146  10
   3  19  -4 6685.48 1045.78   9
   3  19  -4 6939.84 510.231  16
   3  19  -4 6910.45 488.764  15
   3  19  -4 6990.14 517.478  18
   3  19  -4 6721.86 526.972  14
   3  19  -3 35348.3 1308.04  13
   3  19  -3 34153.0 1192.97  16
   3  19  -3 33242.2 1210.61  17
  -3  19   3 30297.5 2004.55   8
  -3  19   3 39638.9 2554.32   7
   3  19  -3 35313.0 1297.24  10
   3  19  -3 35033.0 2291.49   9
   3  19  -3 35546.2 1258.07  18
   3  19  -3 35865.7 1209.88  15
  -3  19   3 34218.8 1240.82  15
   3  19  -3 34778.2 1256.06  14
  -3  19   3 36964.1 1245.82  11
   3  19  -3 32832.5 1230.05  11
   3  19  -2 108960. 2742.51  11
  -3  19   2 110076. 2680.69  11
   3  19  -2 108023. 2740.64  18
   3  19  -2 116002. 4332.44   9
  -3  19   2 114680. 4338.65   8
  -3  19   2 108192. 2734.88  15
   3  19  -2 113833. 2682.46  15
   3  19  -2 107258. 2627.37  16
   3  19  -2 110396. 2672.34  17
   3  19  -2 112389. 2731.60  14
   3  19  -1 55822.7 1741.55  13
   3  19  -1 57430.0 1589.14  16
   3  19  -1 58302.4 1595.10  17
  -3  19   1 56644.6 1710.96  16
  -3  19   1 58629.3 2999.01   8
  -3  19   1 55595.1 3100.52   7
   3  19  -1 57040.9 1711.81  11
  -3  19   1 57637.3 1634.20  11
   3  19  -1 56358.6 1738.23  10
   3  19  -1 51942.9 2694.94   9
   3  19  -1 57708.4 1643.69  15
  -3  19   1 57833.0 1710.42  15
   3  19  -1 58410.2 1736.69  18
   3  19  -1 56362.0 1638.36  14
   3  19   0 80701.6 2140.85  13
   3  19   0 76584.0 2021.01  15
  -3  19   0 75917.3 2094.28  15
  -3  19   0 81018.7 3642.06   8
  -3  19   0 78352.4 3727.76   7
  -3  19   0 76928.4 1990.26  11
   3  19   0 74842.9 2085.97  11
   3  19   0 78581.7 2133.05  10
  -3  19   0 77884.8 2122.29  17
   3  19   0 73215.6 2095.14  18
  -3  19   0 77405.5 2124.56  16
   3  19   0 75138.9 1954.57  14
   3  19   0 70338.4 3032.86   9
  -3  19  -1 1910.42 293.883  16
  -3  19  -1 678.503 411.202   8
  -3  19  -1 1350.65 252.667  15
   3  19   1 1020.03 219.339  13
   3  19   1 1750.36 273.286  10
   3  19   1 1680.64 271.491  11
  -3  19  -1 1365.87 224.136  11
  -3  19  -1 961.998 460.217   7
  -3  19  -2 19181.6 886.966  15
   3  19   2 21281.0 921.551  11
   3  19   2 20399.3 871.731  10
  -3  19  -2 19106.9 915.967  17
  -3  19  -2 21223.4 937.456  16
  -3  19  -2 20598.1 1787.05   7
   3  19   2 19648.0 841.608  13
  -3  19  -3 839.834 419.381   7
  -3  19  -3 544.864 336.847   8
  -3  19  -3 1418.09 264.488  16
  -3  19  -3 661.857 209.086  17
   3  19   3 1133.26 235.817  11
   3  19   3 961.545 201.161  10
  -3  19  -3 1109.69 264.168  15
  -3  19  -4 41707.3 1398.63  15
  -3  19  -4 40603.3 1368.73  16
   3  19   4 41380.4 1363.55  11
   3  19   4 40669.7 1431.43  18
  -3  19  -4 41092.3 1402.57  17
  -3  19  -5 28.9259 154.326  17
   3  19   5 268.296 162.307  11
  -3  19  -5 165.106 154.478  16
  -3  19  -5 59.0946 133.234  15
   3  19   5-32.5367 164.027  18
  -3  19  -6 59111.6 1695.65  15
  -3  19  -6 61174.9 1639.84  16
   3  19   6 62364.0 1638.10  11
   3  19   6 60253.4 1768.66  18
  -3  19  -7 16121.7 678.069  15
  -3  19  -7 16588.3 605.384  16
   3  19   7 16785.7 731.624  18
   3  19   7 14583.6 578.001  11
  -3  19  -8 42156.0 1114.80  15
   3  19   8 43119.7 1191.61  18
   3  20 -10 366.564 114.768  17
  -3  20  10 490.981 140.894  11
   3  20 -10 284.948 112.269  16
   3  20 -10 306.678 106.355  15
  -3  20  10 338.309 97.8968  18
   3  20  -9 214.979 138.868  17
  -3  20   9 365.678 152.923  11
   3  20  -9 341.883 132.095  16
  -3  20   9 340.923 122.829  18
   3  20  -9 437.534 144.091  14
   3  20  -9 60.6481 107.961  15
   3  20  -8 2504.50 287.926  15
   3  20  -8 2010.89 285.848  17
   3  20  -8 2168.26 280.360  14
  -3  20   8 1766.83 233.531  18
   3  20  -7 48920.3 1571.11  17
   3  20  -7 47861.8 1488.63  15
  -3  20   7 49086.6 1412.05  18
  -3  20   7 49777.2 1568.53  11
   3  20  -6 6664.64 512.226  10
  -3  20   6 6742.18 440.307  18
   3  20  -6 6703.11 515.705  16
   3  20  -6 5968.90 461.948  15
   3  20  -6 7202.79 539.311  14
  -3  20   6 6166.06 489.738  11
  -3  20   5 126469. 3087.79  11
   3  20  -5 126502. 3128.96  10
  -3  20   5 118159. 2841.48  18
   3  20  -5 129148. 3083.84  18
   3  20  -5 127290. 3117.21  17
   3  20  -5 129225. 3087.91  16
   3  20  -5 130526. 3045.00  15
   3  20  -5 127550. 3139.03  13
  -3  20   5 128336. 4777.64   7
   3  20  -4 4706.81 457.148  13
  -3  20   4 4456.21 881.103   7
  -3  20   4 5108.75 439.005  11
   3  20  -4 4552.15 443.747  10
   3  20  -4 4949.37 913.088   9
   3  20  -4 4881.54 431.749  16
   3  20  -4 4834.70 440.573  17
   3  20  -4 5001.69 419.297  15
   3  20  -4 5148.38 454.242  18
   3  20  -4 4437.41 437.462  14
   3  20  -3 88963.2 2421.71  13
  -3  20   3 86436.7 4045.49   7
   3  20  -3 86223.0 2289.52  17
   3  20  -3 85296.0 2254.82  16
   3  20  -3 91181.2 2371.56  11
  -3  20   3 86317.4 2282.13  11
   3  20  -3 86358.7 2385.45  10
   3  20  -3 85170.1 3808.66   9
   3  20  -3 88786.8 2270.09  15
  -3  20   3 87037.6 2341.87  15
   3  20  -3 86942.3 2325.00  18
   3  20  -3 87424.1 2345.57  14
  -3  20   2 312.988 172.960  15
   3  20  -2 693.028 181.245  15
   3  20  -2 471.057 195.665  17
  -3  20   2 242.625 211.944   8
   3  20  -2 186.615 134.549  16
   3  20  -2 411.808 166.080  11
  -3  20   2 283.667 156.782  11
   3  20  -2 489.302 348.888   9
   3  20  -2 412.128 172.246  18
   3  20  -2 359.964 160.165  14
   3  20  -1 435.889 155.486  14
  -3  20   1 295.741 365.226   7
   3  20  -1 195.990 128.478  17
   3  20  -1 343.201 146.337  16
  -3  20   1 778.854 392.666   8
   3  20  -1 700.165 225.571  10
   3  20  -1 157.326 134.719  11
  -3  20   1 242.916 138.879  11
   3  20  -1 554.077 316.059   9
   3  20  -1 320.017 161.428  18
  -3  20   1 373.807 177.757  15
   3  20  -1 327.626 162.953  15
   3  20  -1 401.196 171.975  13
   3  20   0 127.225 143.423  13
   3  20   0 162.562 136.594  15
  -3  20   0-31.3199 154.707  15
   3  20   0 188.561 148.628  11
   3  20   0 353.927 171.664  10
  -3  20   0 360.612 151.439  11
  -3  20   0-135.542 305.573   8
   3  20   0 130.241 160.834  18
  -3  20   0 95.6663 154.201  16
   3  20   0 70.8777 184.518  14
  -3  20   0 145.753 293.904   7
   3  20   1 107639. 2716.27  11
  -3  20  -1 109580. 2568.09  11
   3  20   1 107825. 2691.05  10
  -3  20  -1 107621. 2737.35  16
  -3  20  -1 104079. 4383.61   8
   3  20   1 103347. 2726.44  18
  -3  20  -1 109033. 2728.25  15
   3  20   1 106918. 2660.32  13
  -3  20  -1 105398. 4453.98   7
   3  20   2 4619.83 423.165  11
   3  20   2 4418.69 391.396  10
  -3  20  -2 4168.51 423.553  16
  -3  20  -2 4756.79 906.712   8
  -3  20  -2 4375.34 437.282  17
  -3  20  -2 3601.94 776.764   7
   3  20   2 4259.49 379.343  13
  -3  20  -2 5035.11 444.255  15
  -3  20  -3 158995. 5623.48   8
  -3  20  -3 161895. 3725.43  15
   3  20   3 157569. 3514.02  10
  -3  20  -3 158584. 3752.40  17
   3  20   3 167329. 3727.89  11
  -3  20  -3 160520. 3717.56  16
  -3  20  -4 18130.0 855.894  17
   3  20   4 18100.2 833.124  11
  -3  20  -4 19569.4 875.845  15
  -3  20  -4 18454.7 842.790  16
   3  20   5 56708.2 1711.33  18
   3  20   5 55559.1 1589.94  11
  -3  20  -5 54997.5 1601.03  16
  -3  20  -5 57886.7 1665.03  15
   3  20   6 242.925 161.080  18
   3  20   6 285.984 128.723  11
  -3  20  -6 239.761 128.018  15
  -3  20  -6 397.943 144.860  16
   3  20   7-21.5273 130.228  18
   3  20   7 144.861 91.0313  11
  -3  20  -7 54.1797 84.1891  16
  -3  20  -7 92.6488 113.642  15
  -3  21   9 32994.3 931.807  18
   3  21  -9 37102.3 1075.16  17
   3  21  -9 35655.7 1055.30  14
   3  21  -9 35478.1 1027.68  15
   3  21  -9 34734.0 1074.00  16
  -3  21   8 18679.2 697.315  18
   3  21  -8 19386.4 809.667  14
   3  21  -8 21528.0 803.039  15
   3  21  -8 20159.8 824.266  17
   3  21  -7 36287.0 1189.91  15
  -3  21   7 35302.1 1237.38  11
  -3  21   7 35334.5 1085.99  18
   3  21  -7 38115.2 1282.03  14
   3  21  -7 37053.3 1259.96  17
   3  21  -7 36057.9 1241.91  16
   3  21  -6 6084.07 473.808  16
   3  21  -6 5775.84 441.631  15
   3  21  -6 4777.44 434.988  10
  -3  21   6 4514.19 345.506  18
   3  21  -6 5014.87 448.697  14
  -3  21   6 4948.41 442.486  11
   3  21  -5 11257.5 679.822  10
   3  21  -5 10166.2 642.859  17
   3  21  -5 11773.7 673.814  16
   3  21  -5 11289.7 629.713  15
   3  21  -5 10782.3 639.052  18
   3  21  -5 10673.2 667.006  13
  -3  21   5 11579.6 671.552  11
  -3  21   4 8140.05 553.888  11
   3  21  -4 7425.80 567.607  10
   3  21  -4 7440.79 539.587  17
   3  21  -4 8479.36 555.670  16
   3  21  -4 7008.24 505.249  15
   3  21  -4 7263.10 528.047  18
  -3  21   4 7661.97 1114.50   7
   3  21  -4 7314.53 559.870  13
   3  21  -4 8434.79 578.720  14
   3  21  -3 28419.8 1172.29  13
  -3  21   3 25799.1 2122.56   7
  -3  21   3 28595.6 1089.21  11
   3  21  -3 29058.6 1139.91  11
   3  21  -3 28093.8 1162.51  10
   3  21  -3 28236.7 2080.48   9
   3  21  -3 28792.9 1068.32  15
   3  21  -3 28337.0 1113.07  18
   3  21  -3 26789.6 1090.87  14
   3  21  -3 29796.2 1107.96  17
   3  21  -3 29015.0 1082.98  16
  -3  21   2 13597.5 701.683  11
   3  21  -2 12155.9 711.752  11
   3  21  -2 13900.8 698.938  17
   3  21  -2 13789.6 679.754  16
   3  21  -2 14028.5 1428.48   9
  -3  21   2 14270.7 1417.68   8
  -3  21   2 13893.1 751.693  15
   3  21  -2 13153.6 684.196  15
   3  21  -2 13729.1 739.803  18
  -3  21   2 13411.5 1531.07   7
   3  21  -2 13733.7 767.249  13
   3  21  -2 13115.0 697.939  14
   3  21  -1 74509.4 2118.20  13
  -3  21   1 74545.4 3750.17   7
   3  21  -1 72711.8 1982.72  15
  -3  21   1 71362.5 2063.24  15
   3  21  -1 72419.8 2073.69  18
   3  21  -1 74854.6 1926.79  17
   3  21  -1 77091.5 2108.10  11
  -3  21   1 74571.3 1992.14  11
   3  21  -1 73158.7 2102.38  10
   3  21  -1 74256.7 1923.62  16
  -3  21   1 72721.9 3502.06   8
   3  21  -1 73461.5 1967.12  14
   3  21   0 6273.60 507.353  18
  -3  21   0 6425.31 467.304  11
   3  21   0 7338.16 540.091  11
   3  21   0 7031.87 521.621  10
  -3  21   0 7171.55 532.674  16
  -3  21   0 7957.95 1156.07   8
   3  21   0 7448.03 495.778  15
  -3  21   0 6824.87 516.079  15
  -3  21   0 6083.62 1044.21   7
   3  21   0 7516.24 539.846  13
   3  21   0 7506.44 459.207  14
   3  21   1 14471.4 730.396  13
  -3  21  -1 12273.3 1475.57   7
   3  21   1 14233.9 773.675  18
  -3  21  -1 13899.9 666.935  11
   3  21   1 15016.8 775.851  11
   3  21   1 13839.7 727.091  10
  -3  21  -1 14381.3 765.974  16
  -3  21  -1 12745.7 1462.71   8
  -3  21  -1 14673.9 764.252  15
  -3  21  -2 285.970 163.430  15
   3  21   2 349.915 167.366  10
   3  21   2 281.765 154.718  11
  -3  21  -2 264.961 188.964  17
  -3  21  -2 836.283 421.603   8
   3  21   2 434.279 190.594  18
  -3  21  -2 398.791 402.096   7
  -3  21  -2 290.049 165.759  16
   3  21   2 124.439 130.485  13
  -3  21  -3 7785.36 543.389  15
   3  21   3 8546.01 490.663  10
  -3  21  -3 8271.61 579.119  17
  -3  21  -3 8121.29 560.709  16
   3  21   3 9004.69 580.086  11
   3  21   4 493.118 187.680  11
  -3  21  -4 958.896 227.214  15
  -3  21  -4 566.421 180.952  16
   3  21   5 22216.6 952.296  18
   3  21   5 23025.1 876.622  11
  -3  21  -5 24399.0 910.891  16
   3  21   6 15812.2 714.284  18
   3  21   6 16506.1 637.753  11
  -3  21  -6 15506.1 674.133  15
  -3  21  -6 16210.0 642.868  16
  -3  21  -7 30290.3 893.973  15
  -3  21  -7 28862.6 785.803  16
   3  21   7 30358.5 944.065  18
   3  22  -9 744.860 153.169  16
  -3  22   9 650.821 101.093  18
   3  22  -9 736.635 145.845  17
   3  22  -9 702.269 134.922  15
  -3  22   8 1076.62 149.202  18
   3  22  -8 1090.34 205.931  14
   3  22  -8 985.595 181.256  15
   3  22  -8 1011.95 191.721  17
   3  22  -7 556.242 177.545  17
   3  22  -7 827.250 191.902  16
  -3  22   7 620.529 184.713  11
  -3  22   7 611.422 149.496  18
   3  22  -7 727.255 180.815  15
   3  22  -7 690.643 189.749  14
   3  22  -6 44167.0 1336.77  15
   3  22  -6 41934.1 1377.96  10
  -3  22   6 40881.9 1171.64  18
  -3  22   6 42157.0 1372.07  11
   3  22  -6 43841.4 1387.11  16
   3  22  -5 551.992 183.163  17
   3  22  -5 586.233 175.095  16
  -3  22   5 619.866 195.381  11
   3  22  -5 314.278 170.901  10
   3  22  -5 538.083 184.219  15
   3  22  -5 631.944 201.705  14
  -3  22   4 64781.3 1878.30  11
   3  22  -4 67305.0 1976.43  10
   3  22  -4 70444.4 1937.42  17
   3  22  -4 64842.9 1862.09  16
   3  22  -4 67293.4 1850.05  15
   3  22  -4 65679.8 1890.84  18
   3  22  -4 65839.2 1966.89  13
   3  22  -4 67439.6 1934.82  14
  -3  22   3 4982.75 423.654  11
   3  22  -3 4924.45 456.103  11
   3  22  -3 4017.30 422.238  10
  -3  22   3 5106.99 934.408   7
   3  22  -3 4547.10 403.675  15
   3  22  -3 4842.79 430.588  14
   3  22  -3 4648.84 426.871  18
   3  22  -3 5475.05 444.304  17
   3  22  -3 4897.92 415.059  16
   3  22  -2 29094.8 1116.54  18
  -3  22   2 25873.8 1020.87  11
   3  22  -2 26888.2 1098.43  11
  -3  22   2 24919.5 1902.56   8
   3  22  -2 29334.7 1051.93  17
   3  22  -2 28067.9 1017.02  16
  -3  22   2 26639.0 1087.04  15
   3  22  -2 29120.5 1054.41  15
  -3  22   2 26435.8 2167.59   7
   3  22  -2 27550.7 1137.58  13
   3  22  -2 27788.8 1061.65  14
   3  22  -1 1003.00 207.015  15
  -3  22   1 1497.43 271.176  15
   3  22  -1 1126.72 248.342  10
   3  22  -1 808.155 228.750  11
  -3  22   1 1002.09 219.082  11
   3  22  -1 893.237 187.353  17
  -3  22   1 649.139 370.598   8
   3  22  -1 770.965 185.784  14
   3  22  -1 797.474 222.845  13
  -3  22   1 1358.39 548.912   7
   3  22  -1 745.385 182.177  16
   3  22  -1 1057.94 242.450  18
  -3  22   0 8708.80 588.558  16
   3  22   0 8533.80 579.728  18
   3  22   0 8934.19 583.718  10
  -3  22   0 8708.55 586.506  15
  -3  22   0 8626.88 523.873  11
   3  22   0 9071.60 593.812  11
  -3  22   0 7983.00 1174.63   7
   3  22   0 8263.10 570.173  13
  -3  22   0 10332.7 1266.06   8
   3  22   1 4383.41 412.115  11
  -3  22  -1 3311.37 320.945  11
  -3  22  -1 3760.42 404.248  15
   3  22   1 3548.66 383.862  18
   3  22   1 3144.61 349.453  10
   3  22   1 3613.24 365.030  13
  -3  22  -1 3194.82 367.859  16
  -3  22  -1 4088.63 819.035   7
   3  22   2 74849.7 1936.02  10
  -3  22  -2 75702.9 2072.63  16
  -3  22  -2 73258.7 2050.86  15
   3  22   2 72898.2 2074.66  18
   3  22   2 71612.9 2024.71  11
   3  22   2 70870.2 1877.80  13
  -3  22  -3 177.184 154.749  16
  -3  22  -3 501.299 194.989  15
   3  22   3 199.998 162.991  11
   3  22   3 118.293 120.966  10
   3  22   4 59692.0 1673.62  11
  -3  22  -4 61583.1 1713.21  16
  -3  22  -4 58479.5 1695.63  15
  -3  22  -5 1186.85 203.164  16
  -3  22  -5 1452.31 230.105  15
   3  22   5 1202.17 199.643  11
  -3  22  -6 5708.04 367.679  15
   3  22   6 5197.91 373.611  18
   3  22   6 5853.43 339.752  11
  -3  22  -6 5470.44 337.301  16
   3  23  -8 22312.0 741.657  15
   3  23  -8 24547.2 826.143  17
   3  23  -8 22660.3 802.443  14
   3  23  -7 37738.5 1189.35  17
   3  23  -7 37936.0 1116.98  15
   3  23  -7 36558.7 1180.61  14
  -3  23   7 34694.0 1147.27  11
   3  23  -7 37822.3 1177.43  16
   3  23  -6 2132.22 267.861  16
   3  23  -6 2042.47 252.213  15
  -3  23   6 1851.25 266.834  11
   3  23  -5 4291.20 409.954  10
   3  23  -5 4644.75 409.657  14
   3  23  -5 4820.11 385.304  15
  -3  23   5 3510.02 357.645  11
   3  23  -5 4122.40 388.634  17
   3  23  -5 3763.60 364.750  16
   3  23  -4 4967.35 447.347  10
   3  23  -4 4318.54 412.434  14
   3  23  -4 5856.89 432.839  15
   3  23  -4 5058.71 422.861  18
  -3  23   4 4568.87 411.713  11
   3  23  -4 4908.94 416.734  17
   3  23  -4 4728.35 402.427  16
   3  23  -3 51568.3 1578.70  14
   3  23  -3 52561.8 1593.57  18
   3  23  -3 53255.9 1538.93  15
  -3  23   3 50546.0 1550.45  11
   3  23  -3 50535.0 1607.53  11
   3  23  -3 51568.2 1549.71  17
   3  23  -3 52881.5 1541.59  16
   3  23  -2 18189.2 868.714  10
   3  23  -2 16578.0 769.483  14
   3  23  -2 16849.4 741.927  16
   3  23  -2 18850.9 783.686  17
   3  23  -2 17517.8 829.373  18
  -3  23   2 16420.6 817.676  15
   3  23  -2 17907.0 783.176  15
  -3  23   2 16943.4 784.710  11
   3  23  -2 17015.4 832.826  11
   3  23  -2 17079.1 860.808  13
   3  23  -1 58514.6 1741.01  10
   3  23  -1 56699.3 1568.87  14
   3  23  -1 55466.2 1521.15  17
   3  23  -1 56059.9 1708.18  18
   3  23  -1 54896.9 1531.12  16
   3  23  -1 55730.1 1598.31  15
  -3  23   1 56226.7 1708.00  15
   3  23  -1 56476.9 1717.07  11
  -3  23   1 58420.7 1625.74  11
   3  23  -1 55847.7 1721.76  13
   3  23   0 9969.94 609.271  10
   3  23   0 11344.4 650.539  18
  -3  23   0 8753.71 586.106  16
  -3  23   0 8816.93 582.589  15
   3  23   0 8876.12 586.365  11
  -3  23   0 9558.36 539.103  11
   3  23   0 9271.31 582.011  13
   3  23   1 28552.2 1048.82  10
  -3  23  -1 28194.6 1106.09  16
  -3  23  -1 29388.9 1111.15  15
   3  23   1 27840.9 1100.70  18
   3  23   1 29011.6 1110.86  11
  -3  23  -1 29404.0 981.752  11
   3  23   1 27536.2 1022.14  13
  -3  23  -2 264.441 151.053  15
   3  23   2 173.809 165.216  11
   3  23   2-23.0323 133.400  10
   3  23   2-60.8205 143.810  18
  -3  23  -2 59.6139 130.995  16
  -3  23  -3 823.222 200.258  15
   3  23   3 849.783 202.883  11
   3  23   3 1240.65 252.519  18
  -3  23  -3 1073.05 232.738  16
  -3  23  -4 336.199 162.677  16
  -3  23  -4 612.891 191.679  15
   3  23   4 621.459 164.351  11
  -3  23  -5 23653.7 839.355  15
  -3  23  -5 23635.8 815.116  16
   3  23   5 21959.2 780.945  11
  -3  23  -6 2941.19 243.712  15
   3  23   6 2625.39 206.126  11
  -3  23  -6 2645.41 213.848  16
   3  24  -7 19113.2 736.948  17
   3  24  -7 19304.2 740.058  14
   3  24  -7 19207.0 673.461  15
   3  24  -7 17625.6 701.490  16
  -3  24   7 17828.5 707.774  11
   3  24  -6 4423.16 330.951  15
  -3  24   6 4739.61 368.059  11
   3  24  -6 4126.93 348.754  16
   3  24  -5 86969.9 2238.78  10
   3  24  -5 86181.6 2203.51  17
   3  24  -5 90247.9 2245.70  14
   3  24  -5 88058.4 2125.20  15
  -3  24   5 82834.8 2168.62  11
   3  24  -5 89586.2 2186.58  16
   3  24  -4 45967.7 1457.74  10
   3  24  -4 44756.3 1402.65  14
   3  24  -4 42687.1 1311.15  15
   3  24  -4 44143.1 1357.21  18
   3  24  -4 46728.1 1400.07  17
  -3  24   4 44199.1 1375.14  11
   3  24  -4 44503.7 1353.55  16
   3  24  -3 74224.8 1981.23  14
   3  24  -3 73769.5 1992.42  18
   3  24  -3 77062.1 1973.22  17
   3  24  -3 74562.6 1931.27  15
  -3  24   3 72845.4 1961.42  11
   3  24  -3 77151.2 1951.69  16
   3  24  -2 5616.95 461.930  10
   3  24  -2 4955.22 397.879  14
   3  24  -2 5056.78 377.568  16
   3  24  -2 5553.36 441.944  18
   3  24  -2 5293.72 392.690  17
   3  24  -2 4903.00 389.324  15
  -3  24   2 4510.76 378.906  11
   3  24  -2 5312.40 445.304  11
   3  24  -2 5006.62 442.519  13
  -3  24   1-29.6269 143.278  15
   3  24  -1 231.300 113.347  17
  -3  24   1 72.4885 131.217  11
   3  24  -1 149.057 134.442  10
   3  24  -1 543.067 182.528  11
   3  24  -1 210.502 125.587  14
   3  24  -1 268.302 167.367  13
   3  24  -1 28.9608 130.608  18
   3  24   0 1343.73 254.685  18
   3  24   0 1226.37 243.133  10
   3  24   0 1098.21 231.329  11
  -3  24   0 1963.31 246.754  11
  -3  24   0 1671.23 270.567  15
  -3  24  -1 67616.6 1926.03  16
   3  24   1 68066.0 1928.04  18
   3  24   1 71316.3 1946.70  11
  -3  24  -1 68828.7 1731.29  11
   3  24   1 71810.0 1865.98  10
  -3  24  -1 73058.2 1959.04  15
  -3  24  -2 13528.1 687.929  16
   3  24   2 13433.1 690.100  18
   3  24   2 13360.6 677.922  11
   3  24   2 13288.9 596.261  10
  -3  24  -2 12805.6 667.455  15
   3  24   3 135711. 3114.53  18
  -3  24  -3 140219. 3103.12  15
  -3  24  -3 134887. 3087.15  16
   3  24   3 129563. 3042.76  11
   3  24   4 22446.5 853.365  18
   3  24   4 24081.9 830.226  11
  -3  24  -4 22037.9 823.687  16
  -3  24  -4 21364.6 822.391  15
   3  24   5 67826.6 1608.07  11
  -3  24  -5 67886.0 1664.57  15
  -3  24  -5 68725.5 1640.20  16
   3  25  -7 47.6521 94.7680  16
  -3  25   7 238.857 108.909  11
   3  25  -7 49.8473 80.4798  15
   3  25  -7 252.788 112.726  14
   3  25  -6 13972.3 622.858  17
  -3  25   6 14447.4 617.477  11
   3  25  -6 15220.3 585.837  15
   3  25  -5 3401.06 311.399  17
  -3  25   5 3267.65 304.687  11
   3  25  -5 4009.19 305.526  15
   3  25  -5 3254.26 313.491  14
   3  25  -5 3696.46 316.623  16
   3  25  -4 8697.20 487.809  16
   3  25  -4 8679.82 505.196  17
   3  25  -4 9439.27 488.976  15
  -3  25   4 8166.46 485.043  11
   3  25  -4 8331.26 538.161  10
   3  25  -4 8398.07 502.893  14
   3  25  -3 12414.9 621.102  18
   3  25  -3 12542.2 599.174  17
  -3  25   3 13338.8 626.124  11
   3  25  -3 11749.3 570.790  15
   3  25  -3 13575.0 630.217  14
   3  25  -3 12383.2 586.000  16
   3  25  -2 66780.6 1725.86  16
   3  25  -2 70661.1 1874.48  18
   3  25  -2 67528.3 1736.80  17
   3  25  -2 71308.4 1784.23  15
   3  25  -2 69241.6 1912.87  10
   3  25  -2 68810.0 1768.68  14
  -3  25   2 70353.2 1809.66  11
   3  25  -2 73686.9 1943.35  11
   3  25  -1 1285.45 227.505  18
   3  25  -1 1378.82 243.695  10
   3  25  -1 1706.67 265.917  11
  -3  25   1 1552.27 220.024  11
  -3  25   1 1365.03 246.053  15
   3  25  -1 1486.89 190.949  14
   3  25   0 97532.7 2411.16  18
  -3  25   0 96470.4 2239.06  11
   3  25   0 97122.4 2425.92  11
   3  25   0 95264.9 2372.60  10
  -3  25   0 98014.9 2424.29  15
   3  25   1 1243.18 222.727  18
  -3  25  -1 1386.50 188.123  11
   3  25   1 1277.87 228.832  11
   3  25   1 1100.83 198.366  10
  -3  25  -1 1274.45 238.539  15
   3  25   2 15792.3 722.669  18
   3  25   2 16243.6 715.386  11
   3  25   2 16132.5 616.579  10
  -3  25  -2 16338.0 718.570  15
   3  25   3 1624.23 239.281  18
  -3  25  -3 1853.24 238.635  16
   3  25   3 1381.33 214.166  11
  -3  25  -3 1860.97 243.805  15
   3  25   4 9199.14 453.537  11
  -3  25  -4 9234.00 469.647  15
   3  25   4 9672.76 488.478  18
   3  26  -6 2413.25 232.093  17
  -3  26   6 2518.82 227.456  11
   3  26  -6 2437.98 194.888  15
   3  26  -6 2412.30 236.630  14
   3  26  -6 2550.21 225.423  16
   3  26  -5 42398.1 1188.22  17
  -3  26   5 42425.1 1173.15  11
   3  26  -5 41032.0 1097.34  15
   3  26  -5 40629.1 1183.73  14
   3  26  -5 41854.3 1155.02  16
   3  26  -4 11057.4 528.218  17
  -3  26   4 10509.4 517.612  11
   3  26  -4 11794.1 507.830  15
   3  26  -4 11014.4 533.321  14
   3  26  -4 12322.1 532.609  16
   3  26  -3 51335.8 1367.21  17
   3  26  -3 50835.7 1398.27  18
  -3  26   3 50916.1 1389.19  11
   3  26  -3 51671.4 1349.69  15
   3  26  -3 51266.3 1385.40  14
   3  26  -3 50781.2 1345.36  16
   3  26  -2 11943.7 581.405  18
   3  26  -2 11145.3 494.427  17
   3  26  -2 11242.0 599.799  10
   3  26  -2 11461.4 515.149  14
  -3  26   2 12329.2 554.999  11
   3  26  -2 11630.0 604.171  11
  -3  26   1 73.2136 119.603  11
   3  26  -1 94.5094 142.936  10
   3  26  -1 100.158 151.478  11
   3  26  -1 91.4296 136.345  18
   3  26   0 873.943 195.358  18
  -3  26   0 1208.31 168.163  11
   3  26   0 1672.27 229.909  10
   3  26   0 1222.46 210.423  11
  -3  26   0 1703.05 250.045  15
   3  26   1 21140.1 807.591  18
   3  26   1 19621.4 721.729  10
   3  26   1 19291.9 786.657  11
  -3  26  -1 21762.3 825.651  15
   3  26   2 38066.7 1146.32  11
   3  26   2 37500.9 1141.64  18
  -3  26  -2 37790.9 1146.61  15
   3  26   3 69752.4 1696.74  11
  -3  26  -3 68726.5 1711.70  15
   3  26   3 71189.0 1728.13  18
   3  27  -5 1330.53 176.323  17
   3  27  -5 1669.19 175.119  16
  -3  27   5 1473.94 173.198  11
   3  27  -5 1457.75 150.534  15
   3  27  -4 1400.07 172.375  17
   3  27  -4 1315.19 156.197  15
   3  27  -4 1183.51 174.017  14
   3  27  -4 1056.48 149.194  16
  -3  27   4 1004.15 161.020  11
   3  27  -3 41339.3 1101.23  14
  -3  27   3 40863.6 1114.64  11
   3  27  -2 27889.7 910.397  18
   3  27  -2 30248.0 987.450  10
   3  27  -2 30075.0 991.519  11
  -3  27   2 30311.1 892.396  11
   3  27  -1 69815.0 1704.12  18
   3  27  -1 67499.0 1722.24  10
   3  27  -1 66971.2 1745.86  11
  -3  27   1 67755.2 1588.52  11
   3  27   0 59793.5 1525.74  18
   3  27   0 59282.0 1565.05  11
   3  27   0 57540.2 1484.53  10
   3  27   1 26806.5 907.514  11
   3  27   1 27916.7 894.440  18
  -3  27  -1 28792.7 923.029  15
   3  27   2 8638.89 437.637  11
   3  27   2 8888.10 436.113  18
  -3  27  -2 7986.44 423.698  15
  -3  28   3 2033.95 183.217  11
  -3  28   2 8090.57 353.410  11
   3  28  -1 912.853 146.184  18
  -3  28   1 837.357 112.621  11
   3  28  -1 1167.55 179.128  11
   3  28   0 6263.25 341.032  18
   3  28   0 6335.95 373.074  11
  -4   0  14 36975.8 1068.30   6
   4   0 -14 38934.8 1065.15   5
   4   0 -13 72.9255 117.543   5
   4   0 -12 28112.5 1096.19   5
   4   0 -11 404.300 450.636   2
  -4   0  11-143.650 323.846   4
   4   0 -11 169.912 167.845   5
  -4   0  10 3657.15 805.408   4
   4   0 -10 4165.43 426.344   5
   4   0 -10 3580.33 805.346   2
   4   0  -9 365.395 368.482   2
  -4   0   9 773.041 389.776   4
   4   0  -9 402.880 179.673   5
   4   0  -8 50436.7 2587.07   3
   4   0  -8 50003.6 1513.49   5
  -4   0   8 50202.8 1483.88  12
   4   0  -8 52578.6 2617.91   2
  -4   0   8 51196.4 2658.07   4
  -4   0   7 188.072 250.849   4
   4   0  -7 185.780 209.427   3
   4   0  -7 91.0556 242.900   2
   4   0  -6 189730. 5146.87   3
   4   0  -6 185525. 5097.26   2
   4   0  -6 179451. 4381.99   9
   4   0  -5-64.0538 158.269   3
   4   0  -5 385.800 259.360   2
   4   0  -4 7288.41 669.989   3
   4   0  -4 7728.82 701.790   2
   4   0  -4 8271.89 625.342   9
   4   0  -3 227.964 130.072   3
   4   0  -3 188.041 195.457   2
   4   0  -2 112397. 2996.70   2
   4   0  -2 107575. 2910.10   3
  -4   0   2 110278. 2980.61   1
  -4   0   1 527.616 212.833   1
  -4   0   0 395898. 8321.80   1
   4   0   1 51.3037 146.299   4
  -4   0  -1-49.9473 151.071   1
   4   0   2 200057. 5112.98   4
  -4   0  -2 197238. 5060.39   1
  -4   0  -3 296.373 224.121   1
   4   0   3 76.2905 230.766   4
  -4   0  -4 11776.3 736.135   8
   4   0   4 12691.8 1166.10   4
  -4   0  -4 12674.9 1146.52   1
   4   0   5-113.806 281.053   4
  -4   0  -5 241.399 150.565   5
   4   0   5-27.5703 149.690   6
   4   0   6 99314.6 2576.21   6
  -4   0  -6 97874.5 2542.63   5
   4   0   6 102536. 4215.47   4
  -4   0  -7-139.501 281.291   2
   4   0   7 141.730 167.558   6
   4   0   7-148.617 259.525   4
  -4   0  -8 4590.28 976.315   2
   4   0   8 6528.89 543.148   6
   4   0   9 260.124 167.223   6
   4   0  10 29968.0 1059.37   6
  -4  -1  14 4872.75 318.868   6
   4  -1 -14 4995.21 311.788   5
   4  -1 -13 21991.3 865.461   5
   4  -1 -12 7965.00 543.478   5
   4  -1 -11 66233.5 3314.79   2
   4  -1 -11 64705.7 1931.44   5
  -4  -1  11 59833.2 3291.02   4
  -4  -1  10 8676.19 1211.20   4
   4  -1 -10 10490.7 652.110   5
   4  -1 -10 10713.3 1305.86   2
   4  -1  -9 110594. 2764.18   5
   4  -1  -9 110935. 4263.21   2
  -4  -1   9 110286. 4378.76   4
   4  -1  -8 6418.51 466.434   5
  -4   1   8 5946.93 441.592  12
  -4  -1   8 6905.95 463.670  12
   4  -1  -8 8009.65 976.254   2
  -4  -1   8 7585.19 1006.58   4
   4  -1  -7 3627.35 649.530   2
   4   1  -7 2898.07 429.148   9
  -4  -1   7 4215.25 703.196   4
   4  -1  -7 4160.90 681.568   3
[truncated: 617,041 more chars]
