# Supplementary material for: Metal-Mediated Catalytic Polarization Transfer from para Hydrogen to 3,5-Dihalogenated Pyridines
Source: ACS Catal. 2024 Jan 5;14(2):994–1004. doi: 10.1021/acscatal.3c05378 (PMC10804365; doi:10.1021/acscatal.3c05378)
Supplement: Supplementary file 3 — cs3c05378_si_003.cif [file cs3c05378_si_003.cif]

data_sbd23002
_audit_creation_date               2023-05-03
_audit_creation_method
;
Olex2 1.5
(compiled 2023.03.06 svn.rbb2c1857 for OlexSys, GUI svn.r6748)
;
_shelx_SHELXL_version_number       '2018/3'
loop_
  _audit_author_name
  _audit_author_email
  _audit_author_address
 'Tickner, B.' ''
;
University of York
Department of Chemistry
York
YO10 5DD
UK
;
 'Whitwood, A.C.' ''
;
University of York
Department of Chemistry
York
YO10 5DD
UK
;

_audit_contact_author_address      ?
_audit_contact_author_email        ?
_audit_contact_author_name         ''
_audit_contact_author_phone        ?
_publ_contact_author_id_orcid      ?
_publ_section_references
;
Dolomanov, O.V., Bourhis, L.J., Gildea, R.J, Howard, J.A.K. & Puschmann, H.
 (2009), J. Appl. Cryst. 42, 339-341.

Sheldrick, G.M. (2015). Acta Cryst. A71, 3-8.

Sheldrick, G.M. (2015). Acta Cryst. C71, 3-8.
;
_chemical_name_common              ?
_chemical_name_systematic          ?
_chemical_formula_moiety           'C38 H39 Br2 Cl Ir N3 O S, C5 H3 Br2 N'
_chemical_formula_sum              'C43 H42 Br4 Cl Ir N4 O S'
_chemical_formula_weight           1210.15
_chemical_melting_point            ?
_chemical_oxdiff_formula           'C43 H40 Br4 Cl1 Ir1 N4 O1 S1'
_chemical_oxdiff_usercomment       'Ben Tickner BTPyridine2'
loop_
  _atom_type_symbol
  _atom_type_description
  _atom_type_scat_dispersion_real
  _atom_type_scat_dispersion_imag
  _atom_type_scat_source
 'C' 'C' 0.0181 0.0091 'International Tables Vol C Tables 4.2.6.8 and 6.1.1.4'
 'H' 'H' 0.0000 0.0000 'International Tables Vol C Tables 4.2.6.8 and 6.1.1.4'
 'Br' 'Br' -0.6763 1.2805
 'International Tables Vol C Tables 4.2.6.8 and 6.1.1.4'
 'Cl' 'Cl' 0.3639 0.7018 'International Tables Vol C Tables 4.2.6.8 and 6.1.1.4'
 'Ir' 'Ir' -4.7710 6.5667
 'International Tables Vol C Tables 4.2.6.8 and 6.1.1.4'
 'N' 'N' 0.0311 0.0180 'International Tables Vol C Tables 4.2.6.8 and 6.1.1.4'
 'O' 'O' 0.0492 0.0322 'International Tables Vol C Tables 4.2.6.8 and 6.1.1.4'
 'S' 'S' 0.3331 0.5567 'International Tables Vol C Tables 4.2.6.8 and 6.1.1.4'

_shelx_space_group_comment
;
The symmetry employed for this shelxl refinement is uniquely defined
by the following loop, which should always be used as a source of
symmetry information in preference to the above space-group names.
They are only intended as comments.
;
_space_group_crystal_system        'triclinic'
_space_group_IT_number             2
_space_group_name_H-M_alt          'P -1'
_space_group_name_Hall             '-P 1'
loop_
  _space_group_symop_operation_xyz
 'x, y, z'
 '-x, -y, -z'

_cell_length_a                     8.5233(2)
_cell_length_b                     10.7222(2)
_cell_length_c                     23.8863(4)
_cell_angle_alpha                  98.3835(18)
_cell_angle_beta                   97.7542(19)
_cell_angle_gamma                  100.014(2)
_cell_volume                       2097.72(8)
_cell_formula_units_Z              2
_cell_measurement_reflns_used      27472
_cell_measurement_temperature      110.00(10)
_cell_measurement_theta_max        76.4200
_cell_measurement_theta_min        3.7790
_shelx_estimated_absorpt_T_max     0.804
_shelx_estimated_absorpt_T_min     0.234
_exptl_absorpt_coefficient_mu      11.984
_exptl_absorpt_correction_T_max    0.921
_exptl_absorpt_correction_T_min    0.201
_exptl_absorpt_correction_type     gaussian
_exptl_absorpt_process_details
;
CrysAlisPro 1.171.42.73a (Rigaku Oxford Diffraction, 2022)
Numerical absorption correction based on gaussian integration over
a multifaceted crystal model
Empirical absorption correction using spherical harmonics,
implemented in SCALE3 ABSPACK scaling algorithm.
;
_exptl_absorpt_special_details     ?
_exptl_crystal_colour              'clear colourless'
_exptl_crystal_colour_lustre       clear
_exptl_crystal_colour_modifier     .
_exptl_crystal_colour_primary      colourless
_exptl_crystal_density_diffrn      1.916
_exptl_crystal_density_meas        ?
_exptl_crystal_density_method      ?
_exptl_crystal_description         needle
_exptl_crystal_F_000               1172
loop_
  _exptl_crystal_face_index_h
  _exptl_crystal_face_index_k
  _exptl_crystal_face_index_l
  _exptl_crystal_face_perp_dist
 0 0 1 0.0095
 0 0 -1 0.0095
 -2 0 1 0.0907
 2 0 -1 0.0667
 0 1 -1 0.0307
 0 -1 1 0.0265

_exptl_crystal_recrystallization_method 
 'diffusion of pentane into a chloroform solution'
_exptl_crystal_size_max            0.171
_exptl_crystal_size_mid            0.065
_exptl_crystal_size_min            0.019
loop_
  _exptl_oxdiff_crystal_face_indexfrac_h
  _exptl_oxdiff_crystal_face_indexfrac_k
  _exptl_oxdiff_crystal_face_indexfrac_l
  _exptl_oxdiff_crystal_face_x
  _exptl_oxdiff_crystal_face_y
  _exptl_oxdiff_crystal_face_z
 -0.0000 -0.0000 1.0000 -0.0125 0.0648 0.0027
 0.0000 0.0000 -1.0000 0.0125 -0.0648 -0.0027
 -2.0000 -0.0000 1.0000 0.3371 0.0751 -0.1245
 2.0000 0.0000 -1.0000 -0.3371 -0.0751 0.1245
 0.0000 1.0000 -1.0000 0.0333 -0.0407 0.1420
 -0.0000 -1.0000 1.0000 -0.0333 0.0407 -0.1420

_exptl_transmission_factor_max     ?
_exptl_transmission_factor_min     ?
_diffrn_reflns_av_R_equivalents    0.0339
_diffrn_reflns_av_unetI/netI       0.0226
_diffrn_reflns_Laue_measured_fraction_full  1.000
_diffrn_reflns_Laue_measured_fraction_max  1.000
_diffrn_reflns_limit_h_max         10
_diffrn_reflns_limit_h_min         -10
_diffrn_reflns_limit_k_max         12
_diffrn_reflns_limit_k_min         -10
_diffrn_reflns_limit_l_max         28
_diffrn_reflns_limit_l_min         -28
_diffrn_reflns_number              37630
_diffrn_reflns_point_group_measured_fraction_full  1.000
_diffrn_reflns_point_group_measured_fraction_max  1.000
_diffrn_reflns_theta_full          67.078
_diffrn_reflns_theta_max           67.078
_diffrn_reflns_theta_min           3.793
_diffrn_ambient_environment        N~2~
_diffrn_ambient_temperature        110.00(10)
_diffrn_detector                   'Hybrid Pixel Array Detector'
_diffrn_detector_area_resol_mean   10.0000
_diffrn_detector_type              HyPix
_diffrn_measured_fraction_theta_full  1.000
_diffrn_measured_fraction_theta_max  1.000
_diffrn_measurement_details
;
List of Runs (angles in degrees, time in seconds):

  # Type    Start    End  Width  t~exp~   \w     \q     \k     \f   Frames
--------------------------------------------------------------------------
  1  \w    -89.00 -15.00   0.50    0.20    --  -47.17 129.00 -42.00  148
  2  \w   -119.00 -63.00   0.50    0.20    --  -47.17-140.00  71.00  112
  3  \w   -118.00 -71.00   0.50    0.20    --  -47.17-129.00-115.00   94
  4  \w    -97.00 -21.00   0.50    0.20    --  -47.17 140.00 130.00  152
  5  \w     37.00  96.00   0.50    0.20    --   47.17-129.00-115.00  118
  6  \w     43.00 103.00   0.50    0.20    --   47.17-140.00  71.00  120
  7  \w     93.00 178.00   0.50    0.80    --  107.75 129.00 -42.00  170
  8  \w     85.00 173.00   0.50    0.80    --  107.75 140.00 130.00  176
  9  \w     43.00 123.00   0.50    0.80    --  107.75-140.00  71.00  160
 10  \w     37.00 115.00   0.50    0.80    --  107.75-129.00-115.00  156
 11  \w   -119.00 -24.00   0.50    0.20    --  -47.17 -77.00 -90.00  190
 12  \w   -118.00 -32.00   0.50    0.20    --  -47.17 -57.00 -30.00  172
 13  \w    -60.00  28.00   0.50    0.20    --  -47.17  19.00 -90.00  176
 14  \w     35.00 120.00   0.50    0.20    --   47.17  37.00 120.00  170
 15  \w     37.00 106.00   0.50    0.80    --  107.75 -99.00 150.00  138
 16  \w     35.00 123.00   0.50    0.80    --  107.75 -57.00-150.00  176
 17  \w     35.00 120.00   0.50    0.80    --  107.75 -37.00-180.00  170
 18  \w     32.00 121.00   0.50    0.80    --  107.75 -19.00   0.00  178
 19  \w     37.00 106.00   0.50    0.80    --  107.75 -99.00  60.00  138
 20  \w     35.00 120.00   0.50    0.80    --  107.75 -37.00 -90.00  170
 21  \w     95.00 178.00   0.50    0.80    --  107.75 125.00  90.00  166
 22  \w     37.00 106.00   0.50    0.80    --  107.75 -99.00  30.00  138
 23  \w     37.00 106.00   0.50    0.80    --  107.75 -99.00 -60.00  138
 24  \w     95.00 178.00   0.50    0.80    --  107.75  19.00-120.00  166
 25  \w     95.00 178.00   0.50    0.80    --  107.75 125.00 -60.00  166
 26  \w     32.00 121.00   0.50    0.80    --  107.75 -19.00 -90.00  178
 27  \w     35.00 120.00   0.50    0.80    --  107.75 -37.00  30.00  170
 28  \w     37.00 106.00   0.50    0.80    --  107.75 -99.00-180.00  138
 29  \w     37.00 106.00   0.50    0.80    --  107.75 -99.00  90.00  138
 30  \w     95.00 178.00   0.50    0.80    --  107.75  19.00 -90.00  166
 31  \w   -119.00 -24.00   0.50    0.20    --  -47.17 -77.00  60.00  190
 32  \w   -118.00 -32.00   0.50    0.20    --  -47.17 -57.00-180.00  172
 33  \w   -119.00 -24.00   0.50    0.20    --  -47.17 -77.00 -30.00  190
 34  \w   -119.00 -24.00   0.50    0.20    --  -47.17 -77.00 150.00  190
;
_diffrn_measurement_device         'four-circle diffractometer'
_diffrn_measurement_device_type    'SuperNova, Dual, Cu at home/near, HyPix'
_diffrn_measurement_method         '\w scans'
_diffrn_orient_matrix_type        
 'CrysAlisPro convention (1999,Acta A55,543-557)'
_diffrn_orient_matrix_UB_11        -0.1747981000
_diffrn_orient_matrix_UB_12        0.0207937000
_diffrn_orient_matrix_UB_13        -0.0124873000
_diffrn_orient_matrix_UB_21        -0.0051050000
_diffrn_orient_matrix_UB_22        0.0241768000
_diffrn_orient_matrix_UB_23        0.0648465000
_diffrn_orient_matrix_UB_31        0.0636006000
_diffrn_orient_matrix_UB_32        0.1446755000
_diffrn_orient_matrix_UB_33        0.0026979000
_diffrn_radiation_monochromator    mirror
_diffrn_radiation_probe            x-ray
_diffrn_radiation_type             'Cu K\a'
_diffrn_radiation_wavelength       1.54184
_diffrn_source                     'micro-focus sealed X-ray tube'
_diffrn_source_type                'SuperNova (Cu) X-ray Source'
_reflns_Friedel_coverage           0.000
_reflns_Friedel_fraction_full      .
_reflns_Friedel_fraction_max       .
_reflns_number_gt                  7244
_reflns_number_total               7482
_reflns_special_details
;
 Reflections were merged by SHELXL according to the crystal
 class for the calculation of statistics and refinement.
 
 _reflns_Friedel_fraction is defined as the number of unique
 Friedel pairs measured divided by the number that would be
 possible theoretically, ignoring centric projections and
 systematic absences.
;
_reflns_threshold_expression       'I > 2\s(I)'
_computing_cell_refinement         'CrysAlisPro 1.171.42.73a (Rigaku OD, 2022)'
_computing_data_collection         'CrysAlisPro 1.171.42.73a (Rigaku OD, 2022)'
_computing_data_reduction          'CrysAlisPro 1.171.42.73a (Rigaku OD, 2022)'
_computing_molecular_graphics      'Olex2 1.5 (Dolomanov et al., 2009)'
_computing_publication_material    'Olex2 1.5 (Dolomanov et al., 2009)'
_computing_structure_refinement    'SHELXL 2018/3 (Sheldrick, 2015)'
_computing_structure_solution      'SHELXT  (Sheldrick, 2015)'
_refine_diff_density_max           0.553
_refine_diff_density_min           -0.321
_refine_diff_density_rms           0.073
_refine_ls_extinction_coef         0.000044(11)
_refine_ls_extinction_expression  
 'Fc^*^=kFc[1+0.001xFc^2^\l^3^/sin(2\q)]^-1/4^'
_refine_ls_extinction_method       'SHELXL-2018/3 (Sheldrick 2018)'
_refine_ls_goodness_of_fit_ref     1.039
_refine_ls_hydrogen_treatment      mixed
_refine_ls_matrix_type             full
_refine_ls_number_parameters       511
_refine_ls_number_reflns           7482
_refine_ls_number_restraints       0
_refine_ls_R_factor_all            0.0179
_refine_ls_R_factor_gt             0.0171
_refine_ls_restrained_S_all        1.039
_refine_ls_shift/su_max            0.004
_refine_ls_shift/su_mean           0.000
_refine_ls_structure_factor_coef   Fsqd
_refine_ls_weighting_details      
 'w=1/[\s^2^(Fo^2^)+(0.0139P)^2^+1.8757P] where P=(Fo^2^+2Fc^2^)/3'
_refine_ls_weighting_scheme        calc
_refine_ls_wR_factor_gt            0.0390
_refine_ls_wR_factor_ref           0.0393
_refine_special_details            ?
_olex2_refinement_description
;
1. Fixed Uiso
 At 1.2 times of:
  All C(H) groups
 At 1.5 times of:
  All C(H,H,H) groups
2.a Aromatic/amide H refined with riding coordinates:
 C2(H2), C3(H3), C6(H6), C8(H8), C15(H15), C17(H17), C22(H22), C24(H24),
 C26(H26), C28(H28), C29(H29), C30(H30), C31(H31), C32(H32), C34(H34), C35(H35),
  C36(H36), C37(H37), C38(H38), C39(H39), C41(H41), C43(H43)
2.b Idealised Me refined as rotating group:
 C10(H10A,H10B,H10C), C11(H11A,H11B,H11C), C12(H12A,H12B,H12C), C19(H19A,H19B,
 H19C), C20(H20A,H20B,H20C), C21(H21A,H21B,H21C)
;
_atom_sites_solution_hydrogens     mixed
_atom_sites_solution_primary       dual
_atom_sites_solution_secondary     ?
loop_
  _atom_site_label
  _atom_site_type_symbol
  _atom_site_fract_x
  _atom_site_fract_y
  _atom_site_fract_z
  _atom_site_U_iso_or_equiv
  _atom_site_adp_type
  _atom_site_occupancy
  _atom_site_site_symmetry_order
  _atom_site_calc_flag
  _atom_site_refinement_flags_posn
  _atom_site_refinement_flags_adp
  _atom_site_refinement_flags_occupancy
  _atom_site_disorder_assembly
  _atom_site_disorder_group
 Br1 Br -0.18076(3) 0.65565(3) 0.82923(2) 0.02536(7) Uani 1 1 d . . . . .
 Br2 Br 0.46561(3) 0.74054(2) 0.94627(2) 0.01813(6) Uani 1 1 d . . . . .
 C1 C 0.2901(3) 0.2663(2) 0.72825(10) 0.0120(4) Uani 1 1 d . . . . .
 C2 C 0.2534(3) 0.0859(2) 0.76870(10) 0.0156(5) Uani 1 1 d . . . . .
 H2 H 0.234425 0.031627 0.796167 0.019 Uiso 1 1 calc R U . . .
 C3 C 0.2799(3) 0.0505(2) 0.71517(10) 0.0144(5) Uani 1 1 d . . . . .
 H3 H 0.282978 -0.034035 0.697308 0.017 Uiso 1 1 calc R U . . .
 C4 C 0.3309(3) 0.1567(2) 0.63249(10) 0.0142(5) Uani 1 1 d . . . . .
 C5 C 0.1988(3) 0.1241(2) 0.58837(10) 0.0169(5) Uani 1 1 d . . . . .
 C6 C 0.2291(3) 0.1259(2) 0.53269(11) 0.0225(5) Uani 1 1 d . . . . .
 H6 H 0.140721 0.105926 0.501915 0.027 Uiso 1 1 calc R U . . .
 C7 C 0.3853(4) 0.1560(2) 0.52078(11) 0.0251(6) Uani 1 1 d . . . . .
 C8 C 0.5141(3) 0.1832(2) 0.56617(11) 0.0228(5) Uani 1 1 d . . . . .
 H8 H 0.621265 0.201796 0.558307 0.027 Uiso 1 1 calc R U . . .
 C9 C 0.4903(3) 0.1838(2) 0.62266(11) 0.0181(5) Uani 1 1 d . . . . .
 C10 C 0.0292(3) 0.0861(2) 0.59977(11) 0.0217(5) Uani 1 1 d . . . . .
 H10A H -0.047498 0.099180 0.567743 0.033 Uiso 1 1 calc R U . . .
 H10B H 0.016166 0.138995 0.635273 0.033 Uiso 1 1 calc R U . . .
 H10C H 0.008351 -0.004783 0.603718 0.033 Uiso 1 1 calc R U . . .
 C11 C 0.4148(4) 0.1586(3) 0.45991(12) 0.0352(7) Uani 1 1 d . . . . .
 H11A H 0.471728 0.089809 0.448030 0.053 Uiso 1 1 calc R U . . .
 H11B H 0.480548 0.241900 0.457909 0.053 Uiso 1 1 calc R U . . .
 H11C H 0.311102 0.145635 0.434319 0.053 Uiso 1 1 calc R U . . .
 C12 C 0.6293(3) 0.2149(2) 0.67175(11) 0.0219(5) Uani 1 1 d . . . . .
 H12A H 0.731349 0.227280 0.656753 0.033 Uiso 1 1 calc R U . . .
 H12B H 0.624335 0.143803 0.693433 0.033 Uiso 1 1 calc R U . . .
 H12C H 0.622744 0.293781 0.697038 0.033 Uiso 1 1 calc R U . . .
 C13 C 0.2435(3) 0.2882(2) 0.83030(10) 0.0124(4) Uani 1 1 d . . . . .
 C14 C 0.0904(3) 0.3041(2) 0.84110(10) 0.0140(5) Uani 1 1 d . . . . .
 C15 C 0.0787(3) 0.3635(2) 0.89605(10) 0.0152(5) Uani 1 1 d . . . . .
 H15 H -0.023678 0.377310 0.904079 0.018 Uiso 1 1 calc R U . . .
 C16 C 0.2123(3) 0.4028(2) 0.93933(10) 0.0147(5) Uani 1 1 d . . . . .
 C17 C 0.3631(3) 0.3856(2) 0.92654(10) 0.0145(5) Uani 1 1 d . . . . .
 H17 H 0.455383 0.412899 0.955712 0.017 Uiso 1 1 calc R U . . .
 C18 C 0.3814(3) 0.3293(2) 0.87202(10) 0.0133(5) Uani 1 1 d . . . . .
 C19 C -0.0559(3) 0.2577(2) 0.79523(11) 0.0199(5) Uani 1 1 d . . . . .
 H19A H -0.033208 0.287522 0.759728 0.030 Uiso 1 1 calc R U . . .
 H19B H -0.147345 0.291867 0.807675 0.030 Uiso 1 1 calc R U . . .
 H19C H -0.082397 0.163529 0.788391 0.030 Uiso 1 1 calc R U . . .
 C20 C 0.1964(3) 0.4633(2) 0.99887(11) 0.0196(5) Uani 1 1 d . . . . .
 H20A H 0.287013 0.452340 1.026440 0.029 Uiso 1 1 calc R U . . .
 H20B H 0.094593 0.421543 1.008779 0.029 Uiso 1 1 calc R U . . .
 H20C H 0.197315 0.555134 1.000085 0.029 Uiso 1 1 calc R U . . .
 C21 C 0.5455(3) 0.3136(2) 0.85843(11) 0.0181(5) Uani 1 1 d . . . . .
 H21A H 0.571640 0.362151 0.828050 0.027 Uiso 1 1 calc R U . . .
 H21B H 0.544344 0.222382 0.845507 0.027 Uiso 1 1 calc R U . . .
 H21C H 0.627008 0.346147 0.892914 0.027 Uiso 1 1 calc R U . . .
 C22 C 0.0820(3) 0.5688(2) 0.78626(10) 0.0148(5) Uani 1 1 d . . . . .
 H22 H 0.003689 0.534578 0.752860 0.018 Uiso 1 1 calc R U . . .
 C23 C 0.0378(3) 0.6380(2) 0.83306(11) 0.0160(5) Uani 1 1 d . . . . .
 C24 C 0.1473(3) 0.6916(2) 0.88219(10) 0.0165(5) Uani 1 1 d . . . . .
 H24 H 0.117539 0.738774 0.914580 0.020 Uiso 1 1 calc R U . . .
 C25 C 0.3037(3) 0.6722(2) 0.88135(10) 0.0141(5) Uani 1 1 d . . . . .
 C26 C 0.3434(3) 0.6018(2) 0.83406(10) 0.0130(4) Uani 1 1 d . . . . .
 H26 H 0.451550 0.590159 0.834748 0.016 Uiso 1 1 calc R U . . .
 C27 C 0.2845(3) 0.6155(2) 0.60228(10) 0.0169(5) Uani 1 1 d . . . . .
 C28 C 0.3178(3) 0.5167(2) 0.56395(11) 0.0236(6) Uani 1 1 d . . . . .
 H28 H 0.377609 0.456911 0.577340 0.028 Uiso 1 1 calc R U . . .
 C29 C 0.2623(4) 0.5069(3) 0.50573(12) 0.0310(6) Uani 1 1 d . . . . .
 H29 H 0.285617 0.440544 0.479052 0.037 Uiso 1 1 calc R U . . .
 C30 C 0.1735(4) 0.5925(3) 0.48637(12) 0.0339(7) Uani 1 1 d . . . . .
 H30 H 0.135786 0.584928 0.446511 0.041 Uiso 1 1 calc R U . . .
 C31 C 0.1398(4) 0.6886(3) 0.52467(14) 0.0348(7) Uani 1 1 d . . . . .
 H31 H 0.077388 0.746612 0.511094 0.042 Uiso 1 1 calc R U . . .
 C32 C 0.1957(3) 0.7022(3) 0.58324(12) 0.0261(6) Uani 1 1 d . . . . .
 H32 H 0.173443 0.769662 0.609589 0.031 Uiso 1 1 calc R U . . .
 C33 C 0.5680(3) 0.6976(2) 0.67830(10) 0.0134(4) Uani 1 1 d . . . . .
 C34 C 0.6723(3) 0.6160(2) 0.66461(11) 0.0182(5) Uani 1 1 d . . . . .
 H34 H 0.633387 0.525833 0.654448 0.022 Uiso 1 1 calc R U . . .
 C35 C 0.8332(3) 0.6674(2) 0.66595(11) 0.0220(5) Uani 1 1 d . . . . .
 H35 H 0.904883 0.612490 0.655746 0.026 Uiso 1 1 calc R U . . .
 C36 C 0.8910(3) 0.7995(3) 0.68220(11) 0.0228(5) Uani 1 1 d . . . . .
 H36 H 1.002479 0.834190 0.684311 0.027 Uiso 1 1 calc R U . . .
 C37 C 0.7855(3) 0.8798(2) 0.69523(12) 0.0243(6) Uani 1 1 d . . . . .
 H37 H 0.824596 0.969935 0.705706 0.029 Uiso 1 1 calc R U . . .
 C38 C 0.6228(3) 0.8295(2) 0.69309(11) 0.0187(5) Uani 1 1 d . . . . .
 H38 H 0.550025 0.884688 0.701637 0.022 Uiso 1 1 calc R U . . .
 Cl1 Cl 0.03404(7) 0.39766(5) 0.65848(2) 0.01748(11) Uani 1 1 d . . . . .
 Ir1 Ir 0.31456(2) 0.44851(2) 0.71079(2) 0.01001(4) Uani 1 1 d . . . . .
 H H 0.377(3) 0.391(3) 0.6621(12) 0.015(7) Uiso 1 1 d . . . . .
 HA H 0.493(4) 0.475(3) 0.7440(14) 0.035(9) Uiso 1 1 d . . . . .
 N1 N 0.2591(2) 0.21808(18) 0.77613(8) 0.0131(4) Uani 1 1 d . . . . .
 N2 N 0.3021(2) 0.16043(17) 0.69090(8) 0.0126(4) Uani 1 1 d . . . . .
 N3 N 0.2334(2) 0.54917(17) 0.78711(8) 0.0123(4) Uani 1 1 d . . . . .
 O1 O 0.2934(2) 0.74664(15) 0.70538(7) 0.0185(4) Uani 1 1 d . . . . .
 S1 S 0.35712(7) 0.63658(5) 0.67828(2) 0.01207(11) Uani 1 1 d . . . . .
 Br3 Br -0.37361(3) -0.04157(3) 0.84029(2) 0.02326(6) Uani 1 1 d . . . . .
 Br4 Br 0.29734(3) 0.03106(2) 0.92529(2) 0.01899(6) Uani 1 1 d . . . . .
 C39 C -0.2059(3) 0.1102(2) 0.94629(11) 0.0207(5) Uani 1 1 d . . . . .
 H39 H -0.309730 0.126780 0.951016 0.025 Uiso 1 1 calc R U . . .
 C40 C -0.1901(3) 0.0314(2) 0.89671(11) 0.0184(5) Uani 1 1 d . . . . .
 C41 C -0.0398(3) 0.0058(2) 0.88857(10) 0.0176(5) Uani 1 1 d . . . . .
 H41 H -0.025988 -0.047646 0.854949 0.021 Uiso 1 1 calc R U . . .
 C42 C 0.0885(3) 0.0619(2) 0.93171(11) 0.0163(5) Uani 1 1 d . . . . .
 C43 C 0.0644(3) 0.1394(2) 0.98056(11) 0.0193(5) Uani 1 1 d . . . . .
 H43 H 0.154401 0.176182 1.009849 0.023 Uiso 1 1 calc R U . . .
 N4 N -0.0800(3) 0.16383(19) 0.98775(9) 0.0203(4) Uani 1 1 d . . . . .

loop_
  _atom_site_aniso_label
  _atom_site_aniso_U_11
  _atom_site_aniso_U_22
  _atom_site_aniso_U_33
  _atom_site_aniso_U_23
  _atom_site_aniso_U_13
  _atom_site_aniso_U_12
 Br1 0.01369(13) 0.02991(14) 0.03171(15) -0.00167(11) 0.00400(11) 0.00786(10)
 Br2 0.01920(13) 0.01847(12) 0.01418(12) -0.00104(9) -0.00302(10) 0.00446(9)
 C1 0.0081(11) 0.0133(10) 0.0131(11) 0.0011(9) 0.0006(9) -0.0001(8)
 C2 0.0177(12) 0.0110(10) 0.0180(12) 0.0045(9) 0.0017(10) 0.0018(9)
 C3 0.0132(11) 0.0104(10) 0.0181(12) 0.0022(9) 0.0009(9) -0.0001(8)
 C4 0.0196(12) 0.0102(10) 0.0127(11) 0.0001(8) 0.0043(9) 0.0028(9)
 C5 0.0216(13) 0.0114(10) 0.0160(12) -0.0007(9) 0.0024(10) 0.0016(9)
 C6 0.0302(15) 0.0180(12) 0.0147(12) -0.0002(10) -0.0008(11) -0.0012(10)
 C7 0.0402(17) 0.0176(12) 0.0182(13) 0.0024(10) 0.0126(12) 0.0022(11)
 C8 0.0265(14) 0.0193(12) 0.0242(13) 0.0020(10) 0.0136(11) 0.0034(10)
 C9 0.0216(13) 0.0119(11) 0.0215(12) 0.0019(9) 0.0068(10) 0.0038(9)
 C10 0.0171(13) 0.0221(12) 0.0213(13) -0.0008(10) -0.0020(10) -0.0008(10)
 C11 0.054(2) 0.0341(15) 0.0177(14) 0.0038(12) 0.0154(14) 0.0015(14)
 C12 0.0136(12) 0.0256(13) 0.0271(14) 0.0066(11) 0.0041(11) 0.0036(10)
 C13 0.0169(12) 0.0098(10) 0.0114(11) 0.0041(8) 0.0028(9) 0.0027(8)
 C14 0.0150(12) 0.0126(10) 0.0141(11) 0.0049(9) 0.0007(9) 0.0009(9)
 C15 0.0142(12) 0.0142(11) 0.0182(12) 0.0046(9) 0.0040(10) 0.0031(9)
 C16 0.0193(12) 0.0105(10) 0.0150(11) 0.0036(9) 0.0037(10) 0.0031(9)
 C17 0.0176(12) 0.0121(10) 0.0134(11) 0.0035(9) 0.0000(9) 0.0027(9)
 C18 0.0143(12) 0.0115(10) 0.0157(11) 0.0064(9) 0.0020(9) 0.0037(8)
 C19 0.0149(12) 0.0241(12) 0.0175(12) 0.0015(10) -0.0007(10) 0.0001(10)
 C20 0.0186(13) 0.0218(12) 0.0172(12) 0.0003(10) 0.0031(10) 0.0031(10)
 C21 0.0148(12) 0.0216(12) 0.0174(12) 0.0003(10) 0.0027(10) 0.0046(9)
 C22 0.0147(12) 0.0128(10) 0.0167(11) 0.0043(9) 0.0004(9) 0.0025(9)
 C23 0.0117(12) 0.0164(11) 0.0211(12) 0.0049(9) 0.0025(10) 0.0048(9)
 C24 0.0201(13) 0.0129(11) 0.0172(12) 0.0027(9) 0.0048(10) 0.0040(9)
 C25 0.0171(12) 0.0102(10) 0.0141(11) 0.0026(9) 0.0001(9) 0.0016(9)
 C26 0.0125(11) 0.0116(10) 0.0151(11) 0.0039(9) 0.0013(9) 0.0019(8)
 C27 0.0157(12) 0.0202(12) 0.0141(11) 0.0070(9) 0.0010(9) -0.0006(9)
 C28 0.0292(15) 0.0202(12) 0.0201(13) 0.0057(10) 0.0012(11) 0.0017(10)
 C29 0.0382(17) 0.0317(15) 0.0172(13) 0.0032(11) 0.0007(12) -0.0048(12)
 C30 0.0266(16) 0.0497(18) 0.0202(14) 0.0175(13) -0.0082(12) -0.0071(13)
 C31 0.0221(15) 0.0505(18) 0.0366(17) 0.0274(15) -0.0006(13) 0.0075(13)
 C32 0.0220(14) 0.0322(14) 0.0283(14) 0.0157(12) 0.0054(11) 0.0075(11)
 C33 0.0133(11) 0.0155(11) 0.0110(11) 0.0038(9) 0.0012(9) 0.0007(9)
 C34 0.0202(13) 0.0143(11) 0.0207(12) 0.0044(9) 0.0050(10) 0.0028(9)
 C35 0.0184(13) 0.0256(13) 0.0257(13) 0.0091(11) 0.0069(11) 0.0079(10)
 C36 0.0151(13) 0.0294(13) 0.0225(13) 0.0069(11) 0.0038(10) -0.0017(10)
 C37 0.0242(14) 0.0172(12) 0.0266(14) -0.0017(10) 0.0050(11) -0.0051(10)
 C38 0.0197(13) 0.0173(11) 0.0191(12) 0.0006(10) 0.0061(10) 0.0037(10)
 Cl1 0.0150(3) 0.0189(3) 0.0161(3) 0.0021(2) -0.0023(2) 0.0016(2)
 Ir1 0.01098(6) 0.00903(5) 0.01003(5) 0.00185(3) 0.00146(4) 0.00202(3)
 N1 0.0149(10) 0.0108(9) 0.0136(9) 0.0031(7) 0.0022(8) 0.0019(7)
 N2 0.0126(10) 0.0114(9) 0.0124(9) 0.0001(7) 0.0004(8) 0.0021(7)
 N3 0.0139(10) 0.0111(9) 0.0125(9) 0.0039(7) 0.0009(8) 0.0032(7)
 O1 0.0214(9) 0.0136(8) 0.0244(9) 0.0053(7) 0.0104(7) 0.0075(7)
 S1 0.0128(3) 0.0106(2) 0.0139(3) 0.0039(2) 0.0032(2) 0.00296(19)
 Br3 0.02019(14) 0.02741(13) 0.02208(13) 0.00228(10) 0.00126(11) 0.00783(10)
 Br4 0.01789(13) 0.01764(12) 0.02266(13) 0.00530(10) 0.00422(10) 0.00462(9)
 C39 0.0240(14) 0.0199(12) 0.0222(13) 0.0070(10) 0.0085(11) 0.0090(10)
 C40 0.0207(13) 0.0187(11) 0.0178(12) 0.0069(10) 0.0030(10) 0.0058(10)
 C41 0.0233(13) 0.0142(11) 0.0169(12) 0.0044(9) 0.0057(10) 0.0054(9)
 C42 0.0167(12) 0.0148(11) 0.0214(12) 0.0088(9) 0.0076(10) 0.0053(9)
 C43 0.0240(13) 0.0167(11) 0.0171(12) 0.0053(10) 0.0028(10) 0.0026(10)
 N4 0.0276(12) 0.0182(10) 0.0173(10) 0.0043(8) 0.0073(9) 0.0068(9)

_geom_special_details
;
 All esds (except the esd in the dihedral angle between two l.s. planes)
 are estimated using the full covariance matrix.  The cell esds are taken
 into account individually in the estimation of esds in distances, angles
 and torsion angles; correlations between esds in cell parameters are only
 used when they are defined by crystal symmetry.  An approximate (isotropic)
 treatment of cell esds is used for estimating esds involving l.s. planes.
;
loop_
  _geom_bond_atom_site_label_1
  _geom_bond_atom_site_label_2
  _geom_bond_distance
  _geom_bond_site_symmetry_2
  _geom_bond_publ_flag
 Br1 C23 1.897(2) . ?
 Br2 C25 1.894(2) . ?
 C1 Ir1 2.038(2) . ?
 C1 N1 1.360(3) . ?
 C1 N2 1.365(3) . ?
 C2 H2 0.9500 . ?
 C2 C3 1.340(3) . ?
 C2 N1 1.394(3) . ?
 C3 H3 0.9500 . ?
 C3 N2 1.383(3) . ?
 C4 C5 1.391(4) . ?
 C4 C9 1.398(4) . ?
 C4 N2 1.445(3) . ?
 C5 C6 1.391(4) . ?
 C5 C10 1.505(4) . ?
 C6 H6 0.9500 . ?
 C6 C7 1.392(4) . ?
 C7 C8 1.393(4) . ?
 C7 C11 1.512(4) . ?
 C8 H8 0.9500 . ?
 C8 C9 1.391(4) . ?
 C9 C12 1.505(4) . ?
 C10 H10A 0.9800 . ?
 C10 H10B 0.9800 . ?
 C10 H10C 0.9800 . ?
 C11 H11A 0.9800 . ?
 C11 H11B 0.9800 . ?
 C11 H11C 0.9800 . ?
 C12 H12A 0.9800 . ?
 C12 H12B 0.9800 . ?
 C12 H12C 0.9800 . ?
 C13 C14 1.398(3) . ?
 C13 C18 1.394(3) . ?
 C13 N1 1.433(3) . ?
 C14 C15 1.397(3) . ?
 C14 C19 1.503(3) . ?
 C15 H15 0.9500 . ?
 C15 C16 1.389(3) . ?
 C16 C17 1.397(3) . ?
 C16 C20 1.508(3) . ?
 C17 H17 0.9500 . ?
 C17 C18 1.394(3) . ?
 C18 C21 1.510(3) . ?
 C19 H19A 0.9800 . ?
 C19 H19B 0.9800 . ?
 C19 H19C 0.9800 . ?
 C20 H20A 0.9800 . ?
 C20 H20B 0.9800 . ?
 C20 H20C 0.9800 . ?
 C21 H21A 0.9800 . ?
 C21 H21B 0.9800 . ?
 C21 H21C 0.9800 . ?
 C22 H22 0.9500 . ?
 C22 C23 1.382(3) . ?
 C22 N3 1.341(3) . ?
 C23 C24 1.378(4) . ?
 C24 H24 0.9500 . ?
 C24 C25 1.386(3) . ?
 C25 C26 1.380(3) . ?
 C26 H26 0.9500 . ?
 C26 N3 1.342(3) . ?
 C27 C28 1.391(4) . ?
 C27 C32 1.385(4) . ?
 C27 S1 1.805(2) . ?
 C28 H28 0.9500 . ?
 C28 C29 1.390(4) . ?
 C29 H29 0.9500 . ?
 C29 C30 1.378(5) . ?
 C30 H30 0.9500 . ?
 C30 C31 1.371(5) . ?
 C31 H31 0.9500 . ?
 C31 C32 1.394(4) . ?
 C32 H32 0.9500 . ?
 C33 C34 1.388(3) . ?
 C33 C38 1.387(3) . ?
 C33 S1 1.803(2) . ?
 C34 H34 0.9500 . ?
 C34 C35 1.380(4) . ?
 C35 H35 0.9500 . ?
 C35 C36 1.395(4) . ?
 C36 H36 0.9500 . ?
 C36 C37 1.383(4) . ?
 C37 H37 0.9500 . ?
 C37 C38 1.389(4) . ?
 C38 H38 0.9500 . ?
 Cl1 Ir1 2.4732(6) . ?
 Ir1 H 1.45(3) . ?
 Ir1 HA 1.57(3) . ?
 Ir1 N3 2.2344(19) . ?
 Ir1 S1 2.2537(5) . ?
 O1 S1 1.4835(17) . ?
 Br3 C40 1.890(3) . ?
 Br4 C42 1.888(2) . ?
 C39 H39 0.9500 . ?
 C39 C40 1.388(4) . ?
 C39 N4 1.340(4) . ?
 C40 C41 1.388(4) . ?
 C41 H41 0.9500 . ?
 C41 C42 1.381(4) . ?
 C42 C43 1.391(4) . ?
 C43 H43 0.9500 . ?
 C43 N4 1.330(3) . ?

loop_
  _geom_angle_atom_site_label_1
  _geom_angle_atom_site_label_2
  _geom_angle_atom_site_label_3
  _geom_angle
  _geom_angle_site_symmetry_1
  _geom_angle_site_symmetry_3
  _geom_angle_publ_flag
 N1 C1 Ir1 131.52(17) . . ?
 N1 C1 N2 103.34(18) . . ?
 N2 C1 Ir1 125.14(16) . . ?
 C3 C2 H2 126.8 . . ?
 C3 C2 N1 106.5(2) . . ?
 N1 C2 H2 126.8 . . ?
 C2 C3 H3 126.5 . . ?
 C2 C3 N2 106.9(2) . . ?
 N2 C3 H3 126.5 . . ?
 C5 C4 C9 122.8(2) . . ?
 C5 C4 N2 118.5(2) . . ?
 C9 C4 N2 118.6(2) . . ?
 C4 C5 C10 121.8(2) . . ?
 C6 C5 C4 117.5(2) . . ?
 C6 C5 C10 120.7(2) . . ?
 C5 C6 H6 119.1 . . ?
 C5 C6 C7 121.9(2) . . ?
 C7 C6 H6 119.1 . . ?
 C6 C7 C8 118.5(2) . . ?
 C6 C7 C11 120.8(3) . . ?
 C8 C7 C11 120.7(3) . . ?
 C7 C8 H8 119.1 . . ?
 C9 C8 C7 121.8(3) . . ?
 C9 C8 H8 119.1 . . ?
 C4 C9 C12 120.8(2) . . ?
 C8 C9 C4 117.4(2) . . ?
 C8 C9 C12 121.8(2) . . ?
 C5 C10 H10A 109.5 . . ?
 C5 C10 H10B 109.5 . . ?
 C5 C10 H10C 109.5 . . ?
 H10A C10 H10B 109.5 . . ?
 H10A C10 H10C 109.5 . . ?
 H10B C10 H10C 109.5 . . ?
 C7 C11 H11A 109.5 . . ?
 C7 C11 H11B 109.5 . . ?
 C7 C11 H11C 109.5 . . ?
 H11A C11 H11B 109.5 . . ?
 H11A C11 H11C 109.5 . . ?
 H11B C11 H11C 109.5 . . ?
 C9 C12 H12A 109.5 . . ?
 C9 C12 H12B 109.5 . . ?
 C9 C12 H12C 109.5 . . ?
 H12A C12 H12B 109.5 . . ?
 H12A C12 H12C 109.5 . . ?
 H12B C12 H12C 109.5 . . ?
 C14 C13 N1 119.3(2) . . ?
 C18 C13 C14 122.3(2) . . ?
 C18 C13 N1 118.1(2) . . ?
 C13 C14 C19 120.9(2) . . ?
 C15 C14 C13 117.5(2) . . ?
 C15 C14 C19 121.5(2) . . ?
 C14 C15 H15 119.0 . . ?
 C16 C15 C14 122.0(2) . . ?
 C16 C15 H15 119.0 . . ?
 C15 C16 C17 118.5(2) . . ?
 C15 C16 C20 121.2(2) . . ?
 C17 C16 C20 120.3(2) . . ?
 C16 C17 H17 119.2 . . ?
 C18 C17 C16 121.6(2) . . ?
 C18 C17 H17 119.2 . . ?
 C13 C18 C21 120.9(2) . . ?
 C17 C18 C13 118.0(2) . . ?
 C17 C18 C21 121.1(2) . . ?
 C14 C19 H19A 109.5 . . ?
 C14 C19 H19B 109.5 . . ?
 C14 C19 H19C 109.5 . . ?
 H19A C19 H19B 109.5 . . ?
 H19A C19 H19C 109.5 . . ?
 H19B C19 H19C 109.5 . . ?
 C16 C20 H20A 109.5 . . ?
 C16 C20 H20B 109.5 . . ?
 C16 C20 H20C 109.5 . . ?
 H20A C20 H20B 109.5 . . ?
 H20A C20 H20C 109.5 . . ?
 H20B C20 H20C 109.5 . . ?
 C18 C21 H21A 109.5 . . ?
 C18 C21 H21B 109.5 . . ?
 C18 C21 H21C 109.5 . . ?
 H21A C21 H21B 109.5 . . ?
 H21A C21 H21C 109.5 . . ?
 H21B C21 H21C 109.5 . . ?
 C23 C22 H22 119.4 . . ?
 N3 C22 H22 119.4 . . ?
 N3 C22 C23 121.2(2) . . ?
 C22 C23 Br1 118.42(18) . . ?
 C24 C23 Br1 119.82(18) . . ?
 C24 C23 C22 121.7(2) . . ?
 C23 C24 H24 122.1 . . ?
 C23 C24 C25 115.7(2) . . ?
 C25 C24 H24 122.1 . . ?
 C24 C25 Br2 119.94(18) . . ?
 C26 C25 Br2 119.05(18) . . ?
 C26 C25 C24 121.0(2) . . ?
 C25 C26 H26 119.1 . . ?
 N3 C26 C25 121.9(2) . . ?
 N3 C26 H26 119.1 . . ?
 C28 C27 S1 121.33(19) . . ?
 C32 C27 C28 121.0(2) . . ?
 C32 C27 S1 117.7(2) . . ?
 C27 C28 H28 120.5 . . ?
 C29 C28 C27 118.9(3) . . ?
 C29 C28 H28 120.5 . . ?
 C28 C29 H29 119.7 . . ?
 C30 C29 C28 120.5(3) . . ?
 C30 C29 H29 119.7 . . ?
 C29 C30 H30 120.0 . . ?
 C31 C30 C29 120.0(3) . . ?
 C31 C30 H30 120.0 . . ?
 C30 C31 H31 119.6 . . ?
 C30 C31 C32 120.9(3) . . ?
 C32 C31 H31 119.6 . . ?
 C27 C32 C31 118.7(3) . . ?
 C27 C32 H32 120.6 . . ?
 C31 C32 H32 120.6 . . ?
 C34 C33 S1 121.51(18) . . ?
 C38 C33 C34 121.1(2) . . ?
 C38 C33 S1 117.37(19) . . ?
 C33 C34 H34 120.4 . . ?
 C35 C34 C33 119.3(2) . . ?
 C35 C34 H34 120.4 . . ?
 C34 C35 H35 119.8 . . ?
 C34 C35 C36 120.3(2) . . ?
 C36 C35 H35 119.8 . . ?
 C35 C36 H36 120.1 . . ?
 C37 C36 C35 119.8(2) . . ?
 C37 C36 H36 120.1 . . ?
 C36 C37 H37 119.8 . . ?
 C36 C37 C38 120.4(2) . . ?
 C38 C37 H37 119.8 . . ?
 C33 C38 C37 119.0(2) . . ?
 C33 C38 H38 120.5 . . ?
 C37 C38 H38 120.5 . . ?
 C1 Ir1 Cl1 90.14(6) . . ?
 C1 Ir1 H 81.9(11) . . ?
 C1 Ir1 HA 87.7(12) . . ?
 C1 Ir1 N3 100.83(8) . . ?
 C1 Ir1 S1 170.41(7) . . ?
 Cl1 Ir1 H 93.0(11) . . ?
 Cl1 Ir1 HA 177.7(12) . . ?
 H Ir1 HA 86.1(16) . . ?
 N3 Ir1 Cl1 90.17(5) . . ?
 N3 Ir1 H 175.8(11) . . ?
 N3 Ir1 HA 90.8(12) . . ?
 N3 Ir1 S1 88.76(5) . . ?
 S1 Ir1 Cl1 90.078(19) . . ?
 S1 Ir1 H 88.5(11) . . ?
 S1 Ir1 HA 92.0(12) . . ?
 C1 N1 C2 111.58(19) . . ?
 C1 N1 C13 127.52(19) . . ?
 C2 N1 C13 120.78(19) . . ?
 C1 N2 C3 111.67(19) . . ?
 C1 N2 C4 126.60(19) . . ?
 C3 N2 C4 121.72(19) . . ?
 C22 N3 C26 118.4(2) . . ?
 C22 N3 Ir1 122.56(16) . . ?
 C26 N3 Ir1 118.80(16) . . ?
 C27 S1 Ir1 111.54(8) . . ?
 C33 S1 C27 98.96(11) . . ?
 C33 S1 Ir1 112.61(8) . . ?
 O1 S1 C27 106.15(11) . . ?
 O1 S1 C33 105.82(11) . . ?
 O1 S1 Ir1 119.59(7) . . ?
 C40 C39 H39 118.8 . . ?
 N4 C39 H39 118.8 . . ?
 N4 C39 C40 122.3(2) . . ?
 C39 C40 Br3 119.9(2) . . ?
 C39 C40 C41 120.1(2) . . ?
 C41 C40 Br3 119.97(19) . . ?
 C40 C41 H41 121.6 . . ?
 C42 C41 C40 116.7(2) . . ?
 C42 C41 H41 121.6 . . ?
 C41 C42 Br4 120.03(18) . . ?
 C41 C42 C43 120.4(2) . . ?
 C43 C42 Br4 119.60(19) . . ?
 C42 C43 H43 118.8 . . ?
 N4 C43 C42 122.4(2) . . ?
 N4 C43 H43 118.8 . . ?
 C43 N4 C39 118.1(2) . . ?

loop_
  _geom_torsion_atom_site_label_1
  _geom_torsion_atom_site_label_2
  _geom_torsion_atom_site_label_3
  _geom_torsion_atom_site_label_4
  _geom_torsion
  _geom_torsion_site_symmetry_1
  _geom_torsion_site_symmetry_2
  _geom_torsion_site_symmetry_3
  _geom_torsion_site_symmetry_4
  _geom_torsion_publ_flag
 Br1 C23 C24 C25 179.14(16) . . . . ?
 Br2 C25 C26 N3 178.93(16) . . . . ?
 C2 C3 N2 C1 0.0(3) . . . . ?
 C2 C3 N2 C4 -178.9(2) . . . . ?
 C3 C2 N1 C1 -0.5(3) . . . . ?
 C3 C2 N1 C13 -176.8(2) . . . . ?
 C4 C5 C6 C7 1.4(4) . . . . ?
 C5 C4 C9 C8 3.0(3) . . . . ?
 C5 C4 C9 C12 -178.2(2) . . . . ?
 C5 C4 N2 C1 -95.3(3) . . . . ?
 C5 C4 N2 C3 83.4(3) . . . . ?
 C5 C6 C7 C8 1.0(4) . . . . ?
 C5 C6 C7 C11 -179.4(2) . . . . ?
 C6 C7 C8 C9 -1.5(4) . . . . ?
 C7 C8 C9 C4 -0.4(4) . . . . ?
 C7 C8 C9 C12 -179.1(2) . . . . ?
 C9 C4 C5 C6 -3.5(3) . . . . ?
 C9 C4 C5 C10 175.4(2) . . . . ?
 C9 C4 N2 C1 85.9(3) . . . . ?
 C9 C4 N2 C3 -95.4(3) . . . . ?
 C10 C5 C6 C7 -177.5(2) . . . . ?
 C11 C7 C8 C9 178.8(2) . . . . ?
 C13 C14 C15 C16 -1.6(3) . . . . ?
 C14 C13 C18 C17 1.5(3) . . . . ?
 C14 C13 C18 C21 -178.4(2) . . . . ?
 C14 C13 N1 C1 93.3(3) . . . . ?
 C14 C13 N1 C2 -91.1(3) . . . . ?
 C14 C15 C16 C17 2.0(3) . . . . ?
 C14 C15 C16 C20 -178.2(2) . . . . ?
 C15 C16 C17 C18 -0.6(3) . . . . ?
 C16 C17 C18 C13 -1.1(3) . . . . ?
 C16 C17 C18 C21 178.8(2) . . . . ?
 C18 C13 C14 C15 -0.2(3) . . . . ?
 C18 C13 C14 C19 -179.6(2) . . . . ?
 C18 C13 N1 C1 -91.6(3) . . . . ?
 C18 C13 N1 C2 84.0(3) . . . . ?
 C19 C14 C15 C16 177.8(2) . . . . ?
 C20 C16 C17 C18 179.6(2) . . . . ?
 C22 C23 C24 C25 0.4(3) . . . . ?
 C23 C22 N3 C26 -2.0(3) . . . . ?
 C23 C22 N3 Ir1 -176.16(16) . . . . ?
 C23 C24 C25 Br2 -179.83(16) . . . . ?
 C23 C24 C25 C26 -0.9(3) . . . . ?
 C24 C25 C26 N3 0.0(3) . . . . ?
 C25 C26 N3 C22 1.5(3) . . . . ?
 C25 C26 N3 Ir1 175.85(16) . . . . ?
 C27 C28 C29 C30 -0.9(4) . . . . ?
 C28 C27 C32 C31 0.1(4) . . . . ?
 C28 C27 S1 C33 72.7(2) . . . . ?
 C28 C27 S1 Ir1 -46.0(2) . . . . ?
 C28 C27 S1 O1 -177.8(2) . . . . ?
 C28 C29 C30 C31 0.2(4) . . . . ?
 C29 C30 C31 C32 0.8(5) . . . . ?
 C30 C31 C32 C27 -0.9(4) . . . . ?
 C32 C27 C28 C29 0.8(4) . . . . ?
 C32 C27 S1 C33 -106.5(2) . . . . ?
 C32 C27 S1 Ir1 134.73(18) . . . . ?
 C32 C27 S1 O1 2.9(2) . . . . ?
 C33 C34 C35 C36 1.5(4) . . . . ?
 C34 C33 C38 C37 -1.3(4) . . . . ?
 C34 C33 S1 C27 -80.9(2) . . . . ?
 C34 C33 S1 Ir1 37.0(2) . . . . ?
 C34 C33 S1 O1 169.37(19) . . . . ?
 C34 C35 C36 C37 -2.1(4) . . . . ?
 C35 C36 C37 C38 1.0(4) . . . . ?
 C36 C37 C38 C33 0.7(4) . . . . ?
 C38 C33 C34 C35 0.2(4) . . . . ?
 C38 C33 S1 C27 99.7(2) . . . . ?
 C38 C33 S1 Ir1 -142.38(17) . . . . ?
 C38 C33 S1 O1 -10.0(2) . . . . ?
 Ir1 C1 N1 C2 -179.76(17) . . . . ?
 Ir1 C1 N1 C13 -3.8(4) . . . . ?
 Ir1 C1 N2 C3 179.91(16) . . . . ?
 Ir1 C1 N2 C4 -1.2(3) . . . . ?
 N1 C1 N2 C3 -0.3(2) . . . . ?
 N1 C1 N2 C4 178.6(2) . . . . ?
 N1 C2 C3 N2 0.3(3) . . . . ?
 N1 C13 C14 C15 174.71(19) . . . . ?
 N1 C13 C14 C19 -4.7(3) . . . . ?
 N1 C13 C18 C17 -173.46(19) . . . . ?
 N1 C13 C18 C21 6.6(3) . . . . ?
 N2 C1 N1 C2 0.5(2) . . . . ?
 N2 C1 N1 C13 176.4(2) . . . . ?
 N2 C4 C5 C6 177.7(2) . . . . ?
 N2 C4 C5 C10 -3.4(3) . . . . ?
 N2 C4 C9 C8 -178.2(2) . . . . ?
 N2 C4 C9 C12 0.6(3) . . . . ?
 N3 C22 C23 Br1 -177.66(16) . . . . ?
 N3 C22 C23 C24 1.1(4) . . . . ?
 S1 C27 C28 C29 -178.4(2) . . . . ?
 S1 C27 C32 C31 179.4(2) . . . . ?
 S1 C33 C34 C35 -179.20(19) . . . . ?
 S1 C33 C38 C37 178.13(19) . . . . ?
 Br3 C40 C41 C42 -179.67(17) . . . . ?
 Br4 C42 C43 N4 -179.47(18) . . . . ?
 C39 C40 C41 C42 0.1(3) . . . . ?
 C40 C39 N4 C43 -0.2(4) . . . . ?
 C40 C41 C42 Br4 179.06(17) . . . . ?
 C40 C41 C42 C43 0.3(3) . . . . ?
 C41 C42 C43 N4 -0.7(4) . . . . ?
 C42 C43 N4 C39 0.6(3) . . . . ?
 N4 C39 C40 Br3 179.63(18) . . . . ?
 N4 C39 C40 C41 -0.2(4) . . . . ?

_shelx_res_file
;
TITL sbd23002_a.res in P-1
    sbd23002.res
    created by SHELXL-2018/3 at 12:04:03 on 03-May-2023
REM Old TITL sbd23002 in P-1
REM SHELXT solution in P-1: R1 0.048, Rweak 0.006, Alpha 0.046
REM <I/s> 0.000 for 0 systematic absences, Orientation as input
REM Formula found by SHELXT: C43 N4 O Cl2 Ir Br4
CELL 1.54184 8.523254 10.722219 23.88627 98.3835 97.7542 100.014
ZERR 2 0.000221 0.000239 0.000449 0.0018 0.0019 0.002
LATT 1
SFAC C H Br Cl Ir N O S
UNIT 86 84 8 2 2 8 2 2

L.S. 8 0 0
PLAN  10
SIZE 0.019 0.065 0.171
TEMP -163
CONF
BOND
list 4
MORE -1
BOND $H
fmap 2 53
ACTA
REM <olex2.extras>
REM <HklSrc "%.\\sbd23002.hkl">
REM </olex2.extras>

WGHT    0.013900    1.875700
EXTI    0.000044
FVAR       1.76319
BR1   3   -0.180756    0.655649    0.829229    11.00000    0.01369    0.02991 =
         0.03171   -0.00167    0.00400    0.00786
BR2   3    0.465607    0.740536    0.946268    11.00000    0.01920    0.01847 =
         0.01418   -0.00104   -0.00302    0.00446
C1    1    0.290061    0.266293    0.728254    11.00000    0.00809    0.01329 =
         0.01315    0.00111    0.00056   -0.00012
C2    1    0.253398    0.085912    0.768703    11.00000    0.01771    0.01104 =
         0.01799    0.00446    0.00175    0.00179
AFIX  43
H2    2    0.234425    0.031627    0.796167    11.00000   -1.20000
AFIX   0
C3    1    0.279938    0.050489    0.715173    11.00000    0.01316    0.01040 =
         0.01814    0.00222    0.00090   -0.00009
AFIX  43
H3    2    0.282978   -0.034035    0.697308    11.00000   -1.20000
AFIX   0
C4    1    0.330879    0.156749    0.632491    11.00000    0.01964    0.01017 =
         0.01274    0.00009    0.00432    0.00283
C5    1    0.198766    0.124140    0.588374    11.00000    0.02164    0.01138 =
         0.01599   -0.00073    0.00239    0.00159
C6    1    0.229119    0.125884    0.532692    11.00000    0.03022    0.01801 =
         0.01474   -0.00021   -0.00077   -0.00124
AFIX  43
H6    2    0.140721    0.105926    0.501915    11.00000   -1.20000
AFIX   0
C7    1    0.385330    0.156039    0.520782    11.00000    0.04021    0.01757 =
         0.01819    0.00238    0.01264    0.00218
C8    1    0.514143    0.183175    0.566165    11.00000    0.02654    0.01927 =
         0.02419    0.00204    0.01356    0.00342
AFIX  43
H8    2    0.621265    0.201796    0.558307    11.00000   -1.20000
AFIX   0
C9    1    0.490263    0.183758    0.622657    11.00000    0.02156    0.01194 =
         0.02151    0.00191    0.00677    0.00381
C10   1    0.029163    0.086064    0.599770    11.00000    0.01705    0.02208 =
         0.02128   -0.00081   -0.00203   -0.00077
AFIX 137
H10A  2   -0.047498    0.099180    0.567743    11.00000   -1.50000
H10B  2    0.016166    0.138995    0.635273    11.00000   -1.50000
H10C  2    0.008351   -0.004783    0.603718    11.00000   -1.50000
AFIX   0
C11   1    0.414766    0.158568    0.459906    11.00000    0.05353    0.03410 =
         0.01768    0.00384    0.01540    0.00147
AFIX 137
H11A  2    0.471728    0.089809    0.448030    11.00000   -1.50000
H11B  2    0.480548    0.241900    0.457909    11.00000   -1.50000
H11C  2    0.311102    0.145635    0.434319    11.00000   -1.50000
AFIX   0
C12   1    0.629292    0.214867    0.671750    11.00000    0.01364    0.02562 =
         0.02714    0.00661    0.00415    0.00359
AFIX 137
H12A  2    0.731349    0.227280    0.656753    11.00000   -1.50000
H12B  2    0.624335    0.143803    0.693433    11.00000   -1.50000
H12C  2    0.622744    0.293781    0.697038    11.00000   -1.50000
AFIX   0
C13   1    0.243547    0.288158    0.830303    11.00000    0.01688    0.00977 =
         0.01140    0.00408    0.00279    0.00269
C14   1    0.090388    0.304126    0.841100    11.00000    0.01497    0.01256 =
         0.01411    0.00487    0.00074    0.00094
C15   1    0.078720    0.363459    0.896050    11.00000    0.01421    0.01417 =
         0.01816    0.00457    0.00396    0.00312
AFIX  43
H15   2   -0.023678    0.377310    0.904079    11.00000   -1.20000
AFIX   0
C16   1    0.212258    0.402841    0.939326    11.00000    0.01928    0.01055 =
         0.01497    0.00359    0.00368    0.00314
C17   1    0.363085    0.385613    0.926543    11.00000    0.01761    0.01212 =
         0.01339    0.00354    0.00003    0.00271
AFIX  43
H17   2    0.455383    0.412899    0.955712    11.00000   -1.20000
AFIX   0
C18   1    0.381379    0.329348    0.872016    11.00000    0.01426    0.01152 =
         0.01566    0.00638    0.00203    0.00368
C19   1   -0.055860    0.257725    0.795235    11.00000    0.01495    0.02411 =
         0.01753    0.00148   -0.00067    0.00008
AFIX 137
H19A  2   -0.033208    0.287522    0.759728    11.00000   -1.50000
H19B  2   -0.147345    0.291867    0.807675    11.00000   -1.50000
H19C  2   -0.082397    0.163529    0.788391    11.00000   -1.50000
AFIX   0
C20   1    0.196407    0.463253    0.998870    11.00000    0.01857    0.02180 =
         0.01719    0.00035    0.00312    0.00307
AFIX 137
H20A  2    0.287013    0.452340    1.026440    11.00000   -1.50000
H20B  2    0.094593    0.421543    1.008779    11.00000   -1.50000
H20C  2    0.197315    0.555134    1.000085    11.00000   -1.50000
AFIX   0
C21   1    0.545484    0.313628    0.858431    11.00000    0.01477    0.02156 =
         0.01737    0.00033    0.00266    0.00465
AFIX 137
H21A  2    0.571640    0.362151    0.828050    11.00000   -1.50000
H21B  2    0.544344    0.222382    0.845507    11.00000   -1.50000
H21C  2    0.627008    0.346147    0.892914    11.00000   -1.50000
AFIX   0
C22   1    0.082022    0.568823    0.786255    11.00000    0.01465    0.01277 =
         0.01668    0.00429    0.00037    0.00247
AFIX  43
H22   2    0.003689    0.534578    0.752860    11.00000   -1.20000
AFIX   0
C23   1    0.037843    0.637985    0.833064    11.00000    0.01168    0.01644 =
         0.02106    0.00488    0.00245    0.00478
C24   1    0.147332    0.691579    0.882195    11.00000    0.02010    0.01291 =
         0.01718    0.00269    0.00481    0.00399
AFIX  43
H24   2    0.117539    0.738774    0.914580    11.00000   -1.20000
AFIX   0
C25   1    0.303671    0.672240    0.881349    11.00000    0.01714    0.01016 =
         0.01405    0.00262    0.00012    0.00161
C26   1    0.343361    0.601769    0.834057    11.00000    0.01253    0.01157 =
         0.01507    0.00393    0.00134    0.00190
AFIX  43
H26   2    0.451550    0.590159    0.834748    11.00000   -1.20000
AFIX   0
C27   1    0.284499    0.615531    0.602283    11.00000    0.01567    0.02019 =
         0.01414    0.00705    0.00096   -0.00064
C28   1    0.317827    0.516710    0.563949    11.00000    0.02920    0.02018 =
         0.02009    0.00575    0.00121    0.00170
AFIX  43
H28   2    0.377609    0.456911    0.577340    11.00000   -1.20000
AFIX   0
C29   1    0.262254    0.506852    0.505727    11.00000    0.03819    0.03171 =
         0.01720    0.00315    0.00074   -0.00483
AFIX  43
H29   2    0.285617    0.440544    0.479052    11.00000   -1.20000
AFIX   0
C30   1    0.173540    0.592472    0.486373    11.00000    0.02658    0.04972 =
         0.02024    0.01753   -0.00818   -0.00705
AFIX  43
H30   2    0.135786    0.584928    0.446511    11.00000   -1.20000
AFIX   0
C31   1    0.139767    0.688572    0.524671    11.00000    0.02208    0.05053 =
         0.03659    0.02737   -0.00062    0.00753
AFIX  43
H31   2    0.077388    0.746612    0.511094    11.00000   -1.20000
AFIX   0
C32   1    0.195737    0.702218    0.583240    11.00000    0.02204    0.03219 =
         0.02834    0.01569    0.00540    0.00755
AFIX  43
H32   2    0.173443    0.769662    0.609589    11.00000   -1.20000
AFIX   0
C33   1    0.568032    0.697607    0.678296    11.00000    0.01334    0.01549 =
         0.01095    0.00385    0.00123    0.00068
C34   1    0.672332    0.616025    0.664615    11.00000    0.02019    0.01427 =
         0.02068    0.00436    0.00500    0.00279
AFIX  43
H34   2    0.633387    0.525833    0.654448    11.00000   -1.20000
AFIX   0
C35   1    0.833194    0.667379    0.665947    11.00000    0.01839    0.02559 =
         0.02569    0.00911    0.00695    0.00789
AFIX  43
H35   2    0.904883    0.612490    0.655746    11.00000   -1.20000
AFIX   0
C36   1    0.890999    0.799474    0.682197    11.00000    0.01514    0.02943 =
         0.02255    0.00685    0.00375   -0.00174
AFIX  43
H36   2    1.002479    0.834190    0.684311    11.00000   -1.20000
AFIX   0
C37   1    0.785505    0.879808    0.695228    11.00000    0.02416    0.01719 =
         0.02662   -0.00173    0.00500   -0.00513
AFIX  43
H37   2    0.824596    0.969935    0.705706    11.00000   -1.20000
AFIX   0
C38   1    0.622764    0.829515    0.693089    11.00000    0.01974    0.01725 =
         0.01907    0.00056    0.00607    0.00370
AFIX  43
H38   2    0.550025    0.884688    0.701637    11.00000   -1.20000
AFIX   0
CL1   4    0.034037    0.397657    0.658480    11.00000    0.01505    0.01894 =
         0.01612    0.00208   -0.00232    0.00158
IR1   5    0.314558    0.448509    0.710787    11.00000    0.01098    0.00903 =
         0.01003    0.00185    0.00146    0.00202
H     2    0.377304    0.390824    0.662150    11.00000    0.01493
HA    2    0.492791    0.474942    0.743964    11.00000    0.03479
N1    6    0.259123    0.218080    0.776131    11.00000    0.01487    0.01084 =
         0.01362    0.00307    0.00216    0.00194
N2    6    0.302053    0.160429    0.690904    11.00000    0.01264    0.01139 =
         0.01242    0.00009    0.00039    0.00206
N3    6    0.233430    0.549166    0.787111    11.00000    0.01390    0.01105 =
         0.01253    0.00389    0.00087    0.00325
O1    7    0.293444    0.746635    0.705375    11.00000    0.02144    0.01356 =
         0.02441    0.00527    0.01041    0.00752
S1    8    0.357118    0.636580    0.678277    11.00000    0.01278    0.01059 =
         0.01390    0.00389    0.00320    0.00296

BR3   3   -0.373615   -0.041575    0.840286    11.00000    0.02019    0.02741 =
         0.02208    0.00228    0.00126    0.00783
BR4   3    0.297342    0.031065    0.925288    11.00000    0.01789    0.01764 =
         0.02266    0.00530    0.00422    0.00462
C39   1   -0.205933    0.110243    0.946292    11.00000    0.02404    0.01985 =
         0.02223    0.00703    0.00853    0.00902
AFIX  43
H39   2   -0.309730    0.126780    0.951016    11.00000   -1.20000
AFIX   0
C40   1   -0.190087    0.031442    0.896706    11.00000    0.02071    0.01865 =
         0.01776    0.00691    0.00295    0.00578
C41   1   -0.039841    0.005846    0.888565    11.00000    0.02334    0.01424 =
         0.01695    0.00437    0.00574    0.00545
AFIX  43
H41   2   -0.025988   -0.047646    0.854949    11.00000   -1.20000
AFIX   0
C42   1    0.088497    0.061930    0.931714    11.00000    0.01668    0.01475 =
         0.02137    0.00876    0.00762    0.00530
C43   1    0.064443    0.139395    0.980560    11.00000    0.02401    0.01673 =
         0.01712    0.00526    0.00281    0.00257
AFIX  43
H43   2    0.154401    0.176182    1.009849    11.00000   -1.20000
AFIX   0
N4    6   -0.079971    0.163828    0.987745    11.00000    0.02756    0.01815 =
         0.01729    0.00430    0.00727    0.00680
HKLF 4


REM  sbd23002_a.res in P-1
REM wR2 = 0.0393, GooF = S = 1.039, Restrained GooF = 1.039 for all data
REM R1 = 0.0171 for 7244 Fo > 4sig(Fo) and 0.0179 for all 7482 data
REM 511 parameters refined using 0 restraints

END

WGHT      0.0139      1.8756

REM Highest difference peak  0.553,  deepest hole -0.321,  1-sigma level  0.073
Q1    1   0.3635  0.4529  0.7592  11.00000  0.05    0.55
Q2    1   0.5862  0.4736  0.7562  11.00000  0.05    0.52
Q3    1   0.2750  0.3706  0.6815  11.00000  0.05    0.50
Q4    1   0.3534  0.5206  0.7387  11.00000  0.05    0.47
Q5    1  -0.1650  0.6727  0.8621  11.00000  0.05    0.40
Q6    1   0.3192  0.3391  0.7195  11.00000  0.05    0.37
Q7    1   0.2789  0.4481  0.6665  11.00000  0.05    0.37
Q8    1   0.3093  0.6157  0.6354  11.00000  0.05    0.36
Q9    1   0.2464  0.5130  0.7595  11.00000  0.05    0.35
Q10   1   0.6038  0.7595  0.6809  11.00000  0.05    0.32
;
_shelx_res_checksum                66211
_shelx_hkl_file
;
   0   0  -2 53959.8 1485.86  34
   0   0   2 50107.6 1495.38  33
   0   0   2 51610.6 1497.85  12
   0   0   3 16235.5 622.286  33
   0   0  -3 15654.4 590.706  34
   0   0   3 14938.6 604.282  12
   0   0   4 4109.31 306.424  33
   0   0  -4 4081.66 280.256  34
   0   0   4 3789.49 273.996  11
   0   0   4 3750.45 293.335  12
   0   0   5 122555. 3639.92  33
   0   0   5 128269. 3646.03  12
   0   0   5 120064. 3577.53  11
   0   0  -6 49098.7 1622.82  34
   0   0   6 49861.3 1693.10  33
   0   0  -6 48406.4 1500.64  31
   0   0   6 49550.5 1676.36  12
   0   0   6 46660.7 1609.93  11
   0   0   7 28292.7 1180.06  33
   0   0  -7 28867.7 1122.07  34
   0   0  -7 27784.5 989.474  31
   0   0   7 27982.8 1162.86  12
   0   0   7 28351.0 1119.04  11
   0   0  -8 182371. 5105.32  34
   0   0   8 178251. 5190.80  33
   0   0  -8 181843. 4914.54  31
   0   0   8 174331. 5088.37  11
   0   0   8 172941. 5148.18  12
   0   0  -9 115895. 3502.74  34
   0   0   9 118120. 3622.34  33
   0   0  -9 114047. 3294.81  31
   0   0   9 108030. 3551.35  12
   0   0   9 115188. 3510.54  11
   0   0 -10 2638.53 329.468  34
   0   0  10 2722.41 373.124  33
   0   0 -10 3037.05 281.688  31
   0   0  10 2490.21 341.886  12
   0   0  10 3037.34 360.715  11
   0   0 -11 214.432 154.941  34
   0   0  11 98.0994 144.700  12
   0   0  11 353.455 164.848  11
   0   0 -11 161.927 97.5709  31
   0   0  11 155.675 153.075  33
   0   0 -12 566.843 187.083  34
   0   0  12 243.018 175.752  11
   0   0 -12 292.920 122.480  31
   0   0  12 685.360 266.418  33
   0   0 -12 261.237 182.503  14
   0   0  13 28286.7 1522.42  33
   0   0 -13 33442.3 1495.00  34
   0   0  13 32783.2 1500.28  11
   0   0 -13 31710.3 1250.29  31
   0   0 -13 31515.9 1529.12  14
   0   0  14 30896.5 1630.71  33
   0   0 -14 31999.1 1521.55  34
   0   0 -14 31038.3 1567.90  14
   0   0  14 33057.5 1556.24  11
   0   0 -14 30601.2 1261.65  31
   0   0 -15 9093.28 588.050  31
   0   0  15 8618.87 424.944  18
   0   0  15 8345.05 417.495  24
   0   0 -15 8171.73 759.162  14
   0   0 -15 9025.28 769.190  34
   0   0  15 7284.41 745.635  33
   0   0  15 8228.90 419.711  30
   0   0  15 9125.11 766.024  11
   0   0  16 14600.5 1037.62  11
   0   0 -16 14724.8 592.179  17
   0   0  16 14080.7 613.677  18
   0   0  16 14516.5 616.112  24
   0   0  16 13738.0 1093.45  33
   0   0 -16 15604.3 1052.49  34
   0   0 -16 14475.3 1078.71  14
   0   0  16 15348.2 634.349  30
   0   0  16 14782.7 610.352  27
   0   0  17 54409.8 2339.00  11
   0   0  17 53646.9 1682.39  18
   0   0 -17 52682.7 1631.80  17
   0   0  17 52890.5 1674.60  24
   0   0  17 54472.9 2490.71  33
   0   0 -17 56353.7 2364.13  34
   0   0 -17 54525.2 2448.40  14
   0   0  17 55480.3 1696.82  30
   0   0  17 52823.8 1659.85  27
   0   0  18 50254.3 2286.86  11
   0   0 -18 52504.7 2336.70  34
   0   0  18 50524.3 2457.41  33
   0   0  18 50211.4 1619.60  27
   0   0  18 50620.5 1634.19  24
   0   0 -18 53258.6 2441.70  14
   0   0  18 51650.5 1649.66  30
   0   0  18 52395.3 1646.91  18
   0   0 -18 51952.6 1592.55  17
   0   0  19 1529.52 371.813  11
   0   0  19 1151.66 391.281  33
   0   0 -19 1165.09 160.887  17
   0   0  19 1170.28 182.308  18
   0   0  19 1178.30 174.607  24
   0   0 -19 1608.14 390.794  34
   0   0 -19 1201.06 366.789  14
   0   0  19 1602.72 203.983  30
   0   0  19 955.152 166.486  27
   0   0  20 999.524 304.667  11
   0   0 -20 772.605 137.249  17
   0   0  20 663.000 152.456  18
   0   0  20 467.654 141.937  24
   0   0 -20 498.434 245.580  34
   0   0 -20 864.450 323.389  14
   0   0  20 1018.22 166.403  27
   0   0  20 570.435 146.926  30
   0   0  21 1180.30 181.128  24
   0   0  21 833.034 166.975  18
   0   0 -21 856.235 142.125  17
   0   0 -21 881.499 317.235  14
   0   0  21 1038.54 165.105  27
   0   0  21 791.403 164.121  30
   0   0  22 24637.2 957.904  24
   0   0 -22 23633.1 883.397  17
   0   0  22 24985.0 962.144  18
   0   0 -22 25471.2 1642.32  14
   0   0  22 26250.7 935.713  27
   0   0  22 24930.9 971.509  30
   0   0  23 5586.27 371.503  24
   0   0  23 5293.68 332.577  27
   0   0  23 4618.21 345.549  30
   0   0 -23 4832.39 302.781  17
   0   0  23 5001.51 354.146  18
   0   0  24 24758.8 938.304  24
   0   0  24 25258.0 883.345  27
   0   0  24 25203.6 941.842  18
   0   0  24 23723.3 931.194  30
   0   0  25 2449.97 234.914  30
   0   0  25 2306.40 225.108  18
   0   0  25 2765.52 244.165  24
   0   0  26 17180.5 663.442  18
   0   0  26 16197.3 661.283  30
   0   0  27 25.9913 69.6323  18
   0   0  27 141.644 85.6105  30
   0  -1  28 13994.0 495.411  18
   0  -1  28 13649.4 526.870  30
   0  -1  27 340.165 93.6451  18
   0  -1  27 340.902 107.402  30
   0   1 -26 57992.7 1687.23  17
   0  -1  26 58464.0 1748.10  18
   0  -1  26 58492.6 1778.59  30
   0  -1  25 6592.69 389.415  30
   0  -1  25 6622.00 377.357  18
   0   1 -25 5773.17 333.940  17
   0  -1  25 6314.59 375.726  24
   0  -1  24 6936.11 415.083  30
   0   1 -24 6464.89 365.364  17
   0  -1  24 6217.22 384.129  18
   0  -1  24 6482.34 397.016  24
   0  -1  23 2051.19 237.559  30
   0  -1  23 2449.53 251.468  24
   0   1 -23 2145.49 213.683  17
   0  -1  23 2604.05 250.715  18
   0   1 -22 95.5793 199.285  14
   0  -1  22 46.0793 105.261  30
   0  -1  22 108.137 112.295  18
   0   1 -22 155.490 108.754  17
   0  -1  22 44.0615 96.3701  24
   0  -1  21 32356.9 1928.64  33
   0  -1  21 31789.2 1162.40  24
   0   1 -21 33911.8 1910.55  14
   0  -1  21 30946.5 1746.28  11
   0  -1  21 33200.3 1185.41  30
   0   1 -21 31346.7 1129.14  17
   0  -1  21 35193.6 1187.24  18
   0  -1  20 6411.88 784.712  33
   0  -1  20 5885.90 387.476  24
   0   1 -20 6444.89 771.643  14
   0  -1  20 6731.05 756.897  11
   0  -1  20 6552.53 410.270  30
   0  -1  20 6792.74 410.349  18
   0   1 -20 6246.61 382.645  17
   0  -1  19 30244.8 1786.11  33
   0   1 -19 30109.1 1727.90  34
   0  -1  19 29870.6 1080.16  24
   0   1 -19 30533.8 1771.66  14
   0  -1  19 26951.0 1641.25  11
   0  -1  19 30540.8 1097.41  30
   0   1 -19 30399.1 1063.11  17
   0  -1  19 30618.1 1084.01  18
   0  -1  18 39447.3 2014.76  33
   0   1 -18 37062.8 1891.88  34
   0  -1  18 36371.2 1242.17  24
   0   1 -18 35688.4 1912.50  14
   0  -1  18 34872.7 1860.01  11
   0  -1  18 36426.4 1256.59  30
   0   1 -18 37448.6 1230.28  17
   0  -1  18 36953.6 1244.58  18
   0   1 -17 37147.8 1893.38  34
   0  -1  17 39153.3 1999.42  33
   0  -1  17 41411.3 1954.29  11
   0  -1  17 38678.0 1275.17  24
   0   1 -17 37907.4 1941.63  14
   0  -1  17 37910.6 1282.60  30
   0  -1  17 38541.7 1274.65  18
   0   1 -17 39303.3 1264.32  17
   0  -1  16 77.1362 215.820  33
   0   1 -16 69.3208 158.396  34
   0  -1  16 320.150 98.2331  24
   0   1 -16 437.729 245.309  14
   0  -1  16 210.339 206.786  11
   0  -1  16 297.565 100.722  30
   0  -1  16 133.789 91.0500  18
   0   1 -16 97.1777 77.1530  17
   0   1 -15 16612.0 1119.53  14
   0   1 -15 19085.6 1177.17  34
   0  -1  15 19208.7 1243.03  33
   0  -1  15 18723.4 1164.29  11
   0   1 -14 13484.5 943.837  14
   0  -1  14 13787.5 948.156  12
   0  -1  14 12604.0 925.644  11
   0  -1  14 15184.5 1027.09  33
   0   1 -14 13910.6 940.452  34
   0   1 -13 68979.5 2597.27  14
   0   1 -13 68474.4 2115.52  31
   0  -1  13 70614.8 2596.01  11
   0  -1  13 70832.3 2608.23  12
   0   1 -13 71410.8 2599.00  34
   0  -1  13 67551.3 2635.33  33
   0   1 -12 4361.80 481.732  14
   0   1 -12 4752.47 325.517  31
   0  -1  12 5304.54 524.159  12
   0  -1  12 5727.51 562.725  11
   0   1 -12 4355.30 484.229  34
   0  -1  12 4781.73 536.909  33
   0   1 -11 24956.3 1203.74  14
   0   1 -11 24737.5 895.440  31
   0  -1  11 22994.1 1169.42  12
   0  -1  11 23691.1 1188.79  11
   0   1 -11 22423.0 1149.85  34
   0  -1  11 25405.0 1250.19  33
   0   1 -10 21358.2 1039.23  14
   0   1 -10 19661.8 754.080  31
   0  -1  10 18710.9 993.974  12
   0  -1  10 21562.4 1058.51  11
   0  -1  10 20907.7 1073.84  33
   0   1 -10 20248.2 1019.79  34
   0   1  -9 260.129 130.091  14
   0   1  -9 626.922 111.860  31
   0  -1   9 227.740 162.538  11
   0  -1   9 298.185 135.029  12
   0  -1   9 406.247 177.992  33
   0   1  -9 712.105 204.050  34
   0   1  -8 10203.9 617.786  14
   0   1  -8 10315.1 439.041  31
   0  -1   8 10225.3 636.347  11
   0  -1   8 10683.5 640.645  12
   0  -1   8 9679.61 635.418  33
   0   1  -8 9668.11 626.919  34
   0   1  -7 1525.20 110.888   6
   0   1  -7 1624.42 239.836  14
   0   1  -7 1596.23 141.090  31
   0  -1   7 1276.93 229.854  33
   0   1  -7 1110.44 214.638  34
   0  -1   7 1382.14 222.528  12
   0  -1   7 1321.75 236.969  11
   0  -1   6 21984.4 869.665  12
   0   1  -6 20642.3 683.404   5
   0   1  -6 21532.8 676.694   6
   0   1  -6 19160.4 837.917  14
   0   1  -6 20589.7 659.724  31
   0  -1   6 20739.4 872.325  33
   0   1  -6 20309.4 880.723  34
   0   1  -6 21060.9 675.951   1
   0  -1   5 1313.04 181.601  12
   0   1  -5 1593.49 147.638   5
   0   1  -5 1576.60 143.799   6
   0   1  -5 1783.27 149.933   4
   0   1  -5 1301.50 170.111  14
   0   1  -5 1319.28 97.5493  31
   0  -1   5 1332.36 183.989  33
   0   1  -5 2135.43 230.867  34
   0   1  -5 1663.94 148.826   1
   0  -1   4 32312.6 1038.43  12
   0   1  -4 33383.8 1024.06   4
   0   1  -4 34753.8 1040.18   6
   0   1  -4 33140.1 1040.62   5
   0   1  -4 31580.5 1032.29  14
   0   1  -4 31606.3 883.496  31
   0  -1   4 30505.0 1050.09  33
   0   1  -4 31778.4 1077.75  34
   0   1  -4 34317.2 1037.91   1
   0   1  -3 9258.80 412.740   4
   0   1  -3 9373.10 429.675   5
   0   1  -3 9678.45 428.969   6
   0   1  -3 8715.49 349.073  14
   0  -1   3 7595.42 357.070  33
   0   1  -3 7696.79 370.039  34
   0   1  -3 8997.13 417.727   1
   0  -1   3 8441.97 348.457  12
   0  -1   2 149101. 3889.05  12
   0   1  -2 144367. 3874.66  14
   0   1  -2 145605. 4075.03   5
   0   1  -2 145908. 4059.43   1
   0  -1   2 151764. 3921.93  33
   0   1  -1 32002.9 1132.18   1
   0   1   0 35258.7 1245.27   4
   0   1   0 36019.6 1265.20   1
   0   1   1 32996.9 1132.70   4
   0   1   1 34086.9 1161.84   6
   0   1   2 41634.6 1278.16   6
   0   1   2 40570.1 1260.24   5
   0   1   2 39809.1 1259.78   4
   0  -1  -2 40058.6 1158.60  34
   0   1   2 41463.9 1282.32   1
   0   1   2 38308.6 1166.53  11
   0   1   3 40047.8 1234.75   5
   0   1   3 40892.3 1235.71   4
   0   1   3 41705.5 1248.54   6
   0  -1  -3 40016.1 1285.04  14
   0   1   3 43005.7 1257.08   1
   0   1   3 39379.3 1219.69  11
   0   1   3 40290.1 1297.30  33
   0  -1  -3 38199.9 1206.70  34
   0   1   4 20543.7 690.158   6
   0   1   4 20003.2 678.064   4
   0   1   4 20505.9 687.322   5
   0   1   4 20741.6 692.536   1
   0   1   4 19266.9 733.144  11
   0   1   4 19815.8 809.955  33
   0  -1  -4 19143.9 734.440  34
   0   1   5 45129.1 1302.68   6
   0   1   5 46206.8 1307.56   1
   0   1   5 42774.2 1435.26  11
   0   1   5 44098.2 1548.15  33
   0  -1  -5 43142.9 1447.15  34
   0   1   6 41480.7 1192.55   6
   0   1   6 43442.5 1559.95  33
   0  -1  -6 43864.4 1463.49  34
   0   1   6 41372.1 1191.37   1
   0   1   6 38603.2 1403.67  11
   0   1   7 147475. 4400.26  33
   0  -1  -7 152210. 4252.91  34
   0  -1  -7 147852. 4349.17  14
   0   1   7 141203. 4220.43  11
   0  -1  -8 1016.95 220.696  14
   0  -1  -8 1097.83 225.116  34
   0   1   8 1004.77 239.241  33
   0   1   8 1357.48 222.329  11
   0  -1  -9 4638.76 459.735  14
   0   1   9 4745.55 500.559  33
   0  -1  -9 4732.79 428.908  34
   0  -1  -9 4007.41 365.885  31
   0   1   9 5516.96 465.514  11
   0  -1 -10 24300.4 1214.15  14
   0  -1 -10 24189.6 1146.02  34
   0   1  10 25637.0 1311.76  33
   0  -1 -10 24950.2 1087.65  31
   0   1  10 26619.8 1189.03  11
   0  -1 -11 6244.63 587.906  14
   0   1  11 7054.56 589.220  11
   0  -1 -11 6488.16 506.076  31
   0  -1 -11 7401.28 587.411  34
   0   1  11 7354.15 669.561  33
   0   1  12 65789.4 2395.73  11
   0  -1 -12 64835.3 2246.90  31
   0   1  12 65876.5 2577.73  33
   0  -1 -12 63620.6 2350.29  34
   0   1  13 6278.60 589.394  11
   0  -1 -13 5124.67 471.728  31
   0   1  13 4898.52 602.407  33
   0  -1 -13 5637.00 548.415  34
   0   1  14 1790.35 356.692  11
   0  -1 -14 2870.04 444.993  34
   0   1  14 1568.34 397.123  33
   0  -1 -14 1919.07 308.467  31
   0   1  15 62473.9 1937.83  18
   0   1  15 65980.6 1944.84  30
   0   1  15 64546.0 2534.32  11
   0   1  15 63720.8 2772.31  33
   0  -1 -15 66238.6 2543.02  34
   0  -1 -15 63535.2 2330.72  31
   0   1  15 66016.0 1945.54  27
   0   1  16 24813.8 890.419  18
   0   1  16 23347.0 875.597  30
   0  -1 -16 23296.3 1179.04  31
   0   1  16 23364.7 1335.62  11
   0  -1 -16 22988.7 1335.23  34
   0   1  16 22744.8 870.582  27
   0  -1 -17 5540.45 635.439  34
   0   1  17 6436.46 388.570  27
   0   1  17 5505.54 362.742  24
   0   1  17 5412.73 621.642  11
   0   1  17 6005.78 374.654  30
   0  -1 -17 6350.43 560.047  31
   0   1  17 6109.29 381.043  18
   0   1  18 2330.84 424.853  11
   0   1  18 2222.63 233.424  18
   0   1  18 1741.81 207.558  24
   0   1  18 2017.10 219.879  27
   0   1  18 2281.35 232.494  30
   0  -1 -18 1554.26 368.811  34
   0   1  19 13607.9 628.899  18
   0   1  19 13684.8 630.707  24
   0   1  19 13102.7 619.030  27
   0  -1 -19 13159.5 1029.44  34
   0   1  19 12487.4 612.618  30
   0  -1 -19 11633.3 1082.43  14
   0   1  20 21447.6 872.849  18
   0   1  20 21442.0 871.048  24
   0   1  20 22272.7 868.734  27
   0  -1 -20 21033.9 1353.95  34
   0  -1 -20 19584.0 1450.32  14
   0   1  20 21355.1 873.692  30
   0   1  21 21079.4 872.456  24
   0   1  21 22332.3 877.077  27
   0   1  21 22885.1 899.303  18
   0  -1 -21 20895.7 1497.20  14
   0   1  21 21618.6 884.465  30
   0   1  22 2339.34 250.233  24
   0   1  22 2350.06 247.243  18
   0   1  22 1964.66 230.931  30
   0   1  22 2540.10 245.617  27
   0   1  23 3561.59 291.641  24
   0   1  23 3087.45 283.005  18
   0   1  23 3253.31 288.818  30
   0   1  23 3006.26 261.821  27
   0   1  24 26346.3 980.977  24
   0   1  24 26706.6 984.080  18
   0   1  24 26603.1 982.116  30
   0   1  24 26981.2 949.366  27
   0   1  25 107.894 94.8575  24
   0   1  25 17.8521 79.8408  18
   0   1  25 126.244 92.1143  30
   0   1  25 14.6389 69.6124  27
   0   1  26 11230.6 486.935  18
   0   1  26 11176.8 487.020  30
   0   1  26 10093.8 428.815  27
   0   1  27 517.769 101.029  18
   0   1  27 488.360 99.9018  30
   0   2 -28 16367.9 547.460  17
   0  -2  28 17200.3 608.496  30
   0   2 -27 11407.6 462.205  17
   0  -2  27 12041.3 466.300  18
   0  -2  27 12560.5 515.897  30
   0  -2  26 1502.21 160.090  18
   0   2 -26 1859.81 174.521  17
   0  -2  26 1664.03 186.587  30
   0  -2  25 10284.8 490.563  24
   0  -2  25 9843.67 469.356  18
   0   2 -25 10158.0 475.566  17
   0  -2  25 9714.77 495.350  30
   0  -2  24 9583.73 489.584  24
   0  -2  24 9293.76 473.292  18
   0   2 -24 9654.78 479.017  17
   0  -2  24 9793.77 507.880  30
   0  -2  23 26145.2 971.364  24
   0   2 -23 27405.6 970.859  17
   0  -2  23 24914.5 948.056  18
   0  -2  23 25199.8 981.509  30
   0  -2  22 8335.16 889.903  33
   0  -2  22 9191.40 888.727  11
   0   2 -22 7902.77 848.554  14
   0  -2  22 8208.14 459.268  24
   0   2 -22 8258.04 459.025  17
   0  -2  22 8313.72 458.025  18
   0  -2  22 8125.80 468.999  30
   0  -2  21 16086.2 1271.30  33
   0  -2  21 17293.8 1287.66  11
   0   2 -21 17997.0 1319.15  14
   0  -2  21 17996.7 749.551  24
   0   2 -21 17725.8 744.956  17
   0  -2  21 17801.2 740.409  18
   0  -2  21 18256.8 767.168  30
   0  -2  20 18228.7 1323.25  33
   0  -2  20 18302.6 1315.55  11
   0   2 -20 14952.8 1188.94  14
   0  -2  20 16033.4 699.574  24
   0  -2  20 16296.5 696.461  18
   0   2 -20 17006.3 712.548  17
   0  -2  20 16460.5 718.385  30
   0  -2  19 93642.7 3584.39  33
   0   2 -19 87237.4 2588.25  17
   0  -2  19 87391.3 2573.85  18
   0  -2  19 90953.4 3517.00  11
   0   2 -19 95691.0 3558.44  14
   0  -2  19 86031.2 2595.01  30
   0  -2  19 88319.8 2581.93  24
   0  -2  18 3467.87 562.567  33
   0   2 -18 3516.61 256.910  16
   0   2 -18 4097.95 300.407  17
   0  -2  18 4081.59 292.016  18
   0  -2  18 4042.09 590.287  11
   0   2 -18 3477.67 543.567  14
   0  -2  18 3833.84 296.865  30
   0  -2  18 3625.74 278.003  24
   0  -2  17 1564.96 183.216  24
   0  -2  17 1558.29 376.627  33
   0   2 -17 1424.39 178.719  17
   0  -2  17 1523.91 175.953  18
   0   2 -17 1398.78 342.052  14
   0   2 -17 1587.31 165.874  16
   0  -2  17 1520.76 403.754  11
   0  -2  17 1551.32 187.097  30
   0   2 -17 1179.20 375.754  34
   0   2 -16 49208.9 1529.88  17
   0  -2  16 49988.4 1515.73  18
   0  -2  16 54591.0 2303.54  11
   0   2 -16 52688.1 2234.57  14
   0  -2  16 48001.6 1509.41  24
   0   2 -16 47833.7 2188.46  34
   0  -2  16 44099.4 2178.91  33
   0  -2  16 47587.7 1521.93  30
   0   2 -15 3541.99 501.891  14
   0  -2  15 3591.11 528.048  11
   0  -2  15 2982.91 443.139  12
   0  -2  15 3229.37 507.942  33
   0   2 -15 3486.60 547.565  34
   0   2 -14 76231.0 2778.77  14
   0  -2  14 73947.9 2809.58  11
   0  -2  14 68854.6 2695.95  12
   0  -2  14 75159.7 2838.31  33
   0   2 -14 70498.3 2748.08  34
   0   2 -13 9181.24 729.509  14
   0  -2  13 9712.65 785.195  11
   0  -2  13 9157.68 715.215  12
   0   2 -13 8343.84 721.629  34
   0  -2  13 7378.97 697.635  33
   0   2 -12 5930.20 548.343  14
   0  -2  12 5114.19 554.428  11
   0  -2  12 4829.94 507.685  12
   0  -2  12 5219.44 559.409  33
   0   2 -12 4136.46 495.515  34
   0   2 -11 70349.6 2424.41  14
   0  -2  11 65375.9 2439.74  11
   0  -2  11 64795.2 2363.46  12
   0  -2  11 67234.0 2464.08  33
   0   2 -11 63258.9 2404.49  34
   0   2 -10 8389.19 622.138  14
   0   2 -10 10150.4 710.990  34
   0  -2  10 10019.2 713.422  33
   0  -2  10 8992.86 641.135  12
   0  -2  10 10123.8 710.224  11
   0  -2   9 18076.0 878.637  12
   0  -2   9 17013.4 909.479  11
   0   2  -9 15534.7 822.304  14
   0   2  -9 14569.4 629.629   1
   0   2  -9 17219.7 655.366   6
   0  -2   9 16152.1 869.163  33
   0   2  -9 14531.8 859.326  34
   0  -2   8 10534.7 610.917  12
   0   2  -8 10187.9 602.049  14
   0   2  -8 10775.6 512.958   1
   0   2  -8 10935.9 531.131   5
   0   2  -8 10794.8 513.410   6
   0  -2   8 10932.1 649.270  33
   0   2  -8 10541.9 665.177  34
   0  -2   7 4673.52 362.606  12
   0   2  -7 4690.31 353.006  14
   0   2  -7 4980.49 341.414   1
   0   2  -7 4429.41 324.987   6
   0   2  -7 5090.96 357.915   5
   0   2  -7 5159.11 341.940   4
   0  -2   7 5624.90 411.232  33
   0  -2   6 127681. 3674.53  12
   0   2  -6 127212. 3667.96  14
   0   2  -6 132102. 3729.88   1
   0   2  -6 134201. 3738.18   6
   0   2  -6 132048. 3745.39   5
   0   2  -6 135571. 3725.24   4
   0  -2   6 129378. 3740.10  33
   0  -2   5 35807.2 1175.56  12
   0   2  -5 35276.7 1167.73  14
   0   2  -5 37162.4 1298.33   1
   0   2  -5 36305.9 1275.39   4
   0   2  -5 36504.8 1296.51   6
   0   2  -5 36515.7 1306.71   5
   0  -2   5 36522.1 1232.85  33
   0  -2   4 51137.6 1556.64  12
   0   2  -4 50850.9 1539.13  14
   0   2  -4 54354.8 1766.91   1
   0   2  -4 53654.7 1774.20   5
   0   2  -4 54563.2 1750.95   4
   0   2  -4 54409.5 1773.76   6
   0  -2   4 51671.3 1621.45  33
   0  -2   3 30713.7 973.840  12
   0   2  -3 31827.5 1236.89   5
   0   2  -3 29838.4 1204.01   6
   0   2  -3 30238.0 1190.16   4
   0   2  -3 31111.3 1212.78   1
   0   2  -2 22875.9 1038.15   1
   0   2  -1 2157.15 350.227   1
   0   2  -1 2367.37 348.132   4
   0   2   0 15334.7 833.542   4
   0   2   1 10217.3 638.879   6
   0   2   1 10848.2 636.505   4
   0  -2  -2 4568.92 254.606  34
   0   2   2 4648.08 393.035   5
   0   2   2 4265.65 377.499   6
   0   2   2 4815.52 387.800   4
   0   2   2 4881.14 399.248   1
   0  -2  -2 4118.62 154.226  32
   0   2   3 38060.9 1356.79   6
   0   2   3 35882.2 1331.97   5
   0   2   3 38038.4 1343.29   4
   0  -2  -3 36247.9 1177.79  34
   0   2   4 12141.4 565.357  11
   0  -2  -4 13289.7 639.585  14
   0   2   4 12304.6 618.624   1
   0   2   4 12780.4 621.454   5
   0   2   4 12287.4 614.919   6
   0   2   4 13688.9 628.296   4
   0  -2  -4 12518.0 549.170  34
   0   2   5 32193.6 1146.79  11
   0  -2  -5 30408.4 1229.67  14
   0   2   5 32735.9 1147.74   1
   0   2   5 32024.7 1128.68   4
   0   2   5 31285.1 1139.56   6
   0   2   5 31599.1 1137.13   5
   0  -2  -5 32046.4 1126.17  34
   0   2   6 22384.1 941.398  11
   0  -2  -6 24158.2 1083.64  14
   0   2   6 23964.9 891.351   1
   0   2   6 23670.9 888.902   5
   0   2   6 22722.4 877.201   6
   0  -2  -6 22677.9 932.516  34
   0   2   7 30382.9 1203.85  11
   0  -2  -7 32162.6 1372.82  14
   0   2   7 32416.8 1074.34   1
   0   2   7 29210.5 1049.32   6
   0  -2  -7 29980.4 1196.18  34
   0   2   8 9450.96 453.565   6
   0  -2  -8 10507.4 643.265  34
   0  -2  -8 10429.6 722.886  14
   0   2   8 10652.7 644.389  11
   0  -2  -9 14106.9 806.387  34
   0  -2  -9 16491.2 956.732  14
   0   2   9 14662.8 823.677  11
   0   2  10 43192.3 1718.39  11
   0  -2 -10 41454.0 1813.06  14
   0  -2 -10 44249.5 1701.61  34
   0  -2 -10 41665.2 1689.39  31
   0   2  11 6112.60 564.001  11
   0  -2 -11 5798.05 603.478  14
   0  -2 -11 7497.79 592.635  34
   0  -2 -11 6808.29 575.125  31
   0   2  12 2544.99 368.386  11
   0  -2 -12 1190.55 295.575  14
   0  -2 -12 2056.54 329.140  34
   0  -2 -12 1591.53 291.438  31
   0   2  13 88743.5 3088.18  11
   0  -2 -13 84450.0 3218.40  14
   0  -2 -13 87672.4 3015.12  31
   0  -2 -13 89262.2 3065.70  34
   0  -2 -14 48927.3 1991.46  31
   0   2  14 47657.8 1511.95  30
   0  -2 -14 46892.4 2005.59  34
   0   2  14 52362.8 2104.79  11
   0  -2 -14 50103.9 2212.96  14
   0   2  14 49313.1 1525.42  24
   0  -2 -15 38072.2 1736.73  31
   0   2  15 40287.8 1297.80  30
   0   2  15 37565.0 1300.66  27
   0  -2 -15 40076.3 1806.03  34
   0   2  15 41186.6 1832.94  11
   0  -2 -15 38059.4 1943.49  14
   0   2  15 40604.9 1303.41  24
   0  -2 -16 12217.9 879.329  31
   0   2  16 13061.3 586.876  30
   0   2  16 13132.6 602.855  27
   0  -2 -16 13073.5 958.633  34
   0   2  16 11761.0 910.688  11
   0  -2 -16 14004.2 1105.28  14
   0   2  16 12414.4 578.260  24
   0  -2 -17 8100.41 720.215  31
   0   2  17 9060.61 484.695  24
   0   2  17 9302.16 500.573  27
   0  -2 -17 10359.7 849.247  34
   0   2  17 8256.25 762.932  11
   0   2  17 9437.35 487.684  30
   0  -2 -17 9663.42 936.706  14
   0   2  18 4634.22 349.072  18
   0   2  18 5336.67 372.923  27
   0  -2 -18 4884.57 586.905  34
   0  -2 -18 5222.51 698.585  14
   0   2  18 5650.13 371.737  30
   0   2  18 5388.62 365.756  24
   0   2  19 7235.58 442.639  18
   0   2  19 6820.97 436.412  27
   0   2  19 7781.70 453.723  30
   0   2  19 7144.26 442.500  24
   0   2  20 14905.6 686.274  30
   0   2  20 14986.5 697.104  27
   0   2  20 16124.9 709.499  18
   0   2  21 10483.0 533.990  30
   0   2  21 9686.85 526.372  27
   0   2  21 10025.9 538.989  18
   0   2  22 55056.4 1732.26  30
   0   2  22 53165.2 1724.10  27
   0   2  22 53666.1 1734.97  18
   0   2  23 302.033 117.664  30
   0   2  23 433.027 116.493  27
   0   2  23 437.772 135.028  18
   0   2  24 14932.9 631.539  30
   0   2  24 15220.5 628.753  27
   0   2  24 14546.0 636.876  18
   0   2  25 3497.17 252.299  30
   0   2  25 3400.53 241.092  27
   0   2  25 3354.14 256.486  18
   0   2  26 1825.12 168.042  30
   0   2  26 1830.82 158.399  27
   0   2  26 2136.27 187.309  18
   0  -3  28 7678.93 335.217  30
   0   3 -28 7317.14 321.940  17
   0  -3  27 1712.23 164.586  30
   0   3 -27 1686.66 157.534  17
   0  -3  26 12436.2 543.390  30
   0   3 -26 12985.3 541.310  17
   0  -3  25 996.313 152.122  30
   0   3 -25 926.530 150.614  17
   0  -3  24 385.079 119.179  24
   0  -3  24 257.482 103.244  30
   0  -3  24 370.299 103.336  18
   0   3 -24 492.711 126.325  17
   0  -3  23 3226.78 258.243  24
   0   3 -23 2928.71 265.356  17
   0  -3  23 2791.25 237.060  18
   0  -3  23 2408.95 238.091  30
   0  -3  22 28386.9 1034.56  30
   0   3 -22 28896.5 1659.02  14
   0  -3  22 27707.8 989.264  18
   0   3 -22 27111.0 1030.13  17
   0   3 -22 27575.0 969.154  16
   0  -3  22 28236.7 1007.97  24
   0  -3  22 24759.9 1615.58  11
   0  -3  21 52640.1 2556.46  11
   0   3 -21 53945.3 1686.45  16
   0  -3  21 56356.9 1709.25  18
   0   3 -21 54883.5 1749.06  17
   0   3 -21 57041.9 2543.02  14
   0  -3  21 52152.2 2551.92  33
   0  -3  21 55134.8 1743.70  30
   0  -3  21 52726.9 1704.41  24
   0  -3  20 3316.23 554.521  33
   0  -3  20 2425.18 244.013  30
   0  -3  20 2771.51 245.650  18
   0   3 -20 2452.27 252.573  17
   0  -3  20 2912.97 252.166  24
   0   3 -20 3824.82 571.775  14
   0  -3  20 3442.50 575.296  11
   0   3 -20 2892.01 246.779  16
   0   3 -19 6726.29 394.302  16
   0  -3  19 7339.11 405.081  18
   0   3 -19 7370.86 433.256  17
   0  -3  19 8131.72 855.236  33
   0  -3  19 7432.04 411.368  24
   0   3 -19 7962.87 816.092  14
   0  -3  19 7811.75 862.784  11
   0  -3  19 8015.53 435.296  30
   0   3 -18 21778.8 810.084  16
   0   3 -18 19786.0 817.603  17
   0  -3  18 21407.7 1432.79  33
   0  -3  18 20316.2 788.633  24
   0   3 -18 21541.3 1378.95  14
   0  -3  18 21108.4 819.161  30
   0  -3  18 24757.9 1543.79  11
   0   3 -17 1081.63 156.270  21
   0   3 -17 851.135 141.229  16
   0   3 -17 793.077 146.127  17
   0   3 -17 770.696 279.271  14
   0  -3  17 281.653 218.973  12
   0  -3  17 1045.99 345.591  11
   0  -3  17 965.505 144.956  24
   0  -3  17 1102.68 158.902  30
   0  -3  17 1254.44 349.487  33
   0   3 -16 17500.1 683.984  16
   0   3 -16 17206.8 700.760  17
   0  -3  16 17251.7 670.930  24
   0   3 -16 18739.0 1204.03  14
   0  -3  16 16823.4 1220.74  33
   0  -3  16 18275.9 1173.82  12
   0  -3  16 17524.9 1243.69  11
   0  -3  16 17300.0 688.284  30
   0   3 -15 878.563 267.818  14
   0  -3  15 312.231 262.901  11
   0  -3  15 565.221 211.732  12
   0   3 -15 665.367 130.212  17
   0  -3  15 599.522 261.932  33
   0   3 -14 1005.40 275.179  14
   0  -3  14 633.585 341.370  33
   0  -3  14 412.588 258.163  12
   0  -3  14 220.373 274.338  11
   0   3 -13 82518.0 2961.37  14
   0  -3  13 83221.0 3067.87  33
   0  -3  13 81946.6 2910.42  12
   0  -3  13 79771.9 3068.81  11
   0   3 -12 114935. 3773.45  14
   0  -3  12 118193. 3956.83  11
   0  -3  12 117412. 3796.19  12
   0  -3  12 116919. 3894.42  33
   0   3 -11 16246.5 915.615  14
   0   3 -11 16306.9 748.785   6
   0  -3  11 16969.1 1033.92  11
   0  -3  11 17266.3 957.399  12
   0  -3  11 17298.3 1008.60  33
   0  -3  10 2582.66 356.172  33
   0   3 -10 2249.78 268.511   1
   0   3 -10 2775.99 328.713  14
   0  -3  10 1995.14 299.216  12
   0   3 -10 2449.09 266.875   6
   0  -3   9 3048.23 370.229  33
   0   3  -9 3593.63 345.195   1
   0   3  -9 3069.38 321.527  14
   0  -3   9 3220.47 342.303  12
   0   3  -9 2945.37 322.397   5
   0   3  -9 2809.98 307.202   6
   0  -3   8 25851.3 1122.27  33
   0   3  -8 26812.4 1114.25   1
   0   3  -8 24260.9 1021.10  14
   0  -3   8 25792.8 1050.97  12
   0   3  -8 26374.2 1100.60   6
   0   3  -8 24868.0 1094.11   5
   0  -3   7 13146.7 698.649  33
   0   3  -7 14636.4 761.761   1
   0   3  -7 13729.3 641.883  14
   0  -3   7 13132.6 643.425  12
   0   3  -7 12469.0 727.117   5
   0   3  -7 13015.9 729.797   6
   0   3  -7 14130.9 736.703   4
   0  -3   6 29911.8 1175.09  33
   0  -3   6 31848.3 1119.78  12
   0   3  -6 30291.9 1276.02   6
   0   3  -6 31296.0 1281.31   4
   0   3  -6 32095.8 1323.21   5
   0   3  -6 31413.6 1297.98   1
   0  -3   5 136879. 3791.00  33
   0   3  -5 133672. 3982.23   1
   0  -3   5 128491. 3667.35  12
   0   3  -5 128773. 3965.04   6
   0   3  -5 126404. 3981.60   5
   0   3  -5 133110. 3959.62   4
   0   3  -4 690398. 19106.4   4
   0   3  -4 704155. 19171.5   5
   0   3  -4 697976. 19147.0   6
   0   3  -4 692392. 19135.0   1
   0   3  -3 198647. 5088.41   5
   0   3  -3 194026. 5021.94   1
   0   3  -2 9149.23 712.260   1
   0   3  -1 36719.7 1653.88   4
   0   3  -1 34535.4 1649.17   1
   0   3   0 31130.7 1430.13   4
   0   3   1 234838. 6680.75   6
   0   3   1 227787. 6640.60   4
   0   3   2 11933.9 743.618   5
   0   3   2 12503.8 772.387   6
   0   3   2 13076.9 766.064   4
   0   3   2 13232.1 788.221   1
   0  -3  -2 12205.8 396.462  32
   0   3   3 28690.5 1236.04   1
   0  -3  -3 26048.4 959.540  34
   0   3   3 29317.7 1212.81   4
   0   3   3 27115.9 1214.23   6
   0   3   3 26651.0 1195.35   5
   0  -3  -4 13767.5 724.861  14
   0   3   4 16220.2 841.157   1
   0  -3  -4 14346.6 646.323  34
   0   3   4 14870.8 794.339   4
   0   3   4 14963.3 804.982   6
   0   3   4 15156.6 812.329   5
   0  -3  -5 113340. 3551.47  14
   0   3   5 114722. 3541.92   1
   0  -3  -5 115126. 3376.93  34
   0   3   5 120790. 3552.52   6
   0   3   5 121092. 3530.71   4
   0   3   5 115942. 3528.07   5
   0  -3  -6 212.358 158.427  14
   0   3   6 96.1014 115.713   1
   0   3   6 127.482 102.978   6
   0   3   6 32.3453 120.667   5
   0  -3  -6 136.268 116.482  34
   0  -3  -7 12879.6 704.684  34
   0   3   7 13065.3 690.982   1
   0  -3  -7 14471.7 891.779  14
   0   3   7 13357.2 732.928  11
   0   3   7 13136.6 694.105   6
   0  -3  -8 1036.87 216.718  34
   0   3   8 1029.61 190.136   1
   0   3   8 534.052 182.658  11
   0   3   8 917.221 177.106   6
   0  -3  -8 753.547 231.006  14
   0   3   9 42163.7 1673.76  11
   0  -3  -9 45508.0 1703.22  34
   0   3   9 39008.1 1437.02   6
   0  -3  -9 44373.1 1864.10  14
   0   3  10 96696.3 3289.86  11
   0  -3 -10 103816. 3413.70  31
   0  -3 -10 101735. 3285.85  34
   0  -3 -10 100371. 3509.36  14
   0   3  11 12022.0 846.380  11
   0  -3 -11 12620.5 875.012  31
   0  -3 -11 13654.3 846.221  34
   0  -3 -11 13546.8 969.285  14
   0   3  12 62123.9 2389.01  11
   0  -3 -12 64777.6 2598.72  14
   0  -3 -12 62601.4 2435.22  31
   0  -3 -12 60190.3 2313.25  34
   0   3  13 37028.5 1236.82  24
   0   3  13 37056.9 1250.10  18
   0  -3 -13 43257.5 1768.00  34
   0  -3 -13 38590.2 1773.47  31
   0   3  13 37808.4 1731.08  11
   0  -3 -13 41612.2 1951.26  14
   0   3  13 39216.9 1242.45  30
   0   3  14 59935.2 1813.69  24
   0  -3 -14 58842.0 2424.26  31
   0   3  14 60733.9 1828.38  18
   0  -3 -14 58848.5 2327.94  34
   0   3  14 58419.1 2351.29  11
   0  -3 -14 57146.9 2553.47  14
   0   3  14 58620.8 1799.92  30
   0   3  15 12780.7 576.742  24
   0  -3 -15 14382.2 997.596  31
   0   3  15 12954.0 584.870  18
   0   3  15 11602.1 579.955  27
   0  -3 -15 12252.6 898.737  34
   0   3  15 10436.0 848.274  11
   0  -3 -15 13242.5 1076.42  14
   0   3  15 11925.9 551.526  30
   0  -3 -16 12570.2 1079.77  14
   0  -3 -16 11285.7 873.012  34
   0  -3 -16 12451.1 957.892  31
   0   3  16 11223.1 581.125  27
   0   3  16 12422.3 568.178  30
   0   3  16 11856.8 571.028  24
   0   3  16 11880.9 575.883  18
   0  -3 -17 1843.30 381.961  31
   0   3  17 1463.00 207.247  27
   0   3  17 1339.44 188.806  18
   0   3  17 1632.68 200.779  30
   0   3  17 1978.29 221.650  24
   0  -3 -17 1895.92 443.853  14
   0  -3 -18 74639.7 2972.57  31
   0   3  18 78965.3 2416.83  27
   0   3  18 80150.3 2393.84  18
   0   3  18 79665.9 2383.24  24
   0   3  18 78057.3 2363.54  30
   0  -3 -18 79575.1 3350.95  14
   0   3  19 3765.24 324.747  27
   0   3  19 3903.53 314.428  24
   0   3  19 3820.09 307.403  30
   0  -3 -19 3486.31 595.391  14
   0   3  20 49787.0 1612.22  30
   0   3  20 49180.8 1647.37  27
   0   3  20 50488.7 1630.60  24
   0   3  21 2196.70 225.253  30
   0   3  21 2334.87 245.372  27
   0   3  21 2404.93 247.833  24
   0   3  22 14974.5 642.041  30
   0   3  22 14410.5 659.263  27
   0   3  22 15247.0 659.912  24
   0   3  23-34.4375 80.3006  30
   0   3  23 132.677 91.8529  27
   0   3  23 203.697 102.169  24
   0   3  24 74.0449 78.1487  30
   0   3  24 130.688 95.1547  27
   0   3  25 17458.8 625.624  30
   0   3  25 17457.3 647.750  27
   0   4 -27 1451.77 152.023  17
   0  -4  27 1707.29 149.533  30
   0   4 -26 359.883 102.711  17
   0  -4  26 505.717 110.174  30
   0   4 -25 30501.4 1051.94  17
   0  -4  25 30066.4 1022.58  30
   0   4 -25 30286.9 978.098  16
   0   4 -24 119.608 101.945  17
   0  -4  24 177.945 96.8920  30
   0   4 -24 311.718 94.3311  16
   0   4 -23 22622.7 886.196  17
   0   4 -23 22444.7 840.859  16
   0  -4  23 22971.8 861.195  30
   0   4 -22 6882.28 421.204  17
   0   4 -22 6850.21 396.127  16
   0  -4  22 6494.35 394.872  30
   0  -4  22 5743.31 751.288  11
   0   4 -21 19981.6 845.146  17
   0  -4  21 20551.8 1487.78  11
   0   4 -21 20996.0 819.283  16
   0  -4  21 21195.2 826.578  30
   0   4 -20 701.605 162.842  17
   0   4 -20 469.666 121.427  16
   0  -4  20 816.114 368.723  11
   0  -4  20 660.613 139.304  30
   0  -4  20 818.267 317.575  33
   0  -4  19 4720.19 665.323  33
   0   4 -19 3835.29 573.779  14
   0   4 -19 3971.71 321.188  17
   0   4 -19 4661.53 316.485  21
   0  -4  19 4556.69 703.006  11
   0  -4  19 4533.22 315.800  30
   0   4 -19 4648.53 331.213  16
   0   4 -18 12750.1 589.716  16
   0   4 -18 12049.0 584.931  17
   0  -4  18 11516.7 1046.99  33
   0   4 -18 11724.3 563.362  21
   0  -4  18 10404.0 1035.10  11
   0  -4  18 12875.6 569.353  30
   0   4 -18 13624.0 1033.39  14
   0   4 -17 12897.9 1010.64  14
   0  -4  17 13264.7 1094.01  33
   0   4 -17 13987.7 611.870  21
   0  -4  17 12449.6 1111.90  11
   0  -4  17 13014.0 968.969  12
   0  -4  17 12779.0 570.551  30
   0   4 -17 12799.3 586.441  16
   0   4 -16 45262.4 2025.68  14
   0  -4  16 42115.8 2102.22  33
   0   4 -16 41028.1 1394.91  21
   0  -4  16 42276.5 1938.83  12
   0  -4  16 39367.6 2126.56  11
   0  -4  16 41585.9 1349.15  30
   0   4 -16 45513.7 1402.62  16
   0  -4  15 6841.42 776.581  33
   0  -4  15 6581.38 670.631  12
   0  -4  15 8788.87 878.556  11
   0   4 -15 8524.01 754.362  14
   0   4 -15 8248.68 423.084  16
   0   4 -15 7649.31 431.129  21
   0   4 -14 67023.6 2532.93  14
   0   4 -14 63450.0 1933.03  17
   0   4 -14 65693.7 1938.05  16
   0  -4  14 63062.8 2482.12  12
   0  -4  14 65077.3 2783.20  11
   0  -4  14 65213.2 2689.01  33
   0   4 -13 2201.92 347.059  14
   0  -4  13 1539.42 318.610  12
   0  -4  13 1979.97 417.151  11
   0  -4  13 2647.27 476.355  33
   0   4 -12 5059.35 490.720  14
   0  -4  12 5255.54 525.562  12
   0   4 -12 5400.08 458.483   6
   0  -4  12 4728.83 549.246  33
   0  -4  11 9694.39 751.670  33
   0  -4  11 8529.91 647.152  12
   0   4 -11 10363.6 672.646  14
   0   4 -11 10881.1 688.641   6
   0   4 -11 9635.53 656.861   1
   0  -4  10 10221.6 750.524  33
   0   4 -10 11488.8 722.138   6
   0   4 -10 11199.8 722.720   1
   0  -4  10 11178.4 696.650  12
   0  -4   9 27494.5 1251.62  33
   0   4  -9 27504.6 1285.34   5
   0   4  -9 25803.1 1232.79   6
   0   4  -9 27555.2 1270.40   1
   0  -4   9 27625.0 1160.56  12
   0  -4   8 42091.1 1638.86  33
   0   4  -8 40817.7 1724.29   5
   0   4  -8 44587.9 1741.03   6
   0   4  -8 43518.1 1745.06   1
   0  -4   8 42399.6 1533.69  12
   0  -4   7 36017.4 1415.51  33
   0   4  -7 38081.6 1568.98   4
   0   4  -7 33227.4 1538.48   5
   0   4  -7 34826.0 1540.20   6
   0   4  -7 36929.3 1567.24   1
   0  -4   7 34761.3 1300.46  12
   0  -4   6 180612. 5139.68  33
   0  -4   6 179748. 4994.80  12
   0   4  -6 177984. 5354.99   4
   0   4  -6 175053. 5393.27   5
   0   4  -6 176938. 5377.79   6
   0   4  -6 179101. 5384.12   1
   0  -4   5 44356.2 1461.59  12
   0   4  -5 42736.3 1235.69  13
   0   4  -5 40309.1 1750.05   4
   0   4  -5 39078.4 1772.14   5
   0   4  -5 43883.1 1822.77   6
   0   4  -5 40724.3 1768.42   1
   0  -4   4 36593.8 1265.56  12
   0   4  -4 33795.5 1620.55   6
   0   4  -4 36244.2 1627.52   4
   0   4  -4 35836.6 1665.56   5
   0   4  -4 34182.8 1618.14   1
   0   4  -3 16690.5 1079.35   5
   0   4  -3 15571.7 1034.20   1
   0   4  -2 13493.5 1023.27   5
   0   4  -2 15026.1 1032.27   4
   0   4  -2 14901.6 1036.80   6
   0   4  -2 13924.2 1022.21   1
   0   4  -1 198336. 6136.79   5
   0   4  -1 199745. 6130.62   6
   0   4  -1 198953. 6108.94   4
   0   4  -1 189293. 6090.66   1
   0   4   0 1558.76 335.069   6
   0   4   0 725.330 277.435   4
   0   4   1 13334.3 926.394   5
   0   4   1 15266.2 981.086   6
   0   4   1 13918.0 940.728   4
   0   4   1 15033.6 978.550   1
   0   4   2 24369.3 1254.54   1
   0  -4  -2 21074.9 668.455  32
   0   4   2 26586.0 1277.26   5
   0   4   2 24971.4 1224.52   4
   0   4   2 24539.5 1247.28   6
   0   4   3 19286.6 1105.85   1
   0   4   3 22613.3 1168.76   5
   0   4   3 21473.9 1140.48   6
   0   4   3 21916.9 1130.13   4
   0  -4  -3 20665.5 857.807  34
   0   4   4 465.355 212.946   4
   0   4   4 343.187 183.292   1
   0   4   4 438.946 198.628   6
   0   4   4 687.575 215.162   5
   0  -4  -4 527.343 192.786  14
   0  -4  -4 533.645 142.731  34
   0   4   5-46.8860 151.459   1
   0   4   5 133.966 150.144   4
   0   4   5 236.101 146.046   5
   0   4   5 186.573 150.675   6
   0  -4  -5 43.9378 129.575  14
   0  -4  -5 83.7251 97.3965  34
   0   4   6 447.151 181.812   1
   0   4   6 489.508 180.941   6
   0   4   6 181.375 146.554   5
   0  -4  -6 102.149 116.771  14
   0  -4  -6 93.6195 130.235  34
   0   4   7 34204.5 1466.80   1
   0   4   7 37630.5 1504.76   6
   0  -4  -7 33670.7 1632.20  14
   0  -4  -7 34471.1 1387.72  34
   0   4   8 89424.8 2946.71   1
   0   4   8 89025.9 2920.95   6
   0  -4  -8 92717.6 3259.93  14
   0  -4  -8 89664.4 2926.94  34
   0   4   9 15678.4 841.806   1
   0  -4  -9 14220.4 870.946  34
   0   4   9 13987.4 796.121   6
   0  -4  -9 15964.5 1059.42  14
   0  -4 -10 9522.51 814.578  31
   0  -4 -10 10034.9 846.375  14
   0  -4 -10 8347.02 657.583  34
   0  -4 -11 6698.83 690.977  31
   0  -4 -11 8124.18 782.145  14
   0  -4 -12 22880.7 1206.87  34
   0  -4 -12 23572.3 1431.56  14
   0   4  12 23653.7 854.839  24
   0  -4 -12 24936.1 1420.64  31
   0   4  12 23218.7 857.349  18
   0  -4 -13 6624.23 707.952  31
   0   4  13 6716.04 375.226  30
   0   4  13 6006.82 358.768  24
   0  -4 -13 6239.22 715.426  14
   0   4  13 5972.32 363.531  18
   0  -4 -14 9538.57 872.906  31
   0   4  14 10350.0 485.746  30
   0   4  14 9492.70 484.319  24
   0  -4 -14 8838.03 894.938  14
   0   4  14 10005.8 504.082  18
   0  -4 -15 6901.29 739.946  31
   0   4  15 7143.10 422.429  18
   0   4  15 7279.12 408.762  30
   0   4  15 7260.83 414.752  24
   0  -4 -15 7735.15 838.915  14
   0  -4 -16 41290.2 2041.75  31
   0   4  16 43307.9 1450.48  27
   0   4  16 41935.6 1409.54  18
   0   4  16 41098.3 1368.94  30
   0   4  16 41136.9 1390.90  24
   0  -4 -16 42802.1 2217.09  14
   0  -4 -17 25029.4 1476.22  31
   0   4  17 24145.3 957.325  27
   0   4  17 23403.2 924.164  18
   0   4  17 23040.5 894.323  29
   0   4  17 23464.4 892.381  30
   0   4  17 23383.7 909.971  24
   0  -4 -17 23654.3 1595.43  14
   0  -4 -18 1703.36 355.641  31
   0   4  18 1768.87 221.699  27
   0   4  18 1652.11 192.479  29
   0   4  18 1438.13 180.601  30
   0  -4 -18 1575.04 412.181  14
   0   4  18 1281.07 194.549  18
   0   4  18 1188.82 182.998  24
   0   4  19 2494.68 245.063  24
   0   4  19 2694.19 255.357  18
   0   4  19 2200.80 250.269  27
   0   4  19 1816.86 199.353  29
   0   4  19 2053.32 219.899  30
   0   4  20 20464.6 816.924  24
   0   4  20 20504.4 834.165  18
   0   4  20 20268.7 850.656  27
   0   4  20 21548.3 777.556  29
   0   4  20 20193.5 790.208  30
   0   4  21 689.634 141.956  24
   0   4  21 729.697 150.055  18
   0   4  21 932.095 168.991  27
   0   4  21 719.221 134.022  30
   0   4  22 18704.7 736.589  18
   0   4  22 18647.4 751.676  27
   0   4  22 18060.1 688.946  30
   0   4  23 2543.31 224.379  18
   0   4  23 2970.53 241.906  27
   0   4  23 2841.39 204.779  30
   0   4  24 1420.19 158.019  18
   0   4  24 1407.67 156.044  27
   0   4  24 1664.99 138.911  30
   0   5 -27 35452.9 1095.37  23
   0   5 -27 35516.3 1108.41  17
   0   5 -26 5512.22 312.234  23
   0   5 -26 5257.27 269.558  16
   0   5 -26 5499.44 313.177  17
   0   5 -25 3862.15 255.759  16
   0   5 -25 4170.42 285.041  17
   0  -5  24 12704.3 520.982  30
   0   5 -24 11394.9 524.742  16
   0   5 -24 12819.7 579.870  17
   0  -5  23 17816.6 685.596  30
   0   5 -23 17016.1 709.820  16
   0   5 -23 18233.8 747.523  17
   0  -5  22 4663.82 309.779  30
   0   5 -22 5067.14 362.165  17
   0   5 -22 5118.65 344.976  16
   0  -5  21 2080.98 208.064  30
   0  -5  21 2090.80 480.361  11
   0   5 -21 1983.40 218.631  16
   0   5 -20 21345.1 803.261  21
   0  -5  20 22403.9 1574.73  11
   0   5 -20 19005.9 814.263  16
   0   5 -19 13271.7 614.088  21
   0  -5  19 13677.7 1133.62  33
   0  -5  19 14361.0 1269.81  11
   0   5 -19 14032.3 643.087  16
   0   5 -18 46444.3 1505.25  16
   0   5 -18 43457.7 1493.22  17
   0   5 -18 45726.9 1488.21  21
   0  -5  18 42807.8 2224.26  33
   0  -5  18 45923.1 2429.10  11
   0   5 -17 879.473 160.178  16
   0   5 -17 820.969 148.196  17
   0   5 -17 813.731 150.805  21
   0  -5  17 903.460 337.631  33
   0  -5  17 735.662 353.954  11
   0   5 -16 166.659 97.2163  16
   0   5 -16 227.478 105.699  17
   0   5 -16 244.500 117.316  21
   0  -5  16-89.0997 235.016  33
   0  -5  16 102.327 213.386  11
   0   5 -15 9065.21 479.035  16
   0   5 -15 9710.53 486.135  17
   0   5 -15 8263.13 483.812  21
   0  -5  15 8793.21 884.755  33
   0   5 -14 1263.61 169.398  16
   0   5 -14 1237.88 169.179  17
   0   5 -14 1506.40 200.527  21
   0  -5  14 1253.38 394.731  33
   0  -5  14 1145.50 277.377  12
   0   5 -13 10123.4 728.419   6
   0   5 -13 10819.3 503.812  17
   0   5 -13 10167.8 500.421  16
   0   5 -13 10260.8 528.144  21
   0  -5  13 10840.2 888.668  33
   0  -5  13 8880.50 751.376  12
   0   5 -12 52.0523 108.530   6
   0   5 -12 41.6636 100.934  28
   0  -5  12 104.094 137.264  12
   0  -5  12 129.831 181.586  33
   0   5 -12-105.435 147.466   1
   0  -5  11 3432.03 481.364  33
   0  -5  11 4216.58 446.314  12
   0   5 -11 4685.42 507.630   6
   0   5 -11 4181.71 514.988   1
   0  -5  10 31801.5 1501.89  33
   0  -5  10 32142.5 1370.80  12
   0   5 -10 32397.6 1532.05   6
   0   5 -10 31484.9 1525.94   1
   0  -5   9 86327.3 3044.58  33
   0   5  -9 94241.0 3219.71   1
   0  -5   9 91310.6 2893.33  12
   0   5  -9 87772.8 3204.42   5
   0   5  -9 91646.3 3203.71   6
   0  -5   8 12818.6 810.115  33
   0   5  -8 14170.0 953.367   1
   0   5  -8 12314.6 543.347  13
   0  -5   8 13883.8 732.572  12
   0   5  -8 11572.5 882.178   6
   0   5  -8 10392.9 856.024   5
   0  -5   7 10868.9 719.635  33
   0  -5   7 10081.1 610.116  12
   0   5  -7 10392.6 825.799   4
   0   5  -7 11854.3 879.533   6
   0   5  -7 11786.1 889.398   5
   0   5  -7 10954.5 852.699   1
   0  -5   6 67180.6 2351.46  33
   0   5  -6 69011.9 2654.18   1
   0  -5   6 66144.1 2190.69  12
   0   5  -6 66123.0 2626.39   6
   0   5  -6 65483.2 2639.97   5
   0   5  -6 69882.8 2641.27   4
   0  -5   5 5531.37 420.066  12
   0   5  -5 5543.95 651.795   5
   0   5  -5 5851.44 638.085   6
   0   5  -5 6047.81 635.595   4
   0   5  -5 5374.78 628.510   1
   0  -5   4 61205.7 2019.79  12
   0   5  -4 58186.9 2508.25   1
   0   5  -4 62477.8 2597.66   5
   0   5  -3 80170.8 3248.80   1
   0   5  -3 91818.8 3409.15   5
   0   5  -2 3796.13 612.128   4
   0   5  -2 5165.68 687.167   1
   0   5  -2 4212.87 609.517   6
   0   5  -2 5386.20 712.983   5
   0   5  -1 52912.0 2399.27   6
   0   5  -1 53728.3 2386.29   4
   0   5   0 5325.82 636.822   4
   0   5   0 6219.04 696.530   6
   0   5   1 58277.3 2444.60   1
   0   5   1 56635.7 2394.96   4
   0   5   1 56897.9 2418.13   6
   0   5   1 59243.4 2467.85   5
   0  -5  -2 18287.6 848.612  34
   0   5   2 21164.9 1223.01   4
   0   5   2 19188.2 1193.11   5
   0   5   2 18813.4 1188.85   6
   0   5   2 18854.9 1199.52   1
   0  -5  -3 11791.8 741.655  14
   0  -5  -3 11350.9 632.874  34
   0   5   3 13148.1 942.975   5
   0   5   3 10907.7 867.223   6
   0   5   3 11879.9 893.384   4
   0   5   3 11995.8 923.545   1
   0  -5  -4 12069.2 803.668  14
   0  -5  -4 12591.7 686.115  34
   0   5   4 15052.3 991.043   5
   0   5   4 13012.1 927.757   6
   0   5   4 13112.1 937.303   1
   0  -5  -5 2023.80 338.961  14
   0  -5  -5 2110.34 268.433  34
   0   5   5 2279.92 375.168   6
   0   5   5 2632.52 407.402   5
   0   5   5 1927.97 363.923   1
   0  -5  -6 39164.8 1824.04  14
   0  -5  -6 39879.3 1544.26  34
   0   5   6 41812.4 1808.09   6
   0   5   6 41119.2 1813.35   1
   0  -5  -7 5054.26 586.109  14
   0  -5  -7 6155.88 503.378  34
   0   5   7 5413.98 552.192   6
   0   5   7 5597.84 603.160   1
   0  -5  -8 905.347 276.174  14
   0  -5  -8 921.454 224.924  34
   0   5   8 534.445 212.305   1
   0   5   8 746.384 233.961   6
   0  -5  -9 31965.6 1676.85  14
   0   5   9 31409.9 1087.69  19
   0   5  10 20562.4 805.583  22
   0   5  10 20623.0 801.380  19
   0  -5 -10 21896.6 1354.77  14
   0   5  10 20223.6 759.681  18
   0   5  11 20632.9 792.272  24
   0  -5 -11 22648.1 1412.47  31
   0   5  11 21897.7 835.883  22
   0   5  11 21208.6 802.771  18
   0   5  11 21625.7 827.124  19
   0  -5 -11 22890.9 1405.19  14
   0   5  11 22070.2 855.192  27
   0   5  12 16473.0 674.507  24
   0   5  12 16842.0 696.717  19
   0  -5 -12 16573.2 1218.39  31
   0   5  12 17538.4 710.607  22
   0   5  12 15940.3 676.777  18
   0  -5 -12 16918.1 1230.67  14
   0   5  12 17411.4 736.306  27
   0  -5 -13 527.496 246.090  14
   0   5  13 577.678 135.860  18
   0  -5 -13-84.8396 223.929  31
   0   5  13 367.280 130.512  29
   0   5  13 437.531 125.754  19
   0   5  13 335.829 114.439  24
   0   5  13 340.209 110.265  27
   0  -5 -14 10825.8 986.004  31
   0   5  14 9968.87 543.721  27
   0   5  14 9688.84 504.841  18
   0   5  14 9916.02 531.543  29
   0   5  14 10222.7 504.464  24
   0  -5 -14 10692.9 993.986  14
   0  -5 -15 14240.7 1144.84  31
   0   5  15 14400.8 694.295  27
   0   5  15 15643.3 688.285  29
   0   5  15 15547.8 654.474  24
   0  -5 -15 13458.8 1156.04  14
   0   5  15 14023.8 651.141  18
   0  -5 -16 3644.39 555.576  31
   0   5  16 3664.92 300.084  29
   0   5  16 3669.76 269.934  30
   0   5  16 3098.91 267.639  24
   0  -5 -16 3064.25 557.214  14
   0   5  16 3230.57 279.730  18
   0  -5 -17 3549.17 517.023  31
   0   5  17 2849.98 265.408  29
   0   5  17 3027.41 243.863  30
   0   5  17 3557.83 291.707  18
   0   5  17 3239.32 268.826  24
   0  -5 -17 3260.96 564.326  14
   0   5  18 41526.8 1387.97  18
   0   5  18 40926.5 1363.25  24
   0   5  18 42717.9 1383.22  29
   0   5  18 41313.9 1324.27  30
   0   5  19 1202.91 177.829  18
   0   5  19 828.656 147.475  24
   0   5  19 885.655 141.846  29
   0   5  19 797.446 127.539  30
   0   5  20 30324.8 1037.54  18
   0   5  20 29888.8 1072.91  27
   0   5  20 28719.1 981.507  29
   0   5  20 28227.8 949.739  30
   0   5  21 5118.04 320.211  18
   0   5  21 5403.18 351.781  27
   0   5  21 4851.72 265.561  30
   0   5  22 2699.75 231.919  27
   0   5  22 2662.90 181.537  15
   0   5  22 2644.98 217.399  18
   0   5  23 18369.7 681.267  27
   0   5  23 18469.7 656.647  18
   0   6 -26 15406.3 574.368  23
   0   6 -26 13763.9 560.526  17
   0   6 -26 15123.5 540.797  16
   0   6 -25 32463.9 1070.49  23
   0   6 -25 31393.5 1028.70  16
   0   6 -24 5665.72 357.757  23
   0   6 -24 5567.02 330.655  16
   0   6 -23 2810.94 255.727  23
   0   6 -23 2564.21 235.394  16
   0   6 -22 12116.5 581.410  17
   0   6 -22 12600.7 588.219  16
   0   6 -21 4318.78 327.348  17
   0   6 -21 4532.10 295.120  21
   0   6 -21 4211.09 324.978  16
   0  -6  20 30240.8 1936.99  11
   0   6 -20 31258.7 1131.88  17
   0   6 -20 31135.8 1086.79  21
   0   6 -20 30844.8 1135.01  16
   0  -6  19 563.544 315.723  11
   0   6 -19 482.805 131.486  17
   0   6 -19 954.114 154.064  21
   0   6 -19 629.663 157.711  16
   0  -6  18 683.509 368.234  11
   0   6 -18 615.977 155.537  17
   0   6 -18 497.581 137.434  21
   0   6 -18 586.731 159.966  16
   0   6 -17 53987.3 1759.33  16
   0  -6  17 55442.6 2776.40  11
   0   6 -17 53184.6 1754.00  21
   0   6 -17 56406.3 1757.57  17
   0  -6  17 51578.1 2511.41  33
   0  -6  16 5076.33 698.852  33
   0   6 -16 3865.23 317.612  16
   0   6 -16 4215.04 340.283  21
   0   6 -16 4692.60 336.938  17
   0   6 -15 2550.02 254.651  16
   0   6 -15 2560.90 249.327  17
   0   6 -15 2388.24 259.307  21
   0  -6  14 577.827 255.399  33
   0   6 -14 347.091 119.162  17
   0   6 -14 228.492 120.975  21
   0   6 -13 2564.15 406.688   6
   0   6 -13 2558.39 241.879  17
   0  -6  13 2550.60 532.852  11
   0  -6  13 2758.16 462.454  33
   0   6 -13 2836.32 275.043  21
   0   6 -12 24443.3 984.136  21
   0   6 -12 24359.6 1399.25   6
   0   6 -12 26365.7 983.064  16
   0   6 -12 25741.3 948.923  17
   0  -6  12 27579.4 1506.20  33
   0  -6  12 27424.5 1643.98  11
   0   6 -12 29698.5 1521.13   1
   0   6 -12 26955.7 1017.40  28
   0   6 -11 33319.1 1146.11  23
   0   6 -11 31977.7 1155.85  16
   0   6 -11 32775.6 1681.24   6
   0   6 -11 33030.2 1698.90   1
   0   6 -11 33660.0 1175.08  21
   0  -6  11 32833.3 1639.72  33
   0  -6  11 34640.0 1810.52  11
   0   6 -11 32216.0 1167.10  28
   0   6 -10 6321.47 385.176  21
   0   6 -10 6059.31 385.585  16
   0   6 -10 5774.94 359.715  15
   0   6 -10 6640.17 703.769   6
   0   6 -10 5833.02 359.058  23
   0  -6  10 7093.40 654.370  33
   0   6 -10 6187.59 679.667   1
   0  -6  10 6160.69 527.966  12
   0   6  -9 10539.8 904.130   6
   0   6  -9 10262.5 491.532  23
   0   6  -9 10602.8 924.897   1
   0  -6   9 11868.0 725.945  12
   0  -6   9 11070.5 830.686  33
   0   6  -8 162272. 5535.11   5
   0   6  -8 172341. 5537.70   6
   0   6  -8 164447. 5509.26   1
   0  -6   8 171028. 4965.51  12
   0  -6   8 170344. 5213.04  33
   0   6  -7 37932.1 1915.86   6
   0   6  -7 38237.4 1951.75   5
   0   6  -7 38812.1 1919.49   1
   0  -6   7 33412.4 1449.41  12
   0  -6   7 39292.5 1674.75  33
   0   6  -6 11740.5 1017.87   5
   0   6  -6 10924.7 954.181   6
   0  -6   6 10719.4 774.302  33
   0   6  -6 10465.2 938.258   1
   0  -6   6 11038.8 682.248  12
   0  -6   5 13328.8 770.822  12
   0   6  -5 14314.8 1133.99   6
   0   6  -5 16201.1 1220.41   5
   0   6  -5 16384.2 1200.54   1
   0  -6   4 31519.5 1335.85  12
   0   6  -4 35620.6 1964.92   5
   0   6  -4 33160.1 1877.92   1
   0   6  -3 125132. 4724.03   6
   0   6  -3 128730. 4737.64   4
   0   6  -3 130418. 4798.91   1
   0   6  -2 1849.93 470.503   5
   0   6  -2 1463.38 427.815   6
   0   6  -2 786.450 344.400   1
   0   6  -2 1172.73 398.429   4
   0   6  -1 39438.2 2084.46   6
   0   6  -1 38101.4 2051.36   4
   0   6   0 444.316 248.829   6
   0  -6  -1 38246.7 1557.41  14
   0   6   1 41150.9 2066.97   5
   0   6   1 38092.4 1985.61   6
   0   6   1 39712.1 2042.35   1
   0   6   2 12846.8 1085.14   1
   0  -6  -2 13513.0 734.783  34
   0  -6  -2 13214.5 827.438  14
   0   6   2 13349.9 1080.07   6
   0   6   2 14432.7 1117.85   5
   0   6   3 4192.49 609.425   1
   0  -6  -3 4432.24 399.671  34
   0   6   3 4015.13 560.458   6
   0   6   3 3867.75 563.181   5
   0  -6  -3 4958.86 509.060  14
   0   6   4 6107.52 678.596   6
   0  -6  -4 4953.79 540.540  14
   0   6   4 5753.99 714.772   1
   0   6   5 28541.3 1596.44   1
   0   6   5 32139.5 1666.52   6
   0   6   5 30141.2 1068.95  22
   0   6   5 29285.6 1076.36  19
   0   6   5 29360.6 1020.96  23
   0  -6  -5 29093.6 1529.08  14
   0   6   6 97407.5 2809.17  23
   0   6   6 95227.1 2848.09  22
   0   6   6 98425.8 2862.35  19
   0  -6  -6 103602. 3569.92  14
   0   6   6 106406. 3641.59   1
   0   6   6 96080.5 3535.21   6
   0   6   6 96913.6 2854.36  29
   0   6   7 7797.58 457.481  29
   0   6   7 7115.35 388.552  15
   0   6   7 7736.58 738.696   6
   0   6   7 6890.91 427.371  22
   0   6   7 7372.40 435.280  19
   0  -6  -7 6762.92 751.240  31
   0   6   7 7691.62 755.135   1
   0  -6  -7 7392.53 735.322  14
   0   6   7 7228.41 406.367  27
   0   6   8 61808.0 1975.07  29
   0   6   8 60841.0 1870.91  15
   0   6   8 60836.3 1937.61  22
   0   6   8 61909.3 1927.52  19
   0  -6  -8 63202.8 2721.55  31
   0  -6  -8 61200.8 2576.29  14
   0   6   8 63562.9 2531.74   1
   0   6   8 62231.5 1899.10  27
   0   6   8 58332.0 2454.83   6
   0   6   9 9086.11 497.800  19
   0   6   9 10542.9 562.427  29
   0  -6  -9 9343.66 907.444  31
   0   6   9 9379.50 493.081  27
   0  -6  -9 7638.41 791.997  14
   0   6   9 9161.97 513.750  22
   0   6  10 13844.4 644.406  19
   0   6  10 13373.6 649.526  22
   0   6  10 14471.0 594.613  18
   0   6  10 13397.0 673.388  29
   0   6  10 13391.3 629.981  27
   0  -6 -10 14364.1 1095.66  14
   0   6  11 1369.34 188.224  19
   0   6  11 1236.78 207.874  29
   0   6  11 1360.59 205.442  22
   0   6  11 1097.79 170.738  18
   0  -6 -11 927.124 316.056  14
   0   6  11 1566.32 201.714  27
   0   6  12 12649.4 599.294  19
   0   6  12 13101.9 648.362  29
   0  -6 -12 12388.9 1088.45  31
   0   6  12 11978.0 597.346  22
   0   6  12 12080.3 558.951  18
   0  -6 -12 10891.1 992.033  14
   0   6  12 12608.2 613.291  27
   0   6  13 3911.07 303.455  19
   0   6  13 4325.31 349.178  29
   0  -6 -13 3365.87 574.342  31
   0   6  13 3952.06 318.022  22
   0   6  13 3988.68 294.943  18
   0  -6 -13 4297.91 622.147  14
   0   6  13 4272.36 336.947  27
   0   6  14 43998.5 1431.04  24
   0   6  14 45159.7 1471.99  22
   0   6  14 46352.8 1479.15  19
   0  -6 -14 41870.4 2227.20  31
   0   6  14 44319.8 1526.27  29
   0   6  14 44578.9 1455.17  18
   0  -6 -14 47176.4 2299.78  14
   0   6  14 46090.0 1540.32  27
   0   6  15 15935.1 685.497  19
   0   6  15 17046.6 757.457  27
   0   6  15 17233.9 707.778  18
   0   6  15 16809.4 752.804  29
   0  -6 -15 19015.4 1341.11  31
   0  -6 -15 16373.6 1257.47  14
   0   6  16 33342.0 1150.27  18
   0   6  16 33208.6 1211.35  27
   0   6  16 33639.5 1200.88  29
   0   6  17 2813.12 245.981  15
   0   6  17 3336.12 265.217  18
   0   6  17 2842.41 277.449  27
   0   6  17 2853.37 260.947  29
   0   6  18 10373.6 477.838  15
   0   6  18 9663.43 479.136  18
   0   6  18 10298.7 533.435  27
   0   6  18 10810.5 509.698  29
   0   6  19 1018.24 134.070  15
   0   6  19 720.653 126.946  18
   0   6  19 1015.59 165.525  27
   0   6  19 830.684 141.003  29
   0   6  20 3556.17 236.950  29
   0   6  20 3721.42 247.523  18
   0   6  20 3427.76 211.331  15
   0   6  21 18014.5 639.200  18
   0   6  22 2427.76 165.595  18
   0   7 -25 12211.2 488.776  16
   0   7 -25 12309.8 495.797  17
   0   7 -25 11645.6 496.069  23
   0   7 -24 5737.31 327.046  16
   0   7 -24 6068.35 334.588  17
   0   7 -24 5894.12 343.596  23
   0   7 -23 104.924 84.7679  16
   0   7 -23 86.4759 88.3680  17
   0   7 -23 135.118 103.425  23
   0   7 -22 26165.8 956.961  16
   0   7 -22 26014.5 984.738  23
   0   7 -22 25774.6 944.118  17
   0   7 -21 3026.28 266.808  16
   0   7 -21 3014.27 235.752  21
   0   7 -21 2891.27 282.343  23
   0   7 -21 3218.42 272.416  17
   0   7 -20 32903.9 1191.56  16
   0   7 -20 33316.5 1136.60  21
   0   7 -20 33042.9 1230.00  23
   0   7 -20 33061.8 1170.34  17
   0   7 -19 2897.74 302.459  23
   0   7 -19 2506.41 263.417  16
   0   7 -19 2559.25 245.677  21
   0  -7  19 3518.28 664.432  11
   0   7 -19 2756.06 259.405  17
   0   7 -18 28104.1 1124.85  23
   0   7 -18 26934.1 1066.43  16
   0  -7  18 28199.6 1883.28  11
   0   7 -18 28721.8 1055.58  17
   0   7 -18 29376.0 1071.23  21
   0   7 -17 3170.48 326.315  23
   0   7 -17 3324.74 287.603  17
   0   7 -17 3472.87 303.590  21
   0   7 -16 633.728 166.070  23
   0   7 -16 423.445 125.347  17
   0   7 -16 517.221 145.252  21
   0   7 -15 2582.69 284.148  23
   0   7 -15 1803.07 242.901  21
   0  -7  15 1513.58 500.450  11
   0   7 -15 2266.49 239.307  17
   0   7 -14 16029.6 700.940  17
   0   7 -14 16720.9 761.446  23
   0   7 -14 16060.3 738.583  16
   0   7 -14 15991.1 763.900  21
   0  -7  14 16124.1 1358.65  11
   0  -7  14 14624.3 1163.48  33
   0  -7  13 42332.8 2077.83  33
   0   7 -13 43466.9 1461.82  23
   0   7 -13 40226.4 1458.30  21
   0   7 -13 40284.5 1356.27   9
   0   7 -13 41691.1 1367.12   8
   0   7 -13 42587.7 2036.62   6
   0   7 -13 40635.6 1429.39  16
   0   7 -13 40802.4 1379.58  17
   0  -7  13 47122.9 2375.53  11
   0   7 -12 22469.0 1476.27   1
   0  -7  12 21819.5 1396.80  33
   0   7 -12 24189.6 953.701  23
   0   7 -12 24089.2 978.791  21
   0   7 -12 24905.4 915.983   9
   0   7 -12 25247.7 1509.16   6
   0   7 -12 23676.3 911.609   8
   0   7 -12 24347.8 960.836  16
   0   7 -12 24289.4 987.207  28
   0   7 -12 22783.4 903.941  17
   0  -7  12 24475.9 1626.38  11
   0   7 -12 23341.7 914.422  10
   0  -7  11 8417.29 787.065  33
   0   7 -11 7422.46 439.673  23
   0   7 -11 7933.52 474.973  21
   0   7 -11 6540.31 415.320   9
   0   7 -11 7025.39 768.746   6
   0   7 -11 8656.96 882.346   1
   0   7 -11 7055.11 429.420   8
   0   7 -11 7607.98 458.301   7
   0   7 -11 7504.46 467.260  16
   0   7 -11 7514.19 413.087  17
   0  -7  11 6976.95 850.640  11
   0   7 -11 7538.98 442.494  10
   0   7 -10 44458.5 1466.07   8
   0   7 -10 43373.2 1484.11   7
   0  -7  10 42661.7 2004.40  33
   0   7 -10 42552.0 1439.39  23
   0   7 -10 45874.1 1498.32  21
   0   7 -10 41556.8 2145.42   6
   0   7 -10 43711.0 2199.08   1
   0   7 -10 42771.6 1436.31  15
   0   7 -10 42669.7 1470.83  16
   0   7 -10 43586.0 1454.01   9
   0   7 -10 44024.9 1473.38  10
   0   7  -9 4389.66 353.238   7
   0   7  -9 5323.39 366.145   8
   0  -7   9 4756.39 582.625  33
   0   7  -9 4155.83 311.287  23
   0   7  -9 4331.33 333.847  21
   0   7  -9 4366.02 644.898   6
   0   7  -9 4580.51 666.012   1
   0   7  -9 4292.10 343.265  10
   0   7  -9 4349.93 312.855  15
   0   7  -9 4566.88 331.813  16
   0   7  -9 4932.45 351.837   9
   0   7  -9 4120.66 329.770  28
   0   7  -8 15143.0 672.750  28
   0   7  -8 14770.8 665.980  21
   0   7  -8 12438.4 1107.75   6
   0   7  -8 14688.1 677.791   9
   0   7  -8 14525.5 690.707  10
   0   7  -8 14511.6 699.728   7
   0   7  -8 15147.2 694.834   8
   0   7  -8 14690.5 1220.22   1
   0  -7   8 14387.9 1023.19  33
   0   7  -8 14497.1 627.564  15
   0   7  -8 14453.2 634.021  16
   0   7  -7 10419.9 530.077  28
   0   7  -7 9603.02 513.346  21
   0   7  -7 11478.2 1052.27   6
   0   7  -7 10454.9 573.900  10
   0   7  -7 12214.3 589.193   9
   0   7  -7 9807.71 553.170   8
   0   7  -7 10090.9 569.528   7
   0   7  -7 10234.3 495.298  15
   0   7  -7 11062.4 503.002  16
   0   7  -7 10916.8 559.684  25
   0  -7   7 9578.50 805.127  33
   0   7  -7 11047.8 1056.92   1
   0   7  -6-100.295 247.425   1
   0   7  -6 16.9996 88.2697  15
   0   7  -6 27.1291 126.489   7
   0   7  -6 75.9094 124.854   8
   0   7  -6 99.8120 186.139   6
   0   7  -6 211.773 241.843   5
   0   7  -6 74.2034 122.048   9
   0   7  -6 78.2875 128.764  10
   0   7  -6 161.624 127.376  25
   0  -7   6 64.6415 147.646  33
   0   7  -6 101.690 103.882  28
   0   7  -5 98747.9 2794.57  25
   0  -7   5 92938.0 3080.92  12
   0   7  -5 93270.4 2663.14  15
   0   7  -5 89323.8 2756.37  22
   0   7  -5 93256.0 3834.01   1
   0   7  -5 86826.7 3826.41   5
   0   7  -5 95513.0 2867.99   7
   0   7  -5 91648.4 2817.02   8
   0   7  -5 94137.0 2718.09  28
   0   7  -5 92447.2 2807.84   9
   0   7  -5 94904.1 2843.60  10
   0   7  -4 33193.4 1159.00  25
   0  -7   4 30015.9 1380.55  12
   0   7  -4 30609.0 1061.30  23
   0   7  -4 27882.5 1865.08   1
   0   7  -4 32796.0 2037.42   5
   0   7  -4 30671.5 1079.85  28
   0   7  -4 31127.5 1208.59  10
   0   7  -4 30675.9 1125.58  22
   0   7  -4 30404.0 1087.31  21
   0  -7   4 28811.5 1406.11  31
   0   7  -4 32055.9 1235.86   7
   0   7  -3 14328.8 665.252  22
   0   7  -3 14163.1 626.173  21
   0   7  -3 14222.4 1281.78   1
   0   7  -3 14865.4 1372.06   5
   0   7  -3 12294.3 1210.04   6
   0  -7   3 13950.5 946.608  31
   0   7  -3 14612.1 730.268   9
   0   7  -3 15362.6 763.730  10
   0   7  -3 14117.7 605.518  23
   0   7  -3 13895.3 722.169   8
   0   7  -3 15333.5 773.296   7
   0   7  -2 1080.35 180.552  22
   0   7  -2 1373.81 173.129  21
   0   7  -2 1411.32 191.602  19
   0   7  -2 1351.66 434.561   6
   0   7  -2 1520.07 177.421  23
   0   7  -2 1451.57 235.710   8
   0   7  -2 1926.34 229.705  25
   0   7  -2 1449.72 232.457   9
   0   7  -1 9115.19 468.227  21
   0   7  -1 9055.73 502.422  22
   0   7  -1 8285.81 470.136  19
   0   7  -1 9673.27 1023.72   6
   0   7  -1 9111.83 447.114  29
   0   7  -1 9017.87 450.957  23
   0   7  -1 8451.89 532.506   8
   0   7  -1 9105.35 524.059  25
   0   7  -1 8836.94 528.079   9
   0   7   0 10235.3 574.066  25
   0   7   0 10836.7 590.867   8
   0   7   0 12495.1 637.939   7
   0   7   0 9927.74 533.736  22
   0   7   0 10968.1 521.681  21
   0   7   0 10042.4 539.714  19
   0   7   0 12069.1 1133.10   5
   0   7   0 9702.60 1017.99   6
   0   7   0 10420.2 497.364  29
   0   7   0 10524.7 500.118  23
   0   7   0 10392.1 1060.59   1
   0   7   0 9755.39 561.142   9
   0   7   0 9507.88 563.534  10
   0   7   1 6091.94 439.375  25
   0   7   1 6039.99 424.684   7
   0   7   1 4858.92 379.654   8
   0   7   1 5116.43 338.246  23
   0   7   1 5605.76 364.065  21
   0   7   1 5551.47 393.434  19
   0   7   1 6326.34 801.501   6
   0   7   1 5507.52 348.896  29
   0   7   1 5214.06 391.696   9
   0   7   1 5986.08 416.157  10
   0   7   1 5959.59 789.400   1
   0   7   2 1689.72 195.300  23
   0   7   2 1891.21 206.038  21
   0   7   2 1364.40 408.811   1
   0   7   2 1552.29 416.922   6
   0   7   2 2367.01 229.226  29
   0   7   2 1560.62 228.161  25
   0   7   2 1566.67 174.806  15
   0   7   2 1582.24 224.606   9
   0   7   2 2001.55 245.714  10
   0   7   2 2039.64 249.501   7
   0   7   2 1417.63 211.116   8
   0   7   3 16733.3 739.287   7
   0   7   3 14096.5 689.483   8
   0   7   3 15281.9 628.689  15
   0   7   3 15716.8 683.261  29
   0   7   3 15020.6 705.104  25
   0   7   3 16227.5 673.137  23
   0   7   3 15960.7 686.945  21
   0   7   3 14875.0 700.961  22
   0   7   3 17296.3 1311.04   1
   0   7   3 15702.9 1235.32   6
   0   7   3 15417.3 703.086   9
   0   7   3 15869.6 718.920  10
   0   7   4 147141. 4156.42   9
   0   7   4 151280. 4190.17   7
   0   7   4 150047. 4170.49   8
   0  -7  -4 148233. 5119.12  31
   0   7   4 147654. 4067.30  15
   0   7   4 148759. 4155.75  29
   0   7   4 148888. 4159.68  25
   0   7   4 145711. 4117.53  23
   0   7   4 145103. 4135.69  21
   0   7   4 142006. 4172.10  22
   0   7   4 149359. 4212.64  19
   0   7   4 153698. 5208.90   1
   0   7   4 145268. 5145.56   6
   0   7   4 145468. 4160.03  10
   0   7   5 4348.27 335.982   9
   0   7   5 4874.99 316.596  15
   0   7   5 4580.60 344.308   8
   0   7   5 4756.66 361.995   7
   0  -7  -5 5273.49 705.434  31
   0   7   5 4732.31 338.868  25
   0   7   5 4590.05 335.746  23
   0   7   5 4513.68 362.950  22
   0   7   5 4171.81 349.709  19
   0   7   5 5251.94 679.607   1
   0   7   5 6028.11 720.880   6
   0   7   5 4602.34 342.791  10
   0   7   6 20708.3 834.239   9
   0  -7  -6 22353.0 1473.19  31
   0   7   6 20278.9 834.781   8
   0   7   6 21555.0 810.645  15
   0   7   6 20524.8 817.165  27
   0   7   6 21418.8 830.417  25
   0   7   6 20166.7 841.650  23
   0   7   6 21571.5 900.537  22
   0   7   6 21868.7 900.898  19
   0   7   6 20158.9 1387.27   1
   0   7   6 20171.6 1392.21   6
   0  -7  -6 22201.3 1307.81  14
   0   7   6 20021.3 832.297  10
   0   7   7 1459.42 231.763  29
   0   7   7 1258.47 176.962  15
   0  -7  -7 1193.08 354.247  31
   0   7   7 1379.04 220.644  22
   0   7   7 1085.15 195.203  19
   0   7   7 1484.91 370.252   6
   0   7   7 1187.47 179.792  10
   0  -7  -7 1313.44 334.819  14
   0   7   7 1134.22 176.989  27
   0   7   8 5585.78 411.445  22
   0   7   8 5734.36 435.629  29
   0   7   8 5548.90 359.352  15
   0   7   8 5600.79 404.518  19
   0  -7  -8 4780.59 674.406  31
   0  -7  -8 4542.40 594.353  14
   0   7   8 5414.85 366.737  27
   0   7   9 36838.7 1324.85  22
   0   7   9 36536.4 1356.93  29
   0   7   9 37156.4 1256.57  15
   0   7   9 35246.2 1292.57  19
   0  -7  -9 36111.7 2004.01  31
   0  -7  -9 32644.0 1786.52  14
   0   7   9 36601.4 1266.09  27
   0   7  10 1021.51 185.674  22
   0   7  10 1051.12 204.577  29
   0   7  10 693.690 155.406  15
   0   7  10 592.605 148.955  19
   0  -7 -10 870.849 338.248  31
   0   7  10 971.574 171.187  27
   0  -7 -10 966.825 310.473  14
   0   7  11 19129.0 814.151  19
   0   7  11 19215.4 861.075  29
   0   7  11 18271.0 795.105  27
   0   7  11 18403.2 810.975  22
   0   7  11 18789.0 789.447  15
   0   7  12 39607.2 1385.43  19
   0   7  12 40409.9 1396.28  27
   0   7  12 42000.6 1453.70  29
   0   7  12 39641.7 1396.22  22
   0   7  12 40711.8 1380.61  15
   0   7  13 43672.3 1469.38  19
   0   7  13 42767.3 1471.98  27
   0  -7 -13 41073.2 2230.77  31
   0   7  13 43938.7 1522.85  29
   0   7  13 46238.2 1462.80  15
   0   7  13 42791.1 1459.12  22
   0   7  13 43125.4 1381.59  18
   0   7  14 16378.5 662.849  18
   0   7  14 18032.2 719.257  15
   0   7  14 17418.1 746.612  27
   0   7  14 16872.3 765.111  29
   0   7  14 16387.7 710.388  19
   0   7  14 16933.0 717.400  22
   0   7  15 2049.11 234.959  29
   0   7  15 2211.52 233.235  27
   0   7  15 2171.35 214.687  15
   0   7  15 2041.18 215.281  19
   0   7  15 2429.63 210.062  18
   0   7  16 7244.86 379.416  15
   0   7  16 7141.20 423.610  27
   0   7  16 7997.09 448.502  29
   0   7  16 7164.60 371.700  18
   0   7  17 13838.3 553.298  15
   0   7  17 15233.5 645.014  27
   0   7  17 14141.2 561.657  18
   0   7  17 15452.7 639.895  29
   0   7  18 5390.37 330.066  27
   0   7  18 4695.55 265.618  18
   0   7  18 5610.81 322.672  29
   0   7  19 1887.90 183.840  27
   0   7  19 1600.69 137.527  18
   0   7  19 1803.78 164.736  29
   0   7  20 1647.43 140.014  29
   0   7  20 2151.45 178.460  27
   0   8 -24 10262.4 420.413  17
   0   8 -24 10740.4 448.294  23
   0   8 -24 9311.92 379.808  20
   0   8 -24 9963.80 429.739  16
   0   8 -23 1767.07 167.347  17
   0   8 -23 1663.65 183.924  23
   0   8 -23 1968.93 163.208  20
   0   8 -23 1801.34 179.242  16
   0   8 -22 38965.6 1287.97  16
   0   8 -22 39851.7 1262.46  17
   0   8 -22 40323.0 1320.22  23
   0   8 -21 136.437 90.9143  16
   0   8 -21 125.868 80.4371  21
   0   8 -21 85.3629 88.6789  17
   0   8 -21 107.993 108.490  23
   0   8 -20 466.325 135.776  16
   0   8 -20 341.381 101.037  21
   0   8 -20 383.057 148.331  23
   0   8 -20 257.892 100.532  17
   0   8 -19 1545.81 184.746  21
   0   8 -19 1826.18 238.162  23
   0   8 -19 1541.71 191.807  17
   0   8 -18 177.428 99.2866  21
   0   8 -18 142.095 103.775  17
   0   8 -18 279.842 142.993  23
   0   8 -17 31470.6 1111.08  17
   0   8 -17 30566.0 1152.01  21
   0   8 -17 29916.8 1151.59  16
   0  -8  17 30926.6 1998.88  11
   0   8 -17 33504.4 1238.01  23
   0   8 -16 316.188 122.807  17
   0   8 -16 104.872 119.827  21
   0   8 -16 50.7138 108.420  16
   0  -8  16 244.678 301.826  11
   0   8 -16 174.140 132.634  23
   0   8 -15 14198.7 642.195  17
   0   8 -15 13686.3 705.644  21
   0   8 -15 14480.1 698.519  16
   0  -8  15 12799.9 1322.67  11
   0   8 -15 15570.2 740.959  23
   0   8 -14 17073.9 793.877  23
   0   8 -14 16697.3 714.194  17
   0   8 -14 17382.4 814.400  21
   0   8 -14 15856.9 757.531  16
   0  -8  14 16022.1 1399.21  11
   0   8 -14 16311.1 699.999   9
   0   8 -14 17172.4 716.141   8
   0   8 -13 34139.0 1183.77   9
   0   8 -13 33829.0 1193.00   8
   0   8 -13 32494.8 1847.49   6
   0   8 -13 32300.5 1149.24  17
   0   8 -13 34171.8 1282.13  21
   0   8 -13 32870.3 1241.04  23
   0  -8  13 33209.1 2057.95  11
   0   8 -13 33111.9 1194.34  10
   0   8 -13 32704.9 1234.95  16
   0   8 -12 5091.12 390.359  16
   0   8 -12 5234.06 403.394  21
   0   8 -12 5239.91 700.403   6
   0   8 -12 4914.28 358.825   9
   0   8 -12 5426.20 376.917   8
   0   8 -12 5534.72 399.890  23
   0  -8  12 5537.72 676.593  33
   0  -8  12 4204.28 696.676  11
   0   8 -12 4707.22 365.548  10
   0   8 -11 255.992 133.035  16
   0   8 -11 201.638 248.785   1
   0   8 -11 327.048 119.762  23
   0   8 -11 165.815 112.483  21
   0   8 -11 498.316 245.935   6
   0   8 -11 291.753 126.363   9
   0   8 -11 228.066 135.867  10
   0   8 -11 149.083 113.660   8
   0  -8  11 81.8100 186.946  33
   0  -8  11 742.430 395.615  11
   0   8 -10 7965.82 469.420  16
   0   8 -10 8771.67 969.119   1
   0   8 -10 7405.90 489.454  28
   0   8 -10 6998.49 449.258  23
   0   8 -10 7360.35 483.409  21
   0   8 -10 9099.10 959.992   6
   0   8 -10 8112.49 492.870   9
   0  -8  10 7407.29 868.721  11
   0   8 -10 8209.52 506.024  10
   0   8 -10 7904.35 490.951   8
   0  -8  10 6471.32 725.881  33
   0   8  -9 8488.49 547.823   7
   0   8  -9 9150.01 533.353   8
   0   8  -9 8368.67 477.215  16
   0   8  -9 8890.65 488.844  15
   0   8  -9 8634.66 513.893  21
   0   8  -9 8368.77 460.413  22
   0   8  -9 10149.2 1035.92   6
   0   8  -9 9489.43 536.249   9
   0   8  -9 9317.10 541.000  28
   0   8  -9 9505.89 553.946  10
   0   8  -9 7437.23 937.723   1
   0  -8   9 8621.77 818.931  33
   0   8  -8 16508.3 804.776   7
   0   8  -8 17040.1 789.056   8
   0   8  -8 16343.6 711.627  15
   0   8  -8 16523.4 694.123  16
   0   8  -8 15689.2 701.620  22
   0   8  -8 16965.1 764.581  21
   0   8  -8 17095.2 1398.21   6
   0   8  -8 16373.2 771.963   9
   0   8  -8 17030.2 773.728  28
   0   8  -8 16704.6 791.195  10
   0   8  -8 16340.6 1361.68   1
   0  -8   8 15866.5 1141.60  33
   0   8  -7 51659.5 1738.64   8
   0   8  -7 53136.4 1771.68   7
   0   8  -7 46598.3 1586.43  15
   0   8  -7 50096.8 1567.31  16
   0   8  -7 50915.6 1683.26  28
   0   8  -7 51283.7 1741.37  10
   0   8  -7 47745.9 1625.10  22
   0   8  -7 52626.2 2674.60   6
   0   8  -7 50984.7 1721.15   9
   0   8  -7 50812.2 2654.68   1
   0  -8   7 50319.3 2272.06  33
   0   8  -6 10885.4 515.834  29
   0   8  -6 12444.0 1225.71   1
   0   8  -6 11175.1 590.531  28
   0   8  -6 11537.4 550.573  15
   0   8  -6 11342.8 508.365  16
   0   8  -6 12770.7 689.158   7
   0   8  -6 11562.5 646.636   8
   0   8  -6 11545.5 653.377  10
   0   8  -6 10825.5 584.524  22
   0   8  -6 11471.5 536.195  19
   0   8  -6 12781.5 666.023   9
   0   8  -6 11199.1 1163.82   6
   0  -8   6 10861.7 932.334  33
   0   8  -5 12920.3 616.253  28
   0   8  -5 12341.7 701.323   7
   0   8  -5 11298.0 549.515  15
   0   8  -5 13629.3 1281.83   1
   0   8  -5 11695.8 648.163  25
   0   8  -5 11717.1 584.326  23
   0   8  -5 12528.1 646.556  22
   0   8  -5 11894.5 563.320  19
   0  -8   5 12050.8 983.450  33
   0   8  -5 12201.6 547.409  29
   0   8  -5 13342.6 713.116  10
   0   8  -4 2013.47 229.427  23
   0   8  -4 2176.65 269.598  22
   0   8  -4 2123.63 239.558  21
   0   8  -4 1799.83 212.278  19
   0   8  -4 2510.64 317.171  10
   0   8  -4 2309.40 220.020  29
   0   8  -4 2426.04 252.932  28
   0   8  -4 1530.18 507.569   1
   0   8  -4 2210.98 221.640  15
   0   8  -3 8754.07 448.632  15
   0   8  -3 8497.83 454.134  29
   0   8  -3 9238.05 497.742  28
   0   8  -3 6644.10 977.077   1
   0   8  -3 9038.20 604.750   7
   0   8  -3 8710.65 579.998   8
   0   8  -3 8658.84 475.518  23
   0   8  -3 8522.59 531.501  22
   0   8  -3 8553.60 495.168  21
   0   8  -3 8685.20 481.351  19
   0   8  -3 8948.52 1064.40   6
   0   8  -3 8225.26 561.157   9
   0   8  -3 8760.96 592.433  10
   0   8  -2 14457.0 629.908  29
   0   8  -2 14413.3 624.607  15
   0   8  -2 14779.6 743.383  25
   0   8  -2 14704.7 762.412   8
   0   8  -2 14180.8 653.542  28
   0   8  -2 13465.1 635.858  23
   0   8  -2 12719.7 676.901  22
   0   8  -2 13347.0 655.033  21
   0   8  -2 14488.4 673.559  19
   0   8  -2 13276.6 1304.25   6
   0   8  -2 14579.7 756.146   9
   0  -8   2 12893.6 999.826  31
   0   8  -1 3553.95 285.602  29
   0   8  -1 3070.24 254.255  15
   0   8  -1 3312.54 286.979  28
   0   8  -1 3460.22 349.009   8
   0   8  -1 2632.77 328.402   7
   0   8  -1 3142.23 332.877  25
   0   8  -1 2960.98 272.221  23
   0   8  -1 3114.15 290.095  21
   0   8  -1 3006.86 308.966  22
   0   8  -1 2990.32 296.162  19
   0   8  -1 3092.88 604.758   6
   0   8  -1 3606.44 355.300   9
   0   8  -1 2841.66 323.792  10
   0  -8   1 3649.80 546.017  31
   0  -8   0 6385.21 777.315  31
   0   8   0 6927.97 389.748  15
   0   8   0 3845.52 710.449   1
   0   8   0 6117.26 394.463  29
   0   8   0 6941.72 416.602  28
   0   8   0 6382.55 470.084   8
   0   8   0 7437.59 512.246   7
   0   8   0 6731.81 497.408  25
   0   8   0 6174.46 396.229  23
   0   8   0 7257.21 470.417  22
   0   8   0 7326.49 447.630  21
   0   8   0 6647.71 447.806  19
   0   8   0 5019.56 781.841   6
   0   8   0 6144.35 452.523   9
   0   8   0 5656.46 456.152  10
   0   8   1 991.646 176.612  29
   0   8   1 1187.80 165.451  15
   0   8   1 695.928 359.691   1
   0   8   1 1022.38 168.180  28
   0   8   1 887.403 201.522   7
   0   8   1 976.267 203.909   8
   0   8   1 1040.34 218.933  25
   0   8   1 1055.93 171.265  23
   0   8   1 761.013 172.430  21
   0   8   1 1419.15 226.161  19
   0   8   1 1614.48 469.460   6
   0   8   1 1173.03 215.245  10
   0   8   1 1241.04 216.938   9
   0  -8  -1 1041.17 342.859  31
   0  -8  -2 37479.1 2132.22  31
   0   8   2 40907.8 1369.06  15
   0   8   2 42792.9 1514.66   8
   0   8   2 43694.4 1540.92   7
   0   8   2 44277.0 2433.51   1
   0   8   2 40795.8 1438.41  29
   0   8   2 44628.3 1537.99  25
   0   8   2 42304.5 1432.24  23
   0   8   2 42655.6 1469.37  21
   0   8   2 42782.8 1540.51  19
   0   8   2 42693.9 2357.15   6
   0   8   2 43572.9 1515.45  10
   0   8   2 41489.4 1493.81   9
   0   8   3 11124.0 587.127   8
   0   8   3 8875.71 558.497   7
   0   8   3 8233.88 971.877   1
   0   8   3 9669.15 537.176  29
   0   8   3 8376.34 456.469  15
   0   8   3 9169.18 547.891  25
   0   8   3 9523.71 523.852  23
   0   8   3 9203.65 532.635  21
   0   8   3 9493.47 570.619  22
   0   8   3 9601.71 551.380   9
   0   8   3 9485.35 1023.04   6
   0  -8  -3 8365.50 923.324  31
   0   8   3 9541.16 556.647  10
   0   8   4 2067.12 251.927   8
   0   8   4 1570.12 470.754   1
   0   8   4 1715.58 231.572  29
   0   8   4 1929.85 210.894  15
   0   8   4 2382.13 258.317  25
   0   8   4 1659.16 221.465  23
   0   8   4 2046.54 274.900  22
   0   8   4 2580.72 297.499  19
   0   8   4 2188.35 488.403   6
   0   8   4 2159.53 260.030   9
   0   8   4 1596.73 230.550  10
   0  -8  -4 2132.45 489.279  31
   0   8   5 1239.94 204.040   8
   0   8   5 1333.45 202.304  25
   0   8   5 1123.06 187.750  23
   0   8   5 1035.39 206.661  22
   0   8   5 1327.84 220.932  19
   0  -8  -5 1173.44 388.119  31
   0   8   5 1371.63 183.402  15
   0   8   5 903.031 338.793   6
   0   8   5 1446.10 221.120  29
   0   8   5 1269.49 206.038   9
   0   8   5 1130.17 197.071  10
   0   8   5 1310.12 410.806   1
   0   8   6 4495.12 346.758  10
   0   8   6 3642.09 588.910   6
   0   8   6 4272.30 367.793  19
   0   8   6 3799.31 328.968   8
   0   8   6 4443.25 342.420   9
   0  -8  -6 3553.27 612.848  31
   0   8   6 4354.47 316.529  15
   0   8   6 4032.00 365.452  22
   0   8   7 24359.3 1011.21  22
   0   8   7 22322.6 977.525  19
   0  -8  -7 24756.3 1648.81  31
   0   8   7 23593.4 930.987   8
   0   8   7 23904.6 925.304   9
   0   8   7 24606.4 917.117  15
   0   8   7 24062.5 935.234  10
   0  -8  -8 25983.2 1675.30  31
   0   8   8 24212.0 919.981  15
   0   8   8 23621.2 991.559  19
   0   8   8 23597.1 1032.43  29
   0   8   8 23580.5 1009.03  22
   0   8   8 24109.9 917.124  27
   0  -8  -9 1995.18 485.152  31
   0   8   9 1572.52 203.760  15
   0   8   9 1321.88 213.356  19
   0   8   9 1799.11 259.673  29
   0   8   9 1822.37 249.458  22
   0   8   9 1751.71 213.373  27
   0  -8 -10 15048.4 1252.23  31
   0   8  10 16041.7 693.673  15
   0   8  10 16326.4 703.555  27
   0   8  10 15897.3 780.745  29
   0   8  10 16851.6 758.767  19
   0   8  10 15949.0 755.105  22
   0   8  11 28806.7 1040.57  15
   0   8  11 29364.2 1061.30  27
   0   8  11 30034.8 1153.36  29
   0   8  11 29647.5 1104.11  19
   0   8  11 27265.8 1090.76  22
   0   8  12 14791.4 633.500  15
   0   8  12 15068.5 662.449  27
   0   8  12 16434.6 743.978  29
   0   8  12 14234.3 675.570  19
   0   8  12 15117.6 688.073  22
   0   8  13 3869.27 266.860  15
   0   8  13 4032.27 300.217  27
   0   8  13 4081.31 339.289  29
   0   8  13 2917.68 274.112  22
   0   8  13 3243.41 281.820  19
   0   8  14 16631.3 726.909  29
   0   8  14 16066.4 675.255  19
   0   8  14 16425.0 691.537  27
   0   8  14 17006.1 681.623  22
   0   8  15 3442.09 280.122  29
   0   8  15 3099.70 253.327  27
   0   8  15 3683.90 258.062  19
   0   8  16 26367.0 922.638  29
   0   8  16 24573.7 883.676  27
   0   8  17 2629.41 210.378  29
   0   8  17 2245.42 190.659  27
   0   8  18 127.114 76.2692  29
   0   8  18 145.738 70.2076  27
   0   9 -23 618.368 83.3257  17
   0   9 -23 888.463 121.741  23
   0   9 -23 1033.61 126.879  16
   0   9 -22 187.967 63.4260  17
   0   9 -22 196.354 89.2032  23
   0   9 -21 15511.9 552.438  21
   0   9 -21 14934.1 562.980  17
   0   9 -21 16115.0 650.548  23
   0   9 -20 97.0707 76.6093  21
   0   9 -20 237.712 86.2969  17
   0   9 -20 182.955 107.304  23
   0   9 -19 9655.84 465.091  21
   0   9 -19 9800.70 441.838  17
   0   9 -19 9698.99 495.250  16
   0   9 -19 10189.5 534.020  23
   0   9 -18 3220.98 272.487  21
   0   9 -18 3487.73 250.162  17
   0   9 -18 3685.66 297.468  16
   0   9 -18 3516.81 313.637  23
   0   9 -17 489.079 148.950  21
   0   9 -17 651.042 120.634  17
   0   9 -17 796.420 170.538  16
   0   9 -17 701.300 175.026  23
   0   9 -16 19173.2 820.564  21
   0   9 -16 18818.3 719.613  17
   0   9 -16 18264.0 796.485  16
   0   9 -16 18683.0 843.079  23
   0   9 -15 29584.6 1111.08  23
   0   9 -15 27409.1 1049.89  16
   0   9 -15 28089.6 1091.35  21
   0   9 -15 25740.6 952.125   9
   0   9 -15 26005.7 960.413   8
   0   9 -14 4701.58 391.229  21
   0   9 -14 4706.73 379.022  23
   0   9 -14 4654.18 358.413  16
   0  -9  14 4673.04 750.590  11
   0   9 -14 4605.03 335.645   9
   0   9 -14 4645.79 334.319   8
   0   9 -13 158.890 115.987   9
   0   9 -13 58.6792 125.423  21
   0   9 -13 193.323 126.212  23
   0   9 -13 231.926 129.808   8
   0   9 -13 131.074 131.686  16
   0  -9  13 118.336 246.751  11
   0   9 -12 47308.9 1664.96  21
   0   9 -12 46427.0 2409.99   6
   0   9 -12 47472.7 1628.78  23
   0   9 -12 49943.4 1621.50   8
   0   9 -12 46850.2 1592.05   9
   0   9 -12 47013.1 1605.05  16
   0   9 -12 46949.0 1612.91  10
   0  -9  12 49731.5 2618.64  11
   0   9 -11 3454.28 624.871   6
   0   9 -11 2853.26 282.812  16
   0   9 -11 3048.48 310.876  21
   0   9 -11 2497.70 282.459   8
   0   9 -11 3094.37 302.220   9
   0  -9  11 3064.83 593.947  11
   0   9 -11 2941.48 312.623  10
   0   9 -10 36208.9 2141.95   6
   0   9 -10 34481.6 1344.54  28
   0   9 -10 37524.5 1358.09  21
   0   9 -10 36336.9 1351.90  10
   0  -9  10 38986.6 2186.81  11
   0   9 -10 35069.0 1328.53   8
   0   9 -10 35929.8 1326.56   9
   0   9 -10 36042.2 1259.76  16
   0  -9   9 1072.62 374.987  11
   0   9  -9 910.097 175.470  22
   0   9  -9 683.428 173.755  21
   0   9  -9 707.610 330.770   6
   0   9  -9 1512.34 242.244  28
   0   9  -9 1190.44 177.049  16
   0   9  -9 699.727 183.948   8
   0   9  -9 884.885 187.862   9
   0   9  -9 1052.63 223.882  10
   0   9  -8 4857.59 408.451   8
   0   9  -8 5318.97 814.854   1
   0   9  -8 4021.42 379.903  10
   0   9  -8 4221.34 334.333  22
   0   9  -8 3553.11 703.596   6
   0   9  -8 4126.86 370.255   9
   0   9  -8 4673.02 350.106  15
   0   9  -8 3999.33 294.739  16
   0   9  -8 4617.30 390.137  28
   0  -9   8 4374.14 602.343  33
   0   9  -7 77343.1 2377.85  28
   0   9  -7 68782.4 3417.68   1
   0   9  -7 72475.4 2258.24  15
   0   9  -7 74927.0 2414.60   8
   0   9  -7 75791.0 2431.97  10
   0   9  -7 72673.0 2303.87  22
   0   9  -7 75793.3 2221.37  19
   0   9  -7 74342.7 2397.45   9
   0   9  -7 76214.1 3535.71   6
   0  -9   7 72381.3 3024.56  33
   0   9  -6 1417.59 233.745  28
   0   9  -6 265.158 304.285   1
   0   9  -6 890.183 151.804  29
   0   9  -6 1480.72 203.224  15
   0   9  -6 1565.97 254.458   8
   0   9  -6 1282.21 210.348  23
   0   9  -6 847.291 198.040  22
   0   9  -6 1317.86 191.464  19
   0   9  -6 1469.67 252.802   9
   0   9  -6 1398.52 260.121  10
   0   9  -6 1710.67 491.698   6
   0  -9   6 850.714 318.701  33
   0   9  -5 31944.8 2172.02   1
   0   9  -5 28427.8 1042.85  29
   0   9  -5 28042.5 1058.86  15
   0   9  -5 30309.8 1122.68  23
   0   9  -5 29908.6 1152.30  21
   0   9  -5 28808.6 1166.44  22
   0   9  -5 30040.1 1084.36  19
   0  -9   5 30793.7 1731.56  33
   0   9  -5 29587.4 1144.92  28
   0   9  -5 30678.6 1263.82  10
   0   9  -4 291.658 110.135  29
   0   9  -4 188.637 110.804  15
   0   9  -4 279.754 184.596   8
   0   9  -4 346.187 193.284   7
   0   9  -4 1135.06 495.048   1
   0   9  -4 454.168 167.268  28
   0   9  -4 316.237 143.646  23
   0   9  -4 268.757 122.991  21
   0   9  -4 246.458 167.660  22
   0   9  -4 374.841 136.620  19
   0   9  -4 34.2521 156.636   9
   0   9  -4 555.255 218.419  10
   0   9  -4 282.018 227.848   6
   0  -9   4 436.215 269.897  33
   0   9  -3 1312.96 211.153  28
   0   9  -3 1717.45 566.892   1
   0   9  -3 1069.53 198.392  21
   0   9  -3 1456.45 243.439  22
   0   9  -3 1118.61 194.655  19
   0   9  -3 994.285 440.188   6
   0   9  -3 970.952 173.594  15
   0   9  -3 1043.46 188.774  23
   0   9  -3 1123.38 250.931   8
   0   9  -3 1039.88 260.542   7
   0   9  -3 1137.67 240.110   9
   0   9  -3 1070.70 242.677  10
   0   9  -3 1106.75 176.411  29
   0   9  -2 19110.7 851.317  28
   0   9  -2 19766.7 843.236  23
   0   9  -2 21789.3 946.238  22
   0   9  -2 20188.7 881.896  21
   0   9  -2 19368.5 862.724  19
   0   9  -2 18402.3 1635.66   6
   0   9  -2 19910.0 798.537  15
   0   9  -2 20098.4 962.457   8
   0   9  -2 19874.1 950.689   9
   0   9  -2 20835.7 836.994  29
   0   9  -1 202.850 133.811  28
   0   9  -1 135.070 281.642   1
   0   9  -1 202.847 107.079  15
   0   9  -1 132.468 154.452   8
   0   9  -1 48.6220 101.465  23
   0   9  -1 213.266 124.356  21
   0   9  -1 248.705 156.158  22
   0   9  -1 222.541 139.743  19
   0   9  -1 268.343 250.242   6
   0   9  -1 130.149 128.785   9
   0   9  -1 206.165 194.928  10
   0   9  -1 163.759 125.380  29
   0   9   0 2764.07 276.697  29
   0   9   0 3046.33 261.431  15
   0  -9   0 2825.33 521.728  31
   0   9   0 2637.88 275.821  28
   0   9   0 2607.75 635.667   1
   0   9   0 2203.98 298.786   8
   0   9   0 2980.28 286.897  23
   0   9   0 2695.23 289.195  21
   0   9   0 2080.65 282.182  22
   0   9   0 2899.92 308.656  19
   0   9   0 2720.36 595.938   6
   0   9   0 3421.46 342.379   9
   0   9   0 3323.39 358.216  10
   0   9   1 6481.46 427.764  29
   0   9   1 6269.84 384.761  15
   0  -9  -1 7063.67 839.827  31
   0   9   1 6376.84 425.495  28
   0   9   1 6022.08 469.064   8
   0   9   1 6527.78 898.016   1
   0   9   1 5900.21 415.494  23
   0   9   1 6286.99 446.923  21
   0   9   1 5480.20 448.373  19
   0   9   1 5612.12 845.653   6
   0   9   1 7061.18 485.076   9
   0   9   1 6354.68 477.183  10
   0   9   2 29346.7 1112.44  29
   0   9   2 29502.8 1035.30  15
   0   9   2 28918.6 1153.97   8
   0  -9  -2 26346.8 1742.13  31
   0   9   2 29797.5 1972.81   1
   0   9   2 27932.3 1086.12  23
   0   9   2 27508.1 1114.73  21
   0   9   2 27718.0 1165.13  19
   0   9   2 26258.6 1864.43   6
   0   9   2 28623.9 1154.14  10
   0   9   2 27872.7 1136.67   9
   0   9   3 618.352 187.522  22
   0   9   3 498.784 153.706   9
   0   9   3 687.644 175.926  10
   0   9   3 782.568 178.647  29
   0   9   3 562.336 138.552  15
   0   9   3 788.946 184.612   8
   0  -9  -3 1220.34 379.628  31
   0   9   3 499.608 148.194  23
   0   9   3 689.518 339.228   6
   0   9   4 20423.7 884.687  23
   0   9   4 21306.9 951.959  22
   0   9   4 21155.0 897.975   9
   0   9   4 21178.9 908.779   8
   0   9   4 18862.7 1490.12   6
   0   9   4 20621.8 818.516  15
   0   9   4 22005.4 914.740  10
   0  -9  -4 21130.8 1515.25  31
   0   9   4 20517.1 908.503  29
   0   9   5 230.039 147.056  29
   0   9   5 278.862 123.439  15
   0   9   5 209.609 158.131  19
   0   9   5 311.485 237.262   6
   0   9   5 301.779 175.893  22
   0  -9  -5 101.074 210.875  31
   0   9   5 454.058 147.089   8
   0   9   5 358.445 163.846  10
   0   9   5 397.841 148.655   9
   0   9   6 5418.29 417.346  22
   0   9   6 4462.10 344.908   9
   0   9   6 5203.00 368.987   8
   0   9   6 4804.73 330.736  15
   0   9   6 4831.69 401.100  19
   0  -9  -6 4313.12 653.022  31
   0   9   6 4692.91 393.302  29
   0   9   7 1417.50 226.453  19
   0   9   7 1875.54 219.502   8
   0   9   7 1807.39 257.029  22
   0   9   7 1451.80 199.212   9
   0   9   7 1391.27 182.741  15
   0   9   8 5950.56 431.971  22
   0   9   8 6162.80 431.206  19
   0   9   9 9313.36 549.243  22
   0   9   9 9617.05 570.900  29
   0   9   9 10585.3 563.585  19
   0   9  10 14716.3 696.233  22
   0   9  10 15876.3 741.870  29
   0   9  10 15020.0 697.208  19
   0   9  11 22591.2 893.230  29
   0   9  11 20557.1 834.884  19
   0   9  11 21071.9 841.458  22
   0   9  11 19338.3 741.144  27
   0   9  12 6058.29 375.263  19
   0   9  12 6048.35 325.729  27
   0   9  12 5955.38 377.987  22
   0   9  12 6288.53 407.876  29
   0   9  13 1138.66 174.176  29
   0   9  13 1093.04 132.515  27
   0   9  13 1215.73 167.670  19
   0   9  14 4865.63 315.509  29
   0   9  14 4951.43 265.149  27
   0   9  14 4842.87 288.189  19
   0   9  15 118.796 84.2407  29
   0   9  15 91.8410 63.5345  27
   0   9  15 31.3473 64.6532  19
   0   9  16 397.803 92.3760  29
   0   9  16 293.013 62.8045  27
   0  10 -20 215.189 83.2064  16
   0  10 -20 36.2764 53.5187  21
   0  10 -20 45.9615 86.9149  23
   0  10 -19 2011.02 190.851  16
   0  10 -19 1680.90 161.796  21
   0  10 -19 2083.98 205.036  23
   0  10 -18 7012.57 385.780  16
   0  10 -18 7282.39 377.017  21
   0  10 -18 7347.32 422.556  23
   0  10 -17 19557.1 757.022  16
   0  10 -17 19149.0 755.702  21
   0  10 -17 19228.4 807.415  23
   0  10 -16 1295.97 181.766  16
   0  10 -16 1451.91 197.409  21
   0  10 -16 1315.27 202.408  23
   0  10 -15 7776.42 461.704  21
   0  10 -15 7616.37 432.490  16
   0  10 -15 7640.26 468.034  23
   0  10 -15 6693.21 372.043   9
   0  10 -14 6727.24 442.942  21
   0  10 -14 6724.09 384.191   9
   0  10 -14 5530.45 361.599   8
   0  10 -14 6804.87 414.046  16
   0  10 -14 6003.06 417.696  23
   0  10 -13 1204.48 206.216  21
   0  10 -13 861.964 167.668   9
   0  10 -13 1268.93 191.366   8
   0  10 -13 1307.07 190.671  16
   0  10 -13 1083.44 197.516  23
   0  10 -12 30507.2 1197.61  21
   0  10 -12 30961.5 1140.55   8
   0  10 -12 30195.9 1125.34   9
   0  10 -12 31284.8 1099.63  16
   0  10 -11 2759.25 305.818  21
   0  10 -11 3214.39 303.669   9
   0  10 -11 2999.43 298.345   8
   0  10 -11 2790.96 249.438  16
   0  10 -10 4156.65 370.785  21
   0  10 -10 4513.98 374.319   8
   0  10 -10 4662.15 382.365   9
   0  10 -10 4946.76 318.169  16
   0  10  -9 63770.0 2031.31  10
   0  10  -9 57576.6 1794.74  16
   0  10  -9 60080.3 1994.53  21
   0  10  -9 59491.6 1865.60  22
   0  10  -9 60613.9 1994.91   8
   0  10  -9 62018.3 1998.01   9
   0  10  -8 25327.4 1039.70  28
   0  10  -8 24567.2 1062.88  10
   0  10  -8 21705.4 927.240  22
   0  10  -8 25408.7 1045.09   9
   0  10  -8 26031.4 1061.91   8
   0  10  -7 23899.8 1025.06   9
   0  10  -7 24326.1 1038.19   8
   0 -10   7 23149.2 1611.10  11
   0  10  -7 22226.5 1022.09  10
   0  10  -7 22667.8 983.529  28
   0  10  -7 24149.3 964.768  22
   0  10  -7 22763.8 861.157  19
   0  10  -6 632.982 177.471  22
   0  10  -6 933.224 202.172  21
   0  10  -6 1017.77 163.841  19
   0  10  -6 759.673 214.846  10
   0  10  -6 1123.14 180.522  15
   0  10  -6 837.569 172.250  23
   0  10  -6 893.446 152.911  29
   0  10  -6 949.362 207.364  28
   0 -10   6 1534.49 382.255  11
   0  10  -5 1477.37 200.765  19
   0  10  -5 1472.45 284.657  10
   0  10  -5 1675.70 205.177  15
   0  10  -5 1744.12 230.383  23
   0  10  -5 1429.34 187.298  29
   0  10  -5 1218.20 224.189  28
   0  10  -5 1377.18 231.538  21
   0  10  -5 1358.11 238.197  22
   0  10  -4 37140.1 1346.53  21
   0  10  -4 34434.0 1349.03  22
   0  10  -4 33789.5 1244.11  19
   0  10  -4 32739.0 2281.39   6
   0  10  -4 34684.2 1215.79  15
   0  10  -4 35554.6 1284.01  23
   0  10  -4 34490.1 1301.04  28
   0  10  -4 36452.3 1224.15  29
   0  10  -4 36872.4 1424.21   8
   0  10  -4 33443.2 1378.47   9
   0  10  -4 37356.4 1454.71  10
   0  10  -3 13488.2 669.332  19
   0  10  -3 15415.2 1458.57   6
   0  10  -3 13958.8 627.704  15
   0  10  -3 13899.1 739.678  22
   0  10  -3 14004.7 712.662  21
   0  10  -3 14638.3 690.518  23
   0  10  -3 13713.7 634.792  29
   0  10  -3 14271.0 702.733  28
   0  10  -3 13745.8 762.886   8
   0  10  -3 13905.7 758.824   9
   0  10  -2 12522.3 655.461  19
   0  10  -2 13378.6 734.373   8
   0  10  -2 14547.9 752.520   9
   0  10  -2 13134.0 600.097  15
   0  10  -2 13193.6 716.872  22
   0  10  -2 13096.8 681.733  21
   0  10  -2 13270.7 658.092  23
   0  10  -2 12092.7 644.832  28
   0  10  -2 13227.1 629.905  29
   0  10  -1 7785.31 458.828  29
   0  10  -1 7027.42 407.917  15
   0  10  -1 7534.89 492.494  19
   0  10  -1 6373.37 485.494   9
   0  10  -1 7028.25 507.817   8
   0  10  -1 7270.22 483.017  21
   0  10  -1 7710.90 538.871  22
   0  10  -1 7126.04 458.870  23
   0  10  -1 6363.55 500.355  10
   0  10  -1 7406.73 467.342  28
   0  10   0 55767.6 1818.00  29
   0  10   0 55600.8 1745.63  15
   0  10   0 57388.2 1932.69  22
   0  10   0 56547.3 1885.82  21
   0  10   0 55995.4 1887.23  19
   0  10   0 55624.3 1914.00   8
   0  10   0 56494.2 1915.81   9
   0  10   0 55966.7 1835.10  23
   0  10   0 55831.9 1795.12  28
   0  10   0 56696.1 1931.59  10
   0  10   1 2979.73 292.109  29
   0  10   1 2582.43 240.714  15
   0  10   1 2768.39 314.831  19
   0  10   1 2307.07 282.756   8
   0  10   1 2581.31 322.606  10
   0  10   1 3141.99 319.034   9
   0  10   1 2493.39 274.087  23
   0  10   2 15601.8 718.100  29
   0  10   2 13880.4 618.542  15
   0  10   2 14730.0 699.236  23
   0  10   2 14742.9 729.476   8
   0  10   2 15266.9 736.405   9
   0  10   2 13845.2 743.805  19
   0  10   3 157.611 136.423   8
   0  10   3 26.1994 106.549  29
   0  10   3 117.531 142.408  22
   0  10   3 414.331 142.896   9
   0  10   4 488.440 144.429   8
   0  10   4 397.471 161.389  22
   0  10   4 433.132 140.538   9
   0  10   4 372.319 153.244  29
   0  10   5 29184.4 1180.36  19
   0  10   5 30818.4 1189.71  29
   0  10   5 32470.1 1213.05  22
   0  10   5 32172.0 1145.17   8
   0  10   5 31630.2 1135.10   9
   0  10   6 156.150 118.948  19
   0  10   6 158.875 108.049   8
   0  10   6 232.573 140.554  22
   0  10   6 156.750 109.692   9
   0  10   6 107.227 127.514  29
   0  10   7 12749.8 640.208  22
   0  10   7 13335.5 668.389  29
   0  10   7 12431.2 629.437  19
   0  10   8 8138.31 480.951  22
   0  10   8 8456.67 481.460  19
   0  10   9 19310.3 779.229  22
   0  10   9 17928.9 760.754  19
   0  10  10 4132.69 303.027  22
   0  10  10 4053.12 299.213  19
   0  10  10 4297.43 323.620  29
   0  10  11 6482.27 358.519  19
   0  10  11 5606.08 337.016  22
   0  10  11 5762.03 359.211  29
   0  10  12 2496.92 205.080  19
   0  10  12 2133.17 205.750  29
   0  10  13 7170.39 331.711  19
   0  10  13 7578.35 368.712  29
   0  11 -17 7591.88 388.041  23
   0  11 -17 6565.76 334.430  21
   0  11 -17 6884.45 328.474  16
   0  11 -16 753.737 144.938  23
   0  11 -16 1038.35 139.068  21
   0  11 -16 720.366 111.846  16
   0  11 -15 215.514 112.836  23
   0  11 -15 280.632 102.379  21
   0  11 -15 320.621 94.3122  16
   0  11 -14 4819.68 337.003  23
   0  11 -14 4565.38 274.173  16
   0  11 -14 5060.91 346.937  21
   0  11 -14 4910.23 292.495   9
   0  11 -13 2017.24 174.411  16
   0  11 -13 2158.46 240.675  21
   0  11 -13 2109.66 207.088   9
   0  11 -12 11370.4 478.439  16
   0  11 -12 12565.4 569.648   9
   0  11 -12 12903.8 579.416   8
   0  11 -12 13330.6 639.123  21
   0  11 -11 17357.2 752.559   9
   0  11 -11 18191.0 767.047   8
   0  11 -11 19224.9 820.891  21
   0  11 -10 22547.1 904.904   9
   0  11 -10 22259.8 908.042   8
   0  11 -10 23313.2 950.435  21
   0  11  -9 3692.81 325.159   8
   0  11  -9 3570.95 312.582   9
   0  11  -9 3382.95 250.736  22
   0  11  -8-79.8943 142.646   8
   0  11  -8 26.0913 121.639   9
   0  11  -8 18.1264 101.408  22
   0  11  -8-45.8443 138.512  23
   0  11  -7 3910.99 353.826   8
   0  11  -7 3671.44 341.925   9
   0  11  -7 4401.84 320.716  22
   0  11  -7 3996.37 324.753  23
   0  11  -6 17736.9 749.220  22
   0  11  -6 16981.6 782.990  21
   0  11  -6 15894.4 655.430  19
   0  11  -6 16958.1 746.571  23
   0  11  -5 9762.38 487.677  19
   0  11  -5 9204.11 516.842  23
   0  11  -5 10374.6 577.585  21
   0  11  -5 9904.93 546.938  22
   0  11  -5 9668.81 453.202  29
   0  11  -4 8045.27 494.418  22
   0  11  -4 7419.43 477.775  21
   0  11  -4 7761.88 407.424  29
   0  11  -4 8127.28 443.302  19
   0  11  -4 7371.99 512.984   9
   0  11  -4 7189.40 511.662   8
   0  11  -4 7274.34 448.591  23
   0  11  -3 595.294 183.401  22
   0  11  -3 1120.06 194.210  21
   0  11  -3 1111.57 162.841  29
   0  11  -3 881.529 145.669  15
   0  11  -3 865.391 214.969   8
   0  11  -3 838.591 170.638  23
   0  11  -3 734.003 196.865   9
   0  11  -3 1038.62 177.400  19
   0  11  -2 43472.8 1502.15  22
   0  11  -2 41644.9 1432.50  19
   0  11  -2 41250.3 1373.07  29
   0  11  -2 42231.1 1434.30  23
   0  11  -2 42477.5 1514.05   9
   0  11  -2 43036.8 1532.55   8
   0  11  -1 2444.44 281.266  22
   0  11  -1 1886.55 241.324  19
   0  11  -1 2046.29 276.281   8
   0  11  -1 2322.30 232.547  29
   0  11  -1 2260.87 243.227  23
   0  11  -1 2396.05 289.430   9
   0  11   0 6520.12 448.859  22
   0  11   0 6648.67 439.325  19
   0  11   0 6767.81 409.254  29
   0  11   0 7102.95 426.772  23
   0  11   0 6361.14 443.662   8
   0  11   0 6803.91 453.379   9
   0  11   1 963.418 190.407  19
   0  11   1 931.468 186.994   8
   0  11   1 632.355 152.579  29
   0  11   1 1128.78 192.637  22
   0  11   1 821.622 178.793   9
   0  11   2-22.6994 109.978   8
   0  11   2 149.691 109.211  29
   0  11   2-22.3650 116.107   9
   0  11   2-25.4542 121.019  19
   0  11   3 42782.0 1438.47  29
   0  11   3 43673.0 1440.57   8
   0  11   3 43133.2 1431.21   9
   0  11   3 43641.0 1487.15  19
   0  11   4 9234.61 504.021  22
   0  11   4 8828.01 487.232  29
   0  11   4 8903.59 460.429   9
   0  11   5 2979.84 275.681  22
   0  11   5 3141.05 277.536  29
   0  11   5 3190.53 253.309   9
   0  11   6 4115.78 310.146  29
   0  11   6 3797.76 302.109  22
   0  11   6 3504.69 242.608   9
   0  11   6 4259.75 313.915  19
   0  11   7 14799.4 640.975  29
   0  11   7 16020.5 644.723  19
   0  11   8 11233.5 514.023  29
   0  11   8 10676.9 493.074  19
   0  11   8 10880.8 497.096  22
   0  11   9 3634.79 250.569  19
   0  11   9 4219.08 265.529  22
   0  12 -13 43.7854 83.8962  21
   0  12 -12 1745.24 194.395  21
   0  12 -12 2127.60 184.417   9
   0  12 -11 16339.1 663.743  21
   0  12 -11 14677.5 604.052   9
   0  12 -10-67.8783 104.959  23
   0  12 -10-18.8688 105.564  21
   0  12 -10-16.3948 101.404   9
   0  12  -9 14275.3 609.015   9
   0  12  -9 13653.6 592.180  23
   0  12  -8 116.026 119.601   9
   0  12  -8-35.0488 96.6686  23
   0  12  -7 405.949 118.160  23
   0  12  -7 564.917 116.853  22
   0  12  -7 450.081 141.994   9
   0  12  -6 11010.6 503.829  23
   0  12  -6 9496.62 450.021  22
   0  12  -5 729.222 110.974  19
   0  12  -5 926.023 184.940   8
   0  12  -5 929.652 188.215   9
   0  12  -5 908.636 153.671  22
   0  12  -5 1072.54 161.340  23
   0  12  -4 2909.36 215.392  19
   0  12  -4 3170.26 255.572  23
   0  12  -4 3046.26 281.986   9
   0  12  -4 3302.16 297.095   8
   0  12  -4 3149.02 258.134  22
   0  12  -3 174.724 96.2109  19
   0  12  -3 479.123 150.731   8
   0  12  -3 363.972 132.574   9
   0  12  -3 120.056 98.7861  23
   0  12  -3 340.560 130.986  22
   0  12  -2 12701.4 539.716  19
   0  12  -2 13342.5 591.752  22
   0  12  -2 13337.0 612.945   8
   0  12  -2 12935.3 604.541   9
   0  12  -2 11744.0 482.899  29
   0  12  -1 395.618 107.989  19
   0  12  -1 205.504 135.249  22
   0  12  -1 386.393 128.978   9
   0  12  -1 403.215 96.6147  29
   0  12   0 9094.83 447.862  19
   0  12   0 9364.11 465.190  22
   0  12   0 8827.80 461.073   9
   0  12   0 8394.63 395.703  29
   0  12   1 1575.10 183.673  19
   0  12   1 1812.02 203.767  22
   0  12   1 1782.10 194.300   9
   0  12   1 1409.72 160.186  29
   0  12   2 2731.50 237.210  19
   0  12   2 2783.78 226.302   9
   0  12   2 2753.18 214.830  29
   0  12   3 4859.95 304.008  19
   0  12   3 4655.23 276.505  29
  -1  12   5 102.965 91.0480  22
  -1  12   5 195.809 77.9346   9
  -1  12   5 113.777 80.8918  29
  -1  12   4 5085.17 316.244  19
  -1  12   4 4678.25 307.599  22
  -1  12   4 4832.15 273.914   9
  -1  12   4 5071.27 286.257  29
  -1  12   3 34.6098 91.2896  19
  -1  12   3 69.9865 105.740  22
  -1  12   3 104.562 93.6229  29
  -1  12   3 57.1684 83.2377   9
  -1  12   2 10341.5 452.862  29
  -1  12   2 11441.9 527.712  19
  -1  12   2 11151.2 507.527   8
  -1  12   2 10950.9 507.098   9
  -1  12   1 662.096 147.658   8
  -1  12   1 796.010 141.312  19
  -1  12   1 907.040 154.261   9
  -1  12   1 609.336 109.078  29
  -1  12   0 13308.1 589.280  19
  -1  12   0 13481.5 524.218  29
  -1  12   0 14608.0 641.622  22
  -1  12   0 14764.3 640.669   8
  -1  12   0 13907.3 630.731   9
  -1  12  -1 2068.26 231.703   8
  -1  12  -1 2056.83 239.712   9
  -1  12  -1 2089.45 234.071  22
  -1  12  -1 1947.33 200.228  19
  -1  12  -2 13122.6 633.872   8
  -1  12  -2 13094.4 624.056   9
  -1  12  -2 12918.0 554.626  19
  -1  12  -2 13255.3 613.740  22
  -1  12  -3 23.1857 108.133   8
  -1  12  -3 146.870 82.2189  19
  -1  12  -3 166.664 119.779  22
  -1  12  -3 114.085 112.614   9
  -1  12  -4 2661.98 203.665  19
  -1  12  -4 2537.92 251.449  22
  -1  12  -4 2421.96 265.509   8
  -1  12  -4 2593.39 273.922   9
  -1  12  -5 21612.5 852.453  21
  -1  12  -5 20584.2 806.596  22
  -1  12  -6 1506.02 198.539  21
  -1  12  -6 1340.23 178.414  22
  -1  12  -7 14023.0 616.611  23
  -1  12  -7 13824.0 564.497  22
  -1  12  -7 13998.2 636.133  21
  -1  12  -7 12541.9 613.604   9
  -1  12  -7 13542.9 635.312   8
  -1  12  -8 5378.61 344.061  23
  -1  12  -8 4468.31 330.407   9
  -1  12  -8 5556.82 359.524   8
  -1  12  -8 5124.65 356.316  21
  -1  12  -8 4565.30 271.497  22
  -1  12  -9 1279.38 180.485   8
  -1  12  -9 1124.35 170.973   9
  -1  12  -9 1146.61 175.137  23
  -1  12  -9 1088.29 179.733  21
  -1  12 -10 16975.3 683.806  23
  -1  12 -10 15815.0 655.300   8
  -1  12 -10 16237.4 655.935   9
  -1  12 -11 2164.39 213.332  23
  -1  12 -11 2055.39 193.231   9
  -1  12 -11 1757.68 187.847   8
  -1  12 -12 525.407 118.082  23
  -1  12 -12 600.119 115.126   9
  -1  12 -13 7395.84 382.189  21
  -1  12 -13 7384.88 380.637  23
  -1  11  10 191.657 89.1677  29
  -1  11  10 165.287 81.3146  19
  -1  11  10 86.4722 90.0404  22
  -1  11   9 10061.2 482.050  29
  -1  11   9 10516.6 479.949  19
  -1  11   9 10318.1 473.817  22
  -1  11   8 2847.82 251.574  29
  -1  11   8 3324.01 262.128  19
  -1  11   8 3206.48 260.197  22
  -1  11   7 12152.7 571.067  29
  -1  11   7 13136.7 583.308  19
  -1  11   6 1229.21 196.265  19
  -1  11   6 1424.89 164.931   8
  -1  11   6 1149.40 176.253  29
  -1  11   6 1197.75 189.646  22
  -1  11   6 1244.01 160.128   9
  -1  11   5-35.8480 105.700   8
  -1  11   5 67.9679 113.761  22
  -1  11   5 17.7088 96.2808   9
  -1  11   5 62.2976 100.611  29
  -1  11   4 25650.8 1042.46  19
  -1  11   4 27548.8 1064.07  22
  -1  11   4 30005.8 1037.12   8
  -1  11   4 27645.0 1013.15   9
  -1  11   4 28273.0 1023.19  29
  -1  11   3 1972.94 239.519  19
  -1  11   3 2061.51 257.408  22
  -1  11   3 1899.09 216.532  29
  -1  11   3 1996.46 240.044   8
  -1  11   3 1215.50 200.691   9
  -1  11   2 11802.0 558.099  29
  -1  11   2 11474.3 592.329   9
  -1  11   2 11521.1 603.176   8
  -1  11   2 10989.4 599.879  19
  -1  11   1 50.7096 115.875  19
  -1  11   1 260.352 121.433   8
  -1  11   1 118.117 105.509  29
  -1  11   1 163.498 139.496  23
  -1  11   1 153.835 121.954   9
  -1  11   0 6100.66 420.467  19
  -1  11   0 6109.62 443.125  22
  -1  11   0 5917.20 432.550   9
  -1  11   0 7112.15 472.445   8
  -1  11   0 6554.96 379.840  29
  -1  11  -1 25366.8 981.087  19
  -1  11  -1 23466.8 891.177  29
  -1  11  -1 24664.2 1026.84  22
  -1  11  -1 26532.3 1009.05  21
  -1  11  -1 24697.1 1040.66   8
  -1  11  -1 25739.9 1049.51   9
  -1  11  -2 2563.55 264.339  19
  -1  11  -2 2155.23 283.921   8
  -1  11  -2 2463.32 218.045  29
  -1  11  -2 2517.82 272.903  21
  -1  11  -2 2072.34 282.594  22
  -1  11  -2 1939.86 273.569   9
  -1  11  -3 26129.9 1098.49   8
  -1  11  -3 26815.2 1103.39   9
  -1  11  -3 26301.8 982.757  19
  -1  11  -3 25390.6 1066.15  22
  -1  11  -3 26775.9 1040.28  21
  -1  11  -4 2397.16 302.659   8
  -1  11  -4 2310.58 230.881  19
  -1  11  -4 2535.92 277.870  21
  -1  11  -4 2702.34 292.603  22
  -1  11  -4 2470.28 306.146   9
  -1  11  -5 16010.2 663.995  19
  -1  11  -5 17719.4 787.507  21
  -1  11  -5 16071.6 759.488  22
  -1  11  -5 16024.6 739.864  23
  -1  11  -6 6986.21 370.266  19
  -1  11  -6 6733.63 440.554  22
  -1  11  -6 6905.13 460.549  21
  -1  11  -6 7096.69 446.238  23
  -1  11  -7 2578.37 273.532  23
  -1  11  -7 2715.72 290.388  21
  -1  11  -7 2413.00 263.903  22
  -1  11  -7 2466.52 293.131   8
  -1  11  -7 3351.93 317.996   9
  -1  11  -8 19170.6 812.752  23
  -1  11  -8 18535.8 829.291   9
  -1  11  -8 20283.6 864.372   8
  -1  11  -8 18060.2 759.535  22
  -1  11  -8 18803.1 840.034  21
  -1  11  -9-75.5022 114.961   8
  -1  11  -9-24.6105 110.050   9
  -1  11  -9-25.8347 127.464  21
  -1  11  -9-17.9736 99.1464  22
  -1  11  -9 71.6114 99.5366  23
  -1  11 -10 6811.23 432.179  23
  -1  11 -10 7400.67 442.543   9
  -1  11 -10 6109.73 416.066   8
  -1  11 -11 4068.18 329.365  23
  -1  11 -11 3537.56 298.880   8
  -1  11 -11 3378.24 288.495   9
  -1  11 -11 3399.16 242.378  16
  -1  11 -12 6646.72 425.250  23
  -1  11 -12 7119.40 405.487   8
  -1  11 -12 7462.58 413.068   9
  -1  11 -12 6542.92 352.837  16
  -1  11 -13 766.349 125.224  16
  -1  11 -13 550.616 136.099   8
  -1  11 -13 878.923 142.047   9
  -1  11 -13 1026.35 177.738  21
  -1  11 -13 642.454 151.605  23
  -1  11 -14 126.430 90.8551  16
  -1  11 -14 132.837 88.4720   9
  -1  11 -14 42.4602 94.9521  23
  -1  11 -14-21.2524 101.059  21
  -1  11 -15 5488.71 360.838  23
  -1  11 -15 5204.20 310.498  16
  -1  11 -15 5637.72 358.008  21
  -1  11 -16 726.751 143.442  23
  -1  11 -16 530.738 107.527  16
  -1  11 -16 465.456 115.814  21
  -1  11 -17 16070.7 636.295  23
  -1  11 -17 15455.8 588.130  16
  -1  11 -17 16507.0 620.899  21
  -1  11 -18 950.457 133.485  23
  -1  11 -18 782.773 114.702  21
  -1  11 -18 618.549 100.106  16
  -1  10  13 6368.27 354.765  29
  -1  10  13 6651.02 336.650  19
  -1  10  12 248.563 99.0126  22
  -1  10  12 125.632 95.0120  19
  -1  10  11 12708.0 566.618  22
  -1  10  11 13321.1 583.224  19
  -1  10  10 4930.37 338.928  22
  -1  10  10 4486.82 327.658  19
  -1  10   9 30346.9 1137.80  29
  -1  10   9 30777.7 1115.82  22
  -1  10   9 31229.7 1125.45  19
  -1  10   8 2667.50 276.221  29
  -1  10   8 2108.45 246.990  19
  -1  10   8 2658.00 277.261  22
  -1  10   7 528.745 127.621   8
  -1  10   7 652.163 172.474  29
  -1  10   7 403.707 149.350  19
  -1  10   7 562.335 167.328  22
  -1  10   7 447.881 119.985   9
  -1  10   6 20257.3 865.513  29
  -1  10   6 19548.2 803.198   8
  -1  10   6 19357.9 799.537   9
  -1  10   6 19124.4 852.780  19
  -1  10   6 19827.3 870.964  22
  -1  10   5 1123.11 187.914   9
  -1  10   5 719.428 174.388  29
  -1  10   5 949.089 173.012   8
  -1  10   5 972.032 219.488  22
  -1  10   4 18670.8 822.707   8
  -1  10   4 17829.3 804.199   9
  -1  10   4 17528.1 795.858  29
  -1  10   4 18790.6 857.566  22
  -1  10   3 2222.05 286.696  19
  -1  10   3 2095.10 244.690  29
  -1  10   3 2141.26 267.626   8
  -1  10   3 2093.95 256.081  23
  -1  10   3 1756.42 244.872   9
  -1  10   3 2290.30 290.448  22
  -1  10   2 18262.9 866.541   8
  -1  10   2 19872.7 1573.69   1
  -1  10   2 19754.9 882.414   9
  -1  10   2 19502.1 824.856  29
  -1  10   2 19706.5 896.998  19
  -1  10   1 8231.57 511.412  21
  -1  10   1 9007.38 564.764   8
  -1  10   1 7823.47 993.541   1
  -1  10   1 8972.59 555.757   9
  -1  10   1 7631.45 462.135  29
  -1  10   1 8642.01 541.773  19
  -1  10   0 42283.1 1519.71  19
  -1  10   0 37623.2 2408.63   6
  -1  10   0 42537.2 1575.25   8
  -1  10   0 44049.3 2562.83   1
  -1  10   0 43498.1 1577.17   9
  -1  10   0 43587.5 1447.72  29
  -1  10   0 44483.8 1521.97  21
  -1  10   0 43549.5 1568.66  22
  -1  10  -1 1289.30 209.030  19
  -1  10  -1 1350.62 455.199   6
  -1  10  -1 1157.19 228.824   8
  -1  10  -1 2038.96 567.725   1
  -1  10  -1 1070.84 224.665   9
  -1  10  -1 1523.50 202.816  29
  -1  10  -1 1187.45 205.441  21
  -1  10  -1 1141.34 221.408  22
  -1  10  -2 9665.52 606.335  22
  -1  10  -2 10670.1 593.248  21
  -1  10  -2 10892.2 582.615  19
  -1  10  -2 11412.3 662.938   9
  -1  10  -2 10848.1 659.161   8
   1 -10   2 9817.54 1013.15  33
  -1  10  -2 10547.6 1209.71   6
  -1  10  -2 10595.9 521.949  29
  -1  10  -3 32033.8 1255.61  22
  -1  10  -3 31926.7 1212.01  21
  -1  10  -3 33027.2 1180.50  19
  -1  10  -3 30364.6 2149.41   6
  -1  10  -3 32082.7 1297.33   9
  -1  10  -3 31065.1 1300.02   8
  -1  10  -3 30603.9 2172.13   1
  -1  10  -3 31974.5 1101.40  29
   1 -10   3 29961.2 1842.75  33
  -1  10  -4 24713.6 1015.27  21
  -1  10  -4 23286.0 1027.51  22
  -1  10  -4 24972.0 1100.78   8
  -1  10  -4 25541.7 1005.03  23
  -1  10  -4 23348.5 1860.21   1
   1 -10   4 22793.8 1566.35  33
  -1  10  -4 25327.3 960.941  19
  -1  10  -5 33355.9 1232.78  21
  -1  10  -5 30948.1 1226.01  22
  -1  10  -5 27503.2 2052.39   1
  -1  10  -5 31932.8 1193.06  23
   1 -10   5 32573.0 1902.98  33
  -1  10  -5 31807.2 1125.56  19
  -1  10  -6 17237.4 808.253  22
  -1  10  -6 18389.7 843.786  21
  -1  10  -6 17563.7 721.193  19
  -1  10  -6 18331.5 872.540   9
  -1  10  -6 18933.6 817.466  23
   1 -10   6 20162.2 1414.24  33
  -1  10  -6 19973.3 1636.55   1
  -1  10  -6 17202.7 861.044   8
  -1  10  -6 16649.4 1498.69   6
  -1  10  -7 1912.32 521.029   6
  -1  10  -7 2050.76 290.598   9
  -1  10  -7 2190.96 273.901  21
  -1  10  -7 2139.25 256.100  22
  -1  10  -7 2316.80 301.282   8
  -1  10  -7 2291.82 262.756  23
   1 -10   7 2100.81 430.500  33
  -1  10  -7 1543.46 482.826   1
  -1  10  -8 38485.0 1346.59  23
  -1  10  -8 38215.9 1383.53   9
  -1  10  -8 34228.8 1271.93  22
  -1  10  -8 37631.5 1372.40  21
  -1  10  -8 36401.9 1375.25   8
  -1  10  -8 37052.0 1205.63  16
   1 -10   8 32606.9 1964.98  33
  -1  10  -8 36596.2 2244.67   1
  -1  10  -9 2768.94 297.533   9
  -1  10  -9 2178.22 241.885  22
  -1  10  -9 2373.56 229.277  16
  -1  10  -9 2023.13 252.055  23
  -1  10  -9 2401.50 284.549   8
  -1  10 -10 237.682 123.687   9
  -1  10 -10 638.098 144.718  22
  -1  10 -10 701.732 167.346   8
  -1  10 -10 387.003 123.648  16
  -1  10 -10 527.291 155.922  23
  -1  10 -11 34673.1 1225.77  16
  -1  10 -11 34549.5 1285.57  23
  -1  10 -11 35890.5 1286.74   8
  -1  10 -11 36337.5 1280.14   9
  -1  10 -12 1428.61 198.285   9
  -1  10 -12 1338.89 229.825  21
  -1  10 -12 1137.92 194.398  16
  -1  10 -12 1668.72 234.506  23
  -1  10 -12 1624.45 217.257   8
  -1  10 -13 39029.8 1427.89  21
  -1  10 -13 37740.3 1352.49  16
  -1  10 -13 39512.7 1323.92   9
  -1  10 -13 40134.9 1335.73   8
  -1  10 -13 40107.2 1405.98  23
  -1  10 -14 2006.53 259.376  21
  -1  10 -14 2137.22 242.210  16
  -1  10 -14 1941.73 200.162   8
  -1  10 -14 1875.43 200.967   9
  -1  10 -14 2011.41 249.212  23
  -1  10 -15 9125.42 509.550  21
  -1  10 -15 8569.44 474.813  16
  -1  10 -15 7853.50 395.150   8
  -1  10 -15 7765.99 393.401   9
  -1  10 -15 8845.43 504.225  23
  -1  10 -16 168.525 112.323  23
  -1  10 -16 155.494 105.701  21
  -1  10 -16 187.069 100.799  16
  -1  10 -17 3590.48 302.781  23
  -1  10 -17 3804.87 292.015  21
  -1  10 -17 4082.34 297.059  16
  -1  10 -18 891.658 153.120  23
  -1  10 -18 891.248 142.284  21
  -1  10 -18 1053.14 154.538  16
  -1  10 -19 369.599 116.416  23
  -1  10 -19 315.743 95.8644  21
  -1  10 -19 220.093 99.7047  16
  -1  10 -20 15903.3 603.202  23
  -1  10 -20 15102.3 560.171  21
  -1  10 -20 15282.9 590.673  16
  -1   9  16 1407.21 127.911  19
  -1   9  16 1516.47 164.800  29
  -1   9  16 1431.50 141.096  27
  -1   9  15 29263.5 963.535  19
  -1   9  15 29898.3 1022.82  29
  -1   9  15 30062.1 948.997  27
  -1   9  14 3610.64 239.906  27
  -1   9  14 3517.78 240.741  22
  -1   9  14 3120.81 245.446  19
  -1   9  13 23675.7 850.131  27
  -1   9  13 26081.5 962.198  29
  -1   9  13 24721.7 891.536  22
  -1   9  13 25276.3 916.546  19
  -1   9  12 910.120 142.710  27
  -1   9  12 872.473 173.048  29
  -1   9  12 740.730 159.887  22
  -1   9  12 809.714 158.718  19
  -1   9  11 7840.06 457.488  22
  -1   9  11 7602.65 401.003  27
  -1   9  11 8057.50 462.618  19
  -1   9  10 266.245 149.723  22
  -1   9  10 185.950 102.183  27
  -1   9  10-24.3110 106.354  19
  -1   9   9 3135.01 303.708  19
  -1   9   9 3572.56 328.295  22
  -1   9   8 13161.6 682.745  22
  -1   9   8 12250.7 679.483  29
  -1   9   8 14183.4 687.876  19
  -1   9   7 1780.55 257.193  19
  -1   9   7 1640.97 206.373   9
   1  -9  -7 1139.16 388.238  31
  -1   9   7 1260.11 191.742   8
  -1   9   7 1665.02 248.458  29
  -1   9   7 1689.29 246.381  22
  -1   9   6 23347.9 988.539  19
  -1   9   6 23548.0 936.127   9
  -1   9   6 22201.8 1558.17   1
   1  -9  -6 19566.9 1513.49  31
  -1   9   6 24113.4 951.377   8
  -1   9   6 22853.3 974.972  29
  -1   9   6 22546.2 982.038  22
  -1   9   5 410.040 159.412  22
  -1   9   5 293.710 159.860  19
  -1   9   5 426.528 243.654   6
  -1   9   5 428.944 282.906   1
   1  -9  -5 106.530 222.232  31
  -1   9   5 156.494 139.904   8
  -1   9   5 270.310 135.933  29
  -1   9   5 359.259 139.717   9
  -1   9   4 9931.86 581.539  22
  -1   9   4 9394.48 552.461   9
  -1   9   4 9982.22 1057.14   6
  -1   9   4 10265.4 1083.54   1
   1  -9  -4 7521.31 916.282  31
  -1   9   4 9395.41 555.704   8
  -1   9   4 8936.17 541.229  23
  -1   9   4 9209.79 536.062  29
  -1   9   3 1881.62 241.629  21
  -1   9   3 1937.22 258.541  22
  -1   9   3 1671.10 258.141  19
  -1   9   3 1055.47 381.983   6
  -1   9   3 3182.68 652.098   1
  -1   9   3 1945.98 244.519  29
   1  -9  -3 2380.60 526.577  31
  -1   9   3 2156.08 267.769   9
  -1   9   3 2110.63 272.725   8
  -1   9   2 22046.0 918.854  21
  -1   9   2 22747.7 972.909  22
  -1   9   2 21394.5 966.977  19
  -1   9   2 21480.2 1650.92   6
  -1   9   2 22593.7 1702.72   1
  -1   9   2 21723.9 893.338  29
   1  -9  -2 21576.4 1532.39  31
  -1   9   2 22889.1 973.237   9
  -1   9   2 21546.9 966.189   8
  -1   9   1 1072.60 190.547  21
  -1   9   1 1206.40 225.915  19
  -1   9   1 1290.18 225.054   9
  -1   9   1 484.562 177.349  10
  -1   9   1 1646.17 501.528   6
  -1   9   1 1401.12 475.696   1
   1  -9  -1 910.784 340.579  31
  -1   9   1 784.264 199.906   8
  -1   9   1 1006.01 178.788  29
  -1   9   0 16040.0 687.402  29
  -1   9   0 14458.5 771.638   9
  -1   9   0 15581.9 723.706  21
  -1   9   0 14164.2 740.689  22
  -1   9   0 14134.4 726.450  19
  -1   9   0 16483.3 1479.60   1
  -1   9   0 15778.4 814.794  10
  -1   9   0 14851.3 782.917   8
  -1   9   0 15082.3 1425.67   6
  -1   9  -1 25798.0 1113.36   8
  -1   9  -1 24213.0 1005.51  19
  -1   9  -1 27663.3 1980.85   6
  -1   9  -1 24454.0 936.047  29
  -1   9  -1 25578.8 1056.84  22
  -1   9  -1 25472.5 1010.34  21
   1  -9   1 23024.8 1437.34  12
  -1   9  -1 25510.5 1100.17   9
  -1   9  -2 902.764 196.997  22
  -1   9  -2 964.381 184.568  21
  -1   9  -2 977.512 186.755  19
  -1   9  -2 691.086 387.229   6
  -1   9  -2 1008.03 235.449   9
  -1   9  -2 720.452 192.328  28
  -1   9  -2 870.408 158.001  29
  -1   9  -2 583.075 182.198   8
  -1   9  -3 76972.0 2536.82   8
  -1   9  -3 75921.1 2367.03  23
  -1   9  -3 78085.4 2401.19  21
  -1   9  -3 76584.2 2431.58  22
  -1   9  -3 73323.2 2339.23  19
  -1   9  -3 78472.4 3756.95   6
  -1   9  -3 76909.5 2275.93  29
  -1   9  -3 77356.0 2404.26  28
  -1   9  -3 79749.4 3790.26   1
  -1   9  -3 78275.3 2527.39   9
  -1   9  -3 81844.1 2615.14  10
  -1   9  -4 275.724 340.185   1
   1  -9   4 94.5311 197.248  33
  -1   9  -4 229.666 141.862  22
  -1   9  -4 259.365 125.908  21
  -1   9  -4 375.833 132.227  19
  -1   9  -4 371.234 104.546  29
  -1   9  -4 468.615 180.089  28
  -1   9  -4 343.400 133.591  23
  -1   9  -4 187.143 178.124  10
  -1   9  -5 2676.20 650.657   1
  -1   9  -5 2217.95 223.835  15
  -1   9  -5 2438.50 257.600  23
  -1   9  -5 1993.98 248.417  21
  -1   9  -5 2416.11 287.120  22
  -1   9  -5 1896.78 216.031  19
  -1   9  -5 2308.09 322.355  10
   1  -9   5 1313.85 375.347  33
  -1   9  -5 2493.72 290.319  28
  -1   9  -6 24516.1 1873.97   1
  -1   9  -6 26307.9 951.510  16
   1  -9   6 27486.8 1673.60  33
  -1   9  -6 28959.8 1169.86   8
  -1   9  -6 27280.7 1142.58   9
  -1   9  -6 26893.6 1057.16  23
  -1   9  -6 28607.5 1098.92  22
  -1   9  -6 28716.4 1102.80  21
  -1   9  -6 27578.5 991.574  19
  -1   9  -6 28013.5 1112.53  28
  -1   9  -6 28531.5 1183.85  10
  -1   9  -6 27495.7 1934.81   6
  -1   9  -7 6697.27 428.158  23
  -1   9  -7 6031.73 428.029  21
  -1   9  -7 5845.71 408.437  22
  -1   9  -7 4742.92 786.049   6
  -1   9  -7 5915.50 454.719   9
   1  -9   7 5616.87 740.042  33
  -1   9  -7 6157.80 889.287   1
  -1   9  -7 5364.56 345.087  16
  -1   9  -7 4846.77 420.960   8
  -1   9  -7 6738.55 492.414  10
  -1   9  -8 389.661 149.543  21
  -1   9  -8 466.722 146.435  22
  -1   9  -8 361.518 275.476   6
  -1   9  -8 615.967 184.251  10
  -1   9  -8 468.194 166.379   9
   1  -9   8 281.427 214.574  33
  -1   9  -8 427.843 130.762  16
  -1   9  -8 359.092 155.794   8
  -1   9  -8 584.695 162.926  23
  -1   9  -9 32642.2 1179.74  22
  -1   9  -9 35822.7 2125.64   6
  -1   9  -9 32559.4 1259.45   9
   1  -9   9 33718.5 1903.86  33
  -1   9  -9 35974.9 2144.56   1
  -1   9  -9 32428.2 1179.18  16
  -1   9  -9 34959.1 1293.56   8
  -1   9  -9 34320.7 1247.12  23
  -1   9 -10 12898.2 589.602  22
  -1   9 -10 11096.6 1119.81   6
  -1   9 -10 12808.9 662.030   9
   1  -9  10 14415.5 1169.39  33
  -1   9 -10 12538.6 1217.14   1
  -1   9 -10 13916.9 653.507  16
  -1   9 -10 12634.6 665.112   8
  -1   9 -10 12345.5 645.260  23
  -1   9 -11 42609.5 1463.57  23
  -1   9 -11 37770.9 1462.17  21
  -1   9 -11 38367.7 2192.37   6
  -1   9 -11 39675.6 1424.49   9
   1  -9  11 38508.2 2114.67  33
  -1   9 -11 39393.4 2225.00   1
  -1   9 -11 43649.1 1464.68   8
  -1   9 -11 42387.3 1452.08  16
   1  -9  11 44586.3 2375.65  11
  -1   9 -12 19239.4 873.241  21
  -1   9 -12 16843.4 1323.52   6
  -1   9 -12 18472.1 797.120   9
  -1   9 -12 18876.9 807.607   8
   1  -9  12 16136.0 1288.67  33
  -1   9 -12 18930.9 838.793  23
  -1   9 -12 18512.7 838.619  16
   1  -9  12 18299.3 1475.90  11
  -1   9 -13 661.734 173.301  21
  -1   9 -13 419.654 119.691  20
  -1   9 -13 525.117 146.185   9
  -1   9 -13 291.673 118.947   8
   1  -9  13 1071.24 301.397  33
  -1   9 -13 500.129 162.233  23
  -1   9 -13 452.539 171.330  16
   1  -9  13 462.774 264.506  11
  -1   9 -14 4872.59 335.896   8
  -1   9 -14 5244.04 340.307   9
  -1   9 -14 4813.21 386.974  23
  -1   9 -14 4741.90 375.309  16
  -1   9 -14 4425.59 386.569  21
   1  -9  14 4439.79 724.748  11
  -1   9 -14 4604.51 310.771  20
  -1   9 -15 26292.1 1071.61  21
  -1   9 -15 27055.6 1077.57  23
  -1   9 -15 25970.5 951.336  20
  -1   9 -15 26444.9 948.813  17
  -1   9 -15 26364.6 1042.68  16
  -1   9 -16 2254.51 261.272  21
  -1   9 -16 2063.59 251.700  23
  -1   9 -16 1992.85 210.172  20
  -1   9 -16 2557.55 226.143  17
  -1   9 -16 2811.28 278.778  16
  -1   9 -17 973.848 167.674  21
  -1   9 -17 1079.77 196.558  23
  -1   9 -17 1045.56 158.732  20
  -1   9 -17 1076.54 153.829  17
  -1   9 -17 798.914 167.357  16
  -1   9 -18 21163.9 823.824  21
  -1   9 -18 20351.9 845.454  23
  -1   9 -18 19638.0 759.696  20
  -1   9 -18 19254.0 743.705  17
  -1   9 -18 19477.3 813.041  16
  -1   9 -19 1181.70 183.153  23
  -1   9 -19 1523.58 167.367  17
  -1   9 -19 980.849 147.338  20
  -1   9 -19 1461.14 182.690  21
  -1   9 -20 30270.1 1064.92  23
  -1   9 -20 30871.9 996.642  17
  -1   9 -20 29798.8 990.618  20
  -1   9 -20 30549.9 1026.00  21
  -1   9 -21 2835.99 204.432  21
  -1   9 -21 3090.44 236.071  23
  -1   9 -21 2770.02 194.762  20
  -1   9 -21 2849.85 205.690  17
  -1   9 -21 2957.13 234.344  16
  -1   9 -22 111.985 59.6977  21
  -1   9 -22 93.5421 70.5214  23
  -1   9 -22 30.7345 64.8281  17
  -1   9 -22 64.2344 57.4421  20
  -1   9 -22 236.495 86.0714  16
  -1   8  19 43.2988 62.2386  27
  -1   8  19 89.3615 69.8857  29
  -1   8  18 2684.38 205.708  27
  -1   8  18 3075.66 225.135  29
  -1   8  17 40479.3 1283.15  27
  -1   8  17 40607.3 1309.28  29
  -1   8  16 20292.7 742.022  19
  -1   8  16 20674.0 778.222  27
  -1   8  16 21468.0 819.091  29
  -1   8  15 12869.8 565.967  19
  -1   8  15 13304.7 582.803  27
  -1   8  15 13001.2 614.563  29
  -1   8  14 4597.06 328.068  27
  -1   8  14 5169.66 371.891  29
  -1   8  14 4985.14 340.168  19
  -1   8  14 5312.38 333.927  22
  -1   8  13 5112.94 349.251  27
  -1   8  13 5730.56 405.370  29
  -1   8  13 6022.93 386.930  19
  -1   8  13 5265.58 366.042  22
  -1   8  12 11245.1 561.324  27
  -1   8  12 11843.2 589.355  22
  -1   8  12 10977.4 578.740  19
  -1   8  11 15176.0 714.430  19
  -1   8  11 14954.1 668.249  27
   1  -8 -11 15408.1 1271.46  31
  -1   8  11 15734.9 753.794  29
  -1   8  11 15434.5 715.291  22
  -1   8  10 8337.98 508.299  19
  -1   8  10 9492.92 496.304  27
  -1   8  10 9630.29 543.924  22
   1  -8 -10 7530.32 894.518  31
  -1   8   9 105.275 120.220  19
   1  -8  -9-102.068 212.803  31
  -1   8   9 41.1813 90.0509  27
  -1   8   9-54.2830 118.700  22
  -1   8   8 26997.0 1057.46  19
   1  -8  -8 25916.0 1710.30  31
  -1   8   8 26287.7 968.258  27
  -1   8   8 25668.0 1595.27   1
  -1   8   8 25167.2 1043.31  22
   1  -8  -7 3359.62 597.858  31
  -1   8   7 3727.25 600.666   1
  -1   8   7 2860.19 296.551  22
  -1   8   7 3070.87 307.604  19
  -1   8   7 3244.24 591.286   6
  -1   8   7 2908.56 256.582  27
  -1   8   7 3332.17 320.643  29
  -1   8   7 2998.12 280.847   8
  -1   8   7 2881.28 271.763   9
  -1   8   6 12275.0 635.633  22
  -1   8   6 11651.5 631.358  19
  -1   8   6 12426.0 1113.22   6
  -1   8   6 12592.7 1122.64   1
  -1   8   6 11570.3 599.382   8
  -1   8   6 11268.0 615.973  29
  -1   8   6 11932.5 603.672   9
   1  -8  -6 11262.3 1103.81  31
  -1   8   5 2616.48 283.219  23
  -1   8   5 3578.61 334.220  22
  -1   8   5 3305.57 321.735  19
  -1   8   5 3167.58 569.744   6
  -1   8   5 3698.35 633.602   1
   1  -8  -5 3046.66 566.335  31
  -1   8   5 3031.40 298.370  29
  -1   8   5 3458.36 312.129   8
  -1   8   5 3738.49 320.156   9
  -1   8   4 25.9463 116.060   9
  -1   8   4 211.789 148.134  10
  -1   8   4 52.8686 118.241   8
  -1   8   4 335.455 132.206  29
  -1   8   4-106.756 263.374   1
   1  -8  -4 101.905 212.485  31
  -1   8   4 131.582 115.128  22
  -1   8   4 133.903 112.096  21
  -1   8   4 106.192 140.058   6
  -1   8   3 21476.5 869.707  21
  -1   8   3 21154.6 899.315  22
  -1   8   3 19813.8 896.105   9
  -1   8   3 18272.3 1465.98   6
  -1   8   3 19138.0 1522.04   1
  -1   8   3 21724.5 925.421  10
  -1   8   3 22106.5 873.519  29
   1  -8  -3 21202.7 1541.03  31
  -1   8   3 22712.4 942.308   8
  -1   8   2 306.731 137.116  22
  -1   8   2 374.416 131.706  21
  -1   8   2 255.944 140.509  19
  -1   8   2 256.473 155.114  10
  -1   8   2 167.140 144.810   9
  -1   8   2 341.485 318.490   6
  -1   8   2 457.581 369.566   1
  -1   8   2 321.749 131.363  29
  -1   8   2 255.777 152.407   8
   1  -8  -2 490.756 289.498  31
  -1   8   1 33452.7 1300.52   8
  -1   8   1 33209.8 1170.48  29
  -1   8   1 32981.2 2101.85   1
  -1   8   1 33909.7 1206.00  21
  -1   8   1 34830.0 1273.05  19
  -1   8   1 38762.1 2246.11   6
  -1   8   1 33676.9 1295.24  10
  -1   8   1 34209.7 1297.17   9
   1  -8  -1 31511.9 1833.35  31
   1  -8   0 390.165 218.785  31
  -1   8   0 488.532 341.958   1
  -1   8   0 558.703 144.805  19
  -1   8   0 878.205 228.893  10
  -1   8   0 506.448 160.265   9
  -1   8   0 851.411 321.115   6
  -1   8   0 713.487 143.490  29
  -1   8   0 456.743 163.777   8
  -1   8   0 569.779 137.881  21
  -1   8  -1 43110.4 1549.47   8
  -1   8  -1 40635.9 1346.71  29
  -1   8  -1 42810.4 1419.29  28
  -1   8  -1 37920.6 1375.57  23
  -1   8  -1 42762.4 1456.14  22
  -1   8  -1 42912.5 1421.14  21
  -1   8  -1 41140.9 1428.46  19
  -1   8  -1 44781.5 2529.26   6
  -1   8  -1 44041.4 1548.45   9
   1  -8   1 39640.0 1914.42  31
  -1   8  -2 174.440 101.615  29
  -1   8  -2 62.8293 131.026   9
  -1   8  -2 32.1181 137.265   8
  -1   8  -2 46.2153 121.915  28
  -1   8  -2 128.172 95.5667  23
  -1   8  -2 44.2591 98.9975  21
  -1   8  -2 99.6092 127.208  22
  -1   8  -2 157.204 118.487  19
  -1   8  -2 643.400 379.426   1
  -1   8  -2 128.183 169.049   6
   1  -8   2 336.316 177.412  12
  -1   8  -3 10972.8 511.049  29
  -1   8  -3 12520.0 608.835  28
  -1   8  -3 11871.0 682.730   8
  -1   8  -3 10171.3 1159.90   1
  -1   8  -3 12081.3 614.763  22
  -1   8  -3 10963.7 573.784  21
  -1   8  -3 11647.5 568.324  19
  -1   8  -3 11849.7 577.971  23
  -1   8  -3 13392.7 748.564  10
  -1   8  -3 13136.5 696.427   9
   1  -8   3 11103.4 877.657  12
  -1   8  -4 29842.7 1083.44  23
  -1   8  -4 30250.0 1108.00  21
  -1   8  -4 29770.0 1134.10  22
  -1   8  -4 29199.5 1056.60  19
  -1   8  -4 30535.4 1123.47  28
  -1   8  -4 27180.8 1939.46   1
   1  -8   4 28743.5 1499.56  12
  -1   8  -4 31807.1 1256.56  10
   1  -8   5 1989.73 412.841  33
  -1   8  -5 1891.19 240.136  28
  -1   8  -5 2024.76 274.545   8
  -1   8  -5 2121.57 208.834  15
  -1   8  -5 2039.72 195.239  16
  -1   8  -5 2342.94 294.597  10
  -1   8  -5 2242.49 280.740   9
  -1   8  -5 2328.39 240.157  23
  -1   8  -5 2216.48 255.625  22
  -1   8  -5 2323.69 253.277  21
  -1   8  -5 2565.07 226.674  19
  -1   8  -5 2416.80 554.799   1
  -1   8  -5 1324.28 438.326   6
   1  -8   5 2574.66 396.734  12
  -1   8  -6 13928.7 1295.47   1
  -1   8  -6 14529.7 614.511  15
  -1   8  -6 13154.3 585.604  16
   1  -8   6 14241.3 1102.38  33
  -1   8  -6 14100.9 722.569   8
  -1   8  -6 14563.6 728.877   9
  -1   8  -6 13635.7 638.419  23
  -1   8  -6 13637.8 666.245  22
  -1   8  -6 14632.8 679.528  21
  -1   8  -6 14860.2 604.874  19
  -1   8  -6 13991.5 682.635  28
   1  -8   6 13666.5 956.500  12
  -1   8  -6 14205.4 732.144  10
  -1   8  -6 14359.0 1306.00   6
  -1   8  -7 8187.14 524.821   8
  -1   8  -7 8385.11 442.394  16
  -1   8  -7 7569.29 427.002  15
   1  -8   7 8849.29 853.833  33
  -1   8  -7 7526.86 451.629  23
  -1   8  -7 8334.04 489.892  21
  -1   8  -7 7876.51 459.926  22
  -1   8  -7 8250.09 965.355   6
  -1   8  -7 7720.60 934.299   1
  -1   8  -7 8471.52 509.253  28
  -1   8  -7 9391.60 542.041   9
  -1   8  -7 9149.02 541.448  10
   1  -8   7 6943.43 664.235  12
  -1   8  -8 23133.2 957.862   8
  -1   8  -8 22352.6 866.898  16
   1  -8   8 25142.9 1498.16  33
  -1   8  -8 22298.2 893.789  23
  -1   8  -8 21455.5 860.311  22
  -1   8  -8 21679.3 1602.13   1
  -1   8  -8 21717.5 937.434  28
  -1   8  -8 22559.8 946.601   9
  -1   8  -8 24958.1 1683.71   6
  -1   8  -8 21445.6 935.164  10
  -1   8  -9 3961.75 341.891   8
  -1   8  -9 4033.73 321.323  16
  -1   8  -9 4364.34 694.832   1
  -1   8  -9 3899.57 320.217  23
  -1   8  -9 3915.77 295.400  22
  -1   8  -9 3898.16 269.582  20
  -1   8  -9 3731.99 329.591   9
   1  -8   9 3573.59 566.006  33
  -1   8  -9 3914.23 631.768   6
  -1   8  -9 3853.28 341.719  10
  -1   8 -10 3493.18 308.280  23
  -1   8 -10 4046.02 347.520  10
  -1   8 -10 3496.51 263.660  20
  -1   8 -10 4345.96 345.974   9
   1  -8  10 4198.20 614.193  33
  -1   8 -10 4074.71 340.532  16
  -1   8 -10 3591.95 627.834   1
  -1   8 -10 3876.49 638.499   6
  -1   8 -10 3862.77 333.822   8
  -1   8 -11 2968.60 287.771  23
  -1   8 -11 2832.70 295.634  21
  -1   8 -11 3034.11 246.935  20
  -1   8 -11 3224.50 290.931   9
   1  -8  11 2935.33 525.774  33
  -1   8 -11 2937.39 304.826  16
  -1   8 -11 2361.38 499.850   1
  -1   8 -11 1856.03 452.643   6
  -1   8 -11 3497.39 302.628   8
  -1   8 -12 370.759 211.851   6
  -1   8 -12 416.638 131.529   8
  -1   8 -12 497.902 170.736  16
  -1   8 -12 187.060 213.770   1
  -1   8 -12 156.681 119.559  23
  -1   8 -12 524.398 176.230  21
  -1   8 -12 238.412 100.089  20
  -1   8 -12 215.053 103.438  17
   1  -8  12 567.558 264.722  33
   1  -8  12 428.116 299.493  11
  -1   8 -12 452.086 133.546   9
  -1   8 -13 44103.1 1566.38  21
  -1   8 -13 44473.5 1447.32   9
  -1   8 -13 42604.2 1442.62  17
   1  -8  13 43915.2 2258.13  33
  -1   8 -13 43638.4 1546.87  16
  -1   8 -13 44372.3 1458.64   8
  -1   8 -13 44125.8 2176.31   6
  -1   8 -13 41861.5 1512.69  23
  -1   8 -14 459.723 121.834   9
  -1   8 -14 512.971 152.742  17
  -1   8 -14 754.256 182.795  23
  -1   8 -14 484.713 162.788  21
  -1   8 -14 373.606 113.770   8
   1  -8  14 400.861 229.254  33
  -1   8 -14 890.394 192.847  16
  -1   8 -15 8624.95 518.422  16
  -1   8 -15 7704.52 508.768  23
   1  -8  15 8725.07 951.162  33
  -1   8 -15 8569.41 481.141  17
  -1   8 -15 7586.93 510.969  21
  -1   8 -16 18462.4 767.046  17
  -1   8 -16 17864.4 826.497  23
   1  -8  16 17964.0 1481.76  11
   1  -8  16 16703.0 1349.47  33
  -1   8 -16 16523.4 796.143  21
  -1   8 -17 643.224 151.431  17
  -1   8 -17 520.828 154.423  21
  -1   8 -17 799.565 192.685  23
  -1   8 -18 43132.8 1457.45  17
  -1   8 -18 45848.0 1514.41  21
  -1   8 -18 44231.6 1539.40  23
  -1   8 -19 1941.26 221.857  21
  -1   8 -19 1850.09 213.550  17
  -1   8 -19 2081.22 233.071  16
  -1   8 -19 1943.36 239.157  23
  -1   8 -20 2264.08 224.687  21
  -1   8 -20 2488.50 232.962  17
  -1   8 -20 2564.96 248.785  16
  -1   8 -20 2763.77 264.051  23
  -1   8 -21 28214.1 973.991  21
  -1   8 -21 29140.5 1027.35  23
  -1   8 -21 28467.9 988.469  17
  -1   8 -21 27447.0 1007.76  16
  -1   8 -22 23313.2 804.378  21
  -1   8 -22 24535.2 868.472  23
  -1   8 -22 23257.8 841.793  20
  -1   8 -22 23637.1 842.216  17
  -1   8 -22 24004.6 865.328  16
  -1   8 -23 7364.17 314.301  21
  -1   8 -23 6854.52 355.916  23
  -1   8 -23 7270.72 367.727  16
  -1   8 -23 7225.62 353.953  20
  -1   8 -23 7027.99 350.973  17
  -1   8 -24 100.359 69.0111  23
  -1   8 -24 68.0261 65.2121  17
  -1   8 -24 96.5339 66.6075  16
  -1   8 -24 116.865 61.9111  20
  -1   7  21 2328.87 175.521  27
  -1   7  21 1945.74 132.207  18
  -1   7  20 3653.77 235.266  29
  -1   7  20 3677.11 251.295  27
  -1   7  20 3766.22 213.632  18
  -1   7  19 7061.16 370.925  29
  -1   7  19 7073.84 381.755  27
  -1   7  19 6614.05 328.970  18
  -1   7  18 13634.9 583.215  29
  -1   7  18 12800.3 521.604  18
  -1   7  17 7824.85 442.711  29
  -1   7  17 7975.10 439.872  27
  -1   7  17 7490.41 385.037  18
  -1   7  16 6322.20 397.957  27
  -1   7  16 6544.73 415.241  29
  -1   7  16 5660.98 341.606  18
  -1   7  16 6476.38 363.449  19
  -1   7  15 10525.3 549.101  27
  -1   7  15 10819.4 528.414  19
  -1   7  15 10910.6 573.188  29
  -1   7  15 11071.1 506.400  18
  -1   7  14 20187.3 835.167  27
  -1   7  14 19608.1 804.314  19
  -1   7  14 20162.3 860.126  29
  -1   7  14 20642.5 770.903  18
  -1   7  13 55236.7 1742.60  27
  -1   7  13 51370.4 1641.00  18
  -1   7  13 55000.6 1789.34  29
  -1   7  13 52306.5 1717.30  19
  -1   7  13 55704.2 1723.32  22
  -1   7  12 225.486 126.260  27
  -1   7  12 138.839 93.1107  18
  -1   7  12 107.800 125.755  29
  -1   7  12 424.163 142.494  19
  -1   7  12 276.325 135.897  22
   1  -7 -12 187.253 195.277  14
  -1   7  11 169.909 132.161  22
  -1   7  11 243.273 115.036  27
  -1   7  11 287.448 104.824  18
  -1   7  11 327.337 164.988  29
  -1   7  11 409.960 142.390  19
   1  -7 -11 187.613 231.524  14
   1  -7 -11 493.996 305.614  31
   1  -7 -10 39317.7 2104.26  31
  -1   7  10 37816.5 1374.31  29
   1  -7 -10 34149.6 1996.37  14
  -1   7  10 37616.5 1332.15  22
  -1   7  10 37037.8 1320.14  19
  -1   7   9 367.740 137.164  19
  -1   7   9-74.9526 156.280   1
   1  -7  -9 383.272 282.527  31
   1  -7  -9-93.0311 229.506  14
  -1   7   9 295.249 137.657  22
  -1   7   8 47921.9 1624.68  22
  -1   7   8 48414.7 1627.93  19
  -1   7   8 47078.9 2239.54   6
  -1   7   8 49032.6 2284.20   1
   1  -7  -8 52642.3 2477.81  31
   1  -7  -8 52977.0 2445.79  14
  -1   7   7 443.809 125.194   8
   1  -7  -7 92.1505 227.638  31
  -1   7   7 254.195 250.116   1
  -1   7   7 503.212 161.272  29
  -1   7   7 450.127 140.212  22
  -1   7   7 563.538 153.713  19
  -1   7   7 589.840 260.849   6
  -1   7   7 747.360 162.387   9
   1  -7  -7 266.977 185.923  14
  -1   7   6 10687.4 552.289   8
   1  -7  -6 12792.4 1086.17  31
  -1   7   6 11679.2 1031.79   1
  -1   7   6 11034.6 570.167  29
   1  -7  -6 10418.2 927.491  14
  -1   7   6 11207.2 567.032  23
  -1   7   6 11053.3 567.995  22
  -1   7   6 10386.6 567.346  19
  -1   7   6 9770.83 937.737   6
  -1   7   6 10988.1 554.723   9
  -1   7   6 10876.7 549.306  10
   1  -7  -5 19420.1 1253.83  14
   1  -7  -5 20868.0 1425.69  31
  -1   7   5 20257.8 1416.11   1
  -1   7   5 21660.4 848.380  29
  -1   7   5 20440.7 838.635  10
  -1   7   5 18814.8 788.323  21
  -1   7   5 21253.2 847.756  22
  -1   7   5 20524.8 861.394  19
  -1   7   5 22196.9 1459.85   6
  -1   7   5 20313.3 846.597   8
  -1   7   5 20743.6 845.180   9
  -1   7   4 25404.2 999.745  10
  -1   7   4 27430.2 1005.43  22
  -1   7   4 26471.3 961.791  21
  -1   7   4 25968.2 1010.17   9
   1  -7  -4 24241.0 1389.01  14
  -1   7   4 25506.0 1644.27   1
   1  -7  -4 26876.5 1670.85  31
  -1   7   4 26009.6 973.642  29
  -1   7   4 27322.8 1028.10   8
  -1   7   4 27177.0 1675.12   6
  -1   7   3 2176.52 231.823  22
  -1   7   3 2012.51 210.636  21
  -1   7   3 2553.19 275.862   9
  -1   7   3 2634.31 517.974   6
  -1   7   3 2646.36 536.125   1
   1  -7  -3 2265.21 488.883  31
  -1   7   3 2383.07 234.189  29
  -1   7   3 2532.86 266.415  10
  -1   7   3 2242.12 258.459   8
  -1   7   2 4144.58 336.879  10
  -1   7   2 4115.71 295.680  21
  -1   7   2 3877.16 310.781  22
  -1   7   2 3932.56 338.995  19
  -1   7   2 4739.31 692.620   6
  -1   7   2 4051.82 656.107   1
   1  -7  -2 5251.44 693.972  31
  -1   7   2 4014.21 289.643  29
  -1   7   2 4158.73 350.448   9
  -1   7   2 4569.63 358.463   8
  -1   7   1 43562.2 1492.66  10
  -1   7   1 40604.0 1369.27  21
  -1   7   1 42433.0 1451.23  19
  -1   7   1 44853.8 2353.44   6
  -1   7   1 47140.0 2389.37   1
   1  -7  -1 41445.7 2069.43  31
  -1   7   1 41643.5 1352.43  29
  -1   7   1 43515.8 1493.55   9
  -1   7   1 44367.6 1507.76   8
   1  -7   0 44482.2 2064.44  31
  -1   7   0 46059.2 1602.81   8
  -1   7   0 47348.0 1534.24  19
  -1   7   0 44891.1 2413.16   6
  -1   7   0 44855.8 1465.67  23
  -1   7   0 46198.6 1477.86  21
  -1   7   0 48474.7 1618.88  10
  -1   7   0 46230.7 1594.26   9
  -1   7  -1 93564.0 2732.56  21
  -1   7  -1 98662.1 2774.95  22
  -1   7  -1 92672.1 2766.43  19
  -1   7  -1 98305.6 3979.94   6
   1  -7   1 91696.6 3314.23  31
  -1   7  -1 97673.8 2901.88   8
  -1   7  -1 93067.3 2721.39  23
  -1   7  -1 96333.2 2886.46   9
  -1   7  -2 16718.8 670.083  23
  -1   7  -2 16244.7 781.168   9
  -1   7  -2 13990.1 1301.85   6
  -1   7  -2 17654.9 1447.73   1
  -1   7  -2 18906.9 857.626  10
  -1   7  -2 15830.4 783.477   8
  -1   7  -2 16796.7 840.565   7
  -1   7  -2 15517.4 666.266  21
  -1   7  -2 16475.0 698.728  22
   1  -7   2 14726.2 947.521  31
  -1   7  -3 1911.81 207.740  21
  -1   7  -3 1949.73 217.933  22
  -1   7  -3 1954.84 274.514  10
   1  -7   3 1995.66 311.967  31
  -1   7  -3 2059.01 285.869   7
  -1   7  -3 1971.79 205.294  23
  -1   7  -3 2689.63 564.958   1
   1  -7   3 1791.53 329.859  12
  -1   7  -4 23493.7 993.790   9
  -1   7  -4 24954.0 1703.51   1
  -1   7  -4 25753.6 1055.07   7
  -1   7  -4 23833.5 1001.05   8
  -1   7  -4 23315.9 881.340  23
   1  -7   4 24558.5 1275.57  12
  -1   7  -4 25027.3 1030.78  10
  -1   7  -4 25677.7 936.287  22
  -1   7  -4 25532.3 919.709  21
  -1   7  -5 313.250 257.727   1
  -1   7  -5 373.371 116.195  21
  -1   7  -5 543.538 145.642  22
  -1   7  -5 463.113 161.150   9
  -1   7  -5 640.244 176.088  10
  -1   7  -5 416.964 291.708   6
  -1   7  -5 237.918 128.359   8
  -1   7  -5 125.813 95.1801  23
   1  -7   5 487.272 251.519  33
   1  -7   5 273.186 153.068  12
  -1   7  -6 835.251 168.354  28
  -1   7  -6 895.363 176.502   8
  -1   7  -6 908.425 377.023   1
  -1   7  -6 844.444 140.593  23
  -1   7  -6 887.992 157.678  22
  -1   7  -6 712.651 134.503  21
  -1   7  -6 721.745 171.780   9
  -1   7  -6 882.864 186.350  10
  -1   7  -6 604.988 298.025   6
   1  -7   6 706.569 247.374  33
   1  -7   6 875.464 234.711  12
  -1   7  -7 45200.6 1500.06   8
  -1   7  -7 42814.4 1453.89  28
  -1   7  -7 44871.2 1400.06  16
  -1   7  -7 46178.5 2328.71   1
  -1   7  -7 42212.3 1395.82  23
  -1   7  -7 41933.3 1396.03  22
  -1   7  -7 40564.9 1418.11  21
  -1   7  -7 43945.0 1481.22   9
  -1   7  -7 45064.8 2285.62   6
   1  -7   7 45737.1 2043.28  33
  -1   7  -7 43521.0 1482.98  10
   1  -7   7 42422.4 1829.13  12
  -1   7  -8 3072.98 294.283   8
  -1   7  -8 3149.33 287.686  28
  -1   7  -8 2887.75 261.393  16
  -1   7  -8 3507.76 617.246   1
  -1   7  -8 3222.07 261.889  23
  -1   7  -8 2755.50 238.584  22
  -1   7  -8 3156.44 287.134   9
  -1   7  -8 3310.91 556.183   6
   1  -7   8 3045.55 485.989  33
  -1   7  -8 3148.79 290.587  10
   1  -7   8 2320.15 384.596  12
  -1   7  -9 48829.7 1619.76   8
  -1   7  -9 47946.8 1635.41  28
  -1   7  -9 50380.4 1583.79  23
  -1   7  -9 49035.1 1520.45  22
  -1   7  -9 48966.9 1609.38   9
  -1   7  -9 51088.9 2420.80   6
  -1   7  -9 45049.0 2348.14   1
  -1   7  -9 52082.0 1628.74  16
   1  -7   9 49081.0 2224.85  33
   1  -7   9 47887.1 2028.80  12
  -1   7  -9 47431.5 1599.24  10
   1  -7  10 16162.2 1154.25  33
  -1   7 -10 16730.4 707.110  23
  -1   7 -10 16671.4 745.214  21
  -1   7 -10 16188.2 711.392   9
  -1   7 -10 15029.5 1188.53   6
  -1   7 -10 16966.4 1268.73   1
  -1   7 -10 15874.4 738.782  16
  -1   7 -10 16500.3 720.273   8
  -1   7 -10 16317.3 655.659  17
   1  -7  10 13153.9 950.689  12
  -1   7 -10 15675.4 707.191  10
   1  -7  11 8785.92 855.763  33
  -1   7 -11 8870.88 493.474  23
  -1   7 -11 8466.67 515.977  21
  -1   7 -11 8987.25 477.164   9
  -1   7 -11 7383.60 803.410   6
  -1   7 -11 8794.17 889.991   1
  -1   7 -11 9315.51 549.868  16
  -1   7 -11 8174.59 470.386   8
  -1   7 -11 9507.85 480.374  17
   1  -7  11 8810.77 758.340  12
  -1   7 -12 1875.81 226.184  23
  -1   7 -12 1407.00 217.901  21
  -1   7 -12 1897.73 204.686   9
  -1   7 -12 888.470 284.704   6
  -1   7 -12 1913.24 230.839  17
  -1   7 -12 1640.98 200.154   8
  -1   7 -12 1383.21 373.882   1
   1  -7  12 704.255 262.730  33
  -1   7 -12 1961.72 248.846  16
  -1   7 -13 1863.91 229.114  17
   1  -7  13 2970.09 549.480  33
  -1   7 -13 1661.26 235.426  21
  -1   7 -13 2010.92 242.758  23
  -1   7 -13 2330.58 262.333  16
  -1   7 -13 1213.26 319.893   6
  -1   7 -14 1692.47 230.614  23
  -1   7 -14 2116.24 271.502  21
   1  -7  14 1706.51 479.141  11
   1  -7  14 1369.52 389.693  33
  -1   7 -14 1842.57 231.059  17
  -1   7 -15 1656.31 229.696  23
  -1   7 -15 1332.42 220.365  21
   1  -7  15 1782.01 466.294  11
   1  -7  15 1637.64 449.572  33
  -1   7 -15 1919.02 235.104  17
  -1   7 -16 36466.1 1298.79  17
  -1   7 -16 39244.9 1382.57  23
  -1   7 -16 36269.7 1343.65  21
   1  -7  16 41767.4 2299.62  11
  -1   7 -16 35305.7 1311.80  16
   1  -7  16 32268.9 2022.79  33
  -1   7 -17 4759.66 358.609  17
  -1   7 -17 4397.70 373.839  23
  -1   7 -17 3729.40 335.052  21
   1  -7  17 4301.20 727.216  11
  -1   7 -17 4129.41 345.824  16
   1  -7  17 5002.66 759.894  33
  -1   7 -18 31554.0 1146.79  17
  -1   7 -18 30542.1 1187.59  23
  -1   7 -18 32401.9 1176.65  21
   1  -7  18 29550.4 1920.73  11
   1  -7  18 28480.5 1832.93  33
  -1   7 -18 31348.4 1166.46  16
  -1   7 -19 832.381 179.988  23
  -1   7 -19 1121.96 187.909  16
  -1   7 -19 868.922 162.858  21
  -1   7 -19 1143.56 178.912  17
  -1   7 -20 15985.0 735.049  23
  -1   7 -20 15977.8 716.505  16
  -1   7 -20 16115.6 702.544  21
  -1   7 -20 17112.3 720.889  17
  -1   7 -21 2206.71 232.558  23
  -1   7 -21 2062.06 227.467  16
  -1   7 -21 2152.45 211.867  21
  -1   7 -21 1943.79 221.257  17
  -1   7 -22 254.944 112.820  23
  -1   7 -22 247.784 103.737  16
  -1   7 -22 157.458 80.5551  21
  -1   7 -22 133.671 90.9137  17
  -1   7 -23 23350.3 834.460  23
  -1   7 -23 22125.5 820.114  16
  -1   7 -23 22366.6 760.781  21
  -1   7 -23 21778.8 820.348  17
  -1   7 -24 17847.6 679.895  17
  -1   7 -24 18990.5 680.891  23
  -1   7 -24 17557.3 667.494  16
  -1   7 -25 50840.5 1496.01  17
  -1   7 -25 51351.8 1471.96  23
  -1   7 -25 48792.5 1469.68  16
  -1   6  22 3668.87 207.239  29
  -1   6  22 3570.83 222.599  18
  -1   6  21 1485.61 147.640  29
  -1   6  21 1305.58 148.757  18
  -1   6  20 4964.19 308.828  29
  -1   6  20 5069.41 308.392  18
  -1   6  19 15325.4 600.358  24
  -1   6  19 15483.1 655.780  29
  -1   6  19 15641.2 647.668  18
  -1   6  18 24193.0 928.765  27
  -1   6  18 22618.7 830.479  24
  -1   6  18 24288.4 911.350  29
  -1   6  18 23347.9 875.818  18
  -1   6  17 24260.5 946.146  27
  -1   6  17 24006.6 899.514  18
  -1   6  17 23001.8 854.361  24
  -1   6  17 24969.9 945.386  29
  -1   6  16 2721.62 267.061  27
  -1   6  16 2562.41 241.090  18
   1  -6 -16 2596.51 501.320  31
  -1   6  16 2910.24 240.250  24
  -1   6  16 2412.01 259.470  29
  -1   6  15 11597.9 549.395  19
  -1   6  15 10658.9 577.213  27
  -1   6  15 12327.6 612.582  29
  -1   6  15 11178.9 546.872  18
  -1   6  15 11859.4 529.177  24
   1  -6 -15 10135.3 999.874  31
   1  -6 -14 487.583 257.595  14
  -1   6  14 447.587 152.887  27
  -1   6  14 471.691 131.694  18
  -1   6  14 738.940 133.909  24
   1  -6 -14 381.340 281.482  31
  -1   6  14 686.274 137.899  19
   1  -6 -13 97.0327 239.422  14
  -1   6  13 229.434 110.006  18
   1  -6 -13 283.686 278.862  31
  -1   6  13 192.989 111.431  19
  -1   6  12 30924.9 1084.36  18
  -1   6  12 30207.8 1116.55  22
  -1   6  12 31706.7 1132.61  19
   1  -6 -11 853.027 319.248  14
  -1   6  11 810.336 136.878  18
  -1   6  11 692.072 154.839  22
  -1   6  11 786.366 158.993  19
   1  -6 -10 69218.5 2968.86  31
  -1   6  10 68699.6 2055.94  18
   1  -6 -10 70440.9 3025.23  14
  -1   6  10 69871.4 2130.73  22
  -1   6  10 70392.2 2139.65  19
   1  -6  -9 14854.9 1170.05  31
  -1   6   9 16758.5 1087.60   1
  -1   6   9 15355.5 631.113  18
   1  -6  -9 16551.4 1258.96  14
  -1   6   9 16318.4 704.233  19
  -1   6   9 16326.7 700.058  22
   1  -6  -8 9535.91 898.704  31
  -1   6   8 7294.91 734.215   1
  -1   6   8 7736.20 735.970   6
   1  -6  -8 8171.81 823.786  14
  -1   6   8 7957.52 454.020  19
  -1   6   8 8605.17 456.938  22
   1  -6  -7 12042.9 992.655  31
  -1   6   7 11520.8 940.029   1
  -1   6   7 11673.6 935.250   6
   1  -6  -7 11650.2 942.802  14
  -1   6   7 11380.8 549.969  22
  -1   6   7 10895.6 549.396  19
  -1   6   6 29488.4 1088.29  19
   1  -6  -6 30697.2 1687.24  31
   1  -6  -6 31124.1 1587.96  14
  -1   6   6 33807.9 1721.23   1
  -1   6   6 31801.2 1076.17  22
  -1   6   6 28490.2 1050.54  23
  -1   6   6 35135.4 1748.21   6
  -1   6   5 2441.09 485.522   1
   1  -6  -5 2840.29 548.694  31
  -1   6   5 2115.84 442.861   6
   1  -6  -5 2521.87 388.901  14
   1  -6  -4 3452.71 533.614  31
  -1   6   4 4229.26 622.836   1
  -1   6   4 3245.60 521.211   6
   1  -6  -3 116977. 4213.68  31
  -1   6   3 118142. 4317.39   1
  -1   6   3 125778. 4371.17   6
   1  -6  -2 20591.5 1372.76  31
  -1   6   2 22008.0 1447.11   1
  -1   6   2 21454.4 1433.91   6
   1  -6  -1 266410. 8108.63  31
  -1   6   1 274245. 8482.12   1
  -1   6   1 281813. 8505.49   6
   1  -6   0 950.252 255.147  31
  -1   6   0 1226.95 374.296   6
   1  -6   1 5860.57 550.055  31
  -1   6  -1 4493.57 670.759   6
   1  -6   2 33350.6 1443.12  31
  -1   6  -2 34579.3 1995.48   1
  -1   6  -2 36629.3 2043.29   6
   1  -6   3 404.144 145.786  31
  -1   6  -3 761.407 397.032   1
  -1   6  -4 11321.6 1027.74   1
   1  -6   4 10545.7 616.179  31
   1  -6   4 11307.8 746.366  12
  -1   6  -5 42968.7 2155.64   6
   1  -6   5 44627.4 1742.86  12
  -1   6  -5 39781.2 2101.10   1
   1  -6   6 7780.11 616.263  12
  -1   6  -6 9131.22 886.198   1
   1  -6   6 7943.74 689.840  33
  -1   6  -6 9722.85 906.974   6
  -1   6  -7 64146.9 2738.95   1
   1  -6   7 59735.4 2283.51  12
   1  -6   7 65025.8 2474.27  33
  -1   6  -7 66041.8 2751.91   6
  -1   6  -8 62996.4 2710.31   1
   1  -6   8 63841.2 2367.69  12
   1  -6   8 63340.7 2513.81  33
  -1   6  -8 67953.1 2756.26   6
  -1   6  -9 1148.11 329.322   1
   1  -6   9 2093.54 336.789  12
   1  -6   9 1061.76 317.860  33
  -1   6  -9 1911.89 385.939   6
  -1   6 -10 13182.7 1021.44   6
  -1   6 -10 14682.0 689.246  16
   1  -6  10 15760.9 1071.93  33
  -1   6 -10 14357.6 651.903  21
   1  -6  10 14863.6 945.013  12
  -1   6 -10 14562.7 618.220  23
  -1   6 -11 7335.60 417.366  23
  -1   6 -11 6621.64 703.537   6
  -1   6 -11 7988.28 449.747  17
   1  -6  11 7511.07 753.248  33
  -1   6 -11 7864.78 458.541  21
  -1   6 -11 8330.57 786.324   1
   1  -6  11 6806.30 654.331  12
  -1   6 -11 7737.09 468.379  16
  -1   6 -12 13062.5 953.078   6
  -1   6 -12 13371.4 631.554  17
   1  -6  12 14323.1 1109.65  33
  -1   6 -12 13255.0 652.282  21
  -1   6 -12 12798.1 953.482   1
  -1   6 -12 13246.8 616.694  23
   1  -6  12 14226.1 980.061  12
  -1   6 -13 7545.39 442.869  17
   1  -6  13 7026.37 795.974  33
  -1   6 -13 7159.88 458.573  21
  -1   6 -13 6833.95 427.088  23
  -1   6 -13 8139.33 708.228   6
   1  -6  13 6303.43 674.343  12
   1  -6  14 13046.1 1132.30  11
   1  -6  14 10952.3 928.885  12
  -1   6 -14 9645.74 529.795  17
  -1   6 -14 10989.5 591.159  21
  -1   6 -14 10526.1 555.509  16
   1  -6  14 10416.1 991.064  33
   1  -6  15 6265.50 808.126  11
   1  -6  15 7794.34 816.196  12
  -1   6 -15 7950.94 464.721  17
  -1   6 -15 7341.88 480.731  21
  -1   6 -15 7884.59 468.490  16
   1  -6  15 8632.70 918.243  33
   1  -6  16 38398.1 2179.52  11
  -1   6 -16 36718.6 1312.05  17
  -1   6 -16 37455.0 1350.25  21
  -1   6 -16 38508.9 1334.52  16
   1  -6  16 37751.5 2149.18  33
   1  -6  17 34943.0 2068.42  11
  -1   6 -17 33276.7 1209.06  17
  -1   6 -17 33578.3 1236.96  21
  -1   6 -17 33833.5 1216.98  16
   1  -6  17 30139.6 1931.86  33
   1  -6  18 545.748 322.873  11
  -1   6 -18 931.248 179.991  17
  -1   6 -18 1079.83 180.198  21
  -1   6 -18 1316.12 196.232  16
   1  -6  18 744.310 314.587  33
   1  -6  19 13863.4 1239.79  11
  -1   6 -19 13968.9 670.967  17
  -1   6 -19 14650.7 673.339  21
   1  -6  19 12572.5 1162.70  33
  -1   6 -19 14759.7 678.417  16
  -1   6 -20 1627.55 203.143  21
  -1   6 -20 1750.07 216.591  17
   1  -6  20 1848.23 471.087  11
  -1   6 -20 1660.24 223.736  16
  -1   6 -20 1860.96 234.376  23
  -1   6 -21 32490.1 1203.60  23
  -1   6 -21 34412.3 1172.74  21
  -1   6 -21 34271.8 1195.12  16
  -1   6 -22 4900.48 341.499  23
  -1   6 -22 4943.66 313.979  21
  -1   6 -22 4183.23 313.498  16
  -1   6 -23 13731.5 602.725  23
  -1   6 -23 13793.0 552.120  21
  -1   6 -23 13696.5 588.622  16
  -1   6 -24 2681.99 221.037  16
  -1   6 -24 3199.03 244.570  23
  -1   6 -25 8201.60 408.598  17
  -1   6 -25 8595.38 386.949  16
  -1   6 -25 9131.21 402.879  23
  -1   6 -26 7674.31 358.594  17
  -1   6 -26 7304.60 314.445  16
  -1   6 -26 7285.72 324.798  23
  -1   5  24 11331.8 460.089  27
  -1   5  24 10904.7 443.213  18
  -1   5  23 2016.72 189.064  27
  -1   5  23 1664.73 168.799  18
  -1   5  22 6755.78 379.000  27
  -1   5  22 6291.87 352.533  18
  -1   5  22 6083.87 291.080  30
  -1   5  22 6015.93 311.675  29
  -1   5  21 24783.1 926.806  27
  -1   5  21 25154.1 865.781  29
  -1   5  21 22904.7 811.253  30
  -1   5  21 26285.1 910.466  18
  -1   5  21 23991.1 862.541  24
  -1   5  20 15905.4 683.910  27
  -1   5  20 13670.9 569.045  30
  -1   5  20 15201.8 629.671  29
  -1   5  20 14542.7 636.995  18
  -1   5  20 14471.8 613.207  24
  -1   5  19 13413.9 648.077  27
  -1   5  19 13563.6 616.736  29
  -1   5  19 13574.4 572.574  30
  -1   5  19 14016.3 630.448  18
  -1   5  19 14530.1 614.191  24
  -1   5  18 3457.83 255.895  30
  -1   5  18 3732.01 301.425  29
  -1   5  18 3337.71 269.094  24
  -1   5  18 3445.38 293.551  18
   1  -5 -18 3486.59 539.290  31
  -1   5  17 171.604 87.7759  30
  -1   5  17 215.658 100.245  24
   1  -5 -17 98.8609 184.422  14
  -1   5  17 214.623 109.718  18
   1  -5 -17 264.534 232.598  31
  -1   5  16 36518.0 1227.74  30
  -1   5  16 36073.1 1251.29  24
   1  -5 -16 38816.6 2116.30  14
  -1   5  16 40230.5 1311.61  18
   1  -5 -16 40040.9 2045.05  31
  -1   5  15 6260.63 356.235  30
  -1   5  15 6617.85 384.696  24
   1  -5 -15 5278.01 718.717  14
  -1   5  15 6658.76 401.975  18
   1  -5 -15 5958.58 726.975  31
   1  -5 -14 18501.8 1317.02  31
  -1   5  14 19814.2 753.832  24
  -1   5  14 18073.7 764.356  18
   1  -5 -14 21225.0 1465.11  14
  -1   5  14 19059.0 757.027  19
   1  -5 -13 2628.71 481.804  31
  -1   5  13 3346.12 256.838  24
  -1   5  13 3449.16 268.717  18
   1  -5 -13 3669.34 594.475  14
  -1   5  13 3199.75 264.881  19
   1  -5 -12 16609.8 1217.57  31
  -1   5  12 17216.1 701.247  18
  -1   5  12 17723.0 716.362  19
   1  -5 -12 18159.2 1321.53  14
  -1   5  12 17093.3 674.589  24
  -1   5  11 5381.71 331.113  18
  -1   5  11 4998.10 306.976  24
  -1   5  11 5972.68 359.788  19
  -1   5  10 3936.23 278.044  18
  -1   5  10 3994.50 291.549  19
   1  -5 -10 3490.69 567.154  14
  -1   5  10 4639.41 488.428   1
  -1   5   9 3620.29 441.219   6
   1  -5  -9 3360.31 517.248  14
  -1   5   9 3113.29 436.180   1
   1  -5  -8 1677.72 377.267  31
  -1   5   8 1543.23 314.163   6
   1  -5  -8 1728.21 361.833  14
  -1   5   8 2476.04 400.846   1
   1  -5  -7 33318.4 1713.51  31
  -1   5   7 34597.3 1653.13   6
   1  -5  -7 35702.4 1678.55  14
  -1   5   7 37730.8 1722.04   1
  -1   5   6 755.957 228.669   6
   1  -5  -6 856.553 275.721  31
  -1   5   6 1266.67 318.850   1
  -1   5   5 90844.6 3324.18   6
   1  -5  -5 96149.6 3371.21  31
  -1   5   5 91604.1 3337.50   1
  -1   5   4 13623.4 1016.50   6
   1  -5  -4 15758.5 1044.92  31
  -1   5   4 13064.4 981.589   1
  -1   5   3 97682.6 3612.55   6
   1  -5  -3 105858. 3607.40  31
  -1   5   3 98306.6 3613.34   1
   1  -5  -2 420.889 226.795  31
  -1   5   2 297.439 240.386   6
   1  -5  -2 445.345 104.291  34
  -1   5   2 149.379 241.450   1
  -1   5   1 4383.42 607.400   6
   1  -5  -1 4935.87 543.050  31
  -1   5   1 3530.80 558.362   1
  -1   5   0 24947.8 1515.36   6
   1  -5   0 24577.0 1229.77  31
  -1   5  -1 5218.31 675.986   6
   1  -5   1 4934.57 456.674  31
  -1   5  -1 6165.64 752.489   1
  -1   5  -2 63096.4 2833.06   6
  -1   5  -2 65074.4 2871.38   1
   1  -5   3 4555.49 367.472  31
  -1   5  -3 3668.00 567.171   1
   1  -5   4 94836.3 2799.23  31
  -1   5  -4 95014.1 3541.55   1
  -1   5  -4 87047.4 3474.11   6
   1  -5   4 98876.6 3037.23  12
   1  -5   5 30065.8 1044.93  31
  -1   5  -5 31161.4 1653.96   1
   1  -5   5 32312.0 1403.60  33
  -1   5  -5 29342.4 1614.78   6
   1  -5   5 29768.1 1279.09  12
  -1   5  -6 14286.3 1031.19   1
   1  -5   6 14571.1 817.917  12
   1  -5   6 15257.6 913.197  33
  -1   5  -6 15210.0 1076.24   6
  -1   5  -7 1666.26 371.656   1
   1  -5   7 2050.41 293.755  12
   1  -5   7 2428.13 369.376  33
  -1   5  -7 2473.89 412.407   6
  -1   5  -8 8488.33 761.594   1
   1  -5   8 8268.38 615.540  12
   1  -5   8 8881.45 706.285  33
  -1   5  -8 8753.16 773.924   6
  -1   5  -9 59847.7 2362.95   1
   1  -5   9 56968.9 2129.04  12
   1  -5   9 57688.4 2278.55  33
  -1   5  -9 55604.2 2305.12   6
  -1   5 -10 4955.17 557.171   1
   1  -5  10 5190.60 516.611  12
   1  -5  10 5353.45 583.433  33
  -1   5 -10 4902.21 555.095   6
  -1   5 -11 20389.1 1181.86   1
   1  -5  11 23725.2 1251.75  12
   1  -5  11 22966.2 1331.31  33
  -1   5 -11 22906.5 1230.38   6
  -1   5 -12 4985.34 345.136  16
   1  -5  12 5779.92 655.780  33
   1  -5  12 4923.67 556.709  12
   1  -5  12 6111.30 683.564  11
  -1   5 -12 6399.17 582.690   1
  -1   5 -12 5715.86 546.665   6
  -1   5 -12 5535.31 372.422  21
  -1   5 -13 1384.46 190.055  17
   1  -5  13 568.328 274.416  33
  -1   5 -13 951.147 178.250  21
   1  -5  13 1033.71 295.821  12
   1  -5  13 1524.90 367.699  11
  -1   5 -13 989.077 238.185   6
  -1   5 -13 1245.36 177.777  16
   1  -5  14 83132.6 3220.58  11
   1  -5  14 71677.7 2974.81  12
  -1   5 -14 74118.1 2321.29  21
   1  -5  14 75886.0 3164.41  33
  -1   5 -14 76601.5 2290.55  16
  -1   5 -14 77096.7 2293.12  17
   1  -5  15 13931.1 1156.34  11
   1  -5  15 11743.5 1004.28  12
  -1   5 -15 12915.2 637.257  21
   1  -5  15 12593.2 1112.26  33
  -1   5 -15 14462.3 635.720  16
  -1   5 -15 12428.4 607.359  17
   1  -5  16 496.424 267.756  12
   1  -5  16 397.012 293.123  11
  -1   5 -16 786.973 170.871  21
   1  -5  16 412.699 289.082  33
  -1   5 -16 782.907 152.653  16
  -1   5 -16 599.884 145.966  17
   1  -5  17 16383.1 1210.33  12
   1  -5  17 18098.4 1370.70  11
  -1   5 -17 17247.1 764.834  21
   1  -5  17 18064.7 1390.83  33
  -1   5 -17 18075.6 748.976  16
  -1   5 -17 15703.5 732.170  17
   1  -5  18 29206.3 1862.05  33
  -1   5 -18 30912.6 1151.99  21
  -1   5 -18 33125.0 1148.87  16
   1  -5  18 29103.4 1824.36  11
   1  -5  18 29266.1 1700.05  12
   1  -5  19 24673.8 1659.84  11
  -1   5 -19 25421.8 991.577  21
   1  -5  19 22845.6 1636.15  33
  -1   5 -19 26044.3 989.524  16
   1  -5  19 26748.0 958.069  30
   1  -5  20 4554.47 687.160  11
   1  -5  20 4318.75 310.523  30
  -1   5 -20 4577.94 331.653  16
   1  -5  20 3772.04 625.674  33
  -1   5 -20 4034.74 318.619  21
  -1   5 -21 3512.01 281.273  21
  -1   5 -21 3208.43 283.767  16
  -1   5 -21 3778.99 308.036  17
   1  -5  21 3162.91 262.346  30
  -1   5 -22 6265.01 374.576  21
  -1   5 -22 7050.17 404.594  16
  -1   5 -22 6700.13 415.633  17
   1  -5  22 7025.61 384.051  30
  -1   5 -23 22716.7 815.328  21
   1  -5  23 22182.4 823.876  30
  -1   5 -23 23639.5 894.964  17
  -1   5 -23 23436.9 849.956  16
  -1   5 -24 605.375 127.883  17
   1  -5  24 431.314 99.3913  30
  -1   5 -24 480.902 116.233  23
  -1   5 -24 601.835 117.279  16
  -1   5 -25 1879.65 189.441  17
   1  -5  25 2265.86 177.136  30
  -1   5 -25 1906.42 181.819  23
  -1   5 -25 2031.09 170.108  16
  -1   5 -26 8117.82 361.249  23
  -1   5 -26 8317.40 395.262  17
  -1   5 -27 1581.06 122.815  23
  -1   5 -27 1637.28 149.477  17
  -1   4  25 3510.27 224.823  27
  -1   4  25 3068.32 179.132  30
  -1   4  24 16548.9 646.122  27
  -1   4  24 16808.6 596.284  30
  -1   4  23 3532.18 256.376  24
  -1   4  23 3683.94 272.432  27
  -1   4  23 3652.28 242.073  30
  -1   4  23 3233.22 259.095  18
  -1   4  22 16247.2 662.864  24
  -1   4  22 16106.0 687.204  27
  -1   4  22 15796.0 632.730  30
  -1   4  22 16096.2 612.831  29
  -1   4  22 15203.1 661.207  18
  -1   4  21 21017.5 830.155  24
  -1   4  21 20585.9 849.173  27
  -1   4  21 21079.2 798.772  30
  -1   4  21 22338.2 800.424  29
  -1   4  21 20918.9 836.522  18
  -1   4  20 5570.69 363.259  24
  -1   4  20 5285.92 364.989  18
  -1   4  20 5900.63 355.682  29
  -1   4  20 4864.97 326.779  30
  -1   4  20 5018.93 368.293  27
  -1   4  19 2377.24 237.587  24
  -1   4  19 2271.32 242.913  18
   1  -4 -19 2270.16 410.022  31
   1  -4 -19 2074.07 463.653  14
  -1   4  19 1838.90 203.477  30
  -1   4  19 2122.06 245.556  27
  -1   4  18 33643.5 1183.85  24
  -1   4  18 33256.8 1200.31  18
   1  -4 -18 34104.3 1825.31  31
   1  -4 -18 31391.7 1909.01  14
  -1   4  18 33916.4 1162.43  30
  -1   4  18 34894.1 1243.79  27
  -1   4  17 68754.1 2055.00  24
  -1   4  17 67204.7 2065.88  18
   1  -4 -17 64871.6 2794.72  31
   1  -4 -17 66497.7 2970.36  14
  -1   4  17 66135.5 2021.67  30
  -1   4  17 65780.5 2094.54  27
   1  -4 -16 3106.49 522.701  31
  -1   4  16 3098.18 264.721  24
   1  -4 -16 2681.59 518.745  14
  -1   4  16 3041.21 279.127  18
  -1   4  16 2982.67 247.707  30
   1  -4 -15 558.322 268.742  31
  -1   4  15 604.177 131.788  24
   1  -4 -15 1115.67 324.853  14
  -1   4  15 775.517 154.465  18
  -1   4  15 718.100 133.883  30
   1  -4 -14 11232.4 948.748  31
  -1   4  14 11300.6 525.036  24
   1  -4 -14 12856.6 1094.26  14
  -1   4  14 12152.6 557.376  18
  -1   4  14 11167.3 509.886  30
   1  -4 -13 7657.02 791.854  31
  -1   4  13 9108.82 437.334  24
   1  -4 -13 8768.81 883.929  14
  -1   4  13 8312.45 441.787  18
  -1   4  13 8309.72 410.612  30
  -1   4  12 33095.4 1122.89  18
  -1   4  12 32764.9 1086.11  24
   1  -4 -12 33920.3 1827.43  14
   1  -4 -12 34348.2 1717.96  31
   1  -4 -11 4524.51 603.478  14
   1  -4 -11 4193.26 548.810  31
   1  -4 -10 224.421 184.554  14
   1  -4 -10-63.2779 156.115  31
  -1   4  10 111.855 130.094   1
  -1   4   9 24363.0 1149.11   1
  -1   4   9 24853.9 1149.63   6
   1  -4  -9 23117.7 1357.37  14
   1  -4  -8 11696.5 606.976  34
  -1   4   8 12268.8 789.112   1
  -1   4   8 11332.0 760.476   6
   1  -4  -8 11836.4 849.352  14
   1  -4  -7 31370.1 1503.61  31
   1  -4  -7 31979.2 1140.51  34
  -1   4   7 30257.7 1410.90   1
  -1   4   7 29609.8 1401.23   6
   1  -4  -7 30142.8 1426.82  14
   1  -4  -6 432.264 208.346  31
  -1   4   6 1022.92 252.857   6
   1  -4  -6 624.378 146.108  34
  -1   4   6 566.415 209.895   1
   1  -4  -5 14973.2 955.410  31
  -1   4   5 14725.9 943.350   6
   1  -4  -5 14638.2 615.884  34
  -1   4   5 14711.7 943.038   1
   1  -4  -4 30774.6 1453.83  31
  -1   4   4 31241.9 1476.42   1
  -1   4   4 28465.5 1418.10   6
   1  -4  -4 27867.0 948.435  34
   1  -4  -3 102628. 3428.27  31
   1  -4  -3 98707.3 2714.62  34
  -1   4   3 101325. 3450.07   1
  -1   4   3 101144. 3431.11   6
   1  -4  -3 95246.3 2722.24  13
   1  -4  -2 3211.88 474.218  31
   1  -4  -2 3158.77 204.995  34
  -1   4   2 3197.05 472.009   6
   1  -4  -2 2912.57 173.247  13
  -1   4   2 2763.13 458.905   1
  -1   4   2 3123.94 476.359   3
  -1   4   1 5235.60 640.104   6
   1  -4  -1 6689.57 578.266  31
  -1   4   0 54153.1 2369.27   6
   1  -4   0 57541.6 2019.51  31
  -1   4  -1 73.4393 205.428   6
   1  -4   1 30.2419 79.7633  31
  -1   4  -1 73.4774 282.479   3
  -1   4  -1 73.7236 257.205   1
   1  -4   2 20183.8 837.784  31
  -1   4  -2 18429.9 1221.03   3
  -1   4  -2 19171.8 1240.27   1
   1  -4   3 106173. 2943.47  31
  -1   4  -3 96278.9 3565.21   1
  -1   4  -3 94053.6 3543.95   3
   1  -4   4 16160.9 625.444  31
  -1   4  -4 15615.0 1047.17   1
  -1   4  -4 15941.1 1056.29   6
   1  -4   4 15746.6 774.688  12
   1  -4   5 93694.3 2635.94  31
  -1   4  -5 97951.7 3375.17   1
  -1   4  -5 93686.2 3340.10   6
   1  -4   5 104762. 3087.94  33
   1  -4   5 97322.1 2968.44  12
  -1   4  -6 6044.03 612.030   1
   1  -4   6 6242.49 468.709  12
   1  -4   6 6317.69 512.000  33
  -1   4  -6 6741.22 636.146   6
  -1   4  -7 15406.7 963.160   1
   1  -4   7 16685.7 849.153  12
   1  -4   7 17208.9 920.954  33
  -1   4  -7 14795.4 951.899   6
  -1   4  -8 1819.31 329.247   1
   1  -4   8 1750.69 267.519  12
   1  -4   8 1582.63 297.451  33
  -1   4  -8 1524.56 317.201   6
  -1   4  -9 11830.2 789.379   1
   1  -4   9 12014.9 751.573  12
   1  -4   9 12199.3 814.508  33
  -1   4  -9 11587.0 780.451   6
  -1   4 -10 30136.9 1352.06   1
   1  -4  10 31245.1 1391.79  12
   1  -4  10 30287.4 1468.67  33
  -1   4 -10 28847.1 1341.00   6
  -1   4 -11 908.739 238.737   1
   1  -4  11 971.418 272.137  12
   1  -4  11 648.845 259.182  11
  -1   4 -11 1450.08 263.200   6
   1  -4  11 940.036 262.520  33
  -1   4 -12 114434. 3764.14  14
   1  -4  12 107510. 3739.48  12
   1  -4  12 112212. 3828.53  11
  -1   4 -12 107225. 3406.76   6
   1  -4  12 112580. 3879.02  33
   1  -4  13 6705.42 720.024  11
   1  -4  13 5399.47 622.296  12
   1  -4  13 6803.31 745.530  33
  -1   4 -13 6544.10 673.816  14
  -1   4 -14 28636.9 1574.25  14
  -1   4 -14 26771.6 1010.58  21
   1  -4  14 28289.1 1576.60  12
   1  -4  14 26671.3 1567.85  11
   1  -4  14 27310.2 1630.84  33
  -1   4 -14 27776.9 980.140  16
   1  -4  15 8234.23 424.842  30
  -1   4 -15 6800.73 752.593  14
  -1   4 -15 7746.68 452.000  21
   1  -4  15 8158.83 854.931  11
   1  -4  15 6885.61 775.291  12
   1  -4  15 6809.34 826.522  33
  -1   4 -15 8188.34 432.335  16
   1  -4  16 6581.25 385.191  30
  -1   4 -16 7943.29 822.270  14
  -1   4 -16 6687.70 416.992  21
   1  -4  16 5080.63 660.830  12
   1  -4  16 5649.83 722.929  11
   1  -4  16 6477.73 798.455  33
  -1   4 -16 6820.42 396.486  16
  -1   4 -17 20205.4 783.661  16
  -1   4 -17 19300.5 796.956  17
  -1   4 -17 18984.8 1344.84  14
  -1   4 -17 18213.9 792.636  21
   1  -4  17 17841.5 1296.44  12
   1  -4  17 19364.8 1373.12  11
   1  -4  17 18683.6 1414.80  33
   1  -4  17 19310.5 770.123  30
  -1   4 -18 3150.34 271.113  16
  -1   4 -18 3209.58 283.494  17
  -1   4 -18 3680.76 587.216  14
   1  -4  18 2453.65 510.515  33
  -1   4 -18 3187.03 281.283  21
   1  -4  18 2741.19 523.579  12
   1  -4  18 2319.54 510.541  11
   1  -4  18 3117.01 266.967  30
  -1   4 -19 15082.5 687.662  17
   1  -4  19 13975.7 1143.75  12
   1  -4  19 13857.2 1164.18  11
  -1   4 -19 14737.5 675.193  21
   1  -4  19 16858.0 1313.15  33
  -1   4 -19 14505.1 653.920  16
   1  -4  19 15044.2 663.558  30
  -1   4 -20 36020.7 1262.28  17
   1  -4  20 34769.2 1950.80  11
  -1   4 -20 33703.6 1225.19  21
   1  -4  20 36576.7 2096.92  33
  -1   4 -20 35963.6 1215.90  16
   1  -4  20 35620.7 1231.70  30
  -1   4 -21 56929.4 1802.47  17
   1  -4  21 58308.1 2611.82  11
   1  -4  21 54330.0 2692.88  33
   1  -4  21 57155.7 1770.34  30
  -1   4 -21 53495.8 1724.40  16
  -1   4 -21 55078.2 1747.91  21
  -1   4 -22 1121.20 186.849  17
   1  -4  22 1235.11 178.213  30
  -1   4 -22 1023.79 155.113  16
  -1   4 -22 1116.21 158.701  21
  -1   4 -23 1756.90 212.729  17
   1  -4  23 1729.21 201.694  30
  -1   4 -23 1342.56 164.403  16
  -1   4 -23 1614.01 171.723  21
  -1   4 -24 329.851 107.484  17
  -1   4 -24 372.767 95.9768  16
   1  -4  24 479.046 121.967  30
  -1   4 -25 5495.46 333.773  17
   1  -4  25 5528.63 321.511  30
  -1   4 -26 5231.81 305.223  17
  -1   4 -26 5431.55 286.349  23
   1  -4  26 5076.80 288.251  30
  -1   4 -27 583.088 97.3621  17
  -1   4 -27 483.209 78.9532  23
   1  -4  27 359.540 79.3463  30
  -1   3  26 8660.02 377.634  18
  -1   3  26 7476.61 344.182  27
  -1   3  26 7796.55 342.500  30
  -1   3  25 28.1074 79.7271  27
  -1   3  25 106.016 78.6453  18
  -1   3  25 43.8235 86.1618  24
  -1   3  25 92.6045 70.8818  30
  -1   3  24 15340.0 623.909  27
  -1   3  24 14847.1 627.346  18
  -1   3  24 14692.3 618.075  24
  -1   3  24 14983.2 607.200  30
  -1   3  23 11635.9 562.452  27
  -1   3  23 12878.7 585.661  18
  -1   3  23 12479.9 570.898  24
  -1   3  23 12828.2 564.611  30
  -1   3  22 26346.1 979.436  27
  -1   3  22 25741.8 975.261  18
  -1   3  22 26047.4 973.432  24
  -1   3  22 26151.9 957.856  30
  -1   3  21 19836.2 800.921  24
  -1   3  21 18462.4 767.878  30
  -1   3  21 19042.6 800.771  27
  -1   3  20 66.0511 106.695  24
  -1   3  20 167.829 110.675  30
  -1   3  20 46.2375 98.8085  27
  -1   3  19 20447.1 828.889  30
  -1   3  19 22267.3 888.371  27
  -1   3  19 21745.2 854.962  24
   1  -3 -18 369.544 238.876  31
  -1   3  18 398.912 235.398  11
   1  -3 -18 385.828 254.525  14
  -1   3  18 345.170 134.268  27
  -1   3  18 299.573 128.043  24
  -1   3  18 327.183 120.896  30
  -1   3  17 7950.98 437.880  30
   1  -3 -17 8029.62 789.046  31
  -1   3  17 8505.09 457.831  24
   1  -3 -17 7850.22 860.727  14
  -1   3  17 7063.29 765.233  11
  -1   3  16 39780.2 1333.40  30
   1  -3 -16 41255.1 1953.98  31
  -1   3  16 41667.1 1356.06  24
  -1   3  16 42333.5 2041.24  11
   1  -3 -16 41564.1 2136.37  14
   1  -3 -15 428.938 226.501  14
  -1   3  15 400.647 109.490  30
   1  -3 -15 554.755 250.649  31
  -1   3  15 347.301 122.194  24
  -1   3  15 505.004 140.698  18
  -1   3  15 463.573 239.173  11
   1  -3 -14 83154.1 3227.47  14
  -1   3  14 80697.0 2318.27  30
  -1   3  14 80625.6 3106.88  11
  -1   3  14 79113.2 2352.92  18
   1  -3 -14 83052.4 3047.08  31
  -1   3  14 78468.1 2323.38  24
   1  -3 -13 28874.3 1492.83  31
  -1   3  13 28965.1 995.342  24
   1  -3 -13 28190.2 1296.54  34
  -1   3  13 31495.6 1627.86  11
   1  -3 -13 30850.3 1663.85  14
  -1   3  13 30007.5 1028.18  18
  -1   3  12 1547.55 421.900  11
   1  -3 -12 1043.76 312.299  14
   1  -3 -12 947.105 277.564  31
   1  -3 -12 1268.64 238.556  34
  -1   3  11 28774.2 1490.36  11
   1  -3 -11 27554.0 1197.45  34
   1  -3 -11 29144.7 1573.93  14
   1  -3 -11 28771.6 1412.97  31
  -1   3  10 9934.56 779.174  11
   1  -3 -10 10198.3 614.047  34
  -1   3  10 10707.2 568.435   1
   1  -3 -10 9543.40 806.303  14
   1  -3 -10 10036.0 751.660  31
   1  -3  -9 13601.7 884.705  31
  -1   3   9 14807.5 929.797  11
   1  -3  -9 13792.6 709.559  34
  -1   3   9 15518.6 755.867   6
   1  -3  -9 14950.7 956.016  14
  -1   3   9 14577.9 743.795   1
  -1   3   8 2732.86 374.438  11
   1  -3  -8 2325.84 260.089  34
  -1   3   8 2752.92 310.954   6
   1  -3  -8 2059.48 325.189  14
  -1   3   8 2688.71 328.515   1
  -1   3   7 56436.1 2020.95   6
  -1   3   7 57574.0 2086.67  11
   1  -3  -7 58041.1 1825.81  34
  -1   3   7 57150.1 2035.26   1
   1  -3  -6 33017.5 1383.53  31
  -1   3   6 29452.5 1315.17   6
  -1   3   6 29358.8 1273.81  11
   1  -3  -6 30411.5 1065.34  34
  -1   3   6 30228.2 1325.24   1
   1  -3  -5 297830. 8457.48  31
  -1   3   5 294908. 8421.74   6
  -1   3   5 299998. 8302.42  11
  -1   3   5 299667. 8439.49   3
  -1   3   5 302756. 8438.38   1
   1  -3  -5 307779. 8005.23  34
   1  -3  -4 60611.3 1773.56  34
   1  -3  -4 64863.7 2249.43  31
  -1   3   4 62822.7 2217.28   1
  -1   3   4 66091.9 2241.35   3
  -1   3   4 57857.4 2192.21   6
   1  -3  -3 689.462 85.4703  34
  -1   3   3 635.481 234.365   6
  -1   3   3 680.933 248.443   1
  -1   3   3 641.031 218.966   3
   1  -3  -3 859.166 246.485  31
   1  -3  -2 72587.2 1973.65  34
  -1   3   2 72391.7 2522.38   1
  -1   3   2 72568.8 2523.62   3
   1  -3  -2 71576.6 2466.12  31
   1  -3  -2 73078.6 2037.62  13
   1  -3  -1 1002.41 212.535  31
   1  -3  -1 976.280 100.247  13
   1  -3   0 200963. 5203.58  31
   1  -3   0 185726. 4850.87  13
  -1   3  -1 50695.4 2004.35   3
  -1   3  -1 53224.0 2038.50   1
   1  -3   1 53290.1 1669.45  31
   1  -3   1 53124.2 1453.91  13
   1  -3   2 763.324 123.852  31
  -1   3  -2 535.198 220.864   1
  -1   3  -2 981.380 291.767   3
  -1   3  -3 50240.9 1971.62   1
  -1   3  -3 52082.0 1982.56   3
   1  -3   3 54159.1 1739.85  12
   1  -3   3 54043.3 1561.51  31
  -1   3  -4 107679. 3051.72  34
   1  -3   4 115637. 3192.45  33
  -1   3  -4 100982. 3345.39   3
  -1   3  -4 101570. 3341.94   1
   1  -3   4 109873. 3117.83  12
   1  -3   4 102621. 2846.42  31
   1  -3   5 1540.79 89.0045  31
   1  -3   5 2326.51 278.480  33
  -1   3  -5 1819.03 223.222  34
  -1   3  -5 2084.82 323.367   3
  -1   3  -5 1822.64 314.246   1
  -1   3  -5 1772.24 298.187   6
   1  -3   5 1611.89 229.732  12
  -1   3  -6 6004.30 448.306  34
   1  -3   6 5882.53 471.294  33
   1  -3   6 7356.51 475.474  12
  -1   3  -6 6147.01 527.627   3
  -1   3  -6 5626.83 515.549   1
  -1   3  -6 6553.01 540.225   6
  -1   3  -7 10323.4 620.113  14
  -1   3  -7 10541.7 656.252  34
   1  -3   7 10985.1 668.812  33
   1  -3   7 10759.4 626.186  12
  -1   3  -7 10438.6 690.157   1
  -1   3  -7 9486.07 664.095   6
  -1   3  -8 60844.4 2107.13  14
  -1   3  -8 60425.7 2144.93  34
   1  -3   8 61302.2 2168.31  33
   1  -3   8 62551.7 2098.88  12
  -1   3  -8 58766.1 2092.29   1
  -1   3  -8 56975.6 2091.20   6
  -1   3  -9 101166. 3260.81  14
   1  -3   9 98420.6 3314.02  33
  -1   3  -9 100271. 3332.79  34
   1  -3   9 104639. 3261.31  12
  -1   3  -9 103139. 3153.78   1
  -1   3  -9 99149.4 3133.59   6
  -1   3 -10 14752.4 888.580  14
   1  -3  10 14280.0 915.918  33
  -1   3 -10 13834.3 885.463  34
   1  -3  10 14859.2 880.828  12
   1  -3  10 15000.8 880.597  11
  -1   3 -10 13307.0 714.862   1
  -1   3 -10 13113.0 714.395   6
  -1   3 -11 31303.4 1517.10  14
   1  -3  11 31943.3 1581.63  33
   1  -3  11 36349.8 1570.09  11
   1  -3  11 34188.7 1556.49  12
  -1   3 -11 33961.3 1242.53   1
  -1   3 -11 32157.2 1227.57   6
  -1   3 -12 69698.8 2640.88  14
   1  -3  12 67610.0 2670.89  33
   1  -3  12 68283.1 2577.19  11
   1  -3  12 64501.6 2570.21  12
  -1   3 -13 22442.2 1315.47  14
   1  -3  13 20479.4 1325.25  33
   1  -3  13 19418.2 1198.81  11
   1  -3  13 19306.4 1237.69  12
   1  -3  14 2135.44 461.470  33
  -1   3 -14 1541.33 182.984  17
   1  -3  14 1405.93 355.551  11
   1  -3  14 1895.51 404.422  12
  -1   3 -14 2141.42 405.649  14
  -1   3 -15 52638.9 1640.72  17
  -1   3 -15 53588.3 2394.91  14
   1  -3  15 54821.8 2472.01  33
   1  -3  15 49421.9 2308.18  12
   1  -3  15 51692.1 2290.31  11
   1  -3  15 52829.7 1631.93  30
  -1   3 -15 51854.6 1607.67  16
  -1   3 -16 1184.30 165.180  16
  -1   3 -16 1336.87 173.424  17
   1  -3  16 1173.06 163.702  18
  -1   3 -16 1878.89 399.631  14
   1  -3  16 1734.59 459.685  33
   1  -3  16 1401.47 371.759  11
   1  -3  16 1615.61 370.584  12
   1  -3  16 1332.69 175.496  30
   1  -3  16 1520.84 179.858  24
   1  -3  17 131793. 3739.57  24
  -1   3 -17 132132. 3789.73  21
  -1   3 -17 134061. 3726.52  16
  -1   3 -17 135272. 3774.43  17
   1  -3  17 134161. 3753.37  18
  -1   3 -17 146004. 4838.52  14
   1  -3  17 135830. 4853.91  33
  -1   3 -17 131218. 4683.57  34
   1  -3  17 134411. 3764.25  30
   1  -3  17 128076. 4671.77  12
   1  -3  17 130766. 4629.68  11
  -1   3 -18 3897.21 312.020  21
   1  -3  18 4469.06 670.060  33
   1  -3  18 4288.77 320.120  30
  -1   3 -18 4115.98 613.874  14
  -1   3 -18 4783.28 338.517  17
   1  -3  18 4357.56 314.912  18
   1  -3  18 4969.62 669.207  12
   1  -3  18 3601.42 573.406  11
   1  -3  18 3484.39 290.018  24
  -1   3 -18 4792.28 312.919  16
   1  -3  19 36874.8 1257.70  24
  -1   3 -19 35527.8 1265.64  21
  -1   3 -19 37286.2 1230.94  16
   1  -3  19 36326.3 1255.61  18
  -1   3 -19 36110.0 1273.72  17
  -1   3 -19 41321.2 2116.81  14
   1  -3  19 38744.2 2114.60  33
   1  -3  19 36151.4 1272.80  30
   1  -3  19 40730.3 2020.87  11
  -1   3 -20 3568.74 290.487  21
   1  -3  20 2267.67 506.865  33
   1  -3  20 2969.56 277.553  30
   1  -3  20 3582.88 286.439  18
  -1   3 -20 4025.39 314.814  17
   1  -3  20 3198.59 275.954  24
  -1   3 -20 2636.82 522.352  14
   1  -3  20 4072.21 603.475  11
  -1   3 -20 3555.89 273.305  16
  -1   3 -21 6342.84 366.611  16
  -1   3 -21 6557.15 413.045  17
   1  -3  21 6630.99 402.329  18
  -1   3 -21 7677.59 851.782  14
   1  -3  21 6247.43 395.028  24
  -1   3 -21 6875.22 403.275  21
   1  -3  21 6242.28 826.486  33
   1  -3  21 6173.39 412.123  30
   1  -3  22 21583.7 1513.85  33
   1  -3  22 20380.0 833.291  30
   1  -3  22 19745.9 801.500  18
  -1   3 -22 20452.7 827.919  17
  -1   3 -22 20556.7 788.033  21
   1  -3  23 212.725 106.836  30
   1  -3  23 56.8332 95.1494  18
  -1   3 -23 41.5833 88.8673  17
   1  -3  24 21126.6 824.777  30
   1  -3  24 21765.4 795.858  18
  -1   3 -24 20377.2 805.682  17
   1  -3  25 1503.54 179.615  30
   1  -3  25 1018.45 137.224  18
  -1   3 -25 1296.91 163.938  17
   1  -3  26 1779.05 155.899  18
  -1   3 -26 2053.48 181.830  17
   1  -3  26 1702.30 176.979  30
  -1   3 -27 6396.63 309.060  17
  -1   3 -27 6037.39 276.095  23
   1  -3  27 6919.95 327.956  30
  -1   2  27 2549.23 179.947  30
  -1   2  27 2385.39 155.403  27
  -1   2  27 2495.71 184.599  18
  -1   2  26 15159.0 587.906  30
  -1   2  26 15173.0 565.630  27
  -1   2  26 15209.6 597.668  18
  -1   2  25 2485.61 221.231  30
  -1   2  25 2664.83 215.812  27
  -1   2  25 2426.77 224.732  18
  -1   2  24 11530.6 547.127  30
  -1   2  24 12180.4 544.109  27
  -1   2  24 12450.9 570.861  18
  -1   2  23 7895.30 449.140  30
  -1   2  23 8662.57 461.708  27
  -1   2  23 9035.99 473.265  18
  -1   2  22 8651.57 470.135  30
  -1   2  22 8846.74 471.229  27
   1  -2 -21 1843.74 437.118  14
  -1   2  21 2618.30 255.089  30
  -1   2  21 1819.44 219.999  18
  -1   2  21 1947.37 224.120  27
   1  -2 -20 27649.2 1751.05  14
  -1   2  20 29304.1 1096.92  30
  -1   2  20 30417.7 1705.66  11
  -1   2  20 32010.3 1127.41  18
  -1   2  20 30668.0 1117.45  27
   1  -2 -19 23296.9 1546.24  14
  -1   2  19 23916.1 916.968  30
  -1   2  19 21971.9 1435.30  11
  -1   2  19 22792.7 913.871  27
  -1   2  19 24545.4 932.161  18
  -1   2  18 24596.3 910.205  18
   1  -2 -18 21280.5 1269.56  31
  -1   2  18 22330.7 880.996  30
  -1   2  18 20867.4 1393.54  11
   1  -2 -18 22280.3 1494.03  14
  -1   2  17 24399.6 1495.58  11
   1  -2 -17 22786.6 1286.03  34
   1  -2 -17 24079.8 1344.37  31
  -1   2  17 23213.5 909.803  18
  -1   2  17 25328.3 917.220  30
  -1   2  17 24480.2 915.925  24
  -1   2  16 11555.8 978.579  11
   1  -2 -16 11926.9 854.893  34
   1  -2 -16 12242.4 893.822  31
  -1   2  16 11324.6 540.024  18
  -1   2  16 11189.6 524.748  30
  -1   2  16 11099.2 531.141  24
  -1   2  15 8228.54 791.640  11
   1  -2 -15 8157.63 676.191  34
   1  -2 -15 7100.77 679.838  31
  -1   2  15 8359.79 430.944  18
  -1   2  15 7211.72 403.047  30
  -1   2  15 7667.80 407.666  24
   1  -2 -14 6436.86 573.962  34
  -1   2  14 6521.06 691.171  11
  -1   2  14 6586.44 364.286  24
   1  -2 -14 7679.35 660.234  31
  -1   2  14 6550.30 372.500  18
  -1   2  13 14053.9 991.323  11
   1  -2 -13 12641.0 823.381  34
   1  -2 -13 12923.1 873.431  31
  -1   2  12 1295.15 321.290  11
   1  -2 -12 782.631 215.509  34
   1  -2 -12 1287.80 266.647  31
   1  -2 -11 75179.3 2423.91  34
   1  -2 -11 70172.1 2516.97  31
  -1   2  11 77270.6 2709.97  11
  -1   2  10 2044.21 175.610   1
   1  -2 -10 2303.73 290.982  34
   1  -2 -10 2563.80 353.193  31
  -1   2  10 2720.72 411.141  11
   1  -2 -10 2342.05 384.635  14
  -1   2   9 141816. 4083.94   6
  -1   2   9 150411. 4114.83   1
   1  -2  -9 153018. 4285.08  34
   1  -2  -9 147392. 4446.70  31
  -1   2   9 149622. 4551.76  11
   1  -2  -9 145331. 4552.28  14
  -1   2   8 39400.2 1390.02   6
  -1   2   8 41444.9 1412.50   1
   1  -2  -8 40126.2 1418.49  34
   1  -2  -8 40936.3 1581.44  31
  -1   2   8 41173.6 1623.76  11
   1  -2  -8 38092.2 1584.45  14
  -1   2   7 82317.2 2635.12   6
  -1   2   7 88929.2 2654.29   1
  -1   2   7 88828.0 2657.20   3
  -1   2   7 85890.9 2801.97  11
   1  -2  -7 86809.2 2591.14  34
   1  -2  -7 89256.4 2811.83  31
  -1   2   6 17842.7 846.446  11
  -1   2   6 17093.1 767.409   1
  -1   2   6 16510.2 761.015   3
   1  -2  -6 15892.5 679.144  34
  -1   2   5 4878.74 385.862   1
  -1   2   5 5844.41 410.479   3
  -1   2   5 5397.31 410.352  11
   1  -2  -5 5291.36 312.582  34
  -1   2   5 5112.15 207.000  32
  -1   2   4 137860. 3630.75  32
   1  -2  -4 139917. 4127.58  31
   1  -2  -4 139906. 3759.34  34
  -1   2   4 143198. 4009.46   3
  -1   2   4 142800. 4004.74   1
   1  -2  -3 7876.02 523.597  31
  -1   2   3 8099.93 280.082  32
  -1   2   3 8364.90 512.526   1
  -1   2   3 9317.28 532.837   3
   1  -2  -3 8392.80 319.840  34
   1  -2  -2 279295. 7397.36  31
  -1   2   2 267447. 7085.45  32
   1  -2  -2 282162. 7166.16  13
  -1   2   2 272961. 7440.33   3
  -1   2   2 265516. 7435.18   1
   1  -2  -1 34677.5 1053.36  13
  -1   2   1 36506.8 1062.85  32
   1  -2  -1 36602.6 1211.89  31
  -1   2   0 1913.20 161.851  32
   1  -2   0 1968.44 187.937  31
  -1   2   0 1571.19 254.978   1
  -1   2   0 2298.39 288.789   3
   1  -2   0 1960.17 135.568  13
  -1   2  -1 718.788 86.1462  34
  -1   2  -1 597.679 125.597  32
   1  -2   1 540.196 93.6450  31
  -1   2  -1 726.602 190.375   3
  -1   2  -1 450.932 177.007   1
   1  -2   1 640.783 84.0114  13
  -1   2  -2 1968.79 163.888  34
   1  -2   2 1845.11 139.666  31
  -1   2  -2 1759.72 204.702  32
   1  -2   2 1731.32 137.844  13
  -1   2  -2 1679.35 249.199   1
  -1   2  -2 1801.21 248.668   3
  -1   2  -3 733.525 185.112   3
  -1   2  -3 605.300 181.032   1
   1  -2   3 572.195 72.2185  31
   1  -2   3 739.476 135.580  12
  -1   2  -3 666.323 125.982  34
   1  -2   3 631.478 139.201  33
  -1   2  -4 90604.8 2666.98   3
  -1   2  -4 85585.9 2650.15   1
   1  -2   4 89204.1 2616.15  33
  -1   2  -4 88798.3 2588.26  34
   1  -2   4 86734.4 2307.52  31
  -1   2  -4 83878.3 2567.53  14
   1  -2   4 90613.4 2584.60  12
   1  -2   5 20041.8 823.651  12
  -1   2  -5 19588.7 845.467   1
  -1   2  -5 20438.5 856.041   3
  -1   2  -5 18175.0 806.325  14
   1  -2   5 20749.2 866.655  33
  -1   2  -5 19171.8 845.274  34
   1  -2   6 29707.0 1130.35  12
  -1   2  -6 28588.7 1100.63   1
  -1   2  -6 29324.9 1111.52   3
  -1   2  -6 28531.1 1126.19  14
   1  -2   6 28922.2 1165.95  33
  -1   2  -6 27712.1 1151.56  34
   1  -2   7 60734.5 2041.20  33
   1  -2   7 59205.3 1979.77  12
  -1   2  -7 56770.5 1890.31   1
  -1   2  -7 58801.8 1906.87   3
  -1   2  -7 58032.3 1899.97   6
  -1   2  -7 58205.0 1982.71  14
   1  -2   8 13959.1 806.832  33
   1  -2   8 13385.1 764.403  12
   1  -2   8 14371.3 746.143  11
  -1   2  -8 14587.4 686.756   1
  -1   2  -8 13210.3 666.387   6
  -1   2  -8 13741.0 781.952  14
   1  -2   9 325.618 184.887  33
   1  -2   9 887.384 218.777  11
   1  -2   9 1220.80 248.893  12
  -1   2  -9 677.412 139.328   1
  -1   2  -9 633.372 134.737   6
  -1   2  -9 928.834 237.587  14
   1  -2  10 17271.8 1037.51  33
   1  -2  10 17758.0 956.396  11
   1  -2  10 19242.5 1033.85  12
  -1   2 -10 17385.2 676.599   1
  -1   2 -10 17176.5 1008.73  14
  -1   2 -10 17710.2 685.281   6
  -1   2 -11 64900.5 2502.42  14
   1  -2  11 64724.4 2526.10  33
   1  -2  11 60341.1 2434.34  12
   1  -2  11 69277.4 2406.08  11
  -1   2 -12 903.586 262.884  14
   1  -2  12 802.614 257.711  33
  -1   2 -12 601.980 217.175  34
   1  -2  12 495.779 216.895  12
   1  -2  12 688.941 242.691  11
  -1   2 -13 11309.8 891.422  14
  -1   2 -13 11207.7 851.536  34
   1  -2  13 11284.8 932.665  33
   1  -2  13 10064.8 793.926  11
   1  -2  13 11518.9 894.120  12
  -1   2 -14 24629.2 1422.81  14
   1  -2  14 26447.1 1459.62  12
   1  -2  14 21786.8 1284.05  11
   1  -2  14 22669.1 1426.24  33
  -1   2 -14 24099.8 1347.13  34
  -1   2 -15 48416.7 2127.43  34
   1  -2  15 45668.5 2218.80  33
   1  -2  15 46180.2 1460.50  24
   1  -2  15 46744.2 1475.94  30
  -1   2 -15 48031.2 2212.38  14
   1  -2  15 43602.3 2115.06  12
   1  -2  15 45110.8 2036.22  11
  -1   2 -15 46206.2 1465.38  17
  -1   2 -16 60159.8 2508.23  34
   1  -2  16 57427.2 2590.25  33
   1  -2  16 53983.9 1746.02  30
   1  -2  16 55854.0 1741.85  24
  -1   2 -16 59113.6 2573.04  14
   1  -2  16 54871.4 2356.46  11
   1  -2  16 56562.6 2531.86  12
  -1   2 -16 57908.7 1754.02  17
   1  -2  16 57431.0 1755.53  18
   1  -2  17 1581.31 426.681  33
  -1   2 -17 1374.50 363.648  34
   1  -2  17 1454.52 189.265  30
   1  -2  17 1717.17 197.308  24
  -1   2 -17 1159.44 345.088  14
   1  -2  17 1235.02 347.593  11
   1  -2  17 2115.38 454.899  12
   1  -2  17 1436.07 182.600  18
  -1   2 -17 1649.88 194.285  17
   1  -2  18 2146.24 500.906  33
   1  -2  18 1904.07 217.295  18
  -1   2 -18 1893.06 216.463  17
   1  -2  18 2301.69 234.142  24
  -1   2 -18 1714.79 418.619  34
  -1   2 -18 2907.59 534.473  14
   1  -2  18 2859.42 483.784  11
   1  -2  18 1796.35 221.604  30
  -1   2 -19 48827.3 1597.48  17
   1  -2  19 49108.2 1608.60  18
   1  -2  19 50297.7 1613.25  24
  -1   2 -19 52150.3 2434.77  34
   1  -2  19 50544.0 2520.01  33
  -1   2 -19 50308.7 2475.25  14
   1  -2  19 46649.1 2216.43  11
   1  -2  19 50054.1 1627.97  30
  -1   2 -20 16294.6 1288.57  34
   1  -2  20 20547.4 1538.53  33
   1  -2  20 18694.9 795.174  24
  -1   2 -20 19178.6 785.037  21
  -1   2 -20 20081.8 1443.71  14
   1  -2  20 19438.9 818.551  30
  -1   2 -20 20799.5 813.064  17
   1  -2  20 19166.9 802.187  18
   1  -2  21 4450.44 334.222  24
   1  -2  21 5415.22 362.712  18
  -1   2 -21 4240.10 323.460  17
  -1   2 -21 4191.20 307.922  21
  -1   2 -21 3816.20 616.973  14
   1  -2  21 4045.33 329.513  30
   1  -2  21 3620.82 634.966  33
   1  -2  22 26055.6 969.018  30
   1  -2  22 23506.9 1611.79  33
  -1   2 -22 22388.9 865.714  21
   1  -2  22 25163.3 941.191  24
  -1   2 -22 24384.9 924.829  17
   1  -2  22 22864.9 918.871  18
   1  -2  23 647.597 147.919  30
   1  -2  23 373.236 133.310  18
  -1   2 -23 690.104 144.294  17
   1  -2  24 35718.1 1245.95  30
   1  -2  24 36406.9 1225.66  18
  -1   2 -24 36774.1 1209.55  17
   1  -2  25 75.0636 94.2638  30
  -1   2 -25 279.825 95.0872  17
   1  -2  25 16.7389 79.6267  18
   1  -2  26 992.854 150.411  30
   1  -2  26 1198.20 144.312  18
  -1   2 -26 1013.31 131.158  17
   1  -2  27 12700.3 482.449  18
  -1   2 -27 12591.7 463.915  17
   1  -2  27 13234.8 522.695  30
  -1   1  27 51.0811 76.2639  18
  -1   1  27 40.2006 76.0220  30
  -1   1  27 146.923 88.0800  24
  -1   1  26 901.775 143.433  30
  -1   1  26 981.426 121.032  27
  -1   1  26 1040.65 144.948  24
  -1   1  26 636.247 126.497  18
  -1   1  25 13562.6 558.638  27
  -1   1  25 13708.4 602.606  24
  -1   1  25 14271.8 605.817  18
  -1   1  24 2220.88 209.452  27
  -1   1  24 1898.33 213.937  24
  -1   1  24 1760.29 206.502  18
  -1   1  23 1985.25 212.941  27
  -1   1  23 1635.96 207.928  24
  -1   1  23 1818.40 211.894  18
  -1   1  22 28699.8 1058.58  27
  -1   1  22 30061.6 1093.69  24
  -1   1  22 30059.0 1088.00  18
  -1   1  21 58633.9 1830.80  18
  -1   1  21 54149.5 2531.83  11
   1  -1 -21 59583.3 2711.04  14
  -1   1  21 57383.1 1804.39  27
  -1   1  21 59547.3 1840.61  24
  -1   1  21 54621.5 1810.86  30
  -1   1  20 2425.50 249.900  18
  -1   1  20 2500.40 485.973  11
   1  -1 -20 1871.32 431.473  14
  -1   1  20 2435.70 243.798  27
  -1   1  20 2297.13 247.362  24
  -1   1  20 2200.80 240.973  30
  -1   1  19 23458.7 910.595  18
   1  -1 -19 20878.6 1457.00  14
  -1   1  19 23200.4 897.858  27
  -1   1  19 23689.2 910.374  24
  -1   1  19 23575.0 915.241  30
  -1   1  18 250.111 301.092  11
  -1   1  18 243.891 107.271  24
   1  -1 -18 171.948 196.396  14
  -1   1  18 81.7329 93.4176  30
  -1   1  18 141.439 97.9724  18
   1  -1 -17 10756.3 781.867  31
   1  -1 -17 12790.5 934.021  34
  -1   1  17 11928.3 997.865  11
  -1   1  17 10343.3 514.376  24
   1  -1 -17 9463.54 893.726  14
  -1   1  17 10441.1 516.730  30
  -1   1  17 11361.4 533.531  18
   1  -1 -16 27713.9 1377.95  31
   1  -1 -16 30607.0 1516.56  34
  -1   1  16 31827.5 1681.65  11
  -1   1  16 29378.4 1032.41  24
   1  -1 -16 29381.8 1630.59  14
  -1   1  16 30330.0 1041.13  30
  -1   1  16 29925.6 1037.69  18
   1  -1 -15 1934.72 318.207  31
   1  -1 -15 1807.56 333.198  34
  -1   1  15 2572.50 435.072  11
  -1   1  15 1975.03 200.253  24
   1  -1 -15 2599.07 452.173  14
  -1   1  15 2236.50 206.551  18
  -1   1  15 2011.28 198.059  30
   1  -1 -14 587.292 203.235  14
   1  -1 -14 1221.80 301.355  31
  -1   1  14 1069.64 299.915  11
   1  -1 -14 1456.86 350.670  34
   1  -1 -13 22874.6 1270.85  14
   1  -1 -13 21689.7 1101.22  31
  -1   1  13 21797.4 1254.20  11
   1  -1 -13 22550.4 1147.16  34
   1  -1 -12 14036.6 946.434  14
   1  -1 -12 13916.3 824.716  31
  -1   1  12 14082.8 947.264  11
   1  -1 -12 13844.2 829.721  34
  -1   1  12 14814.3 984.383  33
   1  -1 -11 36911.3 1661.86  14
  -1   1  11 38780.5 1688.38  11
   1  -1 -11 39967.4 1539.90  31
  -1   1  11 36732.6 1698.74  33
   1  -1 -11 37227.9 1517.27  34
  -1   1  10 38850.8 1640.45  11
   1  -1 -10 37713.3 1484.60  31
   1  -1 -10 38587.0 1493.47  34
  -1   1  10 37987.0 1673.38  33
  -1   1   9 23922.4 760.448   6
   1  -1  -9 26020.1 1089.21  34
  -1   1   9 25655.2 1231.22  33
  -1   1   9 27504.7 1249.35  11
   1  -1  -9 24684.8 737.203   2
  -1   1   9 25460.2 791.660   1
   1  -1  -9 26779.8 1114.35  31
   1  -1  -8 26767.0 1092.22  34
  -1   1   8 26576.9 1186.39  33
  -1   1   8 28449.6 1244.33  11
  -1   1   8 25860.7 882.658   1
  -1   1   8 26869.1 891.490   3
   1  -1  -8 27920.8 1133.73  31
   1  -1  -7 107362. 3204.34  34
  -1   1   7 112938. 3308.14  33
  -1   1   7 107306. 3335.45  11
  -1   1   7 105551. 3007.37   1
  -1   1   7 109689. 3013.05   3
   1  -1  -7 108382. 3256.45  31
   1  -1  -6 24059.3 930.814  34
  -1   1   6 25388.1 860.787   3
   1  -1  -6 23547.3 1005.50  31
   1  -1  -5 5653.22 329.050  34
  -1   1   5 5951.72 336.745   3
   1  -1  -4 108952. 2971.94  34
  -1   1   4 109960. 3067.37   3
   1  -1  -3 4862.07 323.433  31
  -1   1   3 5359.67 338.424  11
   1  -1  -3 5259.98 218.753  34
   1  -1  -2 52178.0 1478.14  13
  -1   1   2 50013.8 1428.34  32
   1  -1  -2 49826.5 1532.70  31
  -1   1   2 52477.8 1542.00  11
  -1   1   1 64313.3 1412.72  11
   1  -1  -1 67033.5 1410.30  31
  -1   1   1 67083.7 1329.68  32
   1  -1   0 45603.7 1309.97  13
   1  -1   0 46550.9 1332.09  31
  -1   1   0 45560.1 1260.20  34
   1  -1   1 76016.5 2078.68  13
   1  -1   1 76674.0 2122.85  12
   1  -1   1 76089.6 2064.41  31
  -1   1  -1 72750.6 2078.66  34
   1  -1   2 19607.3 649.972  13
   1  -1   2 18128.4 674.989  12
   1  -1   2 18828.0 596.698  31
  -1   1  -2 19303.6 693.720  34
  -1   1  -3 52618.9 1605.79  32
   1  -1   3 51015.1 1596.09  12
  -1   1  -3 54149.6 1601.97   3
  -1   1  -4 17347.1 703.190  32
   1  -1   4 15802.6 675.442  12
  -1   1  -4 16481.1 639.709   3
   1  -1   4 16445.1 709.954  33
  -1   1  -5 39163.2 1373.34  32
   1  -1   5 38856.7 1367.42  12
  -1   1  -5 40317.7 1254.26   3
   1  -1   5 40921.4 1417.54  33
  -1   1  -6 7437.36 511.431  32
   1  -1   6 8643.76 467.444  11
   1  -1   6 8866.08 537.938  12
  -1   1  -6 9344.81 417.291   3
  -1   1  -6 8550.77 407.372   1
   1  -1   6 9334.22 571.485  33
   1  -1   7 274.180 125.324  11
   1  -1   7 607.919 189.054  12
  -1   1  -7 174.670 84.2923   1
  -1   1  -7 254.066 95.1772   3
   1  -1   7 296.023 158.241  33
  -1   1  -7 233.581 149.356  34
   1  -1   8 94668.5 2979.84  12
   1  -1   8 98854.6 2843.12  11
  -1   1  -8 87953.9 2520.91   3
  -1   1  -8 88299.5 2520.33   1
   1  -1   8 91918.7 3015.11  33
  -1   1  -8 95532.1 2937.19  34
   1  -1   9 6206.82 238.256   2
  -1   1  -9 5714.58 241.039   6
   1  -1   9 7250.15 598.713  12
   1  -1   9 6820.93 508.205  11
  -1   1  -9 7133.27 559.064  34
   1  -1  10 4048.32 474.287  12
   1  -1  10 3909.29 405.721  11
  -1   1 -10 3344.30 245.928  31
   1  -1  10 2785.00 430.255  33
  -1   1 -10 3933.26 430.369  34
   1  -1  11 1878.52 303.516  11
   1  -1  11 2334.97 384.495  12
  -1   1 -11 1985.75 195.056  31
   1  -1  11 1583.36 327.687  33
   1  -1  12 4860.06 489.955  11
   1  -1  12 5243.71 574.678  12
  -1   1 -12 6246.34 589.772  34
   1  -1  12 5176.45 598.375  33
  -1   1 -12 6054.11 350.470  31
  -1   1 -13 42924.4 1970.72  14
  -1   1 -13 45084.4 1905.14  34
   1  -1  13 39680.9 1956.46  33
   1  -1  13 42939.2 1957.42  12
   1  -1  13 45431.4 1818.54  11
  -1   1 -14 9096.38 808.821  14
   1  -1  14 9561.50 858.437  33
  -1   1 -14 7713.95 725.720  34
   1  -1  14 8124.84 702.418  11
   1  -1  14 8379.35 795.776  12
  -1   1 -15 7911.82 412.394  17
   1  -1  15 8069.76 430.285  18
   1  -1  15 8629.68 837.886  12
   1  -1  15 7978.42 701.871  11
  -1   1 -15 8011.63 799.260  14
   1  -1  15 10065.9 904.351  33
  -1   1 -15 9589.82 817.659  34
   1  -1  15 8108.92 435.238  30
   1  -1  15 8377.83 432.804  24
   1  -1  16 8868.26 468.235  24
  -1   1 -16 9796.11 465.319  17
   1  -1  16 9353.88 475.470  18
   1  -1  16 9736.58 787.733  11
  -1   1 -16 9514.17 897.948  14
   1  -1  16 8005.78 860.292  33
  -1   1 -16 8856.58 833.520  34
   1  -1  16 9606.16 485.809  30
   1  -1  16 8691.87 445.515  27
   1  -1  17 104252. 2977.84  24
   1  -1  17 101915. 3972.37  33
  -1   1 -17 104345. 3800.12  34
   1  -1  17 102643. 2943.46  27
   1  -1  17 98161.7 3590.80  11
  -1   1 -17 107432. 3955.97  14
   1  -1  17 102169. 2984.78  30
  -1   1 -17 102324. 2942.65  17
   1  -1  17 103899. 2976.92  18
   1  -1  18 192.646 104.045  24
   1  -1  18 390.801 288.193  33
  -1   1 -18 794.346 145.883  17
   1  -1  18 107.743 98.7866  18
   1  -1  18 673.942 259.226  11
  -1   1 -18 377.212 232.788  14
   1  -1  18 303.326 112.109  27
  -1   1 -18 835.933 311.884  34
   1  -1  18 376.250 125.805  30
  -1   1 -19 9349.78 906.911  34
   1  -1  19 8442.96 944.161  33
   1  -1  19 8217.86 447.353  27
   1  -1  19 8436.35 484.144  30
  -1   1 -19 9066.30 952.371  14
   1  -1  19 8131.21 472.511  24
   1  -1  19 7690.75 459.973  18
  -1   1 -19 9056.92 466.676  17
   1  -1  20 1041.61 377.491  33
  -1   1 -20 1352.31 181.356  17
   1  -1  20 1451.80 198.328  18
   1  -1  20 1213.22 185.659  30
  -1   1 -20 912.821 342.457  14
  -1   1 -20 988.766 326.161  34
   1  -1  20 1376.56 202.056  24
   1  -1  20 1135.59 166.362  27
   1  -1  21 24150.0 949.243  18
  -1   1 -21 23444.4 896.241  17
   1  -1  21 22561.5 952.966  30
  -1   1 -21 25141.7 1645.77  14
  -1   1 -21 24821.4 1570.08  34
   1  -1  21 23317.8 1672.92  33
   1  -1  21 24614.7 899.778  27
   1  -1  21 24508.9 949.120  24
   1  -1  22 30061.5 1106.44  30
   1  -1  22 28685.0 1024.38  27
   1  -1  22 29923.5 1096.35  24
   1  -1  22 29059.9 1091.69  18
  -1   1 -22 30180.4 1049.19  17
   1  -1  23 1778.62 212.407  24
   1  -1  23 1905.66 224.794  30
  -1   1 -23 1294.97 169.030  17
   1  -1  23 1842.31 215.121  18
   1  -1  24 1644.48 203.228  30
   1  -1  24 2137.72 222.319  18
  -1   1 -24 1489.32 169.727  17
   1  -1  25 17543.7 714.194  30
   1  -1  25 18355.9 709.550  18
  -1   1 -25 16928.0 638.728  17
   1  -1  26 19636.8 747.492  30
   1  -1  26 20070.8 733.758  18
   1  -1  27 2466.34 196.265  30
   1  -1  27 2443.64 184.477  18
  -1   0  28 8987.25 393.407  30
  -1   0  28 9089.05 371.583  18
  -1   0  27 14065.1 569.332  24
  -1   0  27 14584.1 584.422  30
  -1   0  27 14709.6 562.213  18
  -1   0  26 7053.13 383.140  24
  -1   0  26 6765.92 378.576  30
  -1   0  26 6723.80 365.207  18
  -1   0  25 10195.2 509.477  24
  -1   0  25 10370.7 514.615  30
  -1   0  25 11044.7 510.097  18
  -1   0  24 1920.69 218.701  30
  -1   0  24 2087.75 197.550  27
  -1   0  24 1633.06 203.175  24
  -1   0  24 1929.53 212.882  18
   1   0 -24 2180.39 191.213  17
  -1   0  23 24350.1 926.380  30
  -1   0  23 23508.2 903.127  18
   1   0 -23 23294.6 845.942  17
  -1   0  23 23577.6 911.119  24
  -1   0  23 22337.1 845.757  27
  -1   0  22 6517.86 372.062  27
  -1   0  22 6222.43 733.690  11
   1   0 -22 7280.51 807.314  14
  -1   0  22 6127.31 393.577  18
   1   0 -22 6093.39 357.608  17
  -1   0  22 5771.60 392.094  30
  -1   0  22 5537.69 379.742  24
  -1   0  21 6938.00 400.046  27
  -1   0  21 7747.12 847.194  11
   1   0 -21 6529.37 779.041  14
   1   0 -21 7240.97 397.311  17
  -1   0  21 8026.14 446.978  18
  -1   0  21 6921.44 431.123  30
  -1   0  21 6771.95 418.287  24
  -1   0  20 12800.3 568.705  27
  -1   0  20 10630.7 1017.38  11
   1   0 -20 11831.2 1049.92  14
   1   0 -20 11753.1 547.153  17
  -1   0  20 12340.2 584.991  18
  -1   0  20 12139.0 589.931  30
  -1   0  20 12256.6 586.529  24
  -1   0  19 3500.08 264.556  27
  -1   0  19 2731.82 506.476  11
   1   0 -19 3259.61 518.645  14
  -1   0  19 2809.13 255.289  18
   1   0 -19 3194.50 252.523  17
  -1   0  19 3269.34 279.773  30
  -1   0  19 3427.32 280.810  24
  -1   0  18 55884.5 1716.07  27
  -1   0  18 55993.0 1744.48  24
   1   0 -18 59233.4 2527.89  14
  -1   0  18 55633.5 2518.50  11
  -1   0  18 54603.5 1748.34  30
   1   0 -18 54087.6 1694.05  17
  -1   0  18 58031.4 1747.13  18
  -1   0  17 5003.11 634.397  33
  -1   0  17 4177.38 583.127  11
  -1   0  17 5294.94 331.623  24
   1   0 -17 5509.63 644.793  14
  -1   0  17 5161.18 330.059  30
  -1   0  17 4729.27 318.692  18
   1   0 -17 4016.97 279.432  17
  -1   0  16 437.068 235.376  33
   1   0 -16 249.595 140.004  31
   1   0 -16 323.770 191.042  34
  -1   0  16 452.794 233.465  11
  -1   0  16 221.760 87.3657  24
   1   0 -16 209.332 172.260  14
   1   0 -16 120.858 87.0815  17
  -1   0  16 283.084 94.6722  18
  -1   0  16 438.555 114.684  30
  -1   0  15 25557.1 1427.11  33
   1   0 -15 25750.9 1358.15  34
   1   0 -15 24232.5 1149.22  31
  -1   0  15 23515.7 1411.77  11
   1   0 -15 27906.4 1442.07  14
   1   0 -14 4178.65 479.899  34
  -1   0  14 3474.21 479.430  33
   1   0 -14 3909.76 405.014  31
  -1   0  14 3593.19 492.722  11
   1   0 -14 3348.99 455.063  14
  -1   0  13 41677.3 1792.36  33
   1   0 -13 36686.2 1652.96  34
   1   0 -13 38780.3 1514.24  31
  -1   0  13 39947.7 1793.02  11
   1   0 -13 38222.7 1702.62  14
   1   0 -12 48008.5 1875.59  34
  -1   0  12 45577.2 1899.49  33
   1   0 -12 44576.0 1686.49  31
  -1   0  12 47696.8 1967.11  11
   1   0 -12 48817.6 1910.45  14
  -1   0  11 22268.4 1118.33  33
   1   0 -11 20854.2 952.834  31
  -1   0  11 22455.8 1169.94  11
   1   0 -11 20696.1 1071.65  14
   1   0 -10 52217.0 1941.93  34
  -1   0  10 49567.5 1929.31  33
   1   0 -10 51789.3 1788.93  31
  -1   0  10 51204.1 1992.05  11
   1   0 -10 54705.9 1956.43  14
   1   0  -9 206286. 5484.38  14
   1   0  -9 205388. 5321.05  31
  -1   0   9 204456. 5494.42  33
   1   0  -9 192276. 5470.53  34
   1   0  -9 182163. 4918.97   5
  -1   0   9 183474. 4908.42   3
   1   0  -8 22864.4 1034.08  14
   1   0  -8 22972.7 948.036  31
  -1   0   8 20996.8 1002.57  33
   1   0  -8 24155.7 1030.16  34
   1   0  -8 22936.5 714.869   4
   1   0  -8 22620.1 717.673   2
   1   0  -7 2244.81 277.409  14
   1   0  -7 2302.73 250.030  31
  -1   0   7 2252.52 275.089  33
   1   0  -7 2366.27 273.195  34
   1   0  -7 2460.14 166.371   4
   1   0  -7 2207.88 164.745   2
  -1   0   6 53678.7 1702.76  33
   1   0  -6 52092.9 1650.86  34
   1   0  -6 51482.2 1640.06  31
   1   0  -6 51374.6 1514.57   2
   1   0  -6 50950.9 1671.90  14
   1   0  -5 27323.6 926.809  31
  -1   0   5 26229.9 1051.57  11
   1   0  -5 25476.3 850.708   2
  -1   0   5 24737.4 906.964  33
   1   0  -5 24978.8 889.028  34
  -1   0   4 149051. 3991.11  33
   1   0  -4 150993. 4037.53  31
  -1   0   4 142261. 4147.84  11
  -1   0   3 11198.5 393.112  33
  -1   0   3 11189.3 513.720  11
  -1   0   2 31775.8 1112.35  11
   1   0  -2 41939.0 1129.81  13
   1   0  -1 119946. 3108.20  33
   1   0  -1 117530. 3226.72  31
  -1   0   1 120082. 3203.64  11
   1   0  -1 120129. 3217.65  13
   1   0   0 40981.5 1137.13  33
   1   0   0 40167.3 1188.99  31
  -1   0   0 41439.3 1194.47  32
  -1   0   0 40679.6 1120.12  11
   1   0   0 40394.2 1146.58  12
   1   0   0 39152.9 1181.94  13
   1   0   1 116034. 3078.84  33
  -1   0  -1 116082. 3071.47  32
   1   0   1 108041. 3047.12  31
  -1   0  -1 111440. 3051.24  14
   1   0   1 114665. 3061.99  13
  -1   0  -2 13031.8 497.216  32
   1   0   2 13280.1 499.645  13
  -1   0  -2 12061.6 497.977  14
  -1   0  -3 13162.3 570.055  34
  -1   0  -3 14129.0 550.156  32
   1   0   3 14628.1 473.454  11
  -1   0  -3 12811.5 569.389  14
  -1   0  -4 111328. 3147.01  34
  -1   0  -4 108557. 3071.16  32
   1   0   4 111080. 3009.80  11
   1   0   4 108384. 3014.79   2
  -1   0  -5 313707. 8389.50  34
  -1   0  -5 327504. 8310.96  32
   1   0   5 300969. 8219.98  11
   1   0   5 302225. 8458.19  12
   1   0   5 312948. 8167.84   2
   1   0   6 9415.17 385.857   4
  -1   0  -6 8620.32 495.834  32
  -1   0  -6 9286.79 564.665  34
   1   0   6 8437.92 583.870  33
   1   0   6 8513.91 577.029  12
   1   0   6 9223.99 471.259  11
   1   0   6 9687.24 389.250   2
   1   0   7 55947.4 1558.47   4
  -1   0  -7 56281.3 2034.17  14
  -1   0  -7 56523.5 1853.80  32
  -1   0  -7 54139.5 1928.57  34
   1   0   7 55983.0 1994.42  33
   1   0   7 54530.0 1973.83  12
   1   0   7 54517.5 1765.49  11
   1   0   7 53574.7 1556.56   2
  -1   0  -8 50206.9 1852.55  14
   1   0   8 47136.6 1794.27  12
   1   0   8 49489.9 1600.43  11
   1   0   8 43482.0 1271.62   4
  -1   0  -8 49059.4 1779.36  34
   1   0   8 50415.4 1844.11  33
  -1   0  -9 48.1440 118.769  14
   1   0   9-140.525 185.299  12
   1   0   9 180.545 112.229  11
   1   0   9-48.8705 128.885  33
  -1   0  -9 301.178 179.410  34
  -1   0 -10 365.018 188.493  14
   1   0  10 610.553 170.522  11
   1   0  10 102.950 166.474  12
  -1   0 -10 327.945 180.303  34
   1   0  10 215.695 201.290  33
  -1   0 -11 76788.9 2865.00  14
  -1   0 -11 79357.2 2795.33  34
   1   0  11 81341.2 2942.92  33
   1   0  11 77895.6 2865.33  12
   1   0  11 82819.4 2650.11  11
  -1   0 -12 3130.44 441.718  14
   1   0  12 3755.83 499.016  33
  -1   0 -12 3707.97 342.698  31
   1   0  12 4722.37 455.318  11
   1   0  12 2641.68 419.227  12
  -1   0 -12 3675.16 460.919  34
  -1   0 -13 136668. 4099.61  31
   1   0  13 134998. 4624.98  12
   1   0  13 138826. 4320.72  11
  -1   0 -13 152908. 4597.79  34
   1   0  13 144271. 4727.20  33
  -1   0 -14 15102.9 776.074  31
   1   0  14 15069.0 917.377  11
   1   0  14 15561.7 1151.81  33
  -1   0 -14 15456.1 1054.82  34
   1   0  15 44965.6 1442.05  24
   1   0  15 45263.5 1434.28  27
   1   0  15 42507.9 1842.78  11
   1   0  15 43257.2 2161.74  33
  -1   0 -15 44579.0 2039.27  34
   1   0  15 45381.7 1444.81  18
   1   0  16 3261.49 445.023  11
   1   0  16 3842.07 290.690  24
  -1   0 -16 3399.10 254.818  17
   1   0  16 3290.71 279.383  18
   1   0  16 4899.12 695.929  33
  -1   0 -16 3750.43 547.585  34
   1   0  16 3729.85 283.269  27
   1   0  17 58.5189 122.057  11
   1   0  17 569.289 318.994  33
   1   0  17 253.422 118.198  24
  -1   0 -17 312.660 241.745  34
  -1   0 -17 103.653 86.8137  17
   1   0  17 105.569 96.5074  18
   1   0  17 119.303 88.9823  27
   1   0  18 23964.3 913.128  24
  -1   0 -18 22828.4 845.230  17
   1   0  18 23374.5 912.191  18
   1   0  18 21694.7 1574.09  33
  -1   0 -18 22121.2 1419.76  34
   1   0  18 21721.3 873.734  27
   1   0  19 311.448 321.080  33
   1   0  19 138.641 120.052  24
  -1   0 -19 341.343 251.660  34
  -1   0 -19 99.9921 186.527  14
   1   0  19 128.056 99.6146  27
  -1   0 -19 218.725 91.6460  17
   1   0  19 254.704 124.116  18
   1   0  20 23351.6 939.019  24
  -1   0 -20 23569.9 1502.61  34
  -1   0 -20 23377.0 1598.35  14
   1   0  20 23700.9 921.143  27
   1   0  20 24007.1 947.507  18
  -1   0 -20 24212.2 880.907  17
   1   0  21 5694.42 393.333  24
  -1   0 -21 6076.29 715.918  34
  -1   0 -21 4837.33 713.669  14
  -1   0 -21 5693.52 342.553  17
   1   0  21 5732.43 393.567  18
   1   0  21 5799.36 374.074  27
   1   0  22 5225.81 374.579  18
   1   0  22 5764.98 384.678  24
   1   0  22 5757.03 365.203  27
   1   0  23 986.003 169.719  18
   1   0  23 961.913 171.777  24
   1   0  23 605.821 131.971  27
   1   0  24 12512.0 581.987  18
   1   0  24 12437.6 537.730  27
   1   0  25 319.039 109.992  18
   1   0  25 374.852 93.0111  27
   1   0  26 569.102 116.903  18
   1   0  27 6809.01 330.066  18
  -1  -1  28 9295.54 374.102  18
  -1  -1  28 10142.4 425.135  30
  -1  -1  27 12294.9 512.115  24
  -1  -1  27 12653.9 494.791  18
   1   1 -27 11790.3 458.596  17
  -1  -1  27 12640.7 530.778  30
  -1  -1  26 4155.33 285.464  24
  -1  -1  26 4129.35 272.233  18
   1   1 -26 4622.86 263.871  17
  -1  -1  26 4038.86 288.497  30
  -1  -1  25 11351.3 528.285  24
   1   1 -25 10240.3 477.176  17
  -1  -1  25 11202.1 509.005  18
  -1  -1  25 10918.9 531.902  30
  -1  -1  24 11900.0 568.301  24
  -1  -1  24 12620.8 566.480  18
   1   1 -24 11995.5 541.414  17
  -1  -1  24 12231.1 586.616  30
  -1  -1  23 29909.1 1132.65  24
  -1  -1  23 34117.1 1178.63  30
  -1  -1  23 33344.5 1141.44  18
   1   1 -23 32930.6 1122.59  17
  -1  -1  22 12504.7 1111.46  11
   1   1 -22 14031.8 1131.47  14
  -1  -1  22 13535.1 628.087  24
  -1  -1  22 13270.7 636.044  30
   1   1 -22 13976.2 615.827  17
  -1  -1  22 14130.6 629.782  18
  -1  -1  21 20069.1 1437.10  11
   1   1 -21 20541.9 1386.17  14
  -1  -1  21 20796.2 827.846  24
  -1  -1  21 20807.2 838.857  30
   1   1 -21 20706.4 808.566  17
  -1  -1  21 19627.2 803.775  18
  -1  -1  20 4503.02 656.682  11
  -1  -1  20 4953.77 345.605  24
   1   1 -20 5380.83 675.026  14
  -1  -1  20 5582.63 366.591  30
   1   1 -20 5688.89 356.312  17
  -1  -1  20 5033.63 342.518  18
  -1  -1  19-91.1507 224.863  11
   1   1 -19 56.6115 87.9799  17
  -1  -1  19 113.432 88.1424  18
  -1  -1  19-39.3329 87.9467  24
   1   1 -19 81.4720 169.865  14
  -1  -1  19 20.6215 101.747  30
  -1  -1  19 82.2162 187.777  33
  -1  -1  18 174.442 215.240  11
   1   1 -18 18.0549 86.0259  17
  -1  -1  18 446.444 110.593  18
  -1  -1  18 334.640 107.007  24
   1   1 -18 153.328 175.185  14
  -1  -1  18 233.960 116.539  30
  -1  -1  18 312.386 241.575  33
  -1  -1  17 18233.6 1205.07  33
  -1  -1  17 16983.0 1260.16  11
  -1  -1  17 17728.4 695.582  24
   1   1 -17 16093.6 1128.54  14
  -1  -1  17 17185.2 698.079  30
  -1  -1  17 16991.4 679.953  18
   1   1 -17 17042.9 682.011  17
  -1  -1  16 1775.32 390.106  11
  -1  -1  16 1936.86 181.282  18
   1   1 -16 1617.24 172.371  17
  -1  -1  16 1505.54 173.096  30
   1   1 -16 1573.18 348.577  14
  -1  -1  16 1935.94 189.802  24
  -1  -1  16 1904.02 377.721  33
   1   1 -15 58236.2 2336.29  14
  -1  -1  15 59696.9 2504.00  11
  -1  -1  15 58248.0 2385.62  33
   1   1 -14 13495.8 907.969  14
   1   1 -14 14789.4 740.315  31
  -1  -1  14 15563.4 1062.06  11
  -1  -1  14 17029.1 1024.92  33
   1   1 -13 80381.6 2724.38  14
   1   1 -13 72678.6 2370.67  31
  -1  -1  13 76027.7 2835.01  11
  -1  -1  13 75069.2 2707.66  33
   1   1 -13 77184.4 2789.52  34
   1   1 -12 8560.57 634.628  14
   1   1 -12 9207.22 539.338  31
  -1  -1  12 8609.93 720.026  11
  -1  -1  12 9030.23 675.690  33
   1   1 -12 8176.26 684.737  34
   1   1 -11 8515.92 704.992  34
  -1  -1  11 9651.80 671.408  33
   1   1 -11 10259.5 557.852  31
   1   1 -11 9729.62 651.417  14
   1   1 -10 14222.6 760.036  14
   1   1 -10 12530.0 635.939  31
   1   1 -10 13567.3 501.375   4
   1   1 -10 12585.4 522.041   5
   1   1 -10 13264.0 825.616  34
  -1  -1  10 13193.2 759.321  33
   1   1  -9 2410.96 280.390  14
   1   1  -9 1788.01 211.423  31
  -1  -1   9 1905.31 269.631  33
   1   1  -9 2198.63 311.747  34
   1   1  -9 2252.07 218.277   5
   1   1  -9 1984.79 192.450   4
   1   1  -8 119564. 3365.20   4
   1   1  -8 119996. 3393.47   5
   1   1  -8 120617. 3535.36  14
   1   1  -8 121961. 3409.32  31
  -1  -1   8 118044. 3542.59  33
  -1  -1   8 120688. 3552.94  12
  -1  -1   7 105.360 176.375  11
  -1  -1   7 297.838 134.982  12
   1   1  -7 95.4384 92.5391   5
   1   1  -7 176.913 88.8941   4
   1   1  -7 188.268 124.172  14
   1   1  -7 70.0661 76.6796  31
  -1  -1   7 123.572 121.982  33
   1   1  -7 109.242 91.4814   2
  -1  -1   6 363083. 9782.60  12
  -1  -1   6 358392. 9957.68  11
   1   1  -6 369975. 9742.24   4
   1   1  -6 371237. 9775.41  14
   1   1  -6 384387. 9712.60  31
  -1  -1   6 352136. 9767.13  33
   1   1  -6 375335. 9754.68   2
  -1  -1   5 46579.6 1467.36  12
  -1  -1   5 47117.2 1657.17  11
   1   1  -5 50089.4 1533.26   4
   1   1  -5 47724.7 1485.06  14
   1   1  -5 48897.0 1465.80  31
  -1  -1   5 48709.5 1482.38  33
   1   1  -5 49157.6 1537.71   2
  -1  -1   4 566.606 83.2110  12
  -1  -1   4 679.628 156.958  11
   1   1  -4 641.757 138.864   4
   1   1  -4 810.652 113.509  14
   1   1  -4 503.745 104.965  31
  -1  -1   4 842.810 106.768  33
   1   1  -4 662.064 151.635   2
  -1  -1   3 4310.80 306.105  11
   1   1  -3 4358.03 309.537   4
   1   1  -3 4112.48 194.364  14
   1   1  -3 4186.32 247.580  13
   1   1  -3 3959.68 242.556  31
  -1  -1   3 4053.11 183.733  33
   1   1  -3 4257.57 311.614   2
  -1  -1   2 697.686 126.613  11
   1   1  -2 1052.15 119.007  13
   1   1  -1 42113.8 1233.39  13
   1   1  -1 40397.0 1386.26   2
   1   1  -1 41633.9 1384.98   4
  -1  -1   1 42499.6 1252.97  11
  -1  -1   0 64092.3 1785.79  14
   1   1   0 65363.0 1848.97  13
   1   1   0 68699.8 2026.39   2
   1   1   0 65664.3 1823.37  12
   1   1   0 70117.2 2024.32   4
   1   1   1 73871.3 2218.37  12
   1   1   1 79761.8 2323.42   4
  -1  -1  -1 77094.0 2172.76  14
   1   1   1 77692.6 2185.27  13
  -1  -1  -1 78159.6 2187.55  32
   1   1   1 79992.2 2212.20  33
   1   1   1 83788.0 2349.30   2
   1   1   2 78587.8 2427.29  12
   1   1   2 84389.5 2437.68   4
   1   1   2 84030.8 2340.81  13
  -1  -1  -2 85357.4 2395.67  14
  -1  -1  -2 81962.5 2318.48  32
  -1  -1  -2 81557.7 2383.69  34
   1   1   2 83482.8 2410.13  33
   1   1   2 84354.6 2451.25   2
   1   1   3 194869. 5681.39  12
   1   1   3 211344. 5603.92   4
  -1  -1  -3 219701. 5698.47  14
  -1  -1  -3 207290. 5504.82  32
   1   1   3 199223. 5665.77  33
  -1  -1  -3 204798. 5600.27  34
   1   1   3 208247. 5608.94   2
   1   1   4 16129.7 550.086  11
   1   1   4 17174.0 688.936   5
   1   1   4 17190.2 678.958   4
  -1  -1  -4 16725.8 810.193  14
  -1  -1  -4 16037.5 623.042  32
  -1  -1  -4 15247.7 696.943  34
   1   1   4 15879.9 671.054   2
   1   1   5 4925.38 276.247  11
   1   1   5 4604.67 314.480   4
   1   1   5 4969.39 326.532   5
  -1  -1  -5 5341.54 451.067  14
  -1  -1  -5 5180.65 315.655  32
  -1  -1  -5 5004.17 379.003  34
   1   1   5 5607.27 346.105   2
   1   1   6 32021.1 1081.49  11
   1   1   6 33407.5 1119.34   5
   1   1   6 31959.9 1102.51   4
  -1  -1  -6 31945.9 1350.24  14
  -1  -1  -6 34419.3 1148.35  32
  -1  -1  -6 32016.7 1252.02  34
   1   1   6 32368.9 1116.03   2
  -1  -1  -7 4177.50 334.364  32
  -1  -1  -7 4594.77 417.958  34
  -1  -1  -7 3781.39 413.799  14
   1   1   7 4187.61 287.987   4
   1   1   7 4155.17 291.889   5
   1   1   7 3932.88 305.717  11
  -1  -1  -8 28477.4 1255.98  34
  -1  -1  -8 30388.5 1339.39  14
   1   1   8 27637.2 945.590   4
   1   1   8 28339.3 929.252   5
   1   1   8 29689.2 1110.46  11
   1   1   9 31439.2 1468.46  33
  -1  -1  -9 32755.4 1415.86  34
  -1  -1  -9 29610.2 1391.06  14
   1   1   9 28405.1 1398.63  12
   1   1   9 29621.5 1182.24  11
  -1  -1 -10 33466.7 1489.39  34
   1   1  10 32199.7 1572.04  33
  -1  -1 -10 29269.8 1462.74  14
   1   1  10 32172.3 1278.79  11
  -1  -1 -11 138471. 4349.12  34
   1   1  11 135064. 4475.08  33
  -1  -1 -11 134008. 4383.81  14
   1   1  11 134555. 4056.48  11
   1   1  12 73165.2 2815.00  33
  -1  -1 -12 72075.4 2668.66  34
  -1  -1 -12 68534.9 2693.57  14
   1   1  12 69569.2 2411.36  11
  -1  -1 -13 68.9597 157.581  14
   1   1  13 654.462 207.499  11
  -1  -1 -13 496.325 238.564  34
  -1  -1 -13 216.127 150.888  31
   1   1  13 151.435 223.314  33
  -1  -1 -14 19496.4 1020.71  31
   1   1  14 20103.2 754.078  18
  -1  -1 -14 19404.8 1257.05  14
  -1  -1 -14 17834.2 1148.08  34
   1   1  14 21845.5 1396.47  33
   1   1  14 16871.4 978.028  11
   1   1  14 18773.5 745.121  30
   1   1  14 18175.0 738.645  27
  -1  -1 -15 4387.68 448.902  31
   1   1  15 3254.95 569.968  33
   1   1  15 3707.75 283.531  18
  -1  -1 -15 2919.84 510.176  14
  -1  -1 -15 3859.54 555.264  34
   1   1  15 2899.54 391.821  11
   1   1  15 3928.39 292.485  30
   1   1  15 3609.50 288.031  27
   1   1  16 48679.1 1561.73  18
  -1  -1 -16 46850.6 2293.63  14
  -1  -1 -16 47507.9 2167.59  34
   1   1  16 46508.1 2395.94  33
   1   1  16 47821.4 1551.88  30
  -1  -1 -16 47478.2 1875.50  31
   1   1  16 47332.8 1551.84  27
   1   1  17 4144.83 318.466  18
  -1  -1 -17 4551.52 638.618  14
  -1  -1 -17 3976.78 603.685  34
   1   1  17 3609.72 302.126  30
   1   1  17 3678.00 629.963  33
   1   1  17 4110.42 319.093  27
  -1  -1 -18 8317.48 903.424  14
  -1  -1 -18 6966.63 760.444  34
   1   1  18 8612.12 479.358  30
   1   1  18 7977.08 469.285  27
   1   1  18 7770.25 468.844  18
   1   1  19 284.821 134.678  18
  -1  -1 -19-101.382 189.101  14
   1   1  19 238.384 117.685  30
  -1  -1 -19 82.9074 172.903  34
   1   1  19 321.545 123.087  27
   1   1  19 333.026 140.336  24
   1   1  20 30246.3 1129.24  18
   1   1  20 29887.1 1126.95  30
  -1  -1 -20 30623.5 1735.38  34
   1   1  20 28864.9 1106.37  27
   1   1  20 32009.2 1144.24  24
   1   1  21 1354.51 199.484  18
   1   1  21 1522.14 206.907  30
  -1  -1 -21 815.411 242.518  34
   1   1  21 1342.11 191.520  27
   1   1  21 1091.61 185.208  24
   1   1  22 114.517 119.045  18
   1   1  22 253.459 109.807  27
   1   1  22 273.943 124.252  24
   1   1  22 274.486 120.789  30
   1   1  23 5191.31 346.953  27
   1   1  23 5695.96 372.256  18
   1   1  23 5675.30 373.226  30
   1   1  24 384.460 109.771  27
   1   1  24 425.829 124.320  18
   1   1  24 692.422 142.860  30
   1   1  25 7707.20 374.890  27
   1   1  25 7896.11 408.114  18
   1   1  25 7704.03 401.548  30
   1   1  26 2546.81 173.869  27
   1   1  26 2568.98 203.162  18
   1   1  26 2616.74 202.331  30
   1   2 -28 2552.43 167.505  17
  -1  -2  28 2663.04 194.389  30
  -1  -2  27 11249.5 492.923  30
   1   2 -27 11330.6 460.795  17
  -1  -2  27 11170.9 470.087  24
  -1  -2  26 7059.05 388.554  30
   1   2 -26 6963.24 362.933  17
  -1  -2  26 7258.74 351.217  18
  -1  -2  26 6891.70 365.833  24
  -1  -2  25 52854.2 1647.98  30
  -1  -2  25 53495.0 1591.54  18
   1   2 -25 51232.2 1610.43  17
  -1  -2  25 51046.0 1612.44  24
  -1  -2  24 5428.41 357.882  30
   1   2 -24 5400.70 347.371  17
  -1  -2  24 4945.35 318.970  18
  -1  -2  24 5405.42 345.884  24
  -1  -2  23 32495.4 1140.09  30
  -1  -2  23 30916.7 1105.16  24
   1   2 -23 31336.3 1119.78  17
  -1  -2  23 31512.7 1088.26  18
  -1  -2  22 645.431 144.338  24
   1   2 -22 826.470 244.343  14
  -1  -2  22 980.331 354.468  11
  -1  -2  22 718.780 154.370  30
   1   2 -22 791.640 151.521  17
  -1  -2  22 584.991 132.880  18
  -1  -2  21 14633.9 644.987  18
   1   2 -21 15594.8 679.550  17
  -1  -2  21 16042.9 676.848  24
   1   2 -21 16037.8 1170.41  14
   1   2 -21 15502.7 629.690  16
  -1  -2  21 16178.2 698.254  30
  -1  -2  21 14783.2 1228.81  11
  -1  -2  20 36243.2 2039.98  11
   1   2 -20 35145.4 1216.24  17
  -1  -2  20 35642.9 1193.09  18
  -1  -2  20 34749.8 1204.30  24
   1   2 -20 34689.9 1171.06  16
   1   2 -20 36698.0 1869.83  14
  -1  -2  20 36317.0 1235.87  30
  -1  -2  20 33983.7 1864.32  33
  -1  -2  19 4867.15 682.723  11
  -1  -2  19 5432.23 330.099  18
   1   2 -19 4707.88 327.349  17
  -1  -2  19 4302.16 308.361  24
   1   2 -19 4673.03 304.795  16
   1   2 -19 4962.22 616.952  14
  -1  -2  19 4525.26 326.987  30
  -1  -2  19 5429.71 663.384  33
  -1  -2  18 13337.9 1133.87  11
  -1  -2  18 13896.6 593.535  18
   1   2 -18 13491.2 612.014  17
  -1  -2  18 14611.1 612.988  24
   1   2 -18 13877.3 587.501  16
   1   2 -18 14493.8 1053.71  14
  -1  -2  18 15016.6 634.204  30
  -1  -2  18 16354.8 1147.24  33
  -1  -2  17 16530.3 1225.15  11
   1   2 -17 15623.9 640.048  17
  -1  -2  17 15057.3 606.113  18
  -1  -2  17 14392.1 611.031  24
   1   2 -17 14988.7 606.914  16
   1   2 -17 14878.3 1046.00  14
  -1  -2  17 14624.9 627.367  30
  -1  -2  17 14967.9 1054.96  33
  -1  -2  16 6097.75 721.849  11
   1   2 -16 7584.82 395.983  17
  -1  -2  16 7262.73 386.903  30
   1   2 -16 7060.44 369.189  16
   1   2 -16 6305.22 642.479  14
  -1  -2  16 6710.04 364.643  24
  -1  -2  16 7774.87 720.741  33
   1   2 -15 29361.5 1457.12  14
  -1  -2  15 28352.6 1613.21  11
  -1  -2  15 30221.2 1508.30  33
   1   2 -14 18201.5 1033.75  14
  -1  -2  14 16270.7 1124.82  11
  -1  -2  14 17209.7 1048.93  33
   1   2 -13 94.6553 124.839  14
  -1  -2  13 102.893 143.928  33
   1   2 -12 23420.5 1126.74  14
   1   2 -12 23104.7 864.893  31
  -1  -2  12 24744.4 1202.59  33
  -1  -2  12 23598.1 1109.18  12
   1   2 -11 12300.2 568.610   4
   1   2 -11 10609.3 565.352   5
   1   2 -11 10831.6 691.927  14
   1   2 -11 11797.3 542.900  31
  -1  -2  11 11361.6 736.535  33
  -1  -2  11 11618.4 693.526  12
   1   2 -10 18141.7 798.168   4
   1   2 -10 18688.4 833.556   5
   1   2 -10 19050.9 897.356  14
   1   2 -10 18636.4 726.538  31
  -1  -2  10 16544.7 901.931  33
  -1  -2  10 19061.8 883.397  12
  -1  -2  10 16606.8 1015.22  11
   1   2  -9 26884.9 1080.47   4
   1   2  -9 24602.7 1085.09   5
   1   2  -9 26437.0 1072.07  14
   1   2  -9 27134.9 941.241  31
  -1  -2   9 27392.8 1134.36  33
  -1  -2   9 25608.4 1049.87  12
  -1  -2   9 26201.5 1269.72  11
   1   2  -8 73412.7 2396.02   5
   1   2  -8 72803.7 2365.62   4
   1   2  -8 70967.0 2238.00  14
   1   2  -8 75061.7 2156.42  31
  -1  -2   8 75087.3 2324.09  33
  -1  -2   8 70834.7 2251.21  12
  -1  -2   8 77413.2 2558.99  11
   1   2  -7 8793.83 549.881   4
   1   2  -7 7779.66 535.213   5
   1   2  -7 8203.34 424.129  14
   1   2  -7 7884.67 400.928  31
  -1  -2   7 8095.93 465.285  33
  -1  -2   7 8206.03 440.999  12
  -1  -2   7 8461.20 593.062  11
   1   2  -6 6890.11 338.583  14
  -1  -2   6 7964.60 389.042  12
  -1  -2   6 6735.82 498.419  11
  -1  -2   6 6534.39 381.796  33
   1   2  -6 7731.95 514.276   4
   1   2  -6 6504.21 451.310   6
   1   2  -6 7622.35 522.889   5
   1   2  -5 60552.6 1924.36   6
   1   2  -5 55119.4 1922.57   4
   1   2  -5 59400.9 1984.74   5
   1   2  -5 54268.7 1589.25  14
   1   2  -5 54493.2 1924.23   2
  -1  -2   5 58136.3 1702.38  33
  -1  -2   5 60422.9 1910.10  11
  -1  -2   5 58169.8 1635.18  12
   1   2  -4 8856.32 548.871   6
   1   2  -4 8099.10 562.166   5
   1   2  -4 8239.92 555.180   4
   1   2  -4 9706.22 418.466  13
   1   2  -4 7523.62 536.130   2
   1   2  -4 8201.74 530.276   1
  -1  -2   4 8040.43 370.081  33
  -1  -2   4 7494.75 296.165  12
   1   2  -3 110223. 3162.95   1
  -1  -2   3 104044. 2657.73  12
   1   2  -2 406.742 198.171   1
   1   2  -2 239.785 81.5796  13
   1   2  -1 7646.38 556.732   4
   1   2  -1 7964.99 601.888   1
   1   2  -1 7974.03 570.869   2
   1   2  -1 6718.37 316.910  13
  -1  -2   1 7163.05 251.445  14
   1   2   0 715.758 216.032   4
   1   2   0 386.292 205.001   2
  -1  -2   0 566.916 96.9806  14
   1   2   0 581.119 92.5652  13
  -1  -2  -1 116004. 3166.47  14
   1   2   1 110250. 3022.89  13
  -1  -2  -1 106115. 3034.15  32
   1   2   1 111976. 3357.16   4
   1   2   1 110743. 3367.17   5
   1   2   1 110358. 3328.28   6
   1   2   1 107133. 3323.18   1
   1   2   1 111254. 3373.23   2
  -1  -2  -2 8119.02 520.552  14
  -1  -2  -2 8198.75 382.210  32
   1   2   2 7804.13 543.994   2
   1   2   2 9118.18 546.601   1
   1   2   2 7412.68 506.995   6
   1   2   2 8288.47 553.528   5
   1   2   2 8509.87 556.233   4
   1   2   3 6189.30 434.079   6
   1   2   3 5895.32 453.990   4
   1   2   3 6632.80 486.352   5
  -1  -2  -3 6824.62 479.859  14
  -1  -2  -3 6319.52 323.115  32
  -1  -2  -3 5227.07 373.269  34
   1   2   3 6151.03 464.872   2
  -1  -2  -4 11839.3 686.771  14
  -1  -2  -4 12494.8 511.758  32
   1   2   4 11906.3 681.156   5
   1   2   4 12968.9 650.276   6
   1   2   4 11691.9 665.264   4
  -1  -2  -4 12723.0 629.873  34
  -1  -2  -5 19931.5 944.988  14
  -1  -2  -5 18268.7 687.953  32
   1   2   5 17689.7 865.860   5
   1   2   5 18154.9 870.398   4
  -1  -2  -5 17593.5 823.705  34
   1   2   5 19195.2 937.390  33
  -1  -2  -6 22131.1 1061.74  14
  -1  -2  -6 21566.0 808.391  32
  -1  -2  -6 22919.7 995.421  34
   1   2   6 21525.9 966.185   4
   1   2   6 21495.7 969.427   5
   1   2   7 166.125 92.8814  11
   1   2   7-28.1600 98.2661   5
  -1  -2  -7-43.3769 127.916  14
  -1  -2  -7 214.228 93.7142  32
   1   2   7 56.2231 108.093   4
  -1  -2  -7 72.9981 131.822  34
  -1  -2  -8 16028.4 905.761  34
   1   2   8 16161.3 741.671   4
   1   2   8 17912.8 758.283   5
   1   2   8 16342.4 746.175  11
  -1  -2  -8 17879.7 996.051  14
  -1  -2  -9 65948.4 2383.61  34
   1   2   9 66297.1 1987.36   5
   1   2   9 63859.2 2123.43  11
  -1  -2  -9 66811.5 2449.04  14
   1   2  10 70258.3 2348.69  11
  -1  -2 -10 73099.0 2674.41  14
  -1  -2 -10 73799.8 2655.57  34
   1   2  11 17561.2 883.837  11
  -1  -2 -11 16293.7 1055.28  14
  -1  -2 -11 15417.2 1014.22  34
   1   2  12 6838.38 543.984  11
  -1  -2 -12 7162.96 696.709  34
  -1  -2 -12 7739.25 719.543  14
  -1  -2 -13 90093.5 3467.01  14
  -1  -2 -13 98733.8 3464.54  34
  -1  -2 -13 95285.4 3279.09  31
   1   2  13 92328.7 2763.07  27
   1   2  13 97332.1 2763.37  24
   1   2  13 93356.9 3102.43  11
   1   2  13 97990.3 2759.11  18
   1   2  13 97620.2 2759.53  30
   1   2  14 10986.4 518.070  30
   1   2  14 9450.69 490.095  18
   1   2  14 9689.54 495.645  24
  -1  -2 -14 9513.61 767.579  31
  -1  -2 -14 9991.75 859.033  34
  -1  -2 -14 9902.75 886.162  14
   1   2  14 10073.0 508.616  27
   1   2  15 39426.4 1333.21  30
   1   2  15 41167.3 1350.20  18
   1   2  15 40525.5 1346.08  24
  -1  -2 -15 39350.0 1773.28  31
  -1  -2 -15 40552.3 1947.55  34
  -1  -2 -15 39177.8 2038.83  14
   1   2  15 38768.6 1350.90  27
   1   2  16 738.827 159.073  27
  -1  -2 -16 749.600 262.403  34
   1   2  16 1093.55 179.081  24
  -1  -2 -16 413.956 214.639  31
  -1  -2 -16 1272.43 360.185  14
   1   2  16 947.812 164.590  30
   1   2  17 14478.9 685.722  27
   1   2  17 15330.0 686.622  24
  -1  -2 -17 13861.0 953.989  31
  -1  -2 -17 15066.5 1218.59  14
   1   2  17 14983.0 683.567  30
   1   2  18 115534. 3232.98  30
  -1  -2 -18 106115. 4212.18  14
   1   2  18 108814. 3230.73  27
  -1  -2 -18 103660. 3966.54  34
   1   2  18 110986. 3223.35  24
   1   2  19-23.4265 104.755  30
  -1  -2 -19-102.038 233.045  14
   1   2  19 72.4744 121.302  27
  -1  -2 -19 78.8796 180.154  34
   1   2  19 47.8450 111.527  24
   1   2  20 2669.73 259.793  30
   1   2  20 2638.63 272.972  24
  -1  -2 -20 1932.34 365.538  34
   1   2  20 1976.09 246.851  27
   1   2  21 16280.4 737.618  24
   1   2  21 18129.1 764.488  27
   1   2  21 17577.2 753.341  30
   1   2  22 3671.00 295.560  27
   1   2  22 2991.16 269.602  30
   1   2  23 8152.63 449.188  18
   1   2  23 8482.76 448.319  27
   1   2  23 8084.90 440.770  30
   1   2  24 1775.00 189.045  18
   1   2  24 1630.15 178.992  27
   1   2  24 1551.90 177.623  30
   1   2  25 150.872 94.4032  18
   1   2  25 39.4689 71.5764  27
   1   2  25 152.602 83.8706  30
   1   2  26 13921.9 534.517  18
   1   2  26 14102.4 506.464  27
   1   2  26 14267.7 520.781  30
   1   3 -28 51.8324 59.5960  17
  -1  -3  28 42.8082 59.8840  30
   1   3 -27 15427.0 588.878  17
  -1  -3  27 15560.2 595.196  30
   1   3 -26 1253.27 158.407  17
  -1  -3  26 879.459 128.586  24
  -1  -3  26 1329.77 158.082  30
   1   3 -25 16517.2 675.182  17
  -1  -3  25 15734.5 664.719  30
  -1  -3  25 17104.6 649.248  24
  -1  -3  24 1301.58 165.385  24
   1   3 -24 1243.93 153.858  16
   1   3 -24 1186.73 180.693  17
  -1  -3  24 1255.97 178.485  30
  -1  -3  23 4550.80 308.819  24
   1   3 -23 4327.48 292.873  16
  -1  -3  23 4950.65 335.523  30
   1   3 -23 4659.57 330.977  17
   1   3 -22 32849.8 1211.15  17
  -1  -3  22 35604.5 1192.25  24
  -1  -3  22 35193.9 1217.87  30
   1   3 -22 36501.0 1187.71  16
  -1  -3  22 35978.6 2054.73  11
   1   3 -21 1419.23 199.010  17
  -1  -3  21 1672.99 196.786  24
  -1  -3  21 1302.88 178.784  30
   1   3 -21 1630.00 189.628  16
  -1  -3  21 1557.60 485.625  11
   1   3 -20 8218.53 464.272  17
   1   3 -20 8217.01 440.411  16
  -1  -3  20 8329.63 435.689  24
  -1  -3  20 7641.33 447.836  30
  -1  -3  20 7841.42 905.663  11
   1   3 -19 8663.43 464.730  17
   1   3 -19 8278.42 769.452  14
   1   3 -19 8031.12 433.506  16
  -1  -3  19 7496.25 410.997  24
  -1  -3  19 7892.42 434.852  30
  -1  -3  19 8367.76 919.792  11
  -1  -3  18 4664.25 698.669  11
   1   3 -18 4418.56 321.988  17
   1   3 -18 3466.98 487.579  14
   1   3 -18 4475.79 304.075  16
  -1  -3  18 4282.90 291.432  24
  -1  -3  18 4209.75 299.446  30
  -1  -3  18 4343.08 576.502  33
  -1  -3  17 53957.4 2495.82  11
   1   3 -17 50518.9 1599.49  17
   1   3 -17 51650.9 2174.81  14
   1   3 -17 49692.3 1574.49  16
  -1  -3  17 49619.3 1540.07  24
  -1  -3  17 50127.3 1571.33  30
  -1  -3  17 52713.6 2263.16  33
  -1  -3  16 36243.3 1950.27  11
   1   3 -16 36964.5 1223.31  17
   1   3 -16 38353.3 1731.51  14
   1   3 -16 35468.1 1199.19  16
  -1  -3  16 36378.5 1166.29  24
  -1  -3  16 36427.5 1758.37  33
  -1  -3  16 36914.4 1195.48  30
   1   3 -15 929.232 146.560  16
   1   3 -15 1177.88 262.357  14
   1   3 -15 760.822 140.320  17
  -1  -3  15 497.744 240.139  33
   1   3 -14 19840.1 1080.51  14
  -1  -3  14 17494.2 1087.45  33
   1   3 -13 120129. 3757.53  14
  -1  -3  13 117876. 3676.83  12
  -1  -3  13 114492. 3828.49  33
  -1  -3  12 2420.41 361.950  33
  -1  -3  12 1697.45 270.750  12
  -1  -3  12 2227.46 416.073  11
   1   3 -12 2009.95 295.106  14
   1   3 -12 2332.86 295.408   5
   1   3 -12 2011.26 261.132   4
   1   3 -11 24334.4 1062.25  14
  -1  -3  11 22363.1 1031.02  12
  -1  -3  11 24715.1 1346.05  11
   1   3 -11 22631.1 1071.94   5
   1   3 -11 26543.8 1099.37   4
  -1  -3  11 23002.2 1153.04  33
   1   3 -10 36443.0 1362.86  14
  -1  -3  10 39056.0 1414.29  12
  -1  -3  10 38738.1 1714.92  11
   1   3 -10 36667.8 1513.61   5
   1   3 -10 39020.9 1504.06   4
  -1  -3  10 36428.8 1490.48  33
   1   3  -9 15425.2 681.691  14
  -1  -3   9 16430.5 960.816  11
  -1  -3   9 15414.2 721.425  12
   1   3  -9 14188.7 828.423   4
   1   3  -9 14663.8 862.948   5
   1   3  -9 13876.1 777.903   6
  -1  -3   9 13942.9 754.530  33
   1   3  -8 145452. 4064.91  14
   1   3  -8 145315. 4468.83   4
   1   3  -8 140347. 4485.16   5
   1   3  -8 150936. 4379.22   6
  -1  -3   8 151566. 4260.72  33
  -1  -3   8 154477. 4529.17  11
  -1  -3   8 145921. 4146.32  12
  -1  -3   7 24.9513 80.5984  33
  -1  -3   7 35.7323 70.6839  12
  -1  -3   7 40.1988 149.930  11
   1   3  -7 226.591 153.491   6
   1   3  -7 93.4620 174.292   4
   1   3  -7-49.6211 153.454   5
   1   3  -7 38.1508 123.230   1
  -1  -3   6 842.034 154.060  33
  -1  -3   6 1128.92 134.109  12
   1   3  -6 920.399 146.130  13
   1   3  -6 1208.10 290.505   5
   1   3  -6 1147.94 243.432   6
   1   3  -6 1439.72 291.166   4
   1   3  -6 876.417 230.460   1
  -1  -3   5 73883.9 2232.25  33
   1   3  -5 76449.9 2183.90  13
  -1  -3   5 72530.4 2086.92  12
   1   3  -5 75210.6 2679.02   5
   1   3  -5 77440.8 2569.85   6
   1   3  -5 69856.0 2602.27   4
   1   3  -5 78921.1 2579.29   1
  -1  -3   4 4293.73 233.874  12
   1   3  -4 4735.12 275.902  13
   1   3  -4 4280.85 501.297   5
   1   3  -4 4736.63 484.303   6
   1   3  -4 4711.88 516.452   4
   1   3  -4 4760.22 482.121   1
   1   3  -3 188269. 5005.56  13
   1   3  -3 180627. 5693.34   5
   1   3  -3 192939. 5679.34   1
   1   3  -2 6638.42 311.938  13
  -1  -3   2 7448.53 272.436  14
   1   3  -2 7761.63 711.706   6
   1   3  -2 5727.74 606.894   4
   1   3  -2 7534.34 679.080   5
   1   3  -2 8496.25 737.458   1
   1   3  -1 379.828 76.7740  13
  -1  -3   1 940.520 139.766  14
   1   3  -1 347.144 187.308   6
   1   3  -1 771.804 272.293   4
   1   3  -1 353.836 264.011   1
   1   3   0 82370.2 2304.86  13
  -1  -3   0 83873.7 2506.59  14
   1   3   0 82259.2 2890.70   6
   1   3   0 83356.2 2916.73   4
   1   3   1 106235. 3471.26   6
   1   3   1 110243. 3586.16   5
   1   3   1 104797. 3530.29   4
  -1  -3  -1 106419. 3022.44  32
  -1  -3  -1 108678. 3212.60  14
   1   3   1 112602. 3503.60   1
   1   3   2 41.2459 138.762   6
   1   3   2 460.480 238.588   5
   1   3   2 294.235 204.553   4
   1   3   2 249.677 164.699   1
  -1  -3  -2 196.620 74.8081  32
  -1  -3  -2 279.355 141.881  14
  -1  -3  -3 3249.95 310.627  34
   1   3   3 2808.23 345.640   6
   1   3   3 3035.62 411.369   4
   1   3   3 2922.57 416.524   5
   1   3   3 3530.17 390.974   1
  -1  -3  -3 2720.99 209.379  32
  -1  -3  -3 3005.22 333.428  14
  -1  -3  -4 1178.93 215.188  34
   1   3   4 1161.79 236.583   6
   1   3   4 1212.84 273.499   4
   1   3   4 1380.40 285.980   5
   1   3   4 1466.30 261.942   1
  -1  -3  -4 1310.10 246.394  14
  -1  -3  -4 1214.16 138.948  32
  -1  -3  -5 3793.70 359.954  34
  -1  -3  -5 4099.45 248.963  32
  -1  -3  -5 3832.52 405.025  14
   1   3   5 3848.13 389.213   6
   1   3   5 3117.33 386.094   5
   1   3   5 3520.61 410.758   4
  -1  -3  -6 3243.09 360.448  34
  -1  -3  -6 2674.21 213.420  32
   1   3   6 3046.12 368.448   4
   1   3   6 2645.43 313.483   6
   1   3   6 2634.14 349.687   5
  -1  -3  -6 3288.35 399.696  14
   1   3   7 54840.1 1936.15   4
   1   3   7 50489.7 1914.62   5
  -1  -3  -7 53075.0 1961.84  34
  -1  -3  -7 55967.0 2083.30  14
   1   3   8 12640.3 722.304   5
   1   3   8 12982.3 728.330   4
  -1  -3  -8 13612.3 830.132  34
  -1  -3  -8 12990.0 870.367  14
   1   3   9 46890.1 1682.23   5
  -1  -3  -9 49915.0 2028.55  14
  -1  -3  -9 48107.0 1934.28  34
  -1  -3 -10 20478.0 1190.50  14
  -1  -3 -10 17983.5 1105.18  34
  -1  -3 -11 17977.5 1158.67  14
  -1  -3 -11 17341.2 1108.26  34
  -1  -3 -12-72.8923 117.733  14
   1   3  12 132.027 96.3391  24
   1   3  12 54.3262 94.0267  18
   1   3  13 5368.62 335.746  29
   1   3  13 4781.20 327.595  30
   1   3  13 5121.66 335.989  18
  -1  -3 -13 5101.52 625.867  14
  -1  -3 -13 4215.35 558.216  34
  -1  -3 -13 5126.67 599.864  31
   1   3  13 5473.24 352.758  24
   1   3  13 4926.22 352.830  27
   1   3  14 45950.2 1457.67  30
   1   3  14 42495.7 1410.87  29
   1   3  14 45400.4 1464.23  18
  -1  -3 -14 44115.1 2180.46  14
  -1  -3 -14 45091.2 2063.06  34
  -1  -3 -14 44807.7 2027.24  31
   1   3  14 45043.3 1459.44  24
   1   3  14 42194.2 1468.23  27
   1   3  15 3591.93 292.141  30
   1   3  15 3769.26 302.772  18
  -1  -3 -15 4657.11 632.373  14
  -1  -3 -15 3568.81 508.358  34
  -1  -3 -15 5001.92 605.012  31
   1   3  15 3576.65 301.819  24
   1   3  15 3865.43 318.304  27
   1   3  16 80336.3 2388.75  30
   1   3  16 80531.0 2401.10  18
  -1  -3 -16 80432.0 3332.36  14
  -1  -3 -16 71434.9 3029.69  34
  -1  -3 -16 78792.5 3027.61  31
   1   3  16 78466.7 2391.46  24
   1   3  16 80357.1 2436.66  27
   1   3  17 1756.61 215.424  30
   1   3  17 1631.09 213.647  18
  -1  -3 -17 881.923 318.514  14
  -1  -3 -17 1343.22 342.730  34
   1   3  17 1537.53 219.827  27
   1   3  17 1086.35 187.564  24
  -1  -3 -17 1248.06 318.723  31
   1   3  18 3777.85 328.770  27
  -1  -3 -18 3201.46 559.522  14
   1   3  18 3225.54 291.500  24
   1   3  18 4194.78 332.502  18
   1   3  18 3518.57 295.132  30
   1   3  19 4524.61 355.631  27
  -1  -3 -19 4011.78 637.392  14
   1   3  19 4434.02 343.050  18
   1   3  19 4089.51 323.269  30
   1   3  19 4797.03 350.609  24
   1   3  20 2287.86 247.351  27
   1   3  20 2479.12 253.649  18
   1   3  20 2384.10 239.542  30
   1   3  20 2019.82 234.692  24
   1   3  21 11264.0 540.046  30
   1   3  21 11070.8 558.816  18
   1   3  21 11249.1 565.130  27
   1   3  22 251.641 103.585  30
   1   3  22 299.936 125.294  18
   1   3  22 344.826 118.349  27
   1   3  23 12662.0 532.306  30
   1   3  23 12565.9 558.975  18
   1   3  23 11837.0 547.256  27
   1   3  24 14321.5 555.210  30
   1   3  24 14953.9 589.866  27
   1   3  25 38620.4 1168.71  30
   1   3  25 41162.1 1211.34  27
   1   4 -28 4206.34 232.306  17
  -1  -4  28 3839.87 200.718  30
   1   4 -27 15324.5 585.628  17
  -1  -4  27 14994.6 550.006  30
   1   4 -26 3172.65 242.112  17
   1   4 -26 3376.55 212.026  16
  -1  -4  26 3223.15 228.012  30
   1   4 -25 6612.83 376.443  17
   1   4 -25 6035.00 329.549  16
  -1  -4  25 6239.89 345.413  30
   1   4 -24 4392.35 317.852  17
   1   4 -24 4235.04 285.469  16
  -1  -4  24 4292.11 293.196  30
   1   4 -23 169.707 98.9121  17
   1   4 -23-18.3103 87.0705  16
  -1  -4  23 73.6563 80.5498  30
  -1  -4  22 496.001 120.334  30
  -1  -4  22 420.821 294.693  11
   1   4 -22 529.305 132.590  17
   1   4 -22 764.860 145.975  16
  -1  -4  21 7007.91 881.991  11
   1   4 -21 6493.84 414.460  17
   1   4 -21 6903.33 411.850  16
  -1  -4  21 6897.38 396.950  30
   1   4 -20 8581.95 482.767  17
   1   4 -20 9211.60 483.903  16
  -1  -4  20 8036.94 446.028  30
  -1  -4  19 20540.7 1554.24  11
   1   4 -19 21549.9 859.579  17
   1   4 -19 21482.2 842.360  16
  -1  -4  19 21033.0 811.705  30
  -1  -4  18 27150.1 1749.00  11
   1   4 -18 26299.5 976.342  16
  -1  -4  18 26217.9 939.977  30
  -1  -4  17 10816.0 1059.98  11
  -1  -4  17 10808.9 898.373  33
   1   4 -17 10187.9 511.590  16
  -1  -4  17 10068.3 477.271  30
  -1  -4  16 11240.9 890.080  33
   1   4 -16 9851.91 498.991  16
  -1  -4  16 10470.7 473.734  30
  -1  -4  15 11607.6 899.332  33
   1   4 -15 11583.0 539.186  17
   1   4 -15 10227.7 749.604  14
   1   4 -15 12075.2 541.294  16
   1   4 -14 713.123 136.552  16
  -1  -4  14 877.948 268.880  33
   1   4 -14 889.756 216.694  14
   1   4 -14 1042.32 149.249  17
  -1  -4  14 949.521 332.600  11
   1   4 -13 13877.6 779.143  14
  -1  -4  13 13816.6 1114.86  11
  -1  -4  13 13131.5 917.783  33
   1   4 -12 80282.9 2736.14   4
   1   4 -12 77782.3 2774.68   5
  -1  -4  12 82065.5 3147.26  11
  -1  -4  12 82612.5 2868.51  33
   1   4 -11 878.579 250.766   5
   1   4 -11 428.551 199.027   4
  -1  -4  11 481.292 240.263  11
  -1  -4  11 468.443 195.814  33
   1   4 -10 216767. 6417.18   4
   1   4 -10 210909. 6462.42   5
   1   4 -10 222864. 6384.19   6
  -1  -4  10 211644. 6092.40  12
  -1  -4  10 234411. 6685.40  11
  -1  -4  10 224312. 6303.51  33
   1   4  -9 97338.5 3267.43   4
   1   4  -9 94800.6 3305.10   5
   1   4  -9 97723.8 3205.72   6
  -1  -4   9 93332.0 3019.83  33
   1   4  -9 97569.4 2945.85  13
  -1  -4   9 95061.2 3315.35  11
  -1  -4   9 95578.2 2879.37  12
   1   4  -8 3314.64 452.298   5
   1   4  -8 3148.58 409.004   6
   1   4  -8 3987.91 470.622   1
   1   4  -8 2987.00 417.347   4
  -1  -4   8 3944.31 361.843  33
   1   4  -8 2158.76 254.783  13
  -1  -4   8 3695.64 289.832  12
  -1  -4   8 3447.45 447.147  11
   1   4  -7 15846.4 973.967   6
   1   4  -7 15797.5 1034.48   5
   1   4  -7 15334.6 998.878   4
   1   4  -7 16224.9 976.387   1
  -1  -4   7 15453.7 763.882  33
   1   4  -7 14968.0 668.616  13
  -1  -4   7 15415.8 644.428  12
   1   4  -6 434.220 208.832   6
   1   4  -6 195.189 201.376   5
   1   4  -6 306.271 221.358   4
   1   4  -6 327.081 215.810   1
  -1  -4   6 173.202 97.4057  33
   1   4  -6 383.403 97.8545  13
  -1  -4   6 429.219 95.2538  12
   1   4  -5 134247. 4323.02   1
  -1  -4   5 128022. 3640.07  12
   1   4  -5 133746. 3620.23  13
   1   4  -5 129281. 4371.30   4
   1   4  -5 142415. 4357.98   6
   1   4  -5 133159. 4447.21   5
   1   4  -4 63.9245 197.727   1
  -1  -4   4 194.490 69.3778  12
   1   4  -4 72.6298 214.191   5
   1   4  -4 158.600 57.6371  13
   1   4  -3 83742.1 3256.38   5
   1   4  -3 84744.5 2305.04  13
   1   4  -3 86804.7 3242.67   1
   1   4  -2 24940.0 1527.97   6
   1   4  -2 25522.7 1497.09   4
   1   4  -2 23307.5 1454.46   5
  -1  -4   2 22194.8 812.505  14
   1   4  -2 21079.8 1440.58   1
   1   4  -1 222177. 6847.69   4
   1   4  -1 236539. 6955.12   6
  -1  -4   1 215430. 6067.60  14
   1   4   0 22826.6 1329.49   6
   1   4   0 21713.8 1332.89   4
  -1  -4   0 24259.9 1016.44  14
  -1  -4  -1 2148.06 281.716  14
  -1  -4  -1 2081.38 206.282  32
   1   4   1 3021.70 442.528   6
   1   4   1 2908.75 469.177   4
   1   4   1 2720.54 469.817   5
   1   4   1 2517.36 407.393   1
  -1  -4  -2 15103.0 798.333  14
  -1  -4  -2 12940.4 565.158  32
   1   4   2 13606.4 922.807   1
   1   4   2 14641.1 928.759   6
   1   4   2 12298.0 920.845   4
   1   4   2 13845.6 975.949   5
   1   4   3 16188.8 961.927   6
   1   4   3 16144.5 1027.38   5
  -1  -4  -3 16693.0 883.016  14
  -1  -4  -3 14553.6 581.648  32
   1   4   3 15395.8 958.128   1
  -1  -4  -3 14553.9 778.948  34
  -1  -4  -4 73882.9 2474.44  14
   1   4   4 67159.4 2569.72   4
   1   4   4 66936.9 2497.38   6
   1   4   4 68011.3 2598.82   5
   1   4   4 71073.6 2545.81   1
  -1  -4  -4 70137.9 2345.04  34
  -1  -4  -5 8727.71 614.692  34
  -1  -4  -5 8985.86 677.763  14
   1   4   5 8563.57 696.557   4
   1   4   5 10282.8 720.060   6
   1   4   5 8148.92 684.790   5
  -1  -4  -6 17329.7 937.250  34
  -1  -4  -6 17491.7 1007.63  14
   1   4   6 18320.5 1045.37   5
   1   4   6 17440.1 1011.49   4
   1   4   6 16992.3 975.706   6
  -1  -4  -7 57978.3 2173.64  34
  -1  -4  -7 62647.0 2332.50  14
   1   4   7 59105.4 2244.25   5
   1   4   7 57848.3 2205.70   4
  -1  -4  -8 65297.4 2422.14  34
  -1  -4  -8 64462.6 2524.62  14
   1   4   8 67731.0 2402.32   5
   1   4   8 66465.7 2376.11   4
  -1  -4  -9 112.326 173.803  34
   1   4   9 434.008 161.999   5
  -1  -4  -9 190.529 167.617  14
  -1  -4 -10 11722.8 892.903  34
  -1  -4 -10 12171.1 939.538  14
   1   4  10 12662.5 578.479  27
   1   4  10 11428.5 565.610  29
   1   4  11 1768.98 211.356  29
   1   4  11 1840.89 205.589  18
   1   4  11 2110.93 232.450  27
  -1  -4 -11 1563.96 423.075  34
   1   4  11 2124.94 219.580  22
  -1  -4 -11 1470.91 345.950  14
   1   4  11 1500.39 187.763  24
   1   4  12 84906.3 2462.11  29
   1   4  12 81787.1 2416.28  30
   1   4  12 83672.5 2431.81  18
   1   4  12 82475.4 2474.07  27
  -1  -4 -12 81170.9 3099.34  34
   1   4  12 80268.9 2409.84  22
   1   4  12 82044.9 2437.57  24
  -1  -4 -12 82129.9 3222.31  14
  -1  -4 -13 35200.0 1892.17  14
  -1  -4 -13 38906.7 1852.83  34
   1   4  13 37398.5 1273.95  29
   1   4  13 36307.8 1243.62  30
   1   4  13 38152.4 1311.56  27
  -1  -4 -13 32353.6 1792.35  31
   1   4  13 37297.0 1266.88  24
   1   4  13 37173.9 1259.93  18
  -1  -4 -14 14905.0 1173.98  14
  -1  -4 -14 13847.5 1028.51  34
   1   4  14 14249.5 635.286  30
   1   4  14 14406.0 644.337  29
   1   4  14 14545.4 654.023  24
  -1  -4 -14 11622.9 1006.60  31
   1   4  14 14647.8 654.009  18
  -1  -4 -15 1748.91 408.916  31
   1   4  15 1763.60 209.924  29
   1   4  15 1927.73 215.561  30
   1   4  15 2094.00 232.208  24
  -1  -4 -15 2042.62 460.687  14
   1   4  15 1914.11 225.353  18
  -1  -4 -16 10898.9 952.287  31
   1   4  16 11958.1 591.337  18
   1   4  16 12111.3 562.905  29
   1   4  16 11406.1 559.185  30
   1   4  16 11487.3 576.692  24
  -1  -4 -16 10356.8 1003.71  14
  -1  -4 -17 691.224 215.118  31
   1   4  17 456.322 125.844  29
   1   4  17 332.465 115.154  30
   1   4  17 509.445 146.825  27
  -1  -4 -17 682.548 301.736  14
   1   4  17 365.607 126.532  18
   1   4  17 403.306 127.558  24
   1   4  18 2634.82 276.351  27
   1   4  18 2670.62 247.463  30
   1   4  18 2696.62 264.262  18
   1   4  19 2611.50 273.057  27
   1   4  19 2322.56 227.221  30
   1   4  19 2454.98 247.242  18
   1   4  20 1360.53 196.147  27
   1   4  20 1712.22 186.979  30
   1   4  20 1261.87 185.693  18
   1   4  21 28920.6 1032.85  27
   1   4  21 27191.8 943.476  30
   1   4  21 27544.1 992.884  18
   1   4  22 1472.16 176.866  27
   1   4  22 1112.15 135.619  30
   1   4  22 1509.30 174.551  18
   1   4  23 16926.2 654.968  27
   1   4  23 17116.3 638.301  18
   1   4  23 16204.0 576.180  30
   1   4  24 171.626 81.7620  27
   1   4  24 171.454 77.7285  18
   1   4  24 159.716 71.8004  15
   1   4  24 203.685 53.9442  30
   1   5 -27 10156.3 388.010  16
   1   5 -27 11049.3 458.075  23
   1   5 -27 10368.9 440.553  17
   1   5 -26 194.557 88.4595  17
   1   5 -26 271.172 83.9371  16
   1   5 -25 15863.0 639.989  17
   1   5 -25 14983.0 599.060  16
   1   5 -24 22081.5 840.495  17
   1   5 -24 21658.1 810.617  16
   1   5 -23 11901.7 578.176  17
   1   5 -23 12491.5 567.767  16
   1   5 -22 26372.0 977.995  16
  -1  -5  21 5834.93 816.648  11
   1   5 -21 6126.16 389.598  16
  -1  -5  20 785.550 363.056  11
   1   5 -20 811.892 158.505  16
  -1  -5  19 12138.3 1177.00  11
   1   5 -19 12280.5 601.572  17
   1   5 -19 12563.0 601.966  16
   1   5 -18 1287.44 325.296  13
   1   5 -18 1422.21 196.384  17
   1   5 -18 1204.31 181.072  16
   1   5 -17 809.346 266.656  13
   1   5 -17 880.763 161.821  16
   1   5 -17 911.090 159.650  17
   1   5 -16 16713.7 1130.70  13
  -1  -5  16 16367.9 1339.29  11
   1   5 -16 15803.4 685.888  16
   1   5 -16 14766.0 664.185  17
   1   5 -15 15323.6 669.126  21
  -1  -5  15 14351.3 1246.14  11
   1   5 -15 14417.0 994.123  13
   1   5 -15 15534.3 668.125  16
   1   5 -15 14982.3 651.811  17
   1   5 -14 38657.3 1332.78  28
  -1  -5  14 38009.8 1819.97  33
   1   5 -14 38684.7 1279.19  17
  -1  -5  14 39219.2 2121.51  11
   1   5 -14 40949.9 1757.45  13
   1   5 -14 38052.0 1291.20  16
   1   5 -14 37837.2 1311.76  21
   1   5 -13 18294.5 717.575  17
   1   5 -13 17903.3 751.639  28
   1   5 -13 18482.6 1055.69  13
  -1  -5  13 18605.2 1132.57  33
  -1  -5  13 18392.4 1343.71  11
   1   5 -13 16488.6 1056.39   5
   1   5 -12 27102.8 1430.13   5
   1   5 -12 25839.9 959.220  28
  -1  -5  12 27788.2 1377.29  33
  -1  -5  12 26595.7 1592.40  11
   1   5 -12 26056.8 1202.51  13
  -1  -5  11 10741.1 947.178  11
   1   5 -11 11764.4 900.267   5
   1   5 -11 9519.06 804.646   4
   1   5 -11 12796.4 893.653   6
  -1  -5  11 10408.5 758.402  33
   1   5 -11 10634.3 656.040  13
  -1  -5  10 355.224 209.729  11
   1   5 -10 307.842 162.696   6
   1   5 -10 483.373 223.275   5
  -1  -5  10 468.278 243.319  33
   1   5 -10 448.393 246.472   4
   1   5 -10 422.343 135.290  13
  -1  -5   9 46978.2 2056.95  11
   1   5  -9 45996.8 2099.54   5
   1   5  -9 44216.2 2032.90   4
   1   5  -9 46432.5 2024.38   6
  -1  -5   9 46895.0 1792.50  33
   1   5  -9 48292.1 2060.09   1
   1   5  -9 45349.4 1552.23  13
  -1  -5   8 2275.56 394.782  11
   1   5  -8 2596.82 423.048   6
   1   5  -8 2290.14 433.745   5
   1   5  -8 1637.44 360.412   1
   1   5  -8 1447.20 344.526   4
  -1  -5   8 1951.27 281.488  33
   1   5  -8 2665.43 234.916  13
   1   5  -7 78223.3 2972.70   1
  -1  -5   7 79287.3 2609.84  33
   1   5  -7 79235.8 2983.51   6
   1   5  -7 77917.2 3024.91   4
   1   5  -7 77481.4 3073.75   5
  -1  -5   6 9103.29 483.818  12
   1   5  -6 10315.5 857.663   1
  -1  -5   6 9722.61 628.736  33
   1   5  -6 10239.8 881.686   4
   1   5  -6 10552.8 859.314   6
   1   5  -6 7893.35 816.387   5
   1   5  -5 35823.9 1911.56   5
   1   5  -5 38322.8 1904.64   4
   1   5  -5 40360.9 1903.37   6
   1   5  -5 37778.1 1862.03   1
  -1  -5   5 35270.1 1249.80  12
   1   5  -4 5230.49 692.072   5
   1   5  -4 4548.20 641.335   1
  -1  -5   4 3561.61 290.757  12
   1   5  -3 49540.5 2399.70   5
   1   5  -3 47446.2 2313.97   4
   1   5  -3 48039.1 2352.49   6
   1   5  -3 49906.8 2388.29   1
   1   5  -2 6265.39 783.177   6
   1   5  -2 4876.04 690.364   5
   1   5  -2 5383.54 703.121   4
   1   5  -2 6052.02 771.787   1
   1   5  -1 2487.25 499.484   6
   1   5  -1 4051.27 583.863   4
   1   5   0 34149.9 1801.17   1
  -1  -5   0 34710.3 1338.66  14
   1   5   0 34784.8 1815.70   4
   1   5   0 34750.6 1799.14   6
  -1  -5   0 34019.8 1218.43  32
   1   5   1 153.237 267.348   4
   1   5   1 148.391 249.483   1
  -1  -5  -1 189.899 122.774  14
   1   5   1 294.336 205.891   6
   1   5   1 79.9620 197.322   5
  -1  -5  -1 210.195 83.2992  32
  -1  -5  -2 88663.6 2880.95  14
   1   5   2 81142.0 3225.48   4
   1   5   2 85088.5 3290.80   5
   1   5   2 89295.8 3263.34   6
   1   5   2 86377.1 3250.02   1
  -1  -5  -2 88809.6 2867.53  34
  -1  -5  -3 1174.25 243.122  14
   1   5   3 736.965 258.704   6
   1   5   3 1030.68 330.096   5
   1   5   3 632.066 254.770   4
   1   5   3 943.581 282.088   1
  -1  -5  -3 1130.86 229.003  34
  -1  -5  -4 5940.08 552.496  14
   1   5   4 6027.10 660.014   4
   1   5   4 6472.34 684.945   5
   1   5   4 6142.35 626.124   6
   1   5   4 6105.28 643.201   1
  -1  -5  -4 6405.89 539.223  34
  -1  -5  -5 20569.0 1111.18  14
  -1  -5  -5 20720.7 1063.42  34
   1   5   5 17715.5 1139.62   6
   1   5   5 20198.4 1229.35   4
   1   5   5 19455.6 1225.03   5
  -1  -5  -6 71490.6 2659.05  14
   1   5   6 69069.5 2746.17   5
   1   5   6 75326.7 2799.40   4
   1   5   6 72619.1 2727.40   6
  -1  -5  -6 71328.9 2566.27  34
   1   5   7 7864.46 717.565   5
   1   5   7 8676.62 731.565   4
  -1  -5  -7 8674.43 731.742  14
   1   5   7 8267.77 468.019  29
  -1  -5  -7 7965.31 666.244  34
   1   5   7 7699.69 443.138  22
   1   5   8 6738.29 405.342  19
   1   5   8 7562.81 676.830   5
   1   5   8 7135.28 421.977  27
  -1  -5  -8 7315.33 659.334  34
   1   5   8 6544.06 409.558  22
  -1  -5  -8 7290.23 701.831  14
   1   5   8 7369.26 454.930  29
   1   5   9 31912.9 1127.90  19
   1   5   9 32715.3 1102.17  18
   1   5   9 34283.6 1169.21  27
  -1  -5  -9 29126.8 1529.01  34
   1   5   9 31460.6 1136.86  22
  -1  -5  -9 31622.6 1660.05  14
   1   5   9 31796.7 1185.15  29
   1   5  10 39179.6 1316.24  19
   1   5  10 40126.5 1294.81  18
   1   5  10 39266.4 1345.95  27
  -1  -5 -10 36645.9 1810.93  34
   1   5  10 38072.2 1323.59  22
   1   5  10 39314.2 1372.41  29
  -1  -5 -10 38961.6 1914.25  14
  -1  -5 -11 58238.0 2548.41  14
  -1  -5 -11 56204.2 2440.12  34
   1   5  11 59794.2 1839.93  24
   1   5  11 58330.3 1845.68  19
   1   5  11 63972.6 1932.91  29
   1   5  11 58708.0 1865.71  22
   1   5  11 58984.4 1832.83  18
   1   5  11 59556.2 1898.44  27
   1   5  12 2572.86 245.583  24
   1   5  12 2903.14 256.845  19
   1   5  12 2100.61 244.771  29
  -1  -5 -12 2523.06 497.412  31
   1   5  12 2329.00 247.165  22
   1   5  12 2114.31 226.543  18
  -1  -5 -12 2588.02 471.242  14
   1   5  12 2851.35 279.832  27
  -1  -5 -13 19300.5 1357.31  14
   1   5  13 20686.5 820.923  18
   1   5  13 21040.2 860.578  29
  -1  -5 -13 19658.4 1375.18  31
   1   5  13 19886.2 800.466  19
   1   5  13 20883.7 832.946  22
   1   5  13 21168.3 824.613  24
   1   5  13 20656.6 871.921  27
   1   5  14 39071.4 1336.76  18
  -1  -5 -14 42388.2 2122.59  31
   1   5  14 39177.0 1361.67  29
   1   5  14 39974.4 1400.99  27
  -1  -5 -14 39181.9 2076.64  14
   1   5  15 2189.02 235.037  18
  -1  -5 -15 1819.87 431.280  31
   1   5  15 2091.04 235.040  29
   1   5  15 2539.03 268.561  27
  -1  -5 -15 2220.50 459.960  14
   1   5  16 4757.90 341.127  18
  -1  -5 -16 3869.68 583.279  31
  -1  -5 -16 4936.09 699.439  14
   1   5  16 4749.27 370.550  27
   1   5  16 4570.54 307.532  30
   1   5  16 4753.91 339.755  29
   1   5  17 2307.33 210.416  30
   1   5  17 2169.21 220.548  29
   1   5  17 2492.93 247.181  18
   1   5  18 2684.11 227.809  29
   1   5  18 2394.74 207.084  30
   1   5  18 3087.37 263.846  18
   1   5  19 18373.5 682.792  30
   1   5  19 20165.1 767.793  18
   1   5  20 10685.5 493.527  18
   1   5  21 586.054 117.286  18
   1   5  21 754.643 117.218  15
   1   5  21 788.261 146.265  27
   1   5  22 3310.83 237.969  27
   1   5  22 3227.48 199.357  15
   1   6 -26 29772.4 988.163  23
   1   6 -26 29651.8 939.566  16
   1   6 -25 478.150 120.775  23
   1   6 -25 438.299 105.282  16
   1   6 -24 19941.0 781.687  23
   1   6 -24 18433.5 724.672  16
   1   6 -23 1354.12 190.036  23
   1   6 -23 1514.32 189.073  16
   1   6 -23 1539.98 189.427  17
   1   6 -22 428.892 118.259  16
   1   6 -22 781.419 152.859  17
   1   6 -21 23339.2 916.967  16
   1   6 -21 24054.8 921.116  17
   1   6 -20 9184.18 510.953  16
   1   6 -20 9618.38 514.137  17
   1   6 -19 693.216 154.844  16
   1   6 -19 668.976 146.579  17
   1   6 -18 21093.6 881.660  16
   1   6 -18 21533.9 870.122  17
   1   6 -18 22679.9 845.903  21
  -1  -6  17 18113.6 1486.59  11
   1   6 -17 19570.1 826.486  16
   1   6 -17 19322.6 807.554  17
   1   6 -17 20551.6 806.250  21
  -1  -6  16 9203.19 1050.72  11
   1   6 -16 9360.30 512.569  16
   1   6 -16 10122.7 521.096  21
   1   6 -16 9415.75 499.351  17
   1   6 -15 23857.7 961.966  21
   1   6 -15 25577.0 942.988  17
  -1  -6  15 24458.5 1710.12  11
   1   6 -14 587.170 129.839  17
  -1  -6  14 324.288 319.047  11
   1   6 -14 610.253 164.884  28
   1   6 -14 538.862 152.170  21
   1   6 -13 6565.45 430.489  28
  -1  -6  13 8484.94 931.502  11
   1   6 -13 7256.18 444.240  21
   1   6 -13 7355.33 408.221  17
   1   6 -13 7362.99 432.227  16
   1   6 -12 36574.7 1291.70  16
   1   6 -12 39160.7 1331.24  28
  -1  -6  12 39916.4 2131.95  11
   1   6 -12 39448.4 1331.83  21
   1   6 -12 37868.2 1262.95   9
   1   6 -12 38895.9 1280.21   8
   1   6 -12 37795.0 1261.67  17
   1   6 -12 37328.3 1920.89   5
  -1  -6  12 40120.7 1785.92  33
   1   6 -11 57.8372 101.701   8
   1   6 -11-21.2055 102.753   7
   1   6 -11 193.727 108.095  28
  -1  -6  11 57.3966 151.378  33
   1   6 -11 100.362 95.4464  23
   1   6 -11 106.691 101.464  21
   1   6 -11 20.3656 94.9604  10
   1   6 -11 56.5725 91.3791   9
   1   6 -11 75.7389 141.249   6
   1   6 -11 164.236 202.584   5
   1   6 -11 40.3917 106.536  15
   1   6 -11 20.0601 85.7303  16
   1   6 -11 38.4775 94.9361  25
   1   6 -11 136.573 90.0601  17
  -1  -6  11 264.078 246.233  11
   1   6 -10 8111.54 427.566  23
   1   6 -10 7943.61 439.362  21
   1   6 -10 7817.08 812.831   5
   1   6 -10 8274.60 822.442   4
   1   6 -10 8553.55 812.163   6
   1   6 -10 7875.72 434.467   8
   1   6 -10 8236.98 438.345   9
   1   6 -10 7794.58 436.930  28
  -1  -6  10 6749.24 617.638  33
   1   6 -10 7667.23 427.290  25
  -1  -6  10 8363.14 833.006  11
   1   6 -10 7027.16 409.358  15
   1   6 -10 7482.90 427.896  16
   1   6  -9 35872.2 1870.41   4
   1   6  -9 36143.8 1929.23   5
   1   6  -9 36091.9 1863.16   6
   1   6  -9 36124.1 1208.70  28
   1   6  -9 35027.8 1177.29  23
  -1  -6   9 36668.9 1584.46  33
   1   6  -9 33673.1 1168.98  15
  -1  -6   9 35453.4 1817.56  11
  -1  -6   8 2670.51 366.705  33
   1   6  -8 2807.20 509.521   1
   1   6  -8 2022.83 463.418   4
   1   6  -8 3683.53 544.090   6
   1   6  -8 2625.04 511.091   5
  -1  -6   7 95011.7 3201.88  33
   1   6  -7 98617.5 3715.70   1
   1   6  -7 94604.4 3784.48   5
   1   6  -7 95281.8 3705.71   4
   1   6  -7 100797. 3721.18   6
  -1  -6   6 18521.5 1015.25  33
   1   6  -6 20070.9 1384.04   1
   1   6  -6 19594.6 1415.61   5
   1   6  -6 16765.1 1303.66   4
   1   6  -6 19083.8 1332.68   6
   1   6  -5 3469.06 600.881   1
   1   6  -5 4228.34 657.618   5
   1   6  -4 21576.9 1553.39   1
   1   6  -4 24031.3 1635.20   5
   1   6  -3 25246.9 1761.96   1
   1   6  -3 29555.0 1888.63   5
   1   6  -3 28730.5 1809.82   4
   1   6  -3 29766.3 1878.29   6
   1   6  -2 6072.40 786.487   4
   1   6  -2 3485.78 617.769   6
   1   6  -1 97.5527 257.318   4
   1   6  -1 396.890 261.720   6
   1   6   0 5634.52 750.015   1
   1   6   0 5722.06 754.296   4
   1   6   0 4843.94 680.637   6
   1   6   0 5026.24 700.745   5
  -1  -6  -1 4628.76 480.111  34
   1   6   1 5747.73 767.612   4
   1   6   1 4723.93 705.482   1
   1   6   1 4247.09 634.194   6
   1   6   1 4350.96 670.677   5
  -1  -6  -2 26250.6 1266.00  34
   1   6   2 28218.2 1631.33   6
   1   6   2 22597.1 1526.43   5
   1   6   2 25058.1 1575.70   4
   1   6   2 26421.9 1616.16   1
   1   6   3 41069.9 2043.55   1
   1   6   3 40523.4 1406.80  19
  -1  -6  -3 39580.5 1674.30  34
   1   6   3 40268.9 2062.01   5
   1   6   3 39052.1 2006.42   4
   1   6   3 39880.4 2008.24   6
   1   6   3 37879.3 1303.95  21
   1   6   3 38648.1 1346.29  22
   1   6   4 30537.1 1118.95  22
   1   6   4 30135.0 1138.42  19
  -1  -6  -4 29506.7 1406.83  34
   1   6   4 30988.9 1087.76  29
   1   6   4 29033.3 1030.74  15
   1   6   4 33183.5 1775.77   5
   1   6   4 28319.7 1633.12   6
   1   6   4 29885.4 1689.45   4
   1   6   5 38115.0 1237.26  15
   1   6   5 37391.4 1279.48   7
   1   6   5 37936.9 1291.38  29
   1   6   5 36545.4 1244.66  25
   1   6   5 36500.4 1214.62  23
   1   6   5 37631.5 1313.74  22
   1   6   5 37890.3 1318.32  19
   1   6   5 35900.2 1251.79  10
   1   6   5 36044.5 1239.30   9
   1   6   5 35346.0 1239.59   8
   1   6   5 40097.5 1973.65   5
   1   6   5 34809.6 1846.56   4
   1   6   5 39501.8 1924.16   6
  -1  -6  -5 35297.6 1613.87  34
   1   6   6 5173.19 374.450  29
   1   6   6 4741.65 337.492   7
   1   6   6 4555.63 315.161  25
  -1  -6  -6 3883.00 484.973  14
   1   6   6 4443.61 323.591  27
   1   6   6 4852.28 618.827   5
   1   6   6 4015.44 555.704   6
   1   6   6 4978.65 370.688  22
   1   6   6 4728.98 367.275  19
   1   6   6 4507.42 322.619  10
  -1  -6  -6 5017.63 530.415  34
   1   6   6 5058.02 334.385  15
   1   6   7 29285.5 1081.64  27
  -1  -6  -7 29896.9 1521.54  14
  -1  -6  -7 29669.6 1463.76  34
   1   6   7 29815.7 1110.39  22
   1   6   7 29722.3 1102.66  19
   1   6   7 28730.5 1029.36  10
   1   6   7 29634.5 1056.06  15
   1   6   7 29544.3 1055.44   7
   1   6   7 27388.1 1104.27  29
   1   6   7 28926.4 1020.87  25
   1   6   8 10712.9 563.402  19
   1   6   8 10910.0 561.530  27
   1   6   8 11181.6 555.561  15
   1   6   8 10900.0 579.030  22
  -1  -6  -8 11433.3 899.500  14
   1   6   8 9506.39 579.347  29
   1   6   9 9293.87 563.349  29
   1   6   9 9881.96 537.268  19
   1   6   9 10116.1 543.931  27
  -1  -6  -9 10584.1 895.515  14
   1   6   9 10523.6 560.919  22
   1   6  10 33490.4 1235.88  29
   1   6  10 32625.9 1184.60  27
   1   6  10 31155.2 1158.46  19
  -1  -6 -10 30711.0 1682.56  14
   1   6  10 31363.8 1180.01  22
   1   6  11 3439.49 305.020  22
   1   6  11 2758.91 246.815  18
   1   6  11 3420.04 304.781  27
  -1  -6 -11 2920.95 546.650  31
   1   6  11 2806.92 274.727  19
  -1  -6 -11 3049.76 496.303  14
   1   6  11 2314.03 274.574  29
   1   6  12 37347.9 1318.24  22
   1   6  12 38114.7 1266.55  18
   1   6  12 35671.0 1325.67  27
  -1  -6 -12 40018.9 2101.84  31
   1   6  12 37694.2 1301.63  19
  -1  -6 -12 36557.4 1931.78  14
   1   6  12 37952.9 1357.90  29
   1   6  13 1627.79 207.965  19
   1   6  13 1737.66 203.001  18
   1   6  13 1966.78 249.042  29
  -1  -6 -13 1779.54 438.669  31
   1   6  13 1551.33 221.887  22
   1   6  13 1398.84 208.666  27
  -1  -6 -14 183.475 171.330  31
   1   6  14 288.934 129.307  29
   1   6  14 458.043 128.989  19
   1   6  14 407.094 124.271  18
   1   6  14 421.872 141.058  27
   1   6  15 1737.38 219.597  29
   1   6  15 1457.69 209.348  27
   1   6  15 1707.07 194.211  18
   1   6  16-62.1597 125.205  29
   1   6  16 36.3419 84.7151  18
   1   6  16 70.0792 102.162  27
   1   6  16 108.636 109.097  15
   1   6  17 32711.3 1105.03  29
   1   6  17 31291.8 1077.42  18
   1   6  17 32320.9 1158.75  27
   1   6  17 32288.8 1121.64  15
   1   6  18 408.027 104.112  29
   1   6  18 568.135 122.871  18
   1   6  18 405.336 128.686  27
   1   6  18 442.451 115.002  15
   1   6  19 4115.88 246.938  29
   1   6  19 4607.93 306.316  27
   1   6  19 3682.98 252.742  15
   1   6  19 4293.79 259.112  18
   1   6  20 2970.96 235.402  27
   1   6  20 2907.90 193.145  15
   1   6  20 2615.59 186.817  18
   1   6  21 25511.7 828.158  27
   1   6  21 24391.8 740.079  15
   1   6  21 22807.2 741.442  18
   1   7 -25 5643.70 301.220  16
   1   7 -25 5412.84 295.143  17
   1   7 -25 5696.36 316.399  23
   1   7 -24 6201.51 342.659  16
   1   7 -24 6397.79 342.906  17
   1   7 -24 6209.28 362.990  23
   1   7 -23 18504.4 725.229  16
   1   7 -23 18859.7 715.617  17
   1   7 -23 17919.1 744.804  23
   1   7 -22 8990.41 468.363  16
   1   7 -22 10113.4 479.981  17
   1   7 -22 8771.72 495.359  23
   1   7 -21 2391.60 242.352  16
   1   7 -21 2503.24 235.104  17
   1   7 -21 3010.15 281.744  23
   1   7 -20 3874.53 310.542  16
   1   7 -20 3684.01 292.127  17
   1   7 -20 3240.02 312.696  23
   1   7 -19 14300.8 645.677  17
   1   7 -19 14524.9 717.141  23
   1   7 -19 14395.0 608.850  21
   1   7 -19 14180.2 667.084  16
   1   7 -18 7601.29 434.570  17
   1   7 -18 7199.73 485.998  23
   1   7 -18 6846.27 407.140  21
  -1  -7  18 7168.32 922.052  11
   1   7 -17 13990.8 637.625  21
  -1  -7  17 12271.4 1245.82  11
   1   7 -17 13437.2 627.412  17
   1   7 -16 11766.5 607.715  16
   1   7 -16 12595.1 616.464  21
  -1  -7  16 10279.3 1140.20  11
   1   7 -16 12250.4 585.871  17
   1   7 -15 144.425 116.674  16
   1   7 -15 124.579 102.502  17
   1   7 -15 126.920 118.393  21
  -1  -7  15 238.098 271.920  11
   1   7 -14 76419.6 2262.78   9
   1   7 -14 76573.9 2267.03   8
   1   7 -14 76171.1 2271.17  17
   1   7 -14 73705.8 2322.21  16
   1   7 -14 72430.8 2371.09  28
   1   7 -14 79591.2 2396.06  21
  -1  -7  14 73928.9 3413.98  11
   1   7 -13 31205.4 1097.09   9
   1   7 -13 30046.1 1090.64   8
   1   7 -13 29764.6 1121.64  16
   1   7 -13 30102.1 1072.15  17
   1   7 -13 29177.9 1167.75  28
  -1  -7  13 32318.3 1993.18  11
   1   7 -13 31191.3 1110.70  10
   1   7 -13 30751.5 1170.09  21
   1   7 -12 307.955 141.878  21
   1   7 -12 343.852 133.817  10
   1   7 -12 369.161 126.800   9
   1   7 -12 509.469 141.907  16
   1   7 -12 490.298 120.915  17
   1   7 -12 238.593 118.099  23
  -1  -7  12 951.872 394.571  11
   1   7 -12 392.894 142.721  28
   1   7 -12 357.185 131.695   7
   1   7 -12 288.040 129.365   8
   1   7 -11 13113.9 643.832   7
   1   7 -11 12959.0 642.695  21
   1   7 -11 11935.0 1103.26   5
   1   7 -11 13458.3 1113.14   6
   1   7 -11 12038.6 614.151  10
   1   7 -11 12076.1 605.549   8
   1   7 -11 12326.8 602.980   9
   1   7 -11 12497.9 629.905  28
   1   7 -11 13304.9 619.770  23
   1   7 -11 10967.0 588.509  15
   1   7 -11 13624.6 631.922  16
  -1  -7  11 12614.7 1146.10  11
   1   7 -10 3221.97 297.669  25
   1   7 -10 3437.13 320.237   7
   1   7 -10 3765.49 318.350  28
   1   7 -10 2997.50 289.124  21
   1   7 -10 2261.93 488.873   6
   1   7 -10 3752.85 640.160   5
   1   7 -10 3061.65 290.689   9
   1   7 -10 3403.41 313.054  10
   1   7 -10 3481.71 306.824   8
   1   7 -10 3130.22 282.915  15
   1   7 -10 3686.84 303.778  16
   1   7 -10 3715.60 301.503  23
  -1  -7  10 3594.28 623.256  11
   1   7  -9 117843. 3429.12  29
   1   7  -9 120976. 3544.32  25
   1   7  -9 123766. 3506.12  16
   1   7  -9 124339. 3504.78  15
   1   7  -9 122079. 3602.06   7
   1   7  -9 127018. 3509.77  23
   1   7  -9 124359. 3549.04  21
   1   7  -9 128100. 4615.87   6
   1   7  -9 125923. 4697.98   5
   1   7  -9 123768. 3554.20   9
   1   7  -9 123566. 3564.92   8
   1   7  -9 123012. 3588.33  10
  -1  -7   9 126542. 4095.26  33
  -1  -7   9 127259. 4497.09  11
   1   7  -8 3773.14 278.246  29
   1   7  -8 4323.24 670.668   4
   1   7  -8 4127.55 343.191   8
   1   7  -8 3968.40 359.030   7
   1   7  -8 3847.94 289.657  16
   1   7  -8 3749.24 296.612  15
   1   7  -8 4200.55 335.367  25
   1   7  -8 3821.22 290.574  23
   1   7  -8 4539.67 333.374  21
   1   7  -8 4097.47 653.592   6
   1   7  -8 4978.40 720.793   5
   1   7  -8 3869.00 331.140   9
   1   7  -8 4224.22 351.147  10
  -1  -7   8 3306.66 438.482  33
  -1  -7   8 4724.10 647.092  11
   1   7  -7 22917.8 855.563  29
   1   7  -7 28153.8 1775.20   1
   1   7  -7 23371.8 855.445  16
   1   7  -7 22822.6 877.692  15
   1   7  -7 23554.4 912.444  28
   1   7  -7 24816.9 985.852   8
   1   7  -7 26049.0 1039.18   7
   1   7  -7 23451.6 935.555  25
   1   7  -7 22801.2 877.324  23
   1   7  -7 23050.2 914.133  21
   1   7  -7 23312.6 898.420  22
   1   7  -7 23053.0 848.392  19
   1   7  -7 22869.7 980.417  10
   1   7  -7 24836.0 976.229   9
   1   7  -7 21430.7 1586.66   4
   1   7  -7 25394.1 1730.81   5
   1   7  -7 23692.3 1617.03   6
  -1  -7   7 25311.2 1302.55  33
   1   7  -6 6666.27 380.117  29
   1   7  -6 7059.96 888.561   1
   1   7  -6 6523.44 389.519  15
   1   7  -6 6410.62 399.337  28
   1   7  -6 7081.83 487.486   7
   1   7  -6 7195.50 472.956   8
   1   7  -6 6951.71 446.843  25
   1   7  -6 6820.55 391.912  23
   1   7  -6 7131.65 434.728  22
   1   7  -6 6921.73 418.342  21
   1   7  -6 7075.62 386.311  19
   1   7  -6 6802.55 467.578  10
   1   7  -6 6740.22 453.677   9
   1   7  -6 7409.89 913.621   5
   1   7  -6 7123.96 865.873   6
   1   7  -6 7325.90 915.326   4
  -1  -7   6 6251.39 607.354  33
   1   7  -5 69658.9 2072.96  28
   1   7  -5 68864.9 2231.64   7
   1   7  -5 68280.8 2192.08   8
   1   7  -5 65737.4 2029.81  15
   1   7  -5 67655.3 3205.55   1
   1   7  -5 69906.1 2127.06  25
   1   7  -5 68093.8 2032.35  23
   1   7  -5 66980.0 2077.12  21
   1   7  -5 64314.5 2109.85  22
   1   7  -5 70200.6 2046.64  19
   1   7  -5 69380.8 3248.32   5
   1   7  -5 68117.8 2031.83  29
   1   7  -5 65748.0 2188.48  10
   1   7  -5 66158.4 2169.02   9
   1   7  -4 5477.97 349.939  28
   1   7  -4 4584.69 406.354   7
   1   7  -4 4336.20 308.110  15
   1   7  -4 4711.47 789.946   1
   1   7  -4 4972.09 367.933  25
   1   7  -4 4562.87 306.873  23
   1   7  -4 5162.18 398.998  22
   1   7  -4 4565.95 338.081  21
   1   7  -4 5351.50 342.372  19
   1   7  -4 4604.49 761.888   5
   1   7  -4 4457.94 312.220  29
   1   7  -4 4868.11 412.111  10
   1   7  -3 396.790 132.325  28
   1   7  -3 325.766 119.566  15
   1   7  -3 511.424 413.038   1
   1   7  -3 240.505 317.227   4
   1   7  -3 250.181 105.656  23
   1   7  -3 135.503 131.522  22
   1   7  -3 331.350 126.850  19
   1   7  -3 505.257 372.518   6
   1   7  -3 253.452 264.324   5
   1   7  -3 253.352 150.758   8
   1   7  -3 295.547 162.199   7
   1   7  -3 416.914 125.176  29
   1   7  -3 124.895 145.765  10
   1   7  -3 436.106 161.894   9
   1   7  -2 4840.26 330.654  28
   1   7  -2 4671.34 314.524  15
   1   7  -2 4287.71 710.233   4
   1   7  -2 4601.94 306.627  23
   1   7  -2 4469.72 368.138  22
   1   7  -2 4508.62 337.886  19
   1   7  -2 5053.91 778.286   6
   1   7  -2 4945.60 415.926   8
   1   7  -2 4647.53 320.179  29
   1   7  -2 4479.60 387.654   9
   1   7  -1 12918.6 591.770  28
   1   7  -1 13050.0 682.505   8
   1   7  -1 12894.6 694.277   7
   1   7  -1 11928.0 553.011  15
   1   7  -1 12070.2 632.966  25
   1   7  -1 11201.5 540.547  23
   1   7  -1 14542.4 686.184  22
   1   7  -1 12517.3 600.095  21
   1   7  -1 13121.2 632.027  19
   1   7  -1 12332.0 1174.83   4
   1   7  -1 12936.0 1216.71   6
   1   7  -1 11561.3 563.822  29
   1   7  -1 12752.7 671.770   9
   1   7  -1 13100.8 682.156  10
   1   7   0 86483.1 2582.23  29
   1   7   0 81857.0 3677.38   1
   1   7   0 86584.3 2549.28  15
   1   7   0 89355.8 2578.89  28
   1   7   0 87682.2 2724.00   7
   1   7   0 86769.9 2693.57   8
   1   7   0 86202.1 2670.48  25
   1   7   0 85817.9 2538.70  23
   1   7   0 88369.3 2619.59  21
   1   7   0 89769.4 2686.62  22
   1   7   0 88518.2 2662.96  19
   1   7   0 87942.5 2704.32  10
   1   7   0 89259.0 2692.72   9
   1   7   0 97614.5 3894.09   5
   1   7   0 87782.9 3738.25   6
   1   7   0 96876.3 3845.62   4
  -1  -7   0 85331.1 3057.17  34
   1   7   1 1768.58 211.133  29
   1   7   1 1683.91 502.879   1
   1   7   1 2391.35 599.705   4
   1   7   1 1810.91 207.711  28
   1   7   1 1909.01 245.333   8
   1   7   1 2474.10 285.066   7
  -1  -7  -1 1275.06 278.082  34
   1   7   1 1885.86 246.914  25
   1   7   1 1723.08 197.568  23
   1   7   1 2152.66 234.910  21
   1   7   1 2295.03 269.623  22
   1   7   1 2106.39 264.913  19
   1   7   1 1923.01 258.711  10
   1   7   1 2136.25 258.883   9
   1   7   1 2097.63 214.769  15
   1   7   1 2613.94 527.392   6
   1   7   1 2530.90 545.227   5
   1   7   2 28957.9 1103.78  25
   1   7   2 28441.7 1114.95   7
   1   7   2 28766.9 1093.54   8
   1   7   2 28334.1 1051.41  29
   1   7   2 27223.3 998.553  23
   1   7   2 27767.0 1058.52  21
   1   7   2 29074.3 1791.86   4
   1   7   2 28460.4 1820.33   5
   1   7   2 31592.1 1867.18   6
   1   7   2 27366.0 1076.29   9
   1   7   2 27983.1 1096.29  10
  -1  -7  -2 27880.5 1387.10  34
   1   7   2 28840.3 1029.28  28
   1   7   2 27758.0 1009.03  15
   1   7   3 23192.6 935.736  25
   1   7   3 22078.0 940.396   7
   1   7   3 23553.6 966.790  22
   1   7   3 22801.3 983.934  19
   1   7   3 22904.2 1582.07   5
   1   7   3 19660.1 1452.64   6
   1   7   3 22755.8 879.155  28
   1   7   3 22715.7 863.664  23
   1   7   3 22871.7 874.042  15
   1   7   3 23035.9 933.689   8
   1   7   3 22991.3 936.065  10
   1   7   3 22523.0 919.996   9
   1   7   4 18460.9 798.279  25
   1   7   4 18677.6 824.222   7
   1   7   4 17812.5 757.211  28
   1   7   4 17793.8 748.631  23
   1   7   4 18349.5 845.168  22
   1   7   4 19064.2 863.328  19
   1   7   4 16766.9 1329.48   5
   1   7   4 19193.6 1383.74   6
   1   7   4 18399.9 762.552  15
   1   7   4 19803.9 825.631  10
   1   7   4 19570.9 816.063   8
   1   7   4 19512.6 812.981   9
   1   7   5 5699.62 370.516  23
   1   7   5 6411.08 448.754  22
   1   7   5 6543.23 454.650  19
   1   7   5 5433.11 408.426  29
   1   7   5 6891.21 425.148   9
   1   7   5 5343.38 387.441  10
   1   7   5 6582.41 413.363   8
   1   7   5 6671.66 404.667  15
   1   7   5 5486.33 396.228   7
   1   7   5 6076.66 402.395  25
   1   7   5 6676.76 399.916  28
   1   7   6 10892.5 544.442  25
   1   7   6 10854.2 564.047   7
   1   7   6 11125.2 608.019  22
   1   7   6 10645.5 593.834  19
   1   7   6 11331.0 557.559  15
   1   7   6 10765.8 549.931   8
   1   7   6 10241.1 535.544   9
   1   7   6 9468.24 502.087  27
   1   7   6 9752.43 587.032  29
   1   7   6 10770.4 549.498  10
   1   7   7 8741.58 469.895  10
   1   7   7 7768.53 502.133  22
   1   7   7 8571.35 514.087  19
   1   7   7 8346.41 477.951  15
   1   7   7 8255.09 470.235  27
   1   7   7 7789.52 459.201   7
   1   7   7 8043.65 447.940  25
   1   7   7 8134.18 535.814  29
  -1  -7  -8 80213.6 3428.44  31
   1   7   8 78704.7 2471.13  15
   1   7   8 83644.6 2532.57  19
   1   7   8 82370.5 2600.84  29
   1   7   8 83152.3 2546.18  22
   1   7   8 82057.0 2482.69  27
  -1  -7  -9 76868.7 3231.43  31
   1   7   9 73158.9 2265.37  15
   1   7   9 72673.5 2345.90  29
   1   7   9 71525.5 2280.40  19
   1   7   9 76454.1 2322.66  22
   1   7   9 71143.0 2254.28  27
   1   7  10 18254.3 873.652  29
   1   7  10 19864.7 853.834  19
   1   7  10 19009.2 855.629  22
   1   7  10 19794.9 839.641  27
   1   7  11 5031.91 393.805  15
   1   7  11 5308.72 383.651  19
   1   7  11 5280.48 409.864  29
   1   7  11 5198.79 395.235  22
   1   7  11 5255.36 381.590  27
  -1  -7 -12 11200.1 1055.26  31
   1   7  12 11219.6 570.367  19
   1   7  12 10374.8 586.353  29
   1   7  12 11070.0 571.445  27
   1   7  12 10873.6 577.156  22
   1   7  12 10927.7 579.963  15
   1   7  13 4044.15 338.180  29
   1   7  13 4035.75 325.187  27
   1   7  13 4107.07 328.741  22
   1   7  13 4276.36 321.308  19
   1   7  13 4444.93 339.605  15
   1   7  14 69.2135 103.236  29
   1   7  14 153.165 111.547  19
   1   7  14 170.824 116.154  15
   1   7  14 221.130 116.696  27
   1   7  15 25100.5 944.834  29
   1   7  15 24174.7 878.007  19
   1   7  15 26675.7 961.297  27
   1   7  15 24085.2 914.253  15
   1   7  16 399.249 114.431  15
   1   7  16 518.835 127.098  27
   1   7  16 293.306 115.107  29
   1   7  17 25902.8 875.811  15
   1   7  17 26532.7 927.445  27
   1   7  17 25195.1 894.589  29
   1   7  18 858.469 114.372  15
   1   7  18 923.099 135.960  27
   1   7  18 1027.02 125.070  29
   1   7  19 7219.11 343.208  27
   1   7  19 6602.94 275.281  15
   1   8 -24 1651.86 159.815  16
   1   8 -24 1939.93 176.232  23
   1   8 -24 1901.33 155.076  17
   1   8 -23 4338.50 277.865  16
   1   8 -23 4239.26 286.349  23
   1   8 -23 4677.81 263.839  17
   1   8 -22 544.357 127.498  16
   1   8 -22 555.535 133.047  23
   1   8 -22 404.989 105.201  17
   1   8 -21 7017.96 406.739  16
   1   8 -21 7320.76 432.925  23
   1   8 -21 7801.69 392.379  17
   1   8 -20 3462.79 301.437  23
   1   8 -20 3736.80 269.245  17
   1   8 -19 20646.3 778.926  17
   1   8 -19 20172.8 749.469  21
   1   8 -19 18452.5 840.900  23
   1   8 -18 14117.6 667.850  16
   1   8 -18 15746.1 644.786  17
   1   8 -18 14240.9 627.690  21
   1   8 -17 25981.3 1005.97  16
   1   8 -17 25796.4 950.631  17
   1   8 -17 25788.3 973.527  21
   1   8 -16 23368.9 947.800  16
   1   8 -16 23680.4 889.389  17
  -1  -8  16 23126.3 1710.45  11
   1   8 -16 24298.1 951.866  21
   1   8 -15 6767.84 446.584  21
   1   8 -15 6197.75 425.894  16
   1   8 -15 7030.32 403.220   9
   1   8 -15 7067.25 400.276  17
  -1  -8  15 5919.81 875.075  11
   1   8 -14 2092.07 211.009  17
   1   8 -14 1806.31 269.028  28
   1   8 -14 1601.34 239.046  21
  -1  -8  14 2193.15 546.895  11
   1   8 -14 1570.99 212.695  10
   1   8 -14 2092.36 233.880   8
   1   8 -14 1810.62 222.683   9
   1   8 -14 1938.61 238.804  16
   1   8 -13 38469.0 1435.86  28
   1   8 -13 41163.0 1375.21   8
   1   8 -13 39740.3 1356.68   9
   1   8 -13 41495.2 1448.02  21
   1   8 -13 38463.9 1395.11  23
  -1  -8  13 42241.2 2366.94  11
   1   8 -13 36597.0 1347.98  10
   1   8 -13 37761.2 1366.98  16
   1   8 -12 5876.29 412.735  16
   1   8 -12 5573.54 396.978   9
   1   8 -12 5816.21 408.833   8
   1   8 -12 5773.88 434.511  28
   1   8 -12 6217.43 444.570  21
   1   8 -12 6180.45 420.236  23
  -1  -8  12 5381.88 820.017  11
   1   8 -12 6220.01 426.591  10
   1   8 -12 5663.90 417.496   7
   1   8 -11 68131.9 2143.98   9
   1   8 -11 66980.4 2149.21   8
   1   8 -11 68587.7 2181.28  21
   1   8 -11 65021.5 2115.44  23
   1   8 -11 67024.7 2123.24  15
   1   8 -11 66384.0 2114.01  16
  -1  -8  11 68078.2 3141.20  11
   1   8 -11 71130.6 2179.42  10
   1   8 -11 68277.5 2180.29   7
   1   8 -10 13651.1 703.391   7
   1   8 -10 13697.0 657.628  23
   1   8 -10 13596.3 683.924  21
   1   8 -10 12502.6 634.551  15
   1   8 -10 13420.0 632.955  16
   1   8 -10 13615.8 1216.18   6
   1   8 -10 13362.7 680.859   8
   1   8 -10 14446.6 708.510  10
   1   8 -10 12458.4 655.953   9
  -1  -8  10 15374.2 1273.84  11
   1   8  -9 13546.2 687.042  25
   1   8  -9 13565.0 713.320   7
   1   8  -9 13413.5 594.781  29
   1   8  -9 13403.3 684.245   9
   1   8  -9 15016.8 717.824   8
   1   8  -9 12867.4 690.137  10
   1   8  -9 12227.9 623.128  23
   1   8  -9 13860.6 681.363  21
   1   8  -9 13243.2 671.306  28
   1   8  -9 13319.8 613.821  16
   1   8  -9 13135.3 638.789  15
   1   8  -9 13346.6 1275.00   5
   1   8  -9 14429.9 1272.78   6
  -1  -8   9 13915.6 1205.73  11
   1   8  -8 6323.00 425.686  28
   1   8  -8 6840.06 481.988   7
   1   8  -8 5753.56 362.795  29
   1   8  -8 5722.52 447.373  10
   1   8  -8 5526.58 431.786   8
   1   8  -8 5812.70 432.286   9
   1   8  -8 6425.80 444.563  25
   1   8  -8 5337.34 379.578  23
   1   8  -8 5401.93 404.634  21
   1   8  -8 6800.37 408.263  22
   1   8  -8 5604.06 346.882  19
   1   8  -8 5482.93 382.894  15
   1   8  -8 5664.41 358.464  16
   1   8  -8 6538.71 870.216   6
   1   8  -8 6606.47 920.004   5
  -1  -8   8 5544.78 735.320  11
   1   8  -7 10082.1 562.020  28
   1   8  -7 10060.2 623.870   7
   1   8  -7 10276.8 513.331  29
   1   8  -7 10275.6 605.297   9
   1   8  -7 11165.7 644.607  10
   1   8  -7 9582.51 592.545   8
   1   8  -7 10866.6 599.894  25
   1   8  -7 9944.15 528.399  23
   1   8  -7 10290.2 566.760  21
   1   8  -7 10266.5 555.105  22
   1   8  -7 10098.0 503.023  19
   1   8  -7 10286.0 533.434  15
   1   8  -7 9769.33 472.906  16
   1   8  -7 12383.2 1254.07   5
   1   8  -7 13581.2 1270.86   6
  -1  -8   7 9046.10 940.691  11
   1   8  -6 648.833 179.571  25
   1   8  -6 788.984 202.774   8
   1   8  -6 709.585 212.339   7
   1   8  -6 667.770 164.346  28
   1   8  -6 961.908 166.863  23
   1   8  -6 859.379 167.902  21
   1   8  -6 785.806 177.306  22
   1   8  -6 870.059 164.040  19
   1   8  -6 884.437 391.261   6
   1   8  -6 666.609 329.531   5
   1   8  -6 957.016 218.285   9
   1   8  -6 713.620 199.384  10
   1   8  -6 869.304 166.157  29
   1   8  -6 784.642 158.745  15
   1   8  -5 6920.91 429.278  29
  -1  -8   5 7884.15 739.592  33
   1   8  -5 7445.38 473.048  28
   1   8  -5 7729.59 553.743   7
   1   8  -5 9026.76 474.236  23
   1   8  -5 6996.47 490.013  22
   1   8  -5 7895.13 482.299  21
   1   8  -5 8614.98 473.541  19
   1   8  -5 8690.55 1094.41   5
   1   8  -5 8273.98 522.218  25
   1   8  -5 7345.52 441.476  15
   1   8  -5 7890.05 548.066  10
   1   8  -4 15271.0 715.243  28
   1   8  -4 14926.6 813.495   8
   1   8  -4 16970.6 868.520   7
   1   8  -4 17219.6 823.994  22
   1   8  -4 16797.7 722.804  19
   1   8  -4 13759.8 1393.28   6
   1   8  -4 15599.3 1504.04   5
   1   8  -4 14684.6 800.744   9
   1   8  -4 15260.2 818.341  10
   1   8  -4 15515.9 684.917  23
   1   8  -4 15560.4 767.578  25
   1   8  -4 16176.8 699.037  29
   1   8  -4 15093.3 680.551  15
   1   8  -3 10000.5 542.990  28
   1   8  -3 9960.93 607.317  22
   1   8  -3 10102.8 551.258  19
   1   8  -3 8925.93 1135.57   5
   1   8  -3 10041.4 1184.81   6
   1   8  -3 9604.51 621.760   9
   1   8  -3 10423.1 651.493   8
   1   8  -3 10219.0 520.311  23
   1   8  -3 10433.4 528.452  15
   1   8  -3 10883.2 544.720  29
   1   8  -2 57970.7 1868.96  28
   1   8  -2 58459.3 1830.81  23
   1   8  -2 57903.3 1903.29  21
   1   8  -2 59190.9 1983.42  22
   1   8  -2 59378.3 1909.04  19
   1   8  -2 56087.6 3041.33   6
   1   8  -2 58900.2 2007.61   9
   1   8  -2 59586.6 2021.13   8
   1   8  -2 57434.0 1959.00  25
   1   8  -2 58385.2 1832.07  15
   1   8  -2 56886.7 1850.88  29
   1   8  -1 10542.9 548.074  28
   1   8  -1 11262.5 660.198   7
   1   8  -1 9773.48 514.377  23
   1   8  -1 9790.70 558.522  21
   1   8  -1 10393.0 613.668  22
   1   8  -1 10738.1 590.054  19
   1   8  -1 10784.1 1192.39   5
   1   8  -1 9779.89 1129.15   6
   1   8  -1 9540.94 599.510   9
   1   8  -1 10565.1 625.103   8
   1   8  -1 9282.03 600.459  10
   1   8  -1 10295.8 612.249  25
   1   8  -1 9164.13 506.078  15
   1   8  -1 9742.73 533.803  29
   1   8   0 1375.41 199.220  28
   1   8   0 980.284 217.622   7
   1   8   0 1099.14 222.647   8
   1   8   0 1279.44 186.933  23
   1   8   0 1519.05 223.455  21
   1   8   0 1288.79 246.383  22
   1   8   0 758.767 202.309  19
   1   8   0 616.894 305.915   6
   1   8   0 1795.71 494.061   5
   1   8   0 1293.17 221.156   9
   1   8   0 1219.00 231.530  10
   1   8   0 1358.84 244.913  25
   1   8   0 1343.83 193.230  15
   1   8   0 1147.16 199.474  29
   1   8   1 5670.80 388.788  28
   1   8   1 5593.09 446.698   7
   1   8   1 5432.19 367.797  23
   1   8   1 5277.46 402.450  21
   1   8   1 5093.74 425.914  22
   1   8   1 5216.85 436.256  19
   1   8   1 6047.14 860.978   6
   1   8   1 4196.96 732.651   5
   1   8   1 5499.16 442.711  10
   1   8   1 5920.60 441.479   9
   1   8   1 6363.93 459.954   8
   1   8   1 5541.87 401.235  29
   1   8   1 5481.10 435.231  25
   1   8   1 5908.33 382.057  15
   1   8   2 10099.5 546.994  23
   1   8   2 12465.8 589.826  15
   1   8   2 11875.1 644.423   8
   1   8   2 11199.0 619.756   9
   1   8   2 12186.9 654.438  10
   1   8   2 11326.6 579.574  28
   1   8   2 10586.5 626.886   7
   1   8   2 11812.0 616.483  29
   1   8   2 10628.9 1125.32   6
   1   8   2 12064.0 649.241  25
   1   8   3 4801.04 354.136  28
   1   8   3 4771.20 392.871   7
   1   8   3 4460.02 371.592  10
   1   8   3 4309.00 365.393   9
   1   8   3 4809.69 386.541   8
   1   8   3 3968.09 361.271  29
   1   8   3 4552.65 374.408  25
   1   8   3 4641.41 343.631  15
   1   8   3 4376.46 336.357  23
   1   8   4 358.820 126.153  23
   1   8   4 1107.82 211.182  22
   1   8   4 376.981 144.104  19
   1   8   4 614.787 150.702  15
   1   8   4 231.322 134.082   9
   1   8   4 847.398 181.921  10
  -1  -8  -4 398.938 294.365  31
   1   8   4 829.595 189.931   7
   1   8   4 521.605 152.434   8
   1   8   4 492.052 155.177  25
   1   8   4 481.511 148.706  28
   1   8   5 9186.40 529.111  25
   1   8   5 9808.04 550.930   8
   1   8   5 9569.78 542.245   9
   1   8   5 10296.1 599.666  22
   1   8   5 9219.59 579.973  19
  -1  -8  -5 10131.9 1028.81  31
   1   8   5 9227.19 532.599  10
   1   8   5 9657.57 525.855  15
   1   8   5 10478.4 568.428   7
   1   8   6 19549.9 825.584  10
   1   8   6 21104.3 908.759  19
  -1  -8  -6 19417.8 1432.77  31
   1   8   6 19857.3 829.603  15
   1   8   6 20030.6 895.544  22
   1   8   6 19506.0 819.169   9
   1   8   6 19938.4 832.392   8
   1   8   6 18191.1 796.620  25
   1   8   6 18408.1 883.329  29
   1   8   7 90852.3 2745.55  10
   1   8   7 96596.3 2884.23  22
   1   8   7 96981.5 2880.98  19
  -1  -8  -7 94017.4 3818.13  31
   1   8   7 97410.2 2805.53  15
   1   8   7 91259.4 2746.87   9
   1   8   7 90945.5 2901.59  29
   1   8   7 93244.5 2748.95  25
   1   8   8 3908.14 344.795  19
  -1  -8  -8 3492.33 595.382  31
   1   8   8 3616.38 321.706  15
   1   8   8 3834.76 355.092  22
   1   8   8 3510.38 355.673  29
   1   8   8 3043.73 270.405  10
   1   8   8 3739.79 298.599  27
  -1  -8  -9 2264.54 490.210  31
   1   8   9 2539.74 294.926  29
   1   8   9 2743.39 253.649  27
   1   8   9 2651.81 274.376  15
   1   8   9 3113.34 300.442  19
   1   8   9 1995.73 267.124  22
   1   8  10 24342.6 1014.55  29
   1   8  10 23170.4 921.667  27
   1   8  10 25207.7 967.816  15
   1   8  10 24909.7 980.248  19
   1   8  10 23257.8 973.760  22
   1   8  11 3594.72 323.965  29
   1   8  11 3119.91 271.422  27
   1   8  11 3362.98 294.874  15
   1   8  11 2937.74 293.758  22
   1   8  11 3383.05 303.527  19
   1   8  12 15985.2 686.561  15
   1   8  12 16494.8 681.968  27
   1   8  12 15219.0 699.778  22
   1   8  12 15898.1 694.368  19
   1   8  12 16109.4 734.484  29
   1   8  13 6837.51 381.654  15
   1   8  13 6154.07 375.372  19
   1   8  13 6403.90 406.068  29
   1   8  13 6140.14 370.354  27
   1   8  14 654.555 121.463  15
   1   8  14 622.965 122.022  19
   1   8  14 511.673 125.448  29
   1   8  14 677.839 129.016  27
   1   8  15 33151.3 1036.08  15
   1   8  15 33105.0 1038.51  19
   1   8  15 33136.5 1072.62  27
   1   8  15 30930.0 1089.05  29
   1   8  16 7179.12 345.911  27
   1   8  16 6825.95 301.288  15
   1   8  16 6751.70 351.759  29
   1   8  17 3240.95 204.905  29
   1   8  17 2873.02 195.296  27
   1   9 -22 2130.94 147.483  17
   1   9 -22 2127.80 193.444  23
   1   9 -21 7204.26 376.380  16
   1   9 -21 7496.38 325.983  17
   1   9 -21 7061.72 393.737  23
   1   9 -20 5500.67 289.936  17
   1   9 -20 6522.45 364.370  16
   1   9 -19 27135.0 898.395  17
   1   9 -19 27257.0 986.375  16
   1   9 -19 27952.1 912.957  21
   1   9 -18 1112.89 135.807  17
   1   9 -18 1127.13 174.943  16
   1   9 -18 821.085 143.516  21
   1   9 -17 21.3323 95.4500  16
   1   9 -17 270.295 108.063  21
   1   9 -16 23472.1 911.431  16
   1   9 -16 22269.5 894.206  21
   1   9 -15 6293.81 411.495  16
   1   9 -15 5851.89 407.581  21
   1   9 -15 5821.66 368.912   9
   1   9 -14 22651.4 948.942  21
   1   9 -14 22047.9 907.212  16
   1   9 -14 22046.4 939.613  23
   1   9 -14 22410.6 892.144  10
   1   9 -14 23758.9 894.206   9
   1   9 -13 19312.1 874.751  21
   1   9 -13 18537.1 803.317   9
   1   9 -13 20105.5 829.908   8
   1   9 -13 19519.5 827.590  16
   1   9 -13 19397.8 825.772  10
   1   9 -13 18303.0 837.096  23
   1   9 -12 521.681 173.456  21
   1   9 -12 359.546 148.108   8
   1   9 -12 490.128 143.214  16
   1   9 -12 470.899 146.856  23
  -1  -9  12 116.903 218.338  11
   1   9 -12 603.557 157.761   9
   1   9 -12 629.771 169.942  10
   1   9 -11 65517.4 2137.85  21
   1   9 -11 66094.5 2102.52   9
   1   9 -11 64283.8 2100.03   8
   1   9 -11 63784.3 2024.01  16
  -1  -9  11 69060.4 3151.77  11
   1   9 -11 66193.6 2124.04  10
   1   9 -11 66106.1 2086.86  23
   1   9 -10 12206.8 659.933  21
   1   9 -10 11345.1 600.014  15
   1   9 -10 11886.6 568.933  16
   1   9 -10 11625.2 642.412   8
   1   9 -10 11837.4 639.745   9
   1   9 -10 11819.9 664.136   7
   1   9 -10 11801.2 651.328  28
   1   9 -10 11754.3 615.014  23
   1   9 -10 11818.8 659.498  10
  -1  -9  10 10954.0 1133.65  11
   1   9  -9 4868.23 394.667  21
   1   9  -9 3852.81 297.030  29
   1   9  -9 4412.55 307.662  16
   1   9  -9 4084.34 340.705  15
   1   9  -9 4355.06 387.599   8
   1   9  -9 4093.13 377.652   9
   1   9  -9 4284.88 401.365   7
   1   9  -9 4857.24 394.483  28
   1   9  -9 4215.39 347.739  23
   1   9  -9 4834.95 407.264  10
  -1  -9   9 4021.02 665.921  11
   1   9  -8 10314.6 558.821  23
   1   9  -8 9933.36 534.509  22
   1   9  -8 10882.9 603.420  21
   1   9  -8 10359.5 505.289  19
   1   9  -8 9824.50 609.647   8
   1   9  -8 10051.6 604.838   9
   1   9  -8 10585.8 559.474  15
   1   9  -8 10195.9 634.945   7
   1   9  -8 10121.1 587.283  28
   1   9  -8 9913.59 506.420  29
  -1  -9   8 9177.79 988.888  11
   1   9  -8 10969.9 640.902  10
   1   9  -7 5458.03 368.534  29
   1   9  -7 5128.22 380.687  15
   1   9  -7 6089.48 485.422   7
   1   9  -7 5336.99 418.643  28
   1   9  -7 6447.19 416.286  23
   1   9  -7 5714.59 426.192  21
   1   9  -7 5898.28 414.766  22
   1   9  -7 5427.66 364.686  19
   1   9  -7 5972.14 878.588   6
   1   9  -7 5987.85 470.879   8
   1   9  -7 6253.14 471.024   9
   1   9  -7 5953.23 474.542  10
  -1  -9   7 6559.30 812.923  11
   1   9  -6 17000.0 743.611  29
   1   9  -6 16575.4 756.581  15
   1   9  -6 18402.0 871.286  25
   1   9  -6 18487.8 914.817   7
   1   9  -6 17845.6 820.786  28
   1   9  -6 16611.6 762.639  23
   1   9  -6 17482.1 817.454  21
   1   9  -6 16669.8 799.613  22
   1   9  -6 19877.5 781.562  19
   1   9  -6 19210.8 1651.70   6
   1   9  -6 17523.8 886.810  10
  -1  -9   6 20280.4 1441.20  11
   1   9  -5 569.835 145.841  23
   1   9  -5 752.709 190.914  22
   1   9  -5 475.966 147.852  19
   1   9  -5 504.474 204.847  10
   1   9  -5 631.120 159.283  15
   1   9  -5 598.966 163.146  28
   1   9  -5 637.279 201.276   7
   1   9  -5 454.061 176.885  25
   1   9  -5 413.864 137.982  29
   1   9  -4 7641.95 583.311   7
   1   9  -4 8485.11 513.738  28
   1   9  -4 8367.44 563.017  22
   1   9  -4 7877.30 485.242  19
   1   9  -4 8279.26 1124.58   6
   1   9  -4 7856.84 470.325  15
   1   9  -4 8273.45 483.815  23
   1   9  -4 8206.44 593.771  10
   1   9  -4 8579.90 597.925   8
   1   9  -4 8123.96 581.944   9
   1   9  -4 8089.99 473.637  29
   1   9  -3 1906.84 299.645   8
   1   9  -3 1935.63 245.107  28
   1   9  -3 1390.95 251.069  22
   1   9  -3 1727.65 231.519  19
   1   9  -3 1759.15 548.581   6
   1   9  -3 2141.74 235.574  15
   1   9  -3 1593.51 217.634  23
   1   9  -3 1735.49 275.989   9
   1   9  -3 1660.95 220.662  29
   1   9  -2 5468.00 456.556  25
   1   9  -2 4927.38 388.426  28
   1   9  -2 6066.81 393.791  23
   1   9  -2 4780.92 394.320  21
   1   9  -2 4792.46 430.062  22
   1   9  -2 4880.76 399.444  19
   1   9  -2 4389.60 812.940   6
   1   9  -2 4493.82 343.249  15
   1   9  -2 5026.39 451.607   9
   1   9  -2 4931.41 439.436   8
   1   9  -2 4497.02 356.016  29
   1   9  -1 10976.4 592.318  29
   1   9  -1 11398.4 575.113  15
   1   9  -1 11237.6 594.299  28
   1   9  -1 11484.3 692.446   7
   1   9  -1 11533.4 678.448  25
   1   9  -1 10824.6 565.627  23
   1   9  -1 11917.9 642.282  21
   1   9  -1 11308.5 669.453  22
   1   9  -1 10501.0 620.773  19
   1   9  -1 8715.44 1107.14   6
   1   9  -1 12377.2 694.726   8
   1   9  -1 10284.4 640.723   9
   1   9  -1 10941.8 665.005  10
   1   9   0 6534.75 432.386  28
   1   9   0 6471.24 490.866   7
   1   9   0 6492.19 437.512  29
   1   9   0 6090.56 402.430  15
   1   9   0 5376.60 455.639  25
   1   9   0 5466.12 389.011  23
   1   9   0 6259.59 479.327  22
   1   9   0 6092.56 459.041  19
   1   9   0 5781.98 459.859   8
   1   9   0 6256.82 474.718   9
  -1  -9   0 5194.20 735.596  31
   1   9   0 5453.76 456.575  10
   1   9   1 8113.84 492.773  28
   1   9   1 8671.36 564.473   7
   1   9   1 8494.17 520.985  29
   1   9   1 8194.89 472.490  15
   1   9   1 8387.75 551.410  25
   1   9   1 8520.51 489.117  23
   1   9   1 8104.38 547.147  22
   1   9   1 8351.04 557.764  19
   1   9   1 8749.01 550.053   9
   1   9   1 7689.16 530.971   8
   1   9   1 8649.87 553.448  10
  -1  -9  -1 8604.72 937.558  31
   1   9   2 356.041 161.609  25
   1   9   2 554.115 172.499   7
   1   9   2 757.013 194.122   8
  -1  -9  -2 298.543 227.494  31
   1   9   2 482.177 145.532  15
   1   9   2 344.255 156.279   9
   1   9   2 206.480 140.582  10
   1   9   2 253.306 139.209  29
   1   9   2 561.174 145.999  28
   1   9   2 255.711 121.080  23
   1   9   3 7761.83 504.478  10
  -1  -9  -3 7968.72 900.798  31
   1   9   3 8754.81 487.649  15
   1   9   3 7438.50 497.032   9
   1   9   3 8790.99 530.645   8
   1   9   3 7882.02 503.982  25
   1   9   3 9198.61 553.475  29
   1   9   3 7624.30 465.774  23
   1   9   3 8369.06 472.224  28
   1   9   4 4386.95 382.932  22
   1   9   4 3597.36 329.135   8
   1   9   4 3671.85 328.106   9
   1   9   4 3067.12 310.346  10
   1   9   4 4162.08 384.249  19
   1   9   4 3349.90 317.576  25
  -1  -9  -4 3470.20 599.075  31
   1   9   4 3523.15 308.867  15
   1   9   5 19548.3 899.062  19
   1   9   5 19778.0 893.538  22
   1   9   5 19287.0 838.682  10
   1   9   5 18590.6 816.200   9
   1   9   5 19049.0 828.603   8
  -1  -9  -5 17497.8 1365.53  31
   1   9   5 20153.2 820.079  15
   1   9   6 7510.13 442.335  15
   1   9   6 7363.35 492.023  19
   1   9   6 6472.98 418.244  10
   1   9   6 7188.51 488.774  22
   1   9   6 7055.96 433.050   9
   1   9   7 3149.37 280.535  15
   1   9   7 3226.74 315.701  22
   1   9   7 2979.92 331.247  29
   1   9   7 3079.54 313.099  19
   1   9   8 7232.38 424.214  15
   1   9   8 6753.11 457.625  22
   1   9   8 6926.43 480.322  29
   1   9   8 7151.26 463.148  19
   1   9   9 1005.21 165.560  15
   1   9   9 1222.74 207.860  22
   1   9   9 1074.96 194.355  29
   1   9   9 977.142 179.813  19
   1   9  10 1647.10 188.889  15
   1   9  10 1361.31 205.347  22
   1   9  10 1478.79 209.191  29
   1   9  10 1570.60 211.037  19
   1   9  11 707.402 126.216  15
   1   9  11 784.229 164.638  22
   1   9  11 667.614 159.196  29
   1   9  11 879.560 153.692  19
   1   9  12 12.2893 65.8248  15
   1   9  12-19.6870 97.1321  29
   1   9  12 16.9607 96.1943  19
   1   9  13 20642.4 785.239  29
   1   9  13 20997.5 748.709  19
   1   9  14 8142.93 393.897  29
   1   9  14 8026.01 352.862  19
   1  10 -20 1253.96 136.830  16
   1  10 -19 383.426 96.0497  16
   1  10 -18 22172.6 789.994  16
   1  10 -18 21901.5 747.753  21
   1  10 -17 6293.87 356.037  16
   1  10 -17 6713.40 352.540  21
   1  10 -16 2262.48 216.247  16
   1  10 -16 2454.29 222.192  21
   1  10 -16 1860.27 229.420  23
   1  10 -15 2084.70 210.537  16
   1  10 -15 1845.49 217.100  21
   1  10 -15 2507.53 254.073  23
   1  10 -14 1581.91 210.003  23
   1  10 -14 1606.87 207.297   9
   1  10 -14 1495.45 190.487  16
   1  10 -14 1295.46 199.003  21
   1  10 -13 58496.2 1843.11  23
   1  10 -13 55420.3 1785.92   9
   1  10 -13 55759.5 1859.82  21
   1  10 -13 57269.7 1753.34  16
   1  10 -12 15188.4 644.495  16
   1  10 -12 15970.1 718.089   9
   1  10 -12 17064.4 748.804  23
   1  10 -12 15400.3 721.631  10
   1  10 -12 16021.1 756.206  21
   1  10 -11 13490.5 691.493  28
   1  10 -11 13654.6 662.011   9
   1  10 -11 13034.6 655.830   8
   1  10 -11 12125.7 548.648  16
   1  10 -11 13577.3 647.987  23
   1  10 -11 12375.0 650.248  10
   1  10 -11 13407.4 682.920  21
   1  10 -10 1804.85 251.551   8
   1  10 -10 1958.48 243.083  23
   1  10 -10 2049.74 271.016  10
   1  10 -10 2062.57 263.696   9
   1  10 -10 1895.37 255.460  28
   1  10 -10 1349.58 219.573  21
   1  10  -9 21955.6 945.793   8
   1  10  -9 21338.7 930.045   9
   1  10  -9 20281.9 930.490  21
   1  10  -9 21793.0 886.881  23
   1  10  -9 20746.0 941.793  10
   1  10  -9 22414.8 945.745  28
   1  10  -8 2116.53 236.094  22
   1  10  -8 2668.46 298.474  21
   1  10  -8 2187.17 213.368  19
   1  10  -8 2439.92 307.629  10
   1  10  -8 2121.10 283.598   9
   1  10  -8 2467.72 294.491   8
   1  10  -8 2517.10 261.843  23
   1  10  -8 2483.77 262.692  15
   1  10  -8 2254.72 218.460  29
   1  10  -8 2627.21 300.176  28
   1  10  -7 3635.60 339.690  21
   1  10  -7 2977.60 284.630  22
   1  10  -7 2960.21 263.224  19
   1  10  -7 2807.46 332.672  10
   1  10  -7 2689.88 322.158   9
   1  10  -7 2647.09 321.323   8
   1  10  -7 3088.21 285.381  15
   1  10  -7 3553.72 310.610  23
   1  10  -7 2745.42 248.873  29
   1  10  -7 3403.77 326.651  28
   1  10  -6 6818.65 417.133  19
   1  10  -6 6964.14 416.066  29
   1  10  -6 7590.95 452.255  15
   1  10  -6 7838.95 477.656  22
   1  10  -6 8130.17 466.397  23
   1  10  -6 6646.32 515.552  10
   1  10  -6 6498.45 461.065  28
   1  10  -5 3143.02 286.608  19
   1  10  -5 3015.74 357.213  10
   1  10  -5 3007.09 279.945  15
   1  10  -5 2877.64 310.243  22
   1  10  -5 3131.77 293.649  23
   1  10  -5 2799.84 271.584  29
   1  10  -5 2762.71 300.001  28
   1  10  -4 83173.3 2539.19  28
   1  10  -4 81522.3 2579.55  22
   1  10  -4 81854.7 2492.36  19
   1  10  -4 82003.5 2646.42   9
   1  10  -4 80209.8 2647.81   8
   1  10  -4 80060.2 2459.68  15
   1  10  -4 81777.6 2481.69  23
   1  10  -4 82579.6 2471.46  29
   1  10  -4 85242.8 2679.81  10
   1  10  -3 28.2932 129.283  21
   1  10  -3 278.039 165.507  22
   1  10  -3 77.5206 136.336  19
   1  10  -3 33.4805 165.222   9
   1  10  -3 272.332 185.108   8
   1  10  -3 185.310 124.118  23
   1  10  -3 132.877 142.385  28
   1  10  -3 89.2013 110.078  15
   1  10  -3 190.204 123.475  29
   1  10  -2 16828.3 787.875  19
   1  10  -2 17741.9 859.430   8
   1  10  -2 16411.5 832.049   9
   1  10  -2 17239.3 734.932  15
   1  10  -2 16129.6 807.478  22
   1  10  -2 16603.2 737.930  23
   1  10  -2 15833.4 741.669  29
   1  10  -2 18060.3 792.177  28
   1  10  -1 9970.26 559.286  28
   1  10  -1 11027.2 627.462  22
   1  10  -1 9717.36 581.928  19
   1  10  -1 11265.2 648.219   8
   1  10  -1 10420.0 617.244   9
   1  10  -1 11175.6 554.141  15
   1  10  -1 9819.48 537.297  23
   1  10  -1 10813.5 577.267  29
   1  10  -1 11176.6 643.933  10
   1  10   0 1529.30 260.787  22
   1  10   0 1150.59 223.590  19
   1  10   0 1752.07 259.635  10
   1  10   0 1616.63 243.719   9
   1  10   0 1640.59 253.417   8
   1  10   0 1854.91 216.474  15
   1  10   0 1325.27 202.587  23
   1  10   0 1670.51 231.987  29
   1  10   0 1499.22 216.346  28
   1  10   1 20854.3 848.932  28
   1  10   1 20691.6 944.828  19
   1  10   1 21949.2 940.914   9
   1  10   1 21723.0 939.894   8
   1  10   1 21712.3 853.275  15
   1  10   1 21250.0 943.113  22
   1  10   1 21606.0 868.622  23
   1  10   1 21753.9 942.369  10
   1  10   1 21629.0 914.181  29
   1  10   2 4282.20 365.121   8
   1  10   2 4243.40 355.092   9
   1  10   2 3902.47 305.606  15
   1  10   2 4046.42 299.782  28
   1  10   2 3966.12 345.885  10
   1  10   2 4058.67 369.271  19
   1  10   2 3772.72 347.068  29
   1  10   3 16016.9 683.968  15
   1  10   3 15712.0 731.601  10
   1  10   3 16554.7 767.489  29
   1  10   3 15758.7 728.242   9
   1  10   4 48839.2 1674.20  22
   1  10   4 48570.4 1565.24  15
   1  10   4 50548.5 1686.68  29
   1  10   4 49054.8 1621.67   9
   1  10   5 34865.0 1262.22  22
   1  10   5 34316.9 1160.08  15
   1  10   5 34680.6 1271.08  19
   1  10   5 32774.7 1173.72   9
   1  10   6 10325.6 557.852  19
   1  10   6 10013.8 483.476  15
   1  10   6 10669.8 564.095  22
   1  10   7 158.046 128.059  19
   1  10   7-15.4734 91.2553  15
   1  10   7 110.809 130.695  22
   1  10   8 391.237 103.848  15
   1  10   8 466.520 143.270  22
   1  10   8 637.337 151.400  19
   1  10   8 432.694 147.584  29
   1  10   9 6883.02 403.691  19
   1  10   9 7485.75 430.147  29
   1  10   9 7788.27 421.410  22
   1  10  10 48.1694 91.0786  19
   1  10  10 72.3953 92.4433  29
   1  10  11 19810.1 723.237  19
   1  10  11 21140.4 764.482  29
   1  11 -17 13833.2 495.970  16
   1  11 -17 15789.0 590.034  23
   1  11 -16 2684.74 179.131  16
   1  11 -16 3533.68 255.471  23
   1  11 -15 26670.3 895.743  21
   1  11 -15 27994.5 941.176  23
   1  11 -14 12638.7 566.089  21
   1  11 -14 13615.1 590.047  23
   1  11 -13 853.425 161.043  21
   1  11 -13 761.832 152.085  23
   1  11 -12 1178.74 186.030  21
   1  11 -12 1076.44 176.138   9
   1  11 -12 803.122 149.404  23
   1  11 -11 2863.64 281.117  21
   1  11 -11 3022.90 279.016   9
   1  11 -11 2873.78 259.229  23
   1  11 -10 2996.48 290.844  21
   1  11 -10 2652.86 267.539   9
   1  11 -10 2322.90 236.385  23
   1  11  -9 195.277 140.390  21
   1  11  -9 94.9284 131.007   9
   1  11  -9 284.465 121.414  23
   1  11  -8 3752.60 264.741  22
   1  11  -8 3649.87 328.695  21
   1  11  -8 4117.73 312.925  23
   1  11  -8 4195.04 360.163  10
   1  11  -8 4658.99 366.819   9
   1  11  -7 1555.98 188.166  22
   1  11  -7 1600.69 227.907  21
   1  11  -7 1331.32 158.217  19
   1  11  -7 1222.65 182.026  23
   1  11  -7 1383.72 217.889  28
   1  11  -7 1909.76 260.700  10
   1  11  -6 37691.1 1340.76  28
   1  11  -6 37056.8 1224.84  29
   1  11  -6 38184.5 1285.66  22
   1  11  -6 40386.0 1308.26  23
   1  11  -6 39767.3 1426.66  10
   1  11  -6 37610.4 1239.21  19
   1  11  -5 14241.8 616.871  19
   1  11  -5 15105.5 748.575   8
   1  11  -5 14514.1 737.087   9
   1  11  -5 14373.7 622.452  15
   1  11  -5 14077.2 654.269  22
   1  11  -5 14843.0 643.124  23
   1  11  -5 14181.2 739.227  10
   1  11  -5 14014.2 679.193  28
   1  11  -5 13736.8 597.385  29
   1  11  -4 3788.71 352.819   8
   1  11  -4 3723.38 358.089   9
   1  11  -4 2900.34 253.388  15
   1  11  -4 3701.31 319.189  22
   1  11  -4 3706.98 291.189  23
   1  11  -4 3886.95 288.421  29
   1  11  -4 3192.23 295.348  28
   1  11  -4 3719.45 286.491  19
   1  11  -3 3137.21 273.784  19
   1  11  -3 3277.27 324.508   8
   1  11  -3 3277.49 330.500   9
   1  11  -3 2890.85 243.394  15
   1  11  -3 2636.52 296.416  22
   1  11  -3 2415.98 237.387  23
   1  11  -3 2256.51 251.064  28
   1  11  -3 2809.36 250.596  29
   1  11  -2 2006.89 266.245   9
   1  11  -2 1958.51 269.191  10
   1  11  -2 1888.01 211.986  23
   1  11  -2 2450.32 252.619  19
   1  11  -2 2122.39 257.934  22
   1  11  -2 2198.36 218.237  15
   1  11  -2 2348.08 234.123  29
   1  11  -2 2149.13 237.147  28
   1  11  -1 23649.2 862.513  15
   1  11  -1 24454.6 977.843   9
   1  11  -1 24489.9 896.979  23
   1  11  -1 23465.6 960.778  22
   1  11  -1 24115.8 945.221  19
   1  11  -1 23921.6 977.310  10
   1  11  -1 23290.6 868.580  28
   1  11  -1 23904.1 909.730  29
   1  11   0 596.488 175.832  22
   1  11   0 476.225 149.711  19
   1  11   0 755.373 159.670  29
   1  11   0 601.582 125.937  15
   1  11   0 562.630 159.859   9
   1  11   1 15196.9 700.614  22
   1  11   1 15391.8 713.570  19
   1  11   1 15981.3 685.979  29
   1  11   1 14968.0 606.616  15
   1  11   1 15167.8 688.844   9
   1  11   2 17483.4 747.146  22
   1  11   2 17903.7 768.006  19
   1  11   2 16392.3 721.001  29
   1  11   2 16511.9 640.938  15
   1  11   2 17069.3 716.191   9
   1  11   3 59753.6 1846.95  29
   1  11   3 57920.2 1713.43  15
   1  11   3 58936.6 1794.11   9
   1  11   4 184.978 118.228  29
   1  11   5 838.462 160.436  29
   1  11   5 1018.43 171.283  19
   1  11   5 660.361 154.431  22
   1  11   6 7971.77 419.598  19
   1  11   6 7747.85 415.106  22
   1  11   6 7733.78 425.976  29
   1  11   7 13049.9 550.135  19
   1  12 -11 147.886 85.1034  23
   1  12 -10 14432.2 566.891  23
   1  12  -9 679.478 120.054  23
   1  12  -8 5641.69 352.618   9
   1  12  -8 5714.25 318.010  23
   1  12  -7 114.273 88.3940  23
   1  12  -6 538.993 116.116  23
   1  12  -5 4145.18 327.942   9
   1  12  -5 4604.63 266.917  22
   1  12  -5 4272.69 271.150  23
   1  12  -4 1041.41 134.723  19
   1  12  -4 1198.36 154.332  22
   1  12  -4 1330.51 213.994   9
   1  12  -3 4058.51 283.562  22
   1  12  -3 4490.08 268.537  19
   1  12  -3 4285.61 316.021   9
   1  12  -2 4233.26 272.959  19
   1  12  -2 4419.58 254.125  29
   1  12  -2 4143.57 285.317  22
   1  12  -2 4558.92 320.211   9
   1  12  -1 9676.25 444.927  19
   1  12  -1 9841.40 426.254  29
   1  12  -1 9887.59 469.378  22
   1  12   0 1203.57 146.861  29
   1  12   0 1370.51 162.127  19
   1  12   0 1228.17 172.123  22
   1  12   1 17341.5 665.725  19
   1  12   1 17054.0 657.722  22
   1  12   1 16935.8 626.220  29
  -2  12   5 13801.0 574.016  22
  -2  12   5 13851.1 514.640  29
  -2  12   5 13487.7 506.215   8
  -2  12   5 13666.6 506.795   9
  -2  12   5 13363.1 563.401  19
  -2  12   4 36261.5 1174.66  22
  -2  12   4 33020.8 1063.74  29
  -2  12   4 36066.7 1115.45   8
  -2  12   4 34610.4 1108.35   9
  -2  12   4 35651.2 1160.02  19
  -2  12   3 5180.94 330.592  22
  -2  12   3 4221.25 241.598  29
  -2  12   3 4207.27 298.073  19
  -2  12   3 4441.85 296.801   8
  -2  12   3 4895.26 299.612   9
  -2  12   2 9740.96 482.012  19
  -2  12   2 9583.56 473.036   9
  -2  12   2 9634.14 477.174   8
  -2  12   1 3115.89 255.352  19
  -2  12   1 3263.45 270.129   9
  -2  12   1 3176.01 268.943   8
  -2  12   0 4915.76 315.029  19
  -2  12   0 4467.75 342.268  22
  -2  12   0 5040.26 350.448   8
  -2  12   0 5304.68 355.274   9
  -2  12  -1 8606.30 431.342  19
  -2  12  -1 8924.69 494.637  22
  -2  12  -1 8796.60 488.227   8
  -2  12  -1 8915.36 489.193   9
  -2  12  -2 1782.77 227.432   8
  -2  12  -2 1544.50 172.262  19
  -2  12  -2 1509.63 215.163  22
  -2  12  -2 1618.69 217.867   9
  -2  12  -2 1838.77 212.947  23
  -2  12  -3 94.1111 127.936   8
  -2  12  -3 95.7099 79.6472  19
  -2  12  -3 243.600 110.525  21
  -2  12  -3-65.1374 135.825  22
  -2  12  -3 46.2550 109.979   9
  -2  12  -3 157.623 108.708  23
  -2  12  -4 39475.4 1205.83  19
  -2  12  -4 38905.8 1379.83   8
  -2  12  -4 38284.5 1368.03   9
  -2  12  -4 40506.1 1353.11  22
  -2  12  -4 41064.4 1331.08  21
  -2  12  -4 39560.3 1330.42  23
  -2  12  -5 9754.27 499.403  22
  -2  12  -5 9330.63 491.464  21
  -2  12  -5 10411.0 514.809  23
  -2  12  -6 8883.36 468.248  21
  -2  12  -6 7533.88 425.249  22
  -2  12  -6 8377.29 453.087  23
  -2  12  -7 1551.40 199.127  21
  -2  12  -7 1163.98 163.813  22
  -2  12  -7 1259.41 184.700   9
  -2  12  -7 1370.06 193.491   8
  -2  12  -7 1320.04 184.989  23
  -2  12  -8 28.0635 87.7835  22
  -2  12  -8 178.432 106.207  21
  -2  12  -8 57.9932 106.649   9
  -2  12  -8 19.7391 95.6510   8
  -2  12  -8 95.6914 100.960  23
  -2  12  -9 13243.9 584.653   9
  -2  12  -9 13736.1 599.468   8
  -2  12  -9 12681.0 500.937  22
  -2  12  -9 13884.8 616.930  21
  -2  12  -9 13744.6 602.798  23
  -2  12 -10 4579.22 302.155   9
  -2  12 -10 5320.88 321.185   8
  -2  12 -10 4851.13 331.504  21
  -2  12 -10 4511.32 312.784  23
  -2  12 -11 883.003 148.571  21
  -2  12 -11 1100.10 146.632   9
  -2  12 -11 727.172 130.512   8
  -2  12 -11 1231.41 165.139  23
  -2  12 -12 507.786 125.888  21
  -2  12 -12 375.502 113.431  23
  -2  12 -12 423.465 96.8716   8
  -2  12 -12 434.916 97.8455   9
  -2  12 -13 14646.4 524.921   9
  -2  12 -13 17767.0 641.244  23
  -2  11  10 283.123 104.479  29
  -2  11  10 446.088 111.320  22
  -2  11  10 496.066 113.469  19
  -2  11   9 978.438 146.531  29
  -2  11   9 890.343 141.888  22
  -2  11   9 1207.26 158.622  19
  -2  11   8 26966.8 965.679  29
  -2  11   8 27705.4 968.862  22
  -2  11   8 26452.8 965.259  19
  -2  11   7 1328.15 189.341  22
  -2  11   7 1594.20 190.907  29
  -2  11   7 1604.47 165.433   9
  -2  11   7 1976.27 211.296  19
  -2  11   6 17053.7 671.907   9
  -2  11   6 16797.7 673.846   8
  -2  11   6 17063.9 702.873  29
  -2  11   6 16794.9 739.434  22
  -2  11   5 457.263 132.619   8
  -2  11   5 768.503 142.995  29
  -2  11   5 638.989 142.091   9
  -2  11   5 519.135 156.316  22
  -2  11   4 11241.0 590.230  22
  -2  11   4 10866.6 576.754  19
  -2  11   4 10553.6 519.974  29
  -2  11   4 11616.1 565.064   8
  -2  11   4 11125.8 555.246   9
  -2  11   3 9102.43 530.667  22
  -2  11   3 9625.51 529.800  19
  -2  11   3 9351.68 515.342   8
  -2  11   3 8257.24 446.585  29
  -2  11   3 8357.60 490.117   9
  -2  11   2 422.274 156.061  22
  -2  11   2 353.274 139.671   8
  -2  11   2 354.402 142.088  19
  -2  11   2 519.196 130.886  29
  -2  11   2 645.176 168.834   9
  -2  11   1 15073.0 724.262   9
  -2  11   1 15924.9 717.949  19
  -2  11   1 15896.4 745.532   8
  -2  11   1 14663.2 696.859  23
  -2  11   1 14249.7 611.100  29
  -2  11   0 1079.77 153.150  29
  -2  11   0 1234.52 195.082  21
  -2  11   0 1475.80 205.558  19
  -2  11   0 1062.87 198.573  23
  -2  11   0 1046.92 213.127   8
  -2  11   0 1110.07 199.277   9
  -2  11  -1 29124.3 1153.00  22
  -2  11  -1 31104.7 1113.61  21
  -2  11  -1 29412.6 1096.00  19
  -2  11  -1 29385.2 1119.04  23
  -2  11  -1 29568.0 1180.31   8
  -2  11  -1 29190.4 1170.86   9
  -2  11  -2 28299.1 1113.69  22
  -2  11  -2 28160.4 1060.48  21
  -2  11  -2 27555.4 1025.08  19
  -2  11  -2 26997.9 1060.66  23
  -2  11  -2 28702.7 1153.14   8
  -2  11  -2 27501.8 1130.78   9
  -2  11  -3 5237.34 411.803  22
  -2  11  -3 5351.99 394.219  21
  -2  11  -3 5980.50 368.838  19
  -2  11  -3 5527.78 400.364  23
  -2  11  -3 6794.75 479.581   8
  -2  11  -3 5933.55 456.466   9
  -2  11  -4 13018.9 582.093  19
  -2  11  -4 13638.1 650.850  21
  -2  11  -4 12403.8 658.163  22
  -2  11  -4 11822.8 676.450   8
  -2  11  -4 13293.2 645.685  23
  -2  11  -5 896.642 142.640  19
  -2  11  -5 1380.92 207.506  23
  -2  11  -5 942.547 197.097  22
  -2  11  -5 1106.85 183.963  21
  -2  11  -6 4029.54 364.518   8
  -2  11  -6 4686.13 351.808  23
  -2  11  -6 4309.78 368.801   9
  -2  11  -6 3940.91 332.343  22
  -2  11  -6 3777.83 330.810  21
  -2  11  -7 16794.5 793.052   8
  -2  11  -7 16859.0 755.431  23
  -2  11  -7 17329.3 794.115   9
  -2  11  -7 16723.1 769.079  21
  -2  11  -7 17206.8 740.821  22
  -2  11  -8 12165.6 636.241   8
  -2  11  -8 12363.8 619.382  23
  -2  11  -8 12876.0 644.890   9
  -2  11  -8 12631.2 645.860  21
  -2  11  -8 12921.3 594.730  22
  -2  11  -9 2172.32 257.996  21
  -2  11  -9 2429.32 225.820  22
  -2  11  -9 2399.36 260.730   8
  -2  11  -9 2458.50 260.786  23
  -2  11  -9 2451.21 200.342  16
  -2  11  -9 2727.02 272.075   9
  -2  11 -10 50.0379 104.336  21
  -2  11 -10 95.5592 91.5539  22
  -2  11 -10 22.6082 111.555   8
  -2  11 -10 23.3650 102.195  23
  -2  11 -10 90.7463 83.4426  16
  -2  11 -10 44.2023 105.087   9
  -2  11 -11 10615.2 550.002  23
  -2  11 -11 9305.41 521.758   8
  -2  11 -11 10651.9 520.826   9
  -2  11 -11 10295.0 473.446  16
  -2  11 -11 10168.3 555.687  21
  -2  11 -12 71.7930 111.578  21
  -2  11 -12 72.3888 92.4359   8
  -2  11 -12 35.3314 96.0580   9
  -2  11 -12 83.3683 90.6653  16
  -2  11 -12 44.5041 105.806  23
  -2  11 -13 9026.95 435.888   9
  -2  11 -13 9415.48 446.303   8
  -2  11 -13 9791.61 465.526  16
  -2  11 -13 9784.05 508.425  23
  -2  11 -14 276.346 91.3852   8
  -2  11 -14 323.917 126.894  23
  -2  11 -14 287.794 102.628  16
  -2  11 -14 396.078 92.5341   9
  -2  11 -15 1156.95 157.469  16
  -2  11 -15 1039.08 169.442  21
  -2  11 -15 1078.68 159.637  23
  -2  11 -16 17950.9 687.458  16
  -2  11 -16 19540.5 738.750  21
  -2  11 -16 19823.0 724.850  23
  -2  11 -17 7312.35 355.428  16
  -2  11 -17 7856.11 380.463  21
  -2  11 -17 7532.93 362.951  23
  -2  10  14 2527.38 185.706  19
  -2  10  13 2583.17 204.469  22
  -2  10  13 3363.98 234.581  19
  -2  10  12 1675.98 177.025  22
  -2  10  12 2218.43 204.040  19
  -2  10  12 1829.46 204.666  29
  -2  10  11 759.944 138.635  22
  -2  10  11 786.531 154.443  19
  -2  10  11 728.589 154.527  29
  -2  10  10 22882.8 899.764  22
  -2  10  10 24709.5 925.685  19
  -2  10  10 24669.1 943.677  29
  -2  10   9 8948.91 497.609  22
  -2  10   9 8966.41 499.874  19
  -2  10   9 9422.46 518.856  29
  -2  10   8 364.966 150.696  22
  -2  10   8 479.755 139.905  19
  -2  10   8 148.781 122.603  29
  -2  10   7 11511.8 604.391  19
  -2  10   7 11121.5 588.579  29
  -2  10   7 11021.7 539.703   9
  -2  10   7 11728.4 557.794   8
  -2  10   7 11157.2 604.839  22
  -2  10   6 18862.9 796.613  29
  -2  10   6 16763.6 797.948  22
  -2  10   6 17004.5 745.588   9
  -2  10   6 17471.0 755.641   8
  -2  10   5 12924.7 644.469  29
  -2  10   5 13746.0 695.662  22
  -2  10   5 14033.1 667.888   9
  -2  10   5 13911.2 669.820   8
  -2  10   4 14886.6 718.769   8
  -2  10   4 13296.0 705.341  19
  -2  10   4 14502.5 672.142  29
  -2  10   4 14576.7 726.796  22
  -2  10   4 14526.8 705.885   9
  -2  10   3 7440.10 482.402  23
  -2  10   3 6788.88 479.648   8
  -2  10   3 7758.00 510.057  19
  -2  10   3 7180.44 437.261  29
  -2  10   3 6991.96 487.649  22
  -2  10   3 7754.67 498.771   9
  -2  10   2 3904.80 320.215  21
  -2  10   2 4308.57 376.343  22
  -2  10   2 4313.39 374.489  19
  -2  10   2 4600.90 784.480   1
  -2  10   2 4254.04 382.880   8
  -2  10   2 4262.86 322.450  29
  -2  10   2 3375.01 325.548  23
  -2  10   2 3693.08 354.727   9
  -2  10   1 55258.0 1792.79  21
  -2  10   1 53823.7 1840.41  19
  -2  10   1 51613.6 2866.23   1
  -2  10   1 54551.7 1894.66   8
  -2  10   1 55788.4 1734.03  29
   2 -10  -1 52746.8 2516.88  12
  -2  10   1 54489.5 1822.03  23
  -2  10   1 56769.2 1896.60   9
  -2  10   0 3021.41 292.436  21
  -2  10   0 3790.41 333.000  19
  -2  10   0 2680.65 616.724   6
  -2  10   0 2592.40 245.976  29
  -2  10   0 2725.35 322.389   8
  -2  10   0 3371.76 692.773   1
  -2  10   0 2723.13 291.182  23
  -2  10   0 2864.41 319.171   9
  -2  10  -1 2451.28 276.046  23
  -2  10  -1 3031.29 319.932  22
  -2  10  -1 2633.46 274.667  21
  -2  10  -1 2051.47 253.887  19
  -2  10  -1 2289.68 301.978   9
  -2  10  -1 3001.02 247.932  29
  -2  10  -1 1964.05 291.247   8
  -2  10  -1 1805.05 582.490   1
   2 -10   1 3021.88 572.810  33
  -2  10  -1 2899.35 659.501   6
  -2  10  -2 61763.8 2044.07  22
  -2  10  -2 60626.9 1983.56  21
  -2  10  -2 62848.9 1975.01  19
  -2  10  -2 61523.9 2102.38   9
  -2  10  -2 63813.8 2138.88   8
  -2  10  -2 61819.4 1997.27  23
  -2  10  -2 59896.6 3185.99   6
   2 -10   2 59711.1 2881.41  33
  -2  10  -3 1519.98 226.670  21
  -2  10  -3 1769.71 256.992  22
  -2  10  -3 1518.10 209.936  19
  -2  10  -3 1694.22 259.297   9
  -2  10  -3 1629.91 279.573   8
  -2  10  -3 1944.42 245.338  23
  -2  10  -3 1437.00 503.081   6
   2 -10   3 1693.93 432.323  33
  -2  10  -3 1154.97 487.160   1
  -2  10  -4 26880.5 2022.82   1
  -2  10  -4 30882.3 1156.15  21
  -2  10  -4 30039.3 1175.63  22
  -2  10  -4 29174.4 1131.30  23
   2 -10   4 28255.1 1820.08  33
  -2  10  -4 29999.8 1080.15  19
  -2  10  -5 38.9650 97.8265  19
  -2  10  -5 135.974 179.299   6
  -2  10  -5 136.846 285.314   1
  -2  10  -5-25.8368 115.535  23
   2 -10   5-417.083 194.446  33
  -2  10  -5-26.6838 114.017  21
  -2  10  -5-28.7424 122.813  22
  -2  10  -6 378.881 133.782  21
  -2  10  -6 271.193 136.423  22
  -2  10  -6 244.529 103.335  19
  -2  10  -6 316.236 167.005   9
  -2  10  -6 452.720 173.405   8
  -2  10  -6 265.091 214.218   1
  -2  10  -6 310.005 134.371  23
   2 -10   6 828.600 305.506  33
  -2  10  -6 394.811 388.125   6
  -2  10  -7 19434.7 762.450  16
  -2  10  -7 20999.5 931.302   9
  -2  10  -7 21536.9 887.859  23
  -2  10  -7 20206.2 927.678   8
  -2  10  -7 19695.1 857.624  22
  -2  10  -7 21376.6 906.290  21
   2 -10   7 19352.8 1450.22  33
  -2  10  -7 19392.5 1596.29   1
  -2  10  -8 421.611 118.761  16
  -2  10  -8 203.371 148.559   9
  -2  10  -8 233.177 136.856  23
  -2  10  -8 267.959 147.084   8
  -2  10  -8 328.582 135.105  22
  -2  10  -8 335.050 142.785  21
   2 -10   8 102.299 190.913  33
  -2  10  -8 611.082 254.920   1
  -2  10  -9 19955.1 865.629  23
  -2  10  -9 20716.0 822.904  22
  -2  10  -9 19210.6 883.146  21
  -2  10  -9 20131.2 887.417   9
  -2  10  -9 19789.8 798.045  16
  -2  10  -9 20576.5 897.137   8
  -2  10 -10 1223.25 204.767  23
  -2  10 -10 1430.47 183.511  22
  -2  10 -10 1285.02 211.046  21
  -2  10 -10 1703.16 224.733   9
  -2  10 -10 1280.95 188.794  16
  -2  10 -10 1636.96 233.724   8
  -2  10 -11 30749.0 1039.84  20
  -2  10 -11 32001.6 1182.34  23
  -2  10 -11 30288.0 1048.98  22
  -2  10 -11 31906.8 1215.85  21
  -2  10 -11 28667.0 1118.60   9
  -2  10 -11 31565.7 1156.70   8
  -2  10 -11 31672.8 1140.78  16
  -2  10 -12 2046.33 255.628  23
  -2  10 -12 2065.71 249.095  16
  -2  10 -12 2188.38 238.705   9
  -2  10 -12 2548.40 216.628  20
  -2  10 -12 2688.64 263.036   8
  -2  10 -13 8084.38 493.931  23
  -2  10 -13 7704.40 399.161  20
  -2  10 -13 7497.11 426.147   9
  -2  10 -13 7877.31 435.163   8
  -2  10 -13 8432.09 494.358  16
  -2  10 -14 2186.02 249.432  23
  -2  10 -14 2118.86 201.240  20
  -2  10 -14 2007.19 200.710   8
  -2  10 -14 2599.19 219.244   9
  -2  10 -14 2212.39 256.702  16
  -2  10 -15 1913.98 227.057  23
  -2  10 -15 1586.22 210.364  16
  -2  10 -15 2136.66 196.316  20
  -2  10 -15 1793.82 224.911  21
  -2  10 -16 9097.80 493.109  23
  -2  10 -16 8781.37 477.817  16
  -2  10 -16 9391.07 436.664  20
  -2  10 -16 9689.82 512.584  21
  -2  10 -17 2657.23 238.372  23
  -2  10 -17 2728.24 244.493  16
  -2  10 -17 2525.02 204.671  20
  -2  10 -17 2501.72 238.401  21
  -2  10 -18 10686.5 478.429  23
  -2  10 -18 10048.9 475.094  16
  -2  10 -18 9704.93 416.166  20
  -2  10 -18 9409.54 471.914  21
  -2  10 -19 8484.45 388.535  23
  -2  10 -19 7875.67 394.256  16
  -2  10 -19 7971.68 393.209  21
  -2  10 -19 7839.45 335.959  20
  -2  10 -20 14551.6 516.712  23
  -2  10 -20 14822.2 534.861  21
  -2   9  17 28460.2 906.456  29
  -2   9  17 26456.4 838.678  27
  -2   9  16 580.194 120.612  29
  -2   9  16 495.451 99.7937  27
  -2   9  16 433.675 95.6596  19
  -2   9  15 7940.43 421.258  29
  -2   9  15 7088.37 352.450  27
  -2   9  15 8076.96 383.249  19
  -2   9  14 931.887 158.779  29
  -2   9  14 992.341 132.479  27
  -2   9  14 944.319 147.862  19
  -2   9  13 357.382 119.562  22
  -2   9  13 369.131 102.760  27
  -2   9  13 269.673 101.948  19
  -2   9  12 13307.1 607.470  22
  -2   9  12 13741.4 579.214  27
  -2   9  12 13875.0 632.824  19
  -2   9  11 131.980 124.758  22
  -2   9  11 16.9632 85.1767  27
  -2   9  11-23.1278 101.148  19
  -2   9  10 715.968 170.903  29
  -2   9  10 952.956 189.136  22
  -2   9  10 1006.72 144.588  27
  -2   9  10 689.820 168.649  19
  -2   9   9 8093.04 508.737  29
  -2   9   9 8646.49 507.019  19
  -2   9   9 7989.14 498.384  22
  -2   9   9 7640.74 413.744  27
  -2   9   8 27668.2 1080.31  19
  -2   9   8 26167.6 998.476   8
  -2   9   8 26209.0 992.620   9
   2  -9  -8 27201.7 1811.50  31
  -2   9   8 27762.3 1097.60  29
  -2   9   8 27626.5 1083.50  22
  -2   9   7 277.692 137.319  19
  -2   9   7 402.873 129.174   8
  -2   9   7 353.520 160.629  29
  -2   9   7 535.149 147.430   9
   2  -9  -7 222.588 232.223  31
  -2   9   7 164.487 133.142  22
  -2   9   6 20852.9 894.799  22
  -2   9   6 19816.5 889.085  19
  -2   9   6 18674.9 1445.28   6
  -2   9   6 20678.6 866.826   9
   2  -9  -6 17721.1 1484.69  31
  -2   9   6 19107.6 857.624  29
  -2   9   6 18070.1 1474.31   1
  -2   9   6 21036.8 875.780   8
  -2   9   5 2436.62 273.017   8
  -2   9   5 1716.14 230.755  29
  -2   9   5 2150.69 259.954   9
  -2   9   5 2807.85 576.073   1
   2  -9  -5 1755.26 478.584  31
  -2   9   5 2788.77 581.569   6
  -2   9   5 2011.81 263.395  22
  -2   9   4 7111.60 488.697  22
  -2   9   4 7576.62 454.173  21
  -2   9   4 8051.06 524.821   8
  -2   9   4 7430.57 463.192  29
  -2   9   4 7867.34 507.213   9
  -2   9   4 8465.82 993.976   6
  -2   9   4 7595.30 492.583  23
  -2   9   4 8517.84 999.847   1
   2  -9  -4 8384.18 987.878  31
  -2   9   3 42432.6 2457.92   1
  -2   9   3 41043.2 1419.39  29
  -2   9   3 44014.9 1537.51   9
  -2   9   3 41950.8 1497.34  22
  -2   9   3 41861.3 1431.36  21
  -2   9   3 42261.4 1517.42  19
  -2   9   3 42231.7 1532.94   8
  -2   9   3 40207.1 1463.04  23
  -2   9   3 46992.1 2557.17   6
   2  -9  -3 38082.6 2189.12  31
  -2   9   2 3996.96 744.187   1
  -2   9   2 5528.31 371.608  29
  -2   9   2 5528.69 439.913   9
  -2   9   2 5543.74 382.569  21
  -2   9   2 4776.68 389.913  22
  -2   9   2 5336.37 425.521  19
  -2   9   2 5870.47 454.322   8
  -2   9   2 5827.93 415.754  23
  -2   9   2 6669.05 921.119   6
   2  -9  -2 4553.93 668.648  31
  -2   9   1 5872.95 409.865  23
  -2   9   1 5348.94 381.265  21
  -2   9   1 5740.82 430.113  19
  -2   9   1 6789.24 939.965   6
  -2   9   1 4946.36 829.978   1
  -2   9   1 5803.47 465.221   8
  -2   9   1 5389.13 453.264   9
  -2   9   1 5658.48 367.237  29
  -2   9   0 32422.5 1198.31  23
  -2   9   0 32384.2 1186.20  21
  -2   9   0 31031.3 1213.88  19
  -2   9   0 29756.2 2121.11   6
  -2   9   0 33319.4 2267.17   1
  -2   9   0 34621.0 1323.19   9
  -2   9   0 31605.3 1113.09  29
  -2   9   0 31950.5 1310.67   8
   2  -9   0 31138.6 1787.83  12
  -2   9  -1 17655.8 786.068  23
  -2   9  -1 17484.3 815.627  22
  -2   9  -1 17766.1 778.667  21
  -2   9  -1 17705.3 793.296  19
  -2   9  -1 18156.7 1606.81   6
  -2   9  -1 18517.7 909.987   8
  -2   9  -1 17295.4 877.866   9
   2  -9   1 17549.6 1265.09  12
  -2   9  -1 17678.9 710.653  29
  -2   9  -2 16768.5 769.512  22
  -2   9  -2 15527.0 713.405  21
  -2   9  -2 14936.2 706.194  19
  -2   9  -2 15955.9 1531.26   6
  -2   9  -2 14991.1 1487.41   1
   2  -9   2 15210.8 1161.65  12
  -2   9  -2 14530.4 801.828   9
  -2   9  -2 14910.8 710.889  23
  -2   9  -2 15170.4 822.176   8
  -2   9  -3 19225.7 823.223  23
  -2   9  -3 17998.3 835.300  22
  -2   9  -3 18687.2 814.667  21
  -2   9  -3 21111.8 822.231  19
  -2   9  -3 17363.1 904.114   9
  -2   9  -3 21675.7 1765.03   6
  -2   9  -3 16537.9 1562.88   1
   2  -9   3 18189.1 1391.25  33
  -2   9  -3 18341.1 925.506   8
   2  -9   3 17918.3 1264.44  12
  -2   9  -4 1043.86 199.801  22
  -2   9  -4 759.111 163.465  21
  -2   9  -4 1067.08 169.330  19
  -2   9  -4 420.169 292.961   1
   2  -9   4 904.588 375.607  33
  -2   9  -4 1055.05 187.354  23
   2  -9   4 964.966 327.676  12
  -2   9  -5 37875.5 1491.79   8
  -2   9  -5 38010.9 1275.23  16
  -2   9  -5 42314.2 2516.72   1
  -2   9  -5 41274.1 1401.55  23
  -2   9  -5 40695.1 1428.53  22
  -2   9  -5 41056.5 1418.11  21
  -2   9  -5 38927.9 1314.69  19
  -2   9  -5 40144.7 1497.89   9
   2  -9   5 40335.6 2169.72  33
  -2   9  -5 38629.0 2404.66   6
   2  -9   5 38108.3 1946.69  12
  -2   9  -6 20382.9 931.019   8
  -2   9  -6 17809.9 740.192  16
  -2   9  -6 20063.6 1650.10   1
  -2   9  -6 18613.9 823.393  23
  -2   9  -6 18601.8 839.587  21
  -2   9  -6 19617.6 853.674  22
  -2   9  -6 19253.5 736.513  20
  -2   9  -6 20049.3 916.603   9
   2  -9   6 19486.0 1417.88  33
  -2   9  -6 19717.3 1643.84   6
   2  -9   6 19776.5 1293.68  12
  -2   9  -7 16913.4 834.802   8
  -2   9  -7 16442.3 711.159  16
  -2   9  -7 16846.3 1498.48   1
  -2   9  -7 16917.4 767.447  23
  -2   9  -7 17284.7 768.951  22
  -2   9  -7 18519.0 818.152  21
  -2   9  -7 17750.5 694.838  20
  -2   9  -7 16872.1 832.636   9
   2  -9   7 18450.8 1384.04  33
  -2   9  -7 14355.5 1369.65   6
   2  -9   7 16652.1 1180.01  12
  -2   9  -8 2119.74 252.799  23
  -2   9  -8 2405.30 253.471  22
  -2   9  -8 2234.59 267.194  21
  -2   9  -8 2186.99 213.705  20
  -2   9  -8 2602.66 302.946   9
   2  -9   8 1826.32 476.771  33
  -2   9  -8 2637.35 255.056  16
  -2   9  -8 2453.66 608.232   1
  -2   9  -8 2197.61 525.069   6
  -2   9  -8 2489.57 294.795   8
  -2   9  -9 20365.6 863.088  23
  -2   9  -9 19949.4 900.569  21
  -2   9  -9 18837.9 803.118  22
  -2   9  -9 20528.7 787.942  20
  -2   9  -9 20212.3 898.412   9
   2  -9   9 19531.1 1435.87  33
  -2   9  -9 20917.8 850.308  16
  -2   9  -9 18794.3 1520.86   1
  -2   9  -9 21263.4 1619.65   6
  -2   9  -9 19467.8 891.700   8
  -2   9 -10 78.0789 113.832  23
  -2   9 -10-20.2542 111.735  22
  -2   9 -10 235.991 140.255  21
  -2   9 -10 39.7569 84.9495  20
  -2   9 -10 26.7975 132.222   9
   2  -9  10 310.411 236.322  33
  -2   9 -10 233.551 153.036  16
  -2   9 -10 111.605 312.187   1
  -2   9 -10-110.918 253.330   6
  -2   9 -10 165.079 133.307   8
  -2   9 -11 24069.2 973.866  23
  -2   9 -11 22696.7 858.859  22
  -2   9 -11 22043.5 989.293  21
  -2   9 -11 21345.4 885.023  20
  -2   9 -11 23398.3 949.589   9
   2  -9  11 23523.9 1605.94  33
  -2   9 -11 25751.8 1008.39  16
  -2   9 -11 22473.9 1597.20   1
  -2   9 -11 24711.6 972.004   8
  -2   9 -11 26072.7 1685.89   6
  -2   9 -12 127.547 90.8739  20
  -2   9 -12 23.2361 114.677   9
   2  -9  12 105.575 260.458  33
  -2   9 -12 117.432 136.896  16
  -2   9 -12 95.3061 106.581   8
  -2   9 -12 193.690 127.732   6
  -2   9 -12 107.753 125.618  23
  -2   9 -13 3905.19 304.185  20
  -2   9 -13 3732.94 301.327   9
  -2   9 -13 3833.31 309.256   8
  -2   9 -13 3919.17 365.252  16
  -2   9 -13 3998.39 344.527  23
   2  -9  13 3413.70 604.590  33
   2  -9  13 2776.07 556.338  11
  -2   9 -14 54019.2 1962.23  21
  -2   9 -14 59548.0 1825.40   9
  -2   9 -14 61739.8 1967.18  23
  -2   9 -14 59768.0 1823.60  17
  -2   9 -14 60012.0 1832.26   8
  -2   9 -14 61576.0 1886.15  20
  -2   9 -14 60132.5 1972.42  16
  -2   9 -15 226.040 136.935  21
  -2   9 -15 161.280 135.011  23
  -2   9 -15 22.2984 106.069  20
  -2   9 -15 273.130 116.526  17
  -2   9 -15 107.551 156.601  16
  -2   9 -16 44485.1 1555.97  21
  -2   9 -16 47827.1 1577.09  23
  -2   9 -16 45478.5 1501.22  20
  -2   9 -16 45196.3 1457.42  17
  -2   9 -16 43814.4 1531.90  16
  -2   9 -17 140.864 105.086  23
  -2   9 -17 254.334 97.4178  17
  -2   9 -17 345.086 130.411  20
  -2   9 -17 48.3481 100.910  21
  -2   9 -18 9585.04 498.256  23
  -2   9 -18 9417.17 455.796  17
  -2   9 -18 9697.74 491.149  20
  -2   9 -18 10044.4 521.898  21
  -2   9 -19 6654.60 383.031  23
  -2   9 -19 6752.26 354.982  17
  -2   9 -19 6437.07 368.148  20
  -2   9 -19 6307.68 381.176  21
  -2   9 -20 130.748 84.9792  21
  -2   9 -20 245.739 92.9293  23
  -2   9 -20 198.641 93.5463  20
  -2   9 -20 189.436 85.7015  17
  -2   9 -20 173.491 102.419  16
  -2   9 -21 8565.32 385.901  21
  -2   9 -21 8140.52 371.306  23
  -2   9 -21 8435.99 379.867  20
  -2   9 -21 7163.34 348.682  17
  -2   9 -21 7733.48 390.446  16
  -2   9 -22 8560.18 353.824  23
  -2   9 -22 8014.24 382.124  16
  -2   9 -22 8867.82 369.809  20
  -2   9 -22 9414.03 371.376  21
  -2   8  19 13737.6 519.853  27
  -2   8  19 13190.3 523.868  29
  -2   8  18 249.791 92.6992  27
  -2   8  18 353.920 78.5248  18
  -2   8  18 229.933 95.0943  29
  -2   8  17 14084.4 535.249  19
  -2   8  17 14942.4 591.185  27
  -2   8  17 13381.4 508.167  18
  -2   8  17 14293.4 607.848  29
  -2   8  16 1853.68 182.662  19
  -2   8  16 1839.14 196.007  27
  -2   8  16 1904.63 166.550  18
  -2   8  16 1402.96 192.257  29
  -2   8  15 1092.96 164.288  19
  -2   8  15 1474.61 182.862  27
  -2   8  15 1216.23 140.953  18
  -2   8  15 1302.83 186.924  29
  -2   8  14 13700.3 620.206  19
  -2   8  14 12815.4 541.547  18
  -2   8  14 14969.8 680.307  29
  -2   8  14 14066.0 620.673  27
  -2   8  13 6783.26 403.502  27
  -2   8  13 5776.97 392.640  19
  -2   8  13 5851.06 379.011  22
  -2   8  13 6740.50 447.915  29
  -2   8  13 6707.70 349.430  18
  -2   8  12 68302.3 2098.68  22
  -2   8  12 70933.1 2135.09  19
  -2   8  12 66028.7 1976.37  18
  -2   8  12 66975.6 2072.95  27
  -2   8  11 582.207 158.883  22
  -2   8  11 375.724 138.801  19
   2  -8 -11 594.971 306.936  14
   2  -8 -11 419.313 324.444  31
  -2   8  11 605.836 136.990  27
  -2   8  10 26521.6 1039.88  22
  -2   8  10 26574.0 1049.41  19
  -2   8  10 25675.5 1066.23  29
   2  -8 -10 27463.6 1732.87  14
   2  -8 -10 26810.9 1758.69  31
  -2   8   9 256.209 133.081  22
  -2   8   9 106.199 113.527  19
   2  -8  -9 107.730 224.652  31
  -2   8   9 253.866 144.121  29
   2  -8  -9 105.322 170.149  14
  -2   8   8 1959.06 245.794  22
  -2   8   8 1998.07 260.638  19
   2  -8  -8 2289.52 510.874  31
  -2   8   8 1782.98 217.089   9
   2  -8  -8 1870.97 457.482  14
  -2   8   8 1948.35 435.585   1
  -2   8   8 2237.61 281.965  29
  -2   8   8 2198.52 239.028   8
  -2   8   7 6702.76 450.288  29
  -2   8   7 6595.16 429.059   9
  -2   8   7 6449.07 437.781  22
  -2   8   7 6425.15 448.279  19
   2  -8  -7 6300.95 841.422  31
   2  -8  -7 5825.64 754.326  14
  -2   8   7 7158.19 840.797   1
  -2   8   7 7107.33 824.853   6
  -2   8   7 6590.98 434.972   8
  -2   8   6 5544.42 402.057  29
  -2   8   6 5801.71 410.310   9
  -2   8   6 5385.67 395.277  22
  -2   8   6 5738.18 424.880  19
  -2   8   6 5060.17 400.303   8
  -2   8   6 5996.68 815.130   1
   2  -8  -6 4979.96 674.179  14
  -2   8   6 5225.96 755.371   6
   2  -8  -6 6095.32 827.254  31
  -2   8   5 25452.5 1018.78  23
  -2   8   5 26148.8 1028.95  22
  -2   8   5 25491.7 956.464  21
   2  -8  -5 27613.8 1864.95  31
  -2   8   5 25983.2 1040.87   9
  -2   8   5 26755.0 1054.19   8
  -2   8   5 25591.5 1749.53   1
   2  -8  -5 23376.3 1496.38  14
  -2   8   5 26195.1 1008.29  29
  -2   8   5 25549.8 1734.65   6
  -2   8   4 6276.07 387.569  21
  -2   8   4 6140.51 421.042  22
   2  -8  -4 6017.89 862.341  31
  -2   8   4 6684.82 461.651   9
  -2   8   4 5711.33 813.339   6
  -2   8   4 6222.01 451.720   8
  -2   8   4 6201.03 845.074   1
  -2   8   4 6107.71 424.044  23
  -2   8   4 6904.98 416.062  29
  -2   8   3 17730.0 787.900  23
  -2   8   3 18487.4 764.074  21
  -2   8   3 19211.6 816.665  22
  -2   8   3 17417.5 827.532  19
  -2   8   3 18649.1 1515.86   6
  -2   8   3 19135.4 868.175   9
  -2   8   3 20026.2 885.099   8
  -2   8   3 20286.0 1593.65   1
   2  -8  -3 17240.5 1357.20  31
  -2   8   3 18308.2 762.420  29
  -2   8   2 12681.4 622.137  23
  -2   8   2 13247.4 638.610  22
  -2   8   2 12663.6 594.349  21
  -2   8   2 12955.8 668.860  19
  -2   8   2 14886.9 1342.81   6
  -2   8   2 12842.2 689.750   9
  -2   8   2 12857.4 698.715   8
  -2   8   2 13832.3 1337.77   1
   2  -8  -2 11151.5 1033.10  31
  -2   8   2 11969.8 572.748  29
  -2   8   1 470.252 132.560  23
  -2   8   1 349.869 123.417  21
  -2   8   1 334.982 141.576  22
  -2   8   1 324.012 128.894  19
  -2   8   1 764.401 356.553   6
  -2   8   1 496.895 181.206   9
  -2   8   1 382.729 168.623   8
  -2   8   1 637.437 428.747   1
  -2   8   1 667.573 135.538  29
   2  -8  -1 868.267 275.621  31
  -2   8   0 351.904 116.367  23
  -2   8   0 280.547 126.165  19
  -2   8   0 786.104 366.597   6
  -2   8   0 191.683 140.015   9
  -2   8   0 374.272 119.861  21
  -2   8   0 525.031 183.806   8
  -2   8   0 416.610 113.666  29
   2  -8   0 349.518 206.315  31
  -2   8  -1 1128.06 179.711  23
  -2   8  -1 1399.31 205.815  22
  -2   8  -1 991.333 163.420  21
  -2   8  -1 936.570 171.379  19
  -2   8  -1 1341.44 468.841   6
  -2   8  -1 1243.05 235.967   9
  -2   8  -1 1344.47 250.340   8
   2  -8   1 1115.81 290.365  31
  -2   8  -1 992.418 143.465  29
  -2   8  -2 1658.39 517.747   1
  -2   8  -2 1740.02 209.080  21
  -2   8  -2 1875.74 228.876  22
  -2   8  -2 1791.62 177.515  20
  -2   8  -2 2862.33 260.290  19
  -2   8  -2 1644.46 513.436   6
  -2   8  -2 1992.14 300.993   8
  -2   8  -2 2106.91 225.864  23
  -2   8  -2 1804.48 277.746   9
   2  -8   2 1214.98 320.397  12
  -2   8  -3 36378.2 1269.68  21
  -2   8  -3 36720.0 1289.27  22
   2  -8   3 40261.0 1894.26  12
  -2   8  -3 35847.7 1244.83  19
  -2   8  -3 35530.2 1179.02  20
  -2   8  -3 36114.7 1253.37  23
  -2   8  -3 35057.1 2315.02   1
  -2   8  -4 43181.7 1463.71  22
  -2   8  -4 43134.1 1445.65  21
  -2   8  -4 43015.8 1350.56  20
  -2   8  -4 42132.9 1397.20  19
   2  -8   4 43776.7 2031.71  12
  -2   8  -4 41800.6 1347.86  16
  -2   8  -4 46203.6 2591.31   1
   2  -8   4 46451.8 2220.02  33
  -2   8  -4 41510.7 1420.47  23
   2  -8   5 3302.92 559.287  33
  -2   8  -5 3647.95 296.267  23
  -2   8  -5 3701.23 310.730  22
  -2   8  -5 3423.98 301.642  21
  -2   8  -5 3343.28 261.089  19
  -2   8  -5 3660.87 260.011  20
  -2   8  -5 4428.14 732.654   6
  -2   8  -5 3342.59 257.229  16
  -2   8  -5 3425.43 350.061   8
  -2   8  -5 4050.19 723.377   1
  -2   8  -5 3422.20 355.169   9
   2  -8   5 3005.02 476.942  12
   2  -8   6 15512.8 1202.99  33
  -2   8  -6 16621.5 716.607  23
  -2   8  -6 16022.1 729.827  22
  -2   8  -6 15782.1 733.673  21
  -2   8  -6 15483.0 649.343  20
  -2   8  -6 14579.1 1362.93   6
  -2   8  -6 16790.7 685.765  16
  -2   8  -6 16990.1 819.085   8
  -2   8  -6 17926.3 1493.98   1
  -2   8  -6 17566.8 821.908   9
   2  -8   6 16842.9 1143.31  12
   2  -8   7 2104.78 457.383  33
  -2   8  -7 2643.60 258.258  23
  -2   8  -7 2977.31 279.860  22
  -2   8  -7 3146.72 297.161  21
  -2   8  -7 2720.91 232.937  20
  -2   8  -7 3083.16 599.893   6
  -2   8  -7 2428.91 244.278  16
  -2   8  -7 3328.77 333.650   8
  -2   8  -7 3090.38 611.406   1
  -2   8  -7 3469.12 337.052   9
   2  -8   7 3243.66 491.505  12
   2  -8   8 186.960 194.977  33
  -2   8  -8 295.446 110.249  23
  -2   8  -8 208.589 121.683  21
  -2   8  -8 149.217 110.803  22
  -2   8  -8 303.019 107.556  20
  -2   8  -8 114.481 213.557   6
  -2   8  -8 271.960 128.657  16
  -2   8  -8 258.279 151.467   8
  -2   8  -8 229.240 261.841   1
  -2   8  -8 167.395 140.196   9
   2  -8   8 74.4246 138.899  12
   2  -8   9 25129.9 1613.42  33
  -2   8  -9 23604.4 939.982  23
  -2   8  -9 23410.6 985.000  21
  -2   8  -9 23950.1 901.992  22
  -2   8  -9 24051.0 898.998  20
  -2   8  -9 22982.7 1654.71   6
  -2   8  -9 25435.7 982.455  16
  -2   8  -9 23798.6 996.024   8
  -2   8  -9 26579.5 1775.91   1
  -2   8  -9 23222.2 978.367   9
   2  -8   9 21228.0 1357.13  12
   2  -8  10 2352.93 486.452  33
  -2   8 -10 1733.94 218.036  23
  -2   8 -10 1854.55 199.285  22
  -2   8 -10 2297.82 268.195  21
  -2   8 -10 2583.82 238.792  20
  -2   8 -10 2519.47 511.222   6
  -2   8 -10 1867.52 249.672  16
  -2   8 -10 1974.96 254.475   8
  -2   8 -10 2948.54 566.397   1
  -2   8 -10 1818.04 239.558   9
   2  -8  10 1623.81 371.232  12
  -2   8 -11 794.898 321.959   6
   2  -8  11 505.137 298.985  33
  -2   8 -11 972.808 171.252  23
  -2   8 -11 1022.10 155.394  22
  -2   8 -11 1336.73 182.269  20
  -2   8 -11 1210.90 201.074   9
  -2   8 -11 1437.50 239.956  16
  -2   8 -11 1170.47 197.333   8
  -2   8 -11 299.115 247.299   1
  -2   8 -11 967.207 155.274  17
   2  -8  11 637.170 247.634  12
  -2   8 -12 52851.4 1731.70  23
   2  -8  12 50244.2 2347.80  12
  -2   8 -12 51678.8 1682.20  20
  -2   8 -12 52675.9 1659.21  17
   2  -8  12 49326.4 2541.18  33
  -2   8 -12 49485.3 1674.28   8
  -2   8 -12 52388.3 1819.72  16
  -2   8 -12 52215.4 1682.27   9
  -2   8 -12 53770.5 2510.27   6
   2  -8  13 20560.3 1559.23  11
  -2   8 -13 24817.4 957.870  20
  -2   8 -13 22142.1 915.622  17
  -2   8 -13 24069.6 916.515   8
  -2   8 -13 24355.1 1037.54  16
  -2   8 -13 25549.0 1001.69  23
  -2   8 -13 23135.5 899.466   9
   2  -8  13 22962.0 1640.02  33
  -2   8 -14 22392.6 933.643  23
  -2   8 -14 21136.2 888.273  17
   2  -8  14 20492.8 1546.31  33
  -2   8 -14 20962.0 886.328  20
  -2   8 -14 21139.3 952.913  21
   2  -8  14 22059.1 1591.19  11
  -2   8 -14 22038.8 950.131  16
   2  -8  15-112.163 181.168  33
  -2   8 -15 89.6290 139.319  21
   2  -8  15 334.794 294.327  11
  -2   8 -15 138.963 118.794  23
  -2   8 -15 225.882 138.480  17
   2  -8  16 6665.41 874.591  33
  -2   8 -16 8010.65 498.644  23
   2  -8  16 7287.68 893.074  11
  -2   8 -16 6643.81 472.693  21
  -2   8 -16 6751.30 435.179  17
  -2   8 -17 42507.3 1494.03  21
  -2   8 -17 41344.7 1434.87  17
  -2   8 -17 43201.7 1487.54  16
  -2   8 -17 43246.5 1488.45  23
  -2   8 -18 18947.7 818.043  21
  -2   8 -18 19554.2 792.560  17
  -2   8 -18 18863.8 814.071  16
  -2   8 -18 18191.8 800.183  23
  -2   8 -19 10603.2 531.037  23
  -2   8 -19 9940.35 509.927  17
  -2   8 -19 10219.7 535.237  21
  -2   8 -19 10873.0 549.975  20
  -2   8 -19 9749.78 524.597  16
  -2   8 -20 4948.75 322.261  23
  -2   8 -20 5020.28 327.342  17
  -2   8 -20 4738.98 325.729  21
  -2   8 -20 4666.15 331.862  20
  -2   8 -20 4131.04 316.384  16
  -2   8 -21 19669.4 729.609  23
  -2   8 -21 19725.0 741.400  17
  -2   8 -21 19116.4 742.660  21
  -2   8 -21 18665.0 746.697  16
  -2   8 -21 19758.0 762.551  20
  -2   8 -22 4256.65 282.902  20
  -2   8 -22 3880.58 248.942  23
  -2   8 -22 4485.33 272.347  21
  -2   8 -22 4410.66 230.837  26
  -2   8 -22 4535.89 280.175  17
  -2   8 -22 4520.76 287.646  16
  -2   8 -23 3474.90 205.380  21
  -2   8 -23 2994.51 193.978  23
  -2   8 -23 3686.59 228.896  17
  -2   8 -23 3093.56 224.852  16
  -2   8 -23 3213.25 225.702  20
  -2   7  21 212.656 76.0863  29
  -2   7  21 163.644 78.8430  27
  -2   7  21 127.936 60.9890  18
  -2   7  20 28.3596 77.1105  29
  -2   7  20 59.7596 84.7493  27
  -2   7  20 103.110 70.8774  18
  -2   7  19 5987.89 347.514  29
  -2   7  19 5456.35 334.786  27
  -2   7  19 5631.81 307.499  18
  -2   7  18 2042.44 221.477  29
  -2   7  18 2001.86 211.526  27
  -2   7  18 1928.55 189.542  18
  -2   7  17 13760.0 635.577  27
  -2   7  17 13419.8 584.458  18
  -2   7  17 14407.8 581.036  19
  -2   7  16 688.849 150.149  27
  -2   7  16 1039.34 182.523  29
  -2   7  16 557.488 122.066  18
  -2   7  16 998.911 151.797  19
  -2   7  15 89.2307 110.093  27
  -2   7  15 54.3116 87.7501  18
  -2   7  15 142.203 103.780  19
  -2   7  15 171.355 142.563  29
  -2   7  14 42239.0 1428.38  19
  -2   7  14 43814.1 1389.88  18
   2  -7 -13 24890.4 1663.76  14
  -2   7  13 22597.5 862.936  18
  -2   7  13 23710.7 928.451  19
   2  -7 -12 9205.29 980.420  31
  -2   7  12 9239.58 521.526  19
   2  -7 -12 9550.28 1019.86  14
  -2   7  12 9308.22 471.986  18
  -2   7  12 10092.4 523.925  22
   2  -7 -11 3512.19 597.866  31
  -2   7  11 2708.39 277.711  19
   2  -7 -11 3064.14 590.334  14
  -2   7  11 2404.37 227.893  18
  -2   7  11 3093.79 284.099  22
   2  -7 -10 14767.1 1235.80  31
  -2   7  10 12665.3 645.319  19
   2  -7 -10 12584.8 1196.27  14
  -2   7  10 13740.9 647.465  22
  -2   7  10 13840.1 627.600  20
  -2   7  10 13631.1 594.249  18
  -2   7   9 64757.0 1959.62  18
   2  -7  -9 67113.4 3015.89  31
  -2   7   9 66215.4 2077.57  19
   2  -7  -9 70273.3 3040.20  14
  -2   7   9 64675.2 2035.59  22
  -2   7   9 63492.0 1988.28  20
  -2   7   9 68904.4 2819.23   1
  -2   7   8 20655.0 825.219  22
  -2   7   8 19541.5 756.128  20
  -2   7   8 17478.6 809.563  19
  -2   7   8 19187.7 1329.44   6
   2  -7  -8 20961.1 1489.77  31
   2  -7  -8 16035.5 1270.24  14
  -2   7   8 19145.6 1360.08   1
  -2   7   8 19254.5 740.904  18
  -2   7   7 29246.4 1089.19  22
  -2   7   7 30967.0 1032.96  20
  -2   7   7 28674.3 1120.08  19
   2  -7  -7 31681.9 1906.75  31
  -2   7   7 31573.4 1816.20   6
  -2   7   7 30328.1 1110.15   9
  -2   7   7 29795.7 1787.11   1
   2  -7  -7 29744.6 1696.17  14
  -2   7   7 29206.7 1105.62   8
  -2   7   6 14574.3 1197.48   1
  -2   7   6 13843.4 660.549   9
  -2   7   6 13079.8 565.382  20
  -2   7   6 14007.3 673.003  19
   2  -7  -6 14994.5 1261.06  31
  -2   7   6 13341.2 638.852  23
  -2   7   6 13906.1 636.180  22
  -2   7   6 12780.5 651.326   8
  -2   7   6 13616.8 1163.36   6
  -2   7   5 91375.4 3696.31   1
  -2   7   5 89146.4 2691.16   9
  -2   7   5 89592.5 2691.67  19
  -2   7   5 88895.7 2534.42  20
   2  -7  -5 90391.1 3745.83  31
  -2   7   5 86261.2 2626.85  23
  -2   7   5 88321.4 2622.48  22
  -2   7   5 89907.9 2698.82   8
  -2   7   5 92485.7 3707.74   6
  -2   7   4 5066.21 784.173   1
  -2   7   4 4703.15 373.213   9
  -2   7   4 4839.37 288.590  20
  -2   7   4 4837.90 710.562   6
  -2   7   4 4610.30 334.205  23
   2  -7  -4 3832.95 676.725  31
  -2   7   4 4885.03 379.972   8
  -2   7   4 4723.81 331.939  22
  -2   7   4 4580.64 305.843  21
  -2   7   3 3798.73 295.436  22
  -2   7   3 3802.01 269.594  21
   2  -7  -3 2673.71 558.840  31
  -2   7   3 3593.46 633.283   6
  -2   7   3 3741.83 294.972  23
  -2   7   3 3908.14 354.688   9
  -2   7   3 3822.22 689.843   1
  -2   7   3 4053.75 353.571   8
  -2   7   2 36120.6 1225.61  22
  -2   7   2 34329.9 1177.92  21
   2  -7  -2 37233.3 1893.44  31
  -2   7   2 34764.8 1322.68   9
  -2   7   2 36596.2 2160.21   1
  -2   7   2 37363.0 1187.68  29
  -2   7   2 36528.7 1346.96   8
  -2   7   2 35608.4 1213.81  23
  -2   7   2 34230.8 2095.03   6
  -2   7   1 1722.48 250.363   9
  -2   7   1 1810.26 202.837  23
   2  -7  -1 1665.28 362.676  31
  -2   7   1 1229.88 172.077  22
  -2   7   1 1785.42 186.635  21
  -2   7   1 1919.64 275.843   8
  -2   7   1 2105.43 557.706   1
  -2   7   1 1751.90 488.834   6
  -2   7   0 66610.7 3207.12   6
   2  -7   0 68378.8 2602.74  31
  -2   7   0 67995.8 2027.31  23
  -2   7   0 67129.1 2010.46  21
  -2   7   0 68084.0 2213.03   8
  -2   7   0 66055.3 2187.99   9
  -2   7  -1 6057.16 359.756  23
  -2   7  -1 6694.54 409.075  19
  -2   7  -1 6585.18 475.082   9
   2  -7   1 5539.14 552.664  31
  -2   7  -1 5796.08 844.907   6
  -2   7  -1 6398.97 366.841  21
  -2   7  -1 6639.32 387.886  22
  -2   7  -1 6345.98 478.961   8
  -2   7  -2 796.863 149.911  22
  -2   7  -2 856.054 143.733  21
  -2   7  -2 1625.59 481.213   6
  -2   7  -2 666.159 185.981   8
  -2   7  -2 873.014 140.670  23
  -2   7  -2 623.416 419.724   1
  -2   7  -2 1068.81 264.843  10
  -2   7  -2 675.766 195.455   9
   2  -7   2 1185.14 250.979  31
  -2   7  -3 31471.5 2061.99   1
  -2   7  -3 32217.3 1129.59  21
   2  -7   3 33245.3 1638.93  12
  -2   7  -3 33961.5 1124.69  23
  -2   7  -4 499.558 113.572  23
  -2   7  -4 601.893 131.191  21
  -2   7  -4 533.039 179.414   8
  -2   7  -4 466.735 326.647   1
  -2   7  -4 458.669 177.776   9
   2  -7   4 449.709 232.147  33
   2  -7   4 383.818 215.448  12
  -2   7  -5 16950.5 675.846  23
  -2   7  -5 15824.8 688.294  21
  -2   7  -5 15719.9 1365.34   6
  -2   7  -5 16166.4 772.856   9
  -2   7  -5 15594.1 641.350  16
  -2   7  -5 15831.7 1365.25   1
   2  -7   5 17378.4 1183.51  33
  -2   7  -5 17245.8 796.832   8
   2  -7   5 16920.7 1078.57  12
  -2   7  -6 555.312 164.598   8
  -2   7  -6 756.238 133.261  16
  -2   7  -6 218.630 270.195   1
  -2   7  -6 607.371 130.652  23
  -2   7  -6 820.468 150.333  21
  -2   7  -6 551.860 115.493  20
  -2   7  -6 861.016 185.125   9
   2  -7   6 697.775 271.007  33
  -2   7  -6 657.385 323.491   6
   2  -7   6 779.497 264.542  12
  -2   7  -7 24622.4 1020.14   8
  -2   7  -7 26022.2 943.112  16
  -2   7  -7 25397.4 1711.16   1
  -2   7  -7 25201.7 921.648  23
  -2   7  -7 24194.3 955.753  21
  -2   7  -7 25492.4 899.458  20
  -2   7  -7 26106.9 1023.24   9
   2  -7   7 26093.5 1515.91  33
  -2   7  -7 23606.0 1668.40   6
   2  -7   7 24551.8 1390.99  12
  -2   7  -8 803.905 185.492   8
  -2   7  -8 1118.63 174.962  16
  -2   7  -8 510.691 369.514   1
  -2   7  -8 878.261 156.015  23
  -2   7  -8 797.035 159.188  21
  -2   7  -8 734.675 136.536  20
  -2   7  -8 930.074 190.275   9
  -2   7  -8 716.375 317.263   6
   2  -7   8 1316.98 399.415  33
   2  -7   8 1219.99 290.458  12
   2  -7   9 6232.69 731.834  33
  -2   7  -9 6580.32 392.096  23
  -2   7  -9 6877.51 435.060  21
  -2   7  -9 6293.23 422.295   9
  -2   7  -9 5416.91 742.589   6
  -2   7  -9 7683.57 878.049   1
  -2   7  -9 6776.72 438.460  16
  -2   7  -9 6810.18 441.833   8
  -2   7  -9 6669.35 365.889  17
   2  -7   9 6430.47 676.439  12
  -2   7 -10 10068.5 518.619  23
   2  -7  10 9097.66 822.374  12
  -2   7 -10 10192.6 537.716   9
  -2   7 -10 10061.9 494.286  17
  -2   7 -10 9707.22 963.670   1
  -2   7 -10 10476.9 587.920  16
  -2   7 -10 9231.96 522.573   8
  -2   7 -10 9704.77 951.352   6
   2  -7  10 9349.33 914.218  33
  -2   7 -11 3912.99 312.274  23
   2  -7  11 4125.85 560.943  12
  -2   7 -11 3716.46 309.704   9
  -2   7 -11 4443.43 320.918  17
  -2   7 -11 3754.94 597.991   1
  -2   7 -11 3559.15 354.822  16
  -2   7 -11 3822.29 310.521   8
  -2   7 -11 4378.49 626.052   6
   2  -7  11 4297.04 636.111  33
  -2   7 -12 22803.3 902.048  23
   2  -7  12 21152.8 1368.57  12
  -2   7 -12 20557.2 840.325   9
  -2   7 -12 21481.7 1393.93   6
  -2   7 -12 22370.5 902.885  17
  -2   7 -12 21728.4 858.280   8
  -2   7 -12 21919.6 1423.07   1
  -2   7 -12 23009.5 996.174  16
   2  -7  12 24133.7 1570.22  33
  -2   7 -13-60.0749 125.259  21
  -2   7 -13 230.034 214.489   6
   2  -7  13 98.2854 259.206  11
   2  -7  13-85.3144 194.856  12
  -2   7 -13 186.963 138.664  17
   2  -7  13 103.242 235.799  33
  -2   7 -13 199.391 137.492  23
  -2   7 -14 13035.2 646.884  23
  -2   7 -14 12531.3 674.321  21
   2  -7  14 13100.2 1106.05  12
   2  -7  14 12939.0 1150.12  11
  -2   7 -14 11717.0 642.089  17
   2  -7  14 13545.0 1212.98  33
   2  -7  15 13309.8 1240.75  33
  -2   7 -15 16106.7 743.630  23
  -2   7 -15 14731.9 747.876  21
   2  -7  15 11695.0 1146.83  11
   2  -7  15 16310.8 1245.91  12
  -2   7 -15 15527.6 738.398  16
  -2   7 -15 14599.6 715.419  17
   2  -7  16 46197.5 2535.16  33
  -2   7 -16 49893.2 1661.74  23
  -2   7 -16 47298.2 1655.37  21
   2  -7  16 46156.5 2463.57  11
  -2   7 -16 46193.2 1618.59  16
  -2   7 -16 48002.2 1618.37  17
   2  -7  17 6653.54 900.223  33
  -2   7 -17 7606.06 490.947  21
  -2   7 -17 7695.15 484.843  16
  -2   7 -17 6898.56 464.036  23
   2  -7  17 8547.40 961.561  11
  -2   7 -17 8047.81 477.133  17
  -2   7 -18 6280.45 422.664  23
  -2   7 -18 6266.66 414.980  17
  -2   7 -18 6221.55 421.027  16
  -2   7 -18 5904.47 423.908  21
  -2   7 -19 5399.60 381.307  23
  -2   7 -19 6194.29 404.713  16
  -2   7 -19 5404.10 389.896  21
  -2   7 -20 5694.36 369.812  23
  -2   7 -20 5872.93 385.951  17
  -2   7 -20 6466.95 395.162  16
  -2   7 -20 5285.89 373.310  21
  -2   7 -21 13644.7 590.950  23
  -2   7 -21 12808.4 596.559  17
  -2   7 -21 13556.6 613.045  16
  -2   7 -21 13673.6 607.052  21
  -2   7 -22 3747.34 257.473  23
  -2   7 -22 3665.22 273.769  17
  -2   7 -22 3437.28 262.506  16
  -2   7 -22 3714.20 265.942  21
  -2   7 -23 123.567 75.6816  23
  -2   7 -23 306.618 97.6165  17
  -2   7 -23 255.125 97.0476  16
  -2   7 -23 107.109 70.7575  21
  -2   7 -24 24929.0 791.305  23
  -2   7 -24 27013.6 871.146  17
  -2   7 -24 25203.7 799.512  21
  -2   7 -24 24658.5 834.389  16
  -2   6  22 335.428 89.9439  18
  -2   6  22 152.473 76.8070  29
  -2   6  22 290.281 97.7885  27
  -2   6  21 14684.5 576.630  18
  -2   6  21 15482.9 591.120  29
  -2   6  20 4199.29 280.766  18
  -2   6  20 4446.73 294.386  29
  -2   6  20 3584.39 242.201  24
  -2   6  19 5714.62 352.733  18
  -2   6  19 6020.73 372.517  29
  -2   6  19 5764.32 323.531  24
  -2   6  18 807.929 146.359  18
  -2   6  18 954.116 143.233  24
  -2   6  17 400.275 100.487  24
  -2   6  17 509.513 138.930  27
  -2   6  16 18169.1 754.699  18
  -2   6  16 17901.0 726.751  19
   2  -6 -16 19068.0 1378.80  31
   2  -6 -16 19477.9 1438.54  14
  -2   6  16 18076.3 708.456  24
  -2   6  15 5670.57 370.936  18
  -2   6  15 5216.21 351.527  19
   2  -6 -15 4524.84 675.176  31
   2  -6 -15 4824.00 711.375  14
  -2   6  15 5374.85 329.851  24
  -2   6  14 2702.02 258.873  18
  -2   6  14 2388.80 245.918  19
   2  -6 -14 2965.32 557.036  31
   2  -6 -14 1819.67 451.359  14
  -2   6  14 2918.16 233.220  24
  -2   6  13 40.8017 98.8686  18
  -2   6  13 44.3960 101.424  19
   2  -6 -13 98.1722 204.695  31
   2  -6 -13 216.945 202.294  14
  -2   6  13 146.173 89.6219  24
  -2   6  12 22920.4 890.108  18
   2  -6 -12 24592.8 1687.13  14
  -2   6  12 23379.8 918.882  19
  -2   6  11 3072.98 287.692  19
  -2   6  11 3157.14 266.404  18
   2  -6 -11 3330.87 573.599  31
  -2   6  11 2928.54 256.586  26
  -2   6  11 3182.27 281.277  20
  -2   6  11 2947.84 256.623  22
   2  -6 -11 3582.91 626.388  14
  -2   6  10 34368.6 1217.19  18
  -2   6  10 35926.4 1767.11   1
   2  -6 -10 37781.0 2028.72  31
   2  -6 -10 35471.9 1996.66  14
  -2   6  10 36362.3 1225.98  22
  -2   6  10 36238.7 1230.07  20
  -2   6  10 36934.5 1274.22  19
  -2   6   9 2468.98 444.508   1
   2  -6  -9 2575.34 531.418  31
  -2   6   9 1925.42 400.330   6
  -2   6   9 2018.32 212.153  22
  -2   6   9 2065.11 210.464  20
   2  -6  -9 2434.03 468.751  14
  -2   6   8 10917.8 506.573  20
   2  -6  -8 10798.9 954.335  14
  -2   6   8 12190.0 549.947  22
  -2   6   8 11893.2 985.169   1
  -2   6   8 12748.7 1005.49   6
  -2   6   7 83439.7 2435.79  22
  -2   6   7 84434.8 3319.70   1
  -2   6   7 86174.2 3324.31   6
   2  -6  -7 80085.3 3359.00  31
   2  -6  -6 3846.33 613.611  31
  -2   6   6 3690.39 271.662  22
  -2   6   6 3310.82 547.391   6
  -2   6   6 5080.62 675.432   1
  -2   6   6 3730.71 287.066  23
  -2   6   5 72018.3 3079.80   1
   2  -6  -5 74233.1 3177.58  31
  -2   6   5 73915.2 3080.13   6
  -2   6   5 71576.4 2143.27  23
  -2   6   4 29725.5 1758.61   6
   2  -6  -4 29388.8 1788.35  31
  -2   6   4 28773.5 1762.92   1
  -2   6   3 14733.5 1241.51   6
   2  -6  -3 15079.4 1146.10  31
  -2   6   3 15494.0 1263.67   1
  -2   6   2 100910. 3959.79   6
   2  -6  -2 96691.5 3518.18  31
  -2   6   2 97450.1 3951.78   1
   2  -6  -1 6284.24 614.666  31
  -2   6   1 5864.41 804.539   6
   2  -6   0 658.415 231.824  31
  -2   6   0 440.973 308.731   6
  -2   6  -1 109847. 4511.04   6
   2  -6   1 118490. 3689.30  31
  -2   6  -1 117347. 4591.75   1
  -2   6  -2 19843.1 1515.95   6
   2  -6   2 20121.4 984.171  31
  -2   6  -2 18598.8 1482.38   1
  -2   6  -3 46532.7 2433.87   1
   2  -6   3 44671.0 1869.52  12
   2  -6   3 43470.9 1622.08  31
   2  -6   4 22465.3 1189.83  12
  -2   6  -4 21033.9 1530.25   6
  -2   6  -4 19641.7 1499.56   1
   2  -6   5 1832.50 352.183  33
  -2   6  -5 1893.42 467.307   6
   2  -6   5 2132.73 349.469  12
  -2   6  -5 1990.68 466.752   1
   2  -6   6 1763.97 352.850  33
  -2   6  -6 1823.40 431.516   6
   2  -6   6 1626.32 316.982  12
  -2   6  -6 2012.17 448.990   1
   2  -6   7 17048.9 1118.57  33
  -2   6  -7 15108.1 1266.58   1
  -2   6  -7 17998.8 1339.75   6
   2  -6   7 16405.2 1034.82  12
   2  -6   8 926.890 312.446  33
  -2   6  -8 752.236 141.883  21
  -2   6  -8 797.382 309.729   1
   2  -6   8 782.818 251.874  12
  -2   6  -8 711.836 288.080   6
  -2   6  -9 2391.24 477.792   6
   2  -6   9 2403.74 450.089  33
  -2   6  -9 3030.76 292.116  16
  -2   6  -9 3822.90 302.531  21
  -2   6  -9 3323.21 550.493   1
  -2   6  -9 2897.22 242.051  23
   2  -6   9 3912.72 495.247  12
  -2   6 -10 67701.7 2819.16   6
   2  -6  10 65191.1 2630.22  12
  -2   6 -10 65297.4 2812.70   1
  -2   6 -10 70711.6 2058.67  17
   2  -6  10 66899.0 2805.54  33
  -2   6 -10 65711.6 2015.87  23
  -2   6 -11 1618.92 388.388   6
  -2   6 -11 1288.18 193.264  17
   2  -6  11 1072.73 354.272  12
  -2   6 -11 1073.89 313.367   1
   2  -6  11 1276.86 405.954  33
  -2   6 -11 1215.55 173.441  23
  -2   6 -12 78307.1 2370.76  23
  -2   6 -12 79627.6 3043.68   6
  -2   6 -12 82192.3 2469.77  17
  -2   6 -12 79797.2 2482.74  16
  -2   6 -12 76832.9 2449.95  21
  -2   6 -12 78058.8 3030.28   1
   2  -6  12 78684.9 3097.90  12
   2  -6  12 84020.3 3336.67  33
  -2   6 -13 8234.88 733.552   6
  -2   6 -13 7291.09 474.402  17
  -2   6 -13 7211.00 441.147  23
  -2   6 -13 7384.47 483.990  21
   2  -6  13 7651.79 824.185  11
   2  -6  13 6643.88 745.212  12
   2  -6  13 7917.57 879.182  33
  -2   6 -13 6389.87 448.155  16
  -2   6 -14 3900.41 338.032  17
  -2   6 -14 3707.39 318.085  23
  -2   6 -14 3536.02 339.905  21
   2  -6  14 2854.43 527.793  12
   2  -6  14 4487.96 647.452  11
   2  -6  14 4795.86 713.882  33
  -2   6 -14 3410.29 321.020  16
  -2   6 -15 2151.44 250.205  17
  -2   6 -15 2103.10 249.461  23
  -2   6 -15 1848.33 251.419  21
   2  -6  15 2371.48 498.918  11
   2  -6  15 1436.88 422.210  12
   2  -6  15 1555.98 466.406  33
  -2   6 -15 2410.10 260.591  16
  -2   6 -16 25.8716 120.616  17
  -2   6 -16-26.6080 105.260  23
  -2   6 -16 28.2719 111.841  21
   2  -6  16-103.265 215.301  11
   2  -6  16 199.349 227.649  12
   2  -6  16 117.074 308.754  33
  -2   6 -16 75.9578 118.041  16
  -2   6 -17 22416.4 904.020  17
  -2   6 -17 20962.4 888.737  23
  -2   6 -17 20185.8 902.545  21
   2  -6  17 19861.6 1457.14  12
   2  -6  17 19926.1 1488.11  11
   2  -6  17 17898.5 1500.71  33
  -2   6 -17 21414.5 888.975  16
  -2   6 -18 4561.20 356.550  17
  -2   6 -18 4543.54 352.238  23
  -2   6 -18 4676.91 366.977  21
   2  -6  18 4931.05 699.558  11
   2  -6  18 4587.95 646.453  12
   2  -6  18 4522.43 742.766  33
  -2   6 -18 4654.34 356.381  16
  -2   6 -19 31780.7 1168.24  17
  -2   6 -19 31770.5 1153.68  23
  -2   6 -19 29714.4 1160.23  21
   2  -6  19 33962.9 1906.48  11
  -2   6 -19 32444.0 1165.22  16
   2  -6  19 30347.0 1940.53  33
  -2   6 -20 64.1959 99.8203  23
  -2   6 -20 237.754 119.430  21
  -2   6 -20 133.383 115.459  16
  -2   6 -21 17540.7 724.974  23
  -2   6 -21 17859.1 751.255  21
  -2   6 -21 18372.1 748.995  16
  -2   6 -22 1328.54 167.639  23
  -2   6 -22 1803.59 194.315  21
  -2   6 -22 1562.83 188.008  16
  -2   6 -23 1529.47 167.033  23
  -2   6 -23 1788.29 187.355  16
  -2   6 -24 806.325 109.299  23
  -2   6 -24 946.768 118.854  21
  -2   6 -24 810.530 121.388  16
  -2   6 -24 921.359 140.701  17
  -2   6 -25 5522.44 263.591  16
  -2   6 -25 5539.70 304.553  17
  -2   5  24 15145.1 562.065  18
  -2   5  24 14977.5 570.062  27
  -2   5  23 16355.2 621.839  27
  -2   5  23 14689.8 591.477  18
  -2   5  23 15004.5 566.525  24
  -2   5  23 15028.9 556.167  29
  -2   5  22 71.2588 96.8672  27
  -2   5  22 132.088 89.7801  18
  -2   5  22 43.0938 73.3760  24
  -2   5  22 101.808 81.3797  29
  -2   5  22 10.9876 62.3361  30
  -2   5  21 4070.90 303.131  27
  -2   5  21 4260.30 296.435  18
  -2   5  21 3586.55 262.300  24
  -2   5  21 3950.52 248.786  30
  -2   5  21 3987.56 281.238  29
  -2   5  20 13146.0 622.991  27
  -2   5  20 14287.2 621.843  18
  -2   5  20 13681.5 586.483  24
  -2   5  20 12691.5 541.720  30
  -2   5  19 321.863 132.190  27
  -2   5  19 93.3706 92.2045  24
  -2   5  19 167.784 103.539  18
  -2   5  19 95.8852 78.9283  30
   2  -5 -18 20858.8 1438.39  31
  -2   5  18 23054.2 841.954  30
  -2   5  18 23749.6 882.319  24
  -2   5  18 23959.5 920.053  18
   2  -5 -17 8006.18 864.560  31
   2  -5 -17 7388.29 859.187  14
  -2   5  17 6750.21 377.157  30
  -2   5  17 7213.41 410.175  24
  -2   5  17 7374.29 438.681  18
   2  -5 -16 55565.9 2609.28  31
   2  -5 -16 60756.7 2788.74  14
  -2   5  16 54308.7 1698.59  30
  -2   5  16 57200.4 1751.09  24
  -2   5  16 56494.8 1791.15  18
  -2   5  15 1631.73 209.361  18
   2  -5 -15 1852.78 442.078  31
  -2   5  15 1381.06 183.719  19
  -2   5  15 1531.45 174.706  30
  -2   5  15 1410.75 176.359  24
   2  -5 -15 1363.99 380.798  14
  -2   5  14 9824.00 500.375  18
   2  -5 -14 10030.0 956.114  31
  -2   5  14 8337.14 450.161  19
  -2   5  14 8329.86 412.488  30
  -2   5  14 7473.01 419.105  24
   2  -5 -14 9551.42 1002.27  14
   2  -5 -13-104.536 168.837  14
  -2   5  13 127.088 106.378  18
   2  -5 -13 88.8186 202.867  31
  -2   5  13 60.6853 94.3323  19
  -2   5  13 118.892 86.7696  24
  -2   5  13 104.593 87.2563  26
  -2   5  12 1833.24 219.877  26
  -2   5  12 2041.65 216.100  19
   2  -5 -12 2065.54 470.179  31
  -2   5  12 1642.55 176.658  24
   2  -5 -12 1825.38 455.808  14
  -2   5  12 1726.20 217.260  18
  -2   5  11 1459.15 196.046  26
  -2   5  11 1094.44 148.332  24
  -2   5  11 1216.27 173.042  20
   2  -5 -11 1272.13 350.627  14
   2  -5 -11 794.464 268.966  13
  -2   5  10 3199.45 468.745   1
  -2   5  10 2552.57 229.361  20
   2  -5 -10 2765.26 417.044  13
   2  -5 -10 1873.66 414.249  14
  -2   5   9 70595.0 2727.33   1
   2  -5  -9 70886.9 2891.06  31
  -2   5   9 69826.4 2700.17   6
   2  -5  -9 67125.4 2471.00  13
   2  -5  -9 71465.9 2822.43  14
  -2   5   8-70.2633 207.178   1
   2  -5  -8 235.816 253.896  31
  -2   5   8 139.155 194.628   6
   2  -5  -8 39.5390 104.285  13
  -2   5   7 52246.9 2246.98   1
   2  -5  -7 51572.2 2300.48  31
   2  -5  -7 48628.4 1761.15  13
  -2   5   6 156.415 230.645   1
   2  -5  -6 501.021 258.273  31
  -2   5   6 77.4448 144.498   6
   2  -5  -6 201.697 120.243  13
  -2   5   5 3279.45 535.012   1
  -2   5   5 2635.55 491.557   3
   2  -5  -5 2732.98 535.840  31
  -2   5   5 3250.45 524.936   6
  -2   5   4 18872.6 1324.61   1
  -2   5   4 20867.1 1382.68   3
   2  -5  -4 21356.5 1402.71  31
  -2   5   4 21844.8 1392.68   6
  -2   5   3 3236.93 541.952   3
  -2   5   3 3307.80 550.913   1
   2  -5  -3 3053.47 484.158  31
  -2   5   3 2815.03 512.355   6
  -2   5   2 17026.7 1244.23   1
  -2   5   2 18011.6 1282.03   3
   2  -5  -2 19280.7 1105.32  31
  -2   5   2 17772.2 1279.98   6
   2  -5  -1 121283. 3794.46  31
  -2   5   1 114353. 4264.38   6
   2  -5   0 69574.9 2412.82  31
  -2   5   0 71654.2 3004.68   6
  -2   5  -1 10846.2 1009.63   1
  -2   5  -1 10037.5 988.476   3
   2  -5   1 9859.40 626.905  31
  -2   5  -1 11388.7 1037.33   6
   2  -5   2 82201.0 2547.20  31
  -2   5  -2 76540.6 3216.16   1
  -2   5  -2 78170.4 3234.26   3
   2  -5   3 311.737 160.925  12
  -2   5  -3 83.9661 234.943   3
  -2   5  -3 334.547 281.232   1
   2  -5   3 215.360 97.3867  31
   2  -5   4 38454.8 1665.99  33
   2  -5   4 39811.6 1353.67  31
  -2   5  -4 39326.0 2013.82   6
  -2   5  -4 38772.5 1994.81   3
  -2   5  -4 39315.3 2003.45   1
   2  -5   4 39875.6 1621.82  12
  -2   5  -5 34920.7 1859.82   3
  -2   5  -5 36263.5 1882.39   1
   2  -5   5 37204.7 1540.07  12
   2  -5   5 34814.9 1568.83  33
  -2   5  -5 32993.6 1828.75   6
   2  -5   6 1349.87 268.522  12
   2  -5   6 1540.49 305.758  33
  -2   5  -6 2266.00 441.562   6
  -2   5  -6 1216.17 348.422   1
  -2   5  -6 1225.94 375.175   3
   2  -5   7 1113.35 260.025  12
   2  -5   7 1455.47 313.142  33
  -2   5  -7 643.204 291.745   6
  -2   5  -7 1520.83 423.154   1
   2  -5   8 90967.2 3149.92  12
   2  -5   8 95857.1 3313.38  33
  -2   5  -8 89411.6 3436.80   6
  -2   5  -8 92403.8 3464.55   1
   2  -5   9 30954.5 1475.85  12
   2  -5   9 29948.5 1547.34  33
  -2   5  -9 29577.9 1594.72   6
  -2   5  -9 27740.4 1554.17   1
   2  -5  10 45898.0 1933.04  12
  -2   5 -10 41449.5 1936.39   1
   2  -5  10 40442.7 1948.93  33
  -2   5 -10 40377.9 1925.10   6
  -2   5 -11 9030.95 785.052   6
  -2   5 -11 8727.40 517.565  17
  -2   5 -11 9910.23 553.738  16
   2  -5  11 9525.84 811.711  12
  -2   5 -11 9021.88 772.535   1
  -2   5 -11 9219.51 510.641  21
   2  -5  11 10074.4 890.732  33
  -2   5 -12 266.409 144.904  17
  -2   5 -12 294.779 139.387  16
  -2   5 -12 151.553 120.165  21
   2  -5  12-73.7064 181.877  12
   2  -5  12 144.371 190.418  11
  -2   5 -12 175.484 154.323   6
   2  -5  12 85.2767 159.081  33
   2  -5  13 79398.1 3181.65  12
   2  -5  13 81633.4 3177.35  11
  -2   5 -13 78579.7 2489.18  21
  -2   5 -13 80728.2 2471.04  16
   2  -5  13 83709.4 3362.82  33
  -2   5 -13 85358.4 2514.98  17
   2  -5  14 13809.7 1126.04  12
   2  -5  14 13759.3 1092.93  11
  -2   5 -14 12824.2 655.287  21
  -2   5 -14 13268.6 636.808  16
   2  -5  14 13552.4 1188.82  33
  -2   5 -14 13702.5 661.633  17
   2  -5  15 12998.6 1124.53  12
   2  -5  15 11954.3 1056.61  11
  -2   5 -15 13072.9 662.435  21
  -2   5 -15 12769.7 622.598  16
   2  -5  15 12401.9 1165.84  33
  -2   5 -15 12178.1 624.454  17
  -2   5 -16 303.630 117.567  16
  -2   5 -16 405.919 145.184  21
   2  -5  16 114.659 262.002  33
   2  -5  16 755.742 329.677  11
   2  -5  16 199.052 262.605  12
  -2   5 -17 18673.3 787.034  16
  -2   5 -17 18350.7 822.498  21
   2  -5  17 19718.7 1527.55  33
   2  -5  17 15836.7 1316.79  12
   2  -5  17 17753.5 1329.83  11
   2  -5  18 3038.17 569.826  12
   2  -5  18 3067.72 548.081  11
  -2   5 -18 3602.74 327.217  21
  -2   5 -18 3271.89 293.003  16
   2  -5  18 2071.04 543.244  33
   2  -5  18 3770.73 293.765  30
   2  -5  19 21892.6 1509.02  12
   2  -5  19 21271.9 1443.34  11
  -2   5 -19 23000.7 936.340  21
  -2   5 -19 22476.3 895.237  16
   2  -5  19 23750.5 1709.56  33
   2  -5  19 22436.2 874.635  30
  -2   5 -20 2469.08 262.810  17
   2  -5  20 2820.79 476.987  12
  -2   5 -20 2403.57 245.003  16
   2  -5  20 3061.54 580.492  33
  -2   5 -20 2647.58 269.843  21
   2  -5  20 2675.69 248.765  30
   2  -5  21 6058.12 373.535  30
  -2   5 -21 6817.90 394.232  23
  -2   5 -21 6538.99 393.577  16
  -2   5 -21 6526.62 413.024  17
  -2   5 -21 6903.42 416.640  21
   2  -5  22 26881.6 955.783  30
  -2   5 -22 26841.8 953.176  23
  -2   5 -22 26293.8 958.363  16
  -2   5 -22 28156.6 1023.44  17
  -2   5 -22 27553.4 993.976  21
   2  -5  23 2879.68 223.489  30
  -2   5 -23 2559.40 212.265  23
  -2   5 -23 2780.74 229.686  21
  -2   5 -23 2660.27 246.020  17
  -2   5 -23 2978.23 224.985  16
  -2   5 -24 2266.51 181.914  16
  -2   5 -24 2153.27 183.046  21
  -2   5 -24 2019.83 206.034  17
   2  -5  24 2131.53 183.869  30
  -2   5 -25 298.660 68.9001  21
   2  -5  25 207.618 74.0358  30
  -2   5 -25 314.357 92.8396  17
  -2   5 -26 7793.76 360.434  17
  -2   4  25 722.662 106.049  24
  -2   4  25 674.851 113.845  27
  -2   4  25 560.476 85.7430  30
  -2   4  24 1219.05 144.903  24
  -2   4  24 802.086 130.428  27
  -2   4  24 1084.39 129.881  30
  -2   4  23 3164.16 240.778  24
  -2   4  23 2915.76 239.867  27
  -2   4  23 2613.28 207.178  30
  -2   4  23 2435.13 198.543  29
  -2   4  22 19258.5 748.090  24
  -2   4  22 19379.8 772.576  27
  -2   4  22 18448.5 716.469  30
  -2   4  21 22561.2 869.173  24
  -2   4  21 23304.4 902.531  27
  -2   4  21 23260.4 852.228  30
  -2   4  20 3524.81 284.747  24
  -2   4  20 3443.16 269.268  30
  -2   4  20 3154.87 283.921  27
  -2   4  19 561.775 142.781  24
  -2   4  19 954.926 155.635  30
   2  -4 -19 911.508 257.108  31
   2  -4 -18 44857.5 2181.83  31
  -2   4  18 41689.9 1433.23  18
  -2   4  18 41707.3 1411.18  24
  -2   4  18 42563.7 1388.35  30
   2  -4 -18 46085.8 2229.09  13
   2  -4 -17 8057.82 841.579  31
  -2   4  17 9076.29 494.316  18
  -2   4  17 8512.82 463.706  24
  -2   4  17 8415.15 449.269  30
   2  -4 -17 10075.4 1001.11  14
   2  -4 -17 8608.68 884.182  13
   2  -4 -16 6099.94 739.672  31
  -2   4  16 5185.65 370.763  18
  -2   4  16 6149.76 374.468  24
  -2   4  16 5285.07 339.487  30
  -2   4  15 919.706 143.159  30
   2  -4 -15 1262.13 360.355  31
  -2   4  15 762.382 155.275  18
  -2   4  15 843.016 327.699  11
  -2   4  15 1233.29 174.158  24
   2  -4 -15 893.182 347.094  14
  -2   4  14 5546.24 335.101  30
   2  -4 -14 5049.24 660.365  31
  -2   4  14 5501.40 376.532  18
   2  -4 -14 6159.14 765.483  14
  -2   4  14 6974.72 792.881  11
  -2   4  14 5755.25 350.532  24
  -2   4  13 55505.7 1705.55  30
   2  -4 -13 58853.9 2693.96  14
   2  -4 -13 52936.6 2441.92  31
  -2   4  13 59792.6 1750.12  24
  -2   4  13 56896.2 2602.22  11
  -2   4  13 56295.2 1815.28  26
  -2   4  12 20471.6 843.735  26
   2  -4 -12 21735.7 1342.80  31
  -2   4  12 20729.9 776.199  24
  -2   4  12 20255.0 824.358  20
   2  -4 -12 23815.2 1495.76  14
  -2   4  12 21778.4 1424.54  11
   2  -4 -11 20630.6 1306.93  31
   2  -4 -11 20817.3 1344.99  14
  -2   4  11 23251.5 1444.06  11
  -2   4  11 23253.4 1127.98   1
  -2   4  10 155.289 144.866   1
   2  -4 -10 68.7600 111.143  14
  -2   4  10 367.392 205.587  11
  -2   4  10 456.039 216.558   6
  -2   4   9 67396.5 2488.49   1
  -2   4   9 62588.2 2431.64   6
   2  -4  -9 65742.1 2377.06  13
  -2   4   9 62442.4 2569.58  11
   2  -4  -8 133.618 164.874  31
  -2   4   8 183.314 170.983   6
  -2   4   8 184.316 171.916   1
  -2   4   8 246.714 199.269   3
   2  -4  -8 164.156 143.246  13
   2  -4  -7 337.099 226.780  31
  -2   4   7 181.252 178.302   6
  -2   4   7 240.931 186.420   1
  -2   4   7 483.415 232.429   3
   2  -4  -7 317.829 151.082  13
   2  -4  -6 24514.3 1408.82  31
  -2   4   6 25516.3 1333.34   6
   2  -4  -6 24462.5 1043.37  13
  -2   4   6 24856.8 1343.87   3
  -2   4   6 25220.6 1336.92   1
   2  -4  -5 11600.4 951.433  31
   2  -4  -5 13150.0 649.139  13
  -2   4   5 12395.9 894.291   3
  -2   4   5 11220.7 852.680   1
   2  -4  -4 70588.5 2643.00  31
   2  -4  -4 68728.6 2137.19  13
  -2   4   4 69904.0 2631.69   1
  -2   4   4 68322.9 2619.57   3
   2  -4  -3 1658.55 339.526  31
   2  -4  -3 1172.42 164.849  13
  -2   4   3 1387.45 343.714   1
  -2   4   3 1330.86 320.766   3
   2  -4  -2 27983.5 1249.21  31
   2  -4  -2 26048.1 945.785  13
  -2   4   2 30370.1 1499.80   3
  -2   4   2 27185.8 1425.97   1
   2  -4  -1 4764.01 292.221  13
   2  -4  -1 5141.72 452.421  31
   2  -4   0 11571.3 648.882  31
   2  -4   0 11377.2 483.539  13
  -2   4   0 10915.3 869.456   3
  -2   4   0 9725.87 831.221   1
   2  -4   1 16330.5 771.097  31
   2  -4   1 17258.8 639.239  13
  -2   4  -1 15864.3 1076.35   1
  -2   4  -1 16213.5 1082.61   3
   2  -4   2 96.9563 87.6182  31
   2  -4   2 137.036 75.2243  13
  -2   4  -2 433.585 251.773   3
  -2   4  -2 434.097 223.977   1
   2  -4   3 40393.4 1342.68  31
  -2   4  -3 40529.5 1817.65   1
  -2   4  -3 38641.4 1781.94   3
   2  -4   3 38885.7 1527.17  12
  -2   4  -4 2255.45 397.811   3
  -2   4  -4 2130.13 400.415   1
   2  -4   4 1909.14 285.347  33
   2  -4   4 1820.00 266.079  12
   2  -4   4 1552.32 176.838  31
   2  -4   5 27002.0 926.044  31
   2  -4   5 29144.1 1296.62  33
  -2   4  -5 30706.2 1148.03  34
  -2   4  -5 31986.3 1493.56   3
  -2   4  -5 28082.6 1439.16   1
   2  -4   5 26570.5 1228.10  12
   2  -4   6 41948.9 1706.64  33
  -2   4  -6 41604.9 1562.86  34
  -2   4  -6 39848.1 1817.77   3
  -2   4  -6 41096.9 1840.67   1
   2  -4   6 43724.1 1673.09  12
  -2   4  -7 9725.29 650.078  34
   2  -4   7 10191.9 738.921  33
  -2   4  -7 9855.43 778.121   1
  -2   4  -7 8804.11 759.579   3
   2  -4   7 9653.48 688.900  12
  -2   4  -8 53025.6 2236.89   1
  -2   4  -8 53729.7 2255.20   3
  -2   4  -8 54806.7 2258.23   6
  -2   4  -8 57085.1 2124.91  34
   2  -4   8 59863.2 2259.80  33
   2  -4   8 61989.3 2205.06  12
  -2   4  -9 2616.98 419.732   1
  -2   4  -9 2518.16 407.680   3
  -2   4  -9 3211.88 443.935   6
  -2   4  -9 2973.46 410.793  34
   2  -4   9 2832.67 423.315  33
   2  -4   9 3325.05 421.249  12
  -2   4 -10 8913.76 727.514   1
  -2   4 -10 8425.05 718.367   6
  -2   4 -10 8442.45 709.817  34
   2  -4  10 9150.71 786.099  33
   2  -4  10 8205.75 706.320  12
  -2   4 -11 71803.1 2649.42   1
  -2   4 -11 69909.5 2760.00  34
   2  -4  11 79918.1 2991.63  33
  -2   4 -11 75963.0 2682.02   6
   2  -4  11 79056.5 2873.95  12
  -2   4 -12 68997.4 2688.35  34
   2  -4  12 73652.7 2907.65  33
   2  -4  12 67853.4 2732.68  12
   2  -4  12 71586.3 2679.37  11
  -2   4 -12 63222.6 2376.55   6
   2  -4  13 22156.9 1425.95  12
   2  -4  13 25179.4 1426.36  11
  -2   4 -13 26283.8 1463.78  34
   2  -4  13 27746.6 1632.09  33
  -2   4 -13 25197.9 950.660  16
  -2   4 -14 873.825 157.767  16
  -2   4 -14 532.580 275.530  34
   2  -4  14 392.787 304.373  33
   2  -4  14 1069.47 342.221  11
   2  -4  14 976.447 414.357  12
   2  -4  14 876.551 173.410  30
   2  -4  15 21624.5 839.557  18
  -2   4 -15 21076.6 859.957  17
   2  -4  15 19291.7 1431.70  12
   2  -4  15 19122.1 1316.39  11
  -2   4 -15 21225.7 833.861  16
  -2   4 -15 20101.7 1355.27  34
   2  -4  15 21221.1 1522.26  33
   2  -4  15 20465.1 844.571  30
  -2   4 -15 20570.4 872.671  21
   2  -4  16 23864.7 948.003  18
  -2   4 -16 27245.3 1005.20  17
   2  -4  16 21081.4 1427.87  11
   2  -4  16 23461.6 1591.91  12
  -2   4 -16 26154.1 964.225  16
  -2   4 -16 24788.2 1546.94  34
   2  -4  16 24124.9 1693.76  33
   2  -4  16 26676.5 984.520  30
  -2   4 -16 24821.6 999.806  21
  -2   4 -17 47506.6 1557.51  17
   2  -4  17 45442.7 1509.02  18
   2  -4  17 44471.2 2389.24  12
   2  -4  17 44339.1 2193.79  11
  -2   4 -17 45241.6 1499.02  16
  -2   4 -17 42745.2 2224.22  34
   2  -4  17 44680.0 2432.27  33
   2  -4  17 45994.8 1522.37  30
  -2   4 -17 46076.6 1566.47  21
  -2   4 -18 6082.17 418.252  17
   2  -4  18 6801.50 419.016  18
   2  -4  18 7632.41 898.118  12
   2  -4  18 6319.72 739.116  11
  -2   4 -18 7122.01 421.593  16
   2  -4  18 6066.24 861.655  33
   2  -4  18 6736.02 424.163  30
  -2   4 -18 6815.90 448.460  21
  -2   4 -19 6818.40 439.045  17
   2  -4  19 6661.53 416.953  18
   2  -4  19 8267.18 921.557  12
  -2   4 -19 6806.83 409.931  16
   2  -4  19 6851.06 912.676  33
   2  -4  19 7355.48 445.119  30
  -2   4 -19 7547.85 468.692  21
  -2   4 -20 29006.1 1110.49  17
   2  -4  20 28180.9 1067.08  18
   2  -4  20 29940.7 1823.49  12
  -2   4 -20 30270.7 1067.48  16
   2  -4  20 32465.1 1984.17  33
  -2   4 -20 31543.6 1137.69  21
   2  -4  20 30736.0 1109.85  30
   2  -4  21 808.460 160.818  30
  -2   4 -21 1097.25 163.411  16
  -2   4 -21 917.969 170.092  21
  -2   4 -21 977.766 179.197  17
   2  -4  21 785.745 155.522  18
  -2   4 -22 2375.77 242.910  17
   2  -4  22 2088.55 213.358  18
  -2   4 -22 2095.40 200.200  16
   2  -4  22 2249.15 227.032  30
  -2   4 -22 2066.01 219.829  21
  -2   4 -23 2517.86 218.302  21
  -2   4 -23 2021.61 222.018  17
   2  -4  23 2023.77 211.604  30
   2  -4  23 2153.87 204.914  18
   2  -4  24 367.862 105.057  30
  -2   4 -24 439.464 93.9931  21
  -2   4 -24 341.694 109.125  17
   2  -4  25 16360.4 629.562  30
  -2   4 -25 17009.2 652.056  17
   2  -4  26 9815.82 408.109  30
  -2   4 -26 9655.73 419.618  17
  -2   3  26 1433.64 137.114  27
  -2   3  26 1279.79 134.975  30
  -2   3  26 1874.19 163.205  24
  -2   3  26 1693.80 160.894  18
  -2   3  25 8057.32 391.397  27
  -2   3  25 8408.38 392.431  30
  -2   3  25 8985.05 414.157  24
  -2   3  25 8052.43 403.675  18
  -2   3  24 2399.14 214.031  27
  -2   3  24 2158.97 199.581  30
  -2   3  24 2469.85 224.381  24
  -2   3  24 2523.16 221.865  18
  -2   3  23 28874.5 1005.74  27
  -2   3  23 26500.1 975.334  30
  -2   3  23 29000.2 1007.34  24
  -2   3  23 26984.6 996.026  18
  -2   3  22 722.705 149.305  27
  -2   3  22 1041.98 164.211  30
  -2   3  22 896.277 155.662  24
  -2   3  22 625.427 140.330  18
  -2   3  21 3424.36 291.406  27
  -2   3  21 3154.17 279.424  24
  -2   3  21 3242.24 275.500  30
  -2   3  21 3283.58 287.065  18
  -2   3  20 34062.9 1192.55  18
  -2   3  20 32956.0 1172.49  24
   2  -3 -20 34212.2 1918.22  13
   2  -3 -20 32276.1 1884.42  14
  -2   3  20 34124.9 1175.42  30
[truncated: 890,167 more chars]
