# Supplementary material for: Metal-Mediated Catalytic Polarization Transfer from para Hydrogen to 3,5-Dihalogenated Pyridines
Source: ACS Catal. 2024 Jan 5;14(2):994–1004. doi: 10.1021/acscatal.3c05378 (PMC10804365; doi:10.1021/acscatal.3c05378)
Supplement: Supplementary file 4 — cs3c05378_si_004.cif [file cs3c05378_si_004.cif]

data_sbd23016_twin1_hklf4
_audit_creation_date               2023-08-29
_audit_creation_method
;
Olex2 1.5
(compiled 2023.08.24 svn.re1ec1418 for OlexSys, GUI svn.r6817)
;
_shelx_SHELXL_version_number       '2018/3'
loop_
  _audit_author_name
  _audit_author_email
  _audit_author_address
 'Tickner, B.' ''
;
University of York
Department of Chemistry
York
YO10 5DD
UK
;
 'Gater, C.' ''
;
University of York
Department of Chemistry
York
YO10 5DD
UK
;
 'Whitwood, A.C.' ''
;
University of York
Department of Chemistry
York
YO10 5DD
UK
;

_audit_contact_author_address      ?
_audit_contact_author_email        ?
_audit_contact_author_name         ''
_audit_contact_author_phone        ?
_publ_contact_author_id_orcid      ?
_publ_section_references
;
Dolomanov, O.V., Bourhis, L.J., Gildea, R.J, Howard, J.A.K. & Puschmann, H.
 (2009), J. Appl. Cryst. 42, 339-341.

Sheldrick, G.M. (2015). Acta Cryst. A71, 3-8.

Sheldrick, G.M. (2015). Acta Cryst. C71, 3-8.
;
_chemical_name_common              ?
_chemical_name_systematic          ?
_chemical_formula_moiety           'C6 H6 Cl2 N, C F3 O3 S'
_chemical_formula_sum              'C7 H6 Cl2 F3 N O3 S'
_chemical_formula_weight           312.09
_chemical_melting_point            ?
_chemical_oxdiff_formula           'C7 H6 Cl2 F3 N1 O3 S1'
_chemical_oxdiff_usercomment       'Callum Gater & Ben Tickner Py007'
loop_
  _atom_type_symbol
  _atom_type_description
  _atom_type_scat_dispersion_real
  _atom_type_scat_dispersion_imag
  _atom_type_scat_source
 'C' 'C' 0.0181 0.0091 'International Tables Vol C Tables 4.2.6.8 and 6.1.1.4'
 'H' 'H' 0.0000 0.0000 'International Tables Vol C Tables 4.2.6.8 and 6.1.1.4'
 'N' 'N' 0.0311 0.0180 'International Tables Vol C Tables 4.2.6.8 and 6.1.1.4'
 'O' 'O' 0.0492 0.0322 'International Tables Vol C Tables 4.2.6.8 and 6.1.1.4'
 'F' 'F' 0.0727 0.0534 'International Tables Vol C Tables 4.2.6.8 and 6.1.1.4'
 'S' 'S' 0.3331 0.5567 'International Tables Vol C Tables 4.2.6.8 and 6.1.1.4'
 'Cl' 'Cl' 0.3639 0.7018 'International Tables Vol C Tables 4.2.6.8 and 6.1.1.4'

_shelx_space_group_comment
;
The symmetry employed for this shelxl refinement is uniquely defined
by the following loop, which should always be used as a source of
symmetry information in preference to the above space-group names.
They are only intended as comments.
;
_space_group_crystal_system        'monoclinic'
_space_group_IT_number             14
_space_group_name_H-M_alt          'P 1 21/c 1'
_space_group_name_Hall             '-P 2ybc'
loop_
  _space_group_symop_operation_xyz
 'x, y, z'
 '-x, y+1/2, -z+1/2'
 '-x, -y, -z'
 'x, -y-1/2, z-1/2'

_cell_length_a                     6.6816(2)
_cell_length_b                     12.5366(6)
_cell_length_c                     13.5582(5)
_cell_angle_alpha                  90
_cell_angle_beta                   94.793(3)
_cell_angle_gamma                  90
_cell_volume                       1131.73(7)
_cell_formula_units_Z              4
_cell_measurement_reflns_used      1834
_cell_measurement_temperature      110.05(10)
_cell_measurement_theta_max        74.2120
_cell_measurement_theta_min        4.7860
_shelx_estimated_absorpt_T_max     0.759
_shelx_estimated_absorpt_T_min     0.253
_exptl_absorpt_coefficient_mu      7.303
_exptl_absorpt_correction_T_max    0.789
_exptl_absorpt_correction_T_min    0.298
_exptl_absorpt_correction_type     analytical
_exptl_absorpt_process_details
;
CrysAlisPro 1.171.42.100a (Rigaku Oxford Diffraction, 2023)
Analytical numeric absorption correction using a multifaceted crystal
model based on expressions derived by R.C. Clark & J.S. Reid.
(Clark, R. C. & Reid, J. S. (1995). Acta Cryst. A51, 887-897)
Empirical absorption correction using spherical harmonics,
implemented in SCALE3 ABSPACK scaling algorithm.
;
_exptl_absorpt_special_details     ?
_exptl_crystal_colour              'clear colourless'
_exptl_crystal_colour_lustre       clear
_exptl_crystal_colour_modifier     .
_exptl_crystal_colour_primary      colourless
_exptl_crystal_density_diffrn      1.832
_exptl_crystal_density_meas        ?
_exptl_crystal_density_method      ?
_exptl_crystal_description         needle
_exptl_crystal_F_000               624
loop_
  _exptl_crystal_face_index_h
  _exptl_crystal_face_index_k
  _exptl_crystal_face_index_l
  _exptl_crystal_face_perp_dist
 0 0 1 0.0209
 -1 0 0 0.1316
 0 -1 0 0.0344
 1 0 0 0.1278
 0 1 0 0.0010
 0 0 -1 0.0171

_exptl_crystal_recrystallization_method  dichloromethane
_exptl_crystal_size_max            0.264
_exptl_crystal_size_mid            0.038
_exptl_crystal_size_min            0.035
loop_
  _exptl_oxdiff_crystal_face_indexfrac_h
  _exptl_oxdiff_crystal_face_indexfrac_k
  _exptl_oxdiff_crystal_face_indexfrac_l
  _exptl_oxdiff_crystal_face_x
  _exptl_oxdiff_crystal_face_y
  _exptl_oxdiff_crystal_face_z
 -0.0008 -0.0011 1.0001 -0.1121 0.0204 0.0056
 -1.0008 0.0002 0.3368 0.0208 0.2298 -0.0199
 -0.0003 -1.0001 -0.0002 -0.0081 -0.0098 -0.1222
 1.0008 -0.0002 -0.3368 -0.0208 -0.2298 0.0199
 0.0003 1.0001 0.0002 0.0081 0.0098 0.1222
 0.0008 0.0011 -1.0001 0.1121 -0.0204 -0.0056

_exptl_transmission_factor_max     ?
_exptl_transmission_factor_min     ?
_diffrn_reflns_av_R_equivalents    ?
_diffrn_reflns_av_unetI/netI       0.0148
_diffrn_reflns_Laue_measured_fraction_full  0.982
_diffrn_reflns_Laue_measured_fraction_max  0.982
_diffrn_reflns_limit_h_max         7
_diffrn_reflns_limit_h_min         -7
_diffrn_reflns_limit_k_max         14
_diffrn_reflns_limit_k_min         -14
_diffrn_reflns_limit_l_max         16
_diffrn_reflns_limit_l_min         -16
_diffrn_reflns_number              3310
_diffrn_reflns_point_group_measured_fraction_full  0.982
_diffrn_reflns_point_group_measured_fraction_max  0.982
_diffrn_reflns_theta_full          67.025
_diffrn_reflns_theta_max           67.025
_diffrn_reflns_theta_min           4.812
_diffrn_ambient_environment        N~2~
_diffrn_ambient_temperature        110.05(10)
_diffrn_detector                   'Hybrid Pixel Array Detector'
_diffrn_detector_area_resol_mean   10.0000
_diffrn_detector_type              HyPix
_diffrn_measured_fraction_theta_full  0.982
_diffrn_measured_fraction_theta_max  0.982
_diffrn_measurement_details
;
List of Runs (angles in degrees, time in seconds):

  # Type    Start    End  Width  t~exp~   \w     \q     \k     \f   Frames
--------------------------------------------------------------------------
  1  \w    -55.00  27.00   0.50    3.00    --  -47.17   8.00 -45.00  164
  2  \w   -115.00 -48.00   0.50    3.00    --  -47.17  -8.00 139.00  134
  3  \w     61.00 119.00   0.50    3.00    --   47.17   8.00 -45.00  116
  4  \w     71.00  98.00   0.50   12.00    --  107.75  -8.00 139.00   54
  5  \w     90.00 177.00   0.50   12.00    --  107.75   8.00 -45.00  174
  6  \w   -117.00 -91.00   0.50    3.00    --  -47.17-178.00 -60.00   52
  7  \w    -90.00 -61.00   0.50    3.00    --  -47.17-178.00 -60.00   58
  8  \w     72.00 118.00   0.50    3.00    --   47.17-178.00  60.00   92
  9  \w     93.00 123.00   0.50   12.00    --  107.75 -57.00  60.00   60
 10  \w     40.00  97.00   0.50   12.00    --  107.75 -99.00 -30.00  114
 11  \w     35.00  67.00   0.50   12.00    --  107.75 -37.00 -30.00   64
 12  \w     42.00  69.00   0.50   12.00    --  107.75 -99.00 -90.00   54
 13  \w     32.00 120.00   0.50   12.00    --  107.75 -19.00 -60.00  176
 14  \w     43.00  79.00   0.50   12.00    --  107.75 -57.00  60.00   72
 15  \w     64.00 106.00   0.50   12.00    --  107.75 -99.00  30.00   84
 16  \w     74.00 101.00   0.50    3.00    --   47.17 178.00-180.00   54
 17  \w     92.00 119.00   0.50    3.00    --   47.17 178.00  90.00   54
 18  \w     88.00 115.00   0.50   12.00    --  107.75 -37.00  60.00   54
 19  \w     51.00  77.00   0.50   12.00    --  107.75 -37.00  60.00   52
;
_diffrn_measurement_device         'four-circle diffractometer'
_diffrn_measurement_device_type    'SuperNova, Dual, Cu at home/near, HyPix'
_diffrn_measurement_method         '\w scans'
_diffrn_orient_matrix_type        
 'CrysAlisPro convention (1999,Acta A55,543-557)'
_diffrn_orient_matrix_UB_11        -0.0585302000
_diffrn_orient_matrix_UB_12        0.0081909000
_diffrn_orient_matrix_UB_13        -0.1121105000
_diffrn_orient_matrix_UB_21        -0.2227950000
_diffrn_orient_matrix_UB_22        0.0098495000
_diffrn_orient_matrix_UB_23        0.0202105000
_diffrn_orient_matrix_UB_31        0.0218053000
_diffrn_orient_matrix_UB_32        0.1221939000
_diffrn_orient_matrix_UB_33        0.0057231000
_diffrn_radiation_monochromator    mirror
_diffrn_radiation_probe            x-ray
_diffrn_radiation_type             'Cu K\a'
_diffrn_radiation_wavelength       1.54184
_diffrn_source                     'micro-focus sealed X-ray tube'
_diffrn_source_type                'SuperNova (Cu) X-ray Source'
_reflns_Friedel_coverage           0.000
_reflns_Friedel_fraction_full      .
_reflns_Friedel_fraction_max       .
_reflns_number_gt                  3025
_reflns_number_total               3310
_reflns_special_details
;
 _reflns_Friedel_fraction is defined as the number of unique
 Friedel pairs measured divided by the number that would be
 possible theoretically, ignoring centric projections and
 systematic absences. Completness statistics refer to single and
 composite reflections containing twin component 1 only.
;
_reflns_threshold_expression       'I > 2\s(I)'
_computing_cell_refinement         'CrysAlisPro 1.171.42.100a (Rigaku OD, 2023)'
_computing_data_collection         'CrysAlisPro 1.171.42.100a (Rigaku OD, 2023)'
_computing_data_reduction          'CrysAlisPro 1.171.42.100a (Rigaku OD, 2023)'
_computing_molecular_graphics      'Olex2 1.5 (Dolomanov et al., 2009)'
_computing_publication_material    'Olex2 1.5 (Dolomanov et al., 2009)'
_computing_structure_refinement    'SHELXL 2018/3 (Sheldrick, 2015)'
_computing_structure_solution      'SHELXT  (Sheldrick, 2015)'
_refine_diff_density_max           0.338
_refine_diff_density_min           -0.414
_refine_diff_density_rms           0.073
_refine_ls_extinction_coef         .
_refine_ls_extinction_method       none
_refine_ls_goodness_of_fit_ref     1.065
_refine_ls_hydrogen_treatment      constr
_refine_ls_matrix_type             full
_refine_ls_number_parameters       156
_refine_ls_number_reflns           3310
_refine_ls_number_restraints       0
_refine_ls_R_factor_all            0.0426
_refine_ls_R_factor_gt             0.0385
_refine_ls_restrained_S_all        1.065
_refine_ls_shift/su_max            0.000
_refine_ls_shift/su_mean           0.000
_refine_ls_structure_factor_coef   Fsqd
_refine_ls_weighting_details      
 'w=1/[\s^2^(Fo^2^)+(0.0775P)^2^+0.6338P] where P=(Fo^2^+2Fc^2^)/3'
_refine_ls_weighting_scheme        calc
_refine_ls_wR_factor_gt            0.1141
_refine_ls_wR_factor_ref           0.1176
_refine_special_details           
 'Non-merohedral twin modelled with two components in the ratio 0.5068:0.4932(16).'
_olex2_refinement_description
;
1. Twinned data refinement
 Scales: 0.5068(16)
 0.4932(16)
2. Fixed Uiso
 At 1.2 times of:
  All C(H) groups
 At 1.5 times of:
  All C(H,H,H) groups
3.a Aromatic/amide H refined with riding coordinates:
 C1(H1), C3(H3), C5(H5)
3.b Idealised Me refined as rotating group:
 C6(H6A,H6B,H6C)
;
_atom_sites_solution_hydrogens     geom
_atom_sites_solution_primary       dual
_atom_sites_solution_secondary     ?
loop_
  _atom_site_label
  _atom_site_type_symbol
  _atom_site_fract_x
  _atom_site_fract_y
  _atom_site_fract_z
  _atom_site_U_iso_or_equiv
  _atom_site_adp_type
  _atom_site_occupancy
  _atom_site_site_symmetry_order
  _atom_site_calc_flag
  _atom_site_refinement_flags_posn
  _atom_site_refinement_flags_adp
  _atom_site_refinement_flags_occupancy
  _atom_site_disorder_assembly
  _atom_site_disorder_group
 C1 C 0.7583(5) 0.5108(3) 0.3944(2) 0.0255(7) Uani 1 1 d . . . . .
 H1 H 0.758085 0.435238 0.399942 0.031 Uiso 1 1 calc R U . . .
 C2 C 0.7504(4) 0.5739(3) 0.4774(2) 0.0240(7) Uani 1 1 d . . . . .
 C3 C 0.7487(5) 0.6843(3) 0.4700(2) 0.0263(7) Uani 1 1 d . . . . .
 H3 H 0.743299 0.728201 0.526878 0.032 Uiso 1 1 calc R U . . .
 C4 C 0.7553(5) 0.7280(3) 0.3765(2) 0.0272(7) Uani 1 1 d . . . . .
 C5 C 0.7649(5) 0.6637(3) 0.2948(2) 0.0268(7) Uani 1 1 d . . . . .
 H5 H 0.770674 0.694453 0.231023 0.032 Uiso 1 1 calc R U . . .
 C6 C 0.7761(6) 0.4895(3) 0.2161(2) 0.0337(8) Uani 1 1 d . . . . .
 H6A H 0.640394 0.478639 0.184386 0.051 Uiso 1 1 calc R U . . .
 H6B H 0.835403 0.420270 0.235405 0.051 Uiso 1 1 calc R U . . .
 H6C H 0.859221 0.524670 0.169479 0.051 Uiso 1 1 calc R U . . .
 Cl1 Cl 0.74236(12) 0.51209(7) 0.59060(5) 0.0300(2) Uani 1 1 d . . . . .
 Cl2 Cl 0.75295(14) 0.86377(6) 0.35799(6) 0.0365(3) Uani 1 1 d . . . . .
 N1 N 0.7661(4) 0.5576(2) 0.30569(19) 0.0237(6) Uani 1 1 d . . . . .
 C7 C 0.2782(6) 0.8481(3) 0.5332(2) 0.0346(8) Uani 1 1 d . . . . .
 F1 F 0.2611(4) 0.76964(19) 0.46693(16) 0.0518(6) Uani 1 1 d . . . . .
 F2 F 0.4540(5) 0.8950(2) 0.5266(2) 0.0624(8) Uani 1 1 d . . . . .
 F3 F 0.1361(5) 0.9196(2) 0.50742(18) 0.0615(8) Uani 1 1 d . . . . .
 O1 O 0.4226(4) 0.7261(2) 0.6708(2) 0.0445(7) Uani 1 1 d . . . . .
 O2 O 0.2749(5) 0.8947(2) 0.71691(17) 0.0430(7) Uani 1 1 d . . . . .
 O3 O 0.0634(4) 0.7477(2) 0.6505(2) 0.0444(7) Uani 1 1 d . . . . .
 S1 S 0.25675(12) 0.79927(6) 0.65785(5) 0.0269(2) Uani 1 1 d . . . . .

loop_
  _atom_site_aniso_label
  _atom_site_aniso_U_11
  _atom_site_aniso_U_22
  _atom_site_aniso_U_33
  _atom_site_aniso_U_23
  _atom_site_aniso_U_13
  _atom_site_aniso_U_12
 C1 0.0239(17) 0.0259(17) 0.0267(16) 0.0017(12) 0.0034(12) -0.0002(13)
 C2 0.0173(16) 0.0307(17) 0.0242(15) 0.0000(12) 0.0025(11) -0.0012(13)
 C3 0.0233(17) 0.0288(17) 0.0268(15) -0.0045(12) 0.0015(12) -0.0028(13)
 C4 0.0286(18) 0.0217(16) 0.0313(16) -0.0020(13) 0.0026(13) -0.0025(13)
 C5 0.0281(17) 0.0264(17) 0.0259(15) 0.0035(13) 0.0025(12) 0.0005(14)
 C6 0.046(2) 0.0293(18) 0.0259(16) -0.0069(13) 0.0064(14) 0.0019(15)
 Cl1 0.0289(4) 0.0376(5) 0.0238(4) 0.0047(3) 0.0043(3) 0.0009(3)
 Cl2 0.0487(5) 0.0206(4) 0.0406(5) -0.0017(3) 0.0068(4) -0.0035(3)
 N1 0.0261(14) 0.0215(14) 0.0240(12) -0.0023(10) 0.0040(10) 0.0019(11)
 C7 0.048(2) 0.0255(17) 0.0319(17) -0.0014(14) 0.0101(15) 0.0009(16)
 F1 0.0770(18) 0.0455(13) 0.0344(11) -0.0130(9) 0.0140(11) -0.0017(12)
 F2 0.0803(19) 0.0515(15) 0.0600(15) -0.0002(12) 0.0340(14) -0.0240(14)
 F3 0.094(2) 0.0456(14) 0.0416(12) 0.0065(10) -0.0120(13) 0.0256(15)
 O1 0.0430(16) 0.0287(14) 0.0589(17) 0.0052(12) -0.0136(13) 0.0050(12)
 O2 0.070(2) 0.0316(14) 0.0274(12) -0.0061(10) 0.0039(12) -0.0017(13)
 O3 0.0373(15) 0.0534(17) 0.0439(15) -0.0042(12) 0.0125(12) -0.0114(13)
 S1 0.0320(5) 0.0240(4) 0.0248(4) 0.0007(3) 0.0026(3) -0.0013(3)

_geom_special_details
;
 All esds (except the esd in the dihedral angle between two l.s. planes)
 are estimated using the full covariance matrix.  The cell esds are taken
 into account individually in the estimation of esds in distances, angles
 and torsion angles; correlations between esds in cell parameters are only
 used when they are defined by crystal symmetry.  An approximate (isotropic)
 treatment of cell esds is used for estimating esds involving l.s. planes.
;
loop_
  _geom_bond_atom_site_label_1
  _geom_bond_atom_site_label_2
  _geom_bond_distance
  _geom_bond_site_symmetry_2
  _geom_bond_publ_flag
 C1 H1 0.9500 . ?
 C1 C2 1.380(4) . ?
 C1 N1 1.343(4) . ?
 C2 C3 1.388(5) . ?
 C2 Cl1 1.724(3) . ?
 C3 H3 0.9500 . ?
 C3 C4 1.385(5) . ?
 C4 C5 1.376(5) . ?
 C4 Cl2 1.720(3) . ?
 C5 H5 0.9500 . ?
 C5 N1 1.339(4) . ?
 C6 H6A 0.9800 . ?
 C6 H6B 0.9800 . ?
 C6 H6C 0.9800 . ?
 C6 N1 1.492(4) . ?
 C7 F1 1.330(4) . ?
 C7 F2 1.323(5) . ?
 C7 F3 1.331(5) . ?
 C7 S1 1.814(3) . ?
 O1 S1 1.438(3) . ?
 O2 S1 1.439(3) . ?
 O3 S1 1.441(3) . ?

loop_
  _geom_angle_atom_site_label_1
  _geom_angle_atom_site_label_2
  _geom_angle_atom_site_label_3
  _geom_angle
  _geom_angle_site_symmetry_1
  _geom_angle_site_symmetry_3
  _geom_angle_publ_flag
 C2 C1 H1 120.4 . . ?
 N1 C1 H1 120.4 . . ?
 N1 C1 C2 119.1(3) . . ?
 C1 C2 C3 120.9(3) . . ?
 C1 C2 Cl1 118.3(3) . . ?
 C3 C2 Cl1 120.8(2) . . ?
 C2 C3 H3 121.3 . . ?
 C4 C3 C2 117.3(3) . . ?
 C4 C3 H3 121.3 . . ?
 C3 C4 Cl2 121.6(3) . . ?
 C5 C4 C3 120.9(3) . . ?
 C5 C4 Cl2 117.5(3) . . ?
 C4 C5 H5 120.2 . . ?
 N1 C5 C4 119.5(3) . . ?
 N1 C5 H5 120.2 . . ?
 H6A C6 H6B 109.5 . . ?
 H6A C6 H6C 109.5 . . ?
 H6B C6 H6C 109.5 . . ?
 N1 C6 H6A 109.5 . . ?
 N1 C6 H6B 109.5 . . ?
 N1 C6 H6C 109.5 . . ?
 C1 N1 C6 119.1(3) . . ?
 C5 N1 C1 122.2(3) . . ?
 C5 N1 C6 118.6(3) . . ?
 F1 C7 F3 107.5(3) . . ?
 F1 C7 S1 111.8(2) . . ?
 F2 C7 F1 108.0(3) . . ?
 F2 C7 F3 107.5(3) . . ?
 F2 C7 S1 110.6(3) . . ?
 F3 C7 S1 111.2(3) . . ?
 O1 S1 C7 102.05(18) . . ?
 O1 S1 O2 115.72(17) . . ?
 O1 S1 O3 113.57(18) . . ?
 O2 S1 C7 103.20(15) . . ?
 O2 S1 O3 116.42(17) . . ?
 O3 S1 C7 103.11(17) . . ?

loop_
  _geom_torsion_atom_site_label_1
  _geom_torsion_atom_site_label_2
  _geom_torsion_atom_site_label_3
  _geom_torsion_atom_site_label_4
  _geom_torsion
  _geom_torsion_site_symmetry_1
  _geom_torsion_site_symmetry_2
  _geom_torsion_site_symmetry_3
  _geom_torsion_site_symmetry_4
  _geom_torsion_publ_flag
 C1 C2 C3 C4 0.0(5) . . . . ?
 C2 C1 N1 C5 -0.6(5) . . . . ?
 C2 C1 N1 C6 179.6(3) . . . . ?
 C2 C3 C4 C5 -0.6(5) . . . . ?
 C2 C3 C4 Cl2 179.7(2) . . . . ?
 C3 C4 C5 N1 0.6(5) . . . . ?
 C4 C5 N1 C1 0.0(5) . . . . ?
 C4 C5 N1 C6 179.9(3) . . . . ?
 Cl1 C2 C3 C4 -179.9(2) . . . . ?
 Cl2 C4 C5 N1 -179.7(2) . . . . ?
 N1 C1 C2 C3 0.6(5) . . . . ?
 N1 C1 C2 Cl1 -179.5(2) . . . . ?
 F1 C7 S1 O1 60.7(3) . . . . ?
 F1 C7 S1 O2 -178.9(3) . . . . ?
 F1 C7 S1 O3 -57.3(3) . . . . ?
 F2 C7 S1 O1 -59.7(3) . . . . ?
 F2 C7 S1 O2 60.7(3) . . . . ?
 F2 C7 S1 O3 -177.7(3) . . . . ?
 F3 C7 S1 O1 -179.2(3) . . . . ?
 F3 C7 S1 O2 -58.8(3) . . . . ?
 F3 C7 S1 O3 62.8(3) . . . . ?

_shelx_res_file
;
TITL sbd23016_twin1_hklf4_a.res in P2(1)/c
    sbd23016_twin1_hklf4.res
    created by SHELXL-2018/3 at 16:19:22 on 29-Aug-2023
REM Old TITL sbd23016_twin1_hklf4 in P2(1)/c
REM SHELXT solution in P2(1)/c: R1 0.181, Rweak 0.026, Alpha 0.077
REM <I/s> 0.000 for 0 systematic absences, Orientation as input
REM Formula found by SHELXT: C6 N2 O3 F3 S Cl2
CELL 1.54184 6.681641 12.536572 13.558174 90 94.7934 90
ZERR 4 0.000223 0.000552 0.000452 0 0.0034 0
LATT 1
SYMM -X,0.5+Y,0.5-Z
SFAC C H N O F S Cl
UNIT 28 24 4 12 12 4 8

L.S. 7 0 0
PLAN  5
SIZE 0.04 0.04 0.26
TEMP -163
CONF
BOND
list 4
MORE -1
BOND $H
fmap 2 53
ACTA
MERG 0
REM <olex2.extras>
REM <HklSrc "%.\\sbd23016_twin1_hklf5.hkl">
REM </olex2.extras>

WGHT    0.077500    0.633800
BASF   0.49323
FVAR       2.84940
C1    1    0.758251    0.510779    0.394402    11.00000    0.02391    0.02591 =
         0.02675    0.00165    0.00335   -0.00021
AFIX  43
H1    2    0.758085    0.435238    0.399942    11.00000   -1.20000
AFIX   0
C2    1    0.750384    0.573906    0.477395    11.00000    0.01730    0.03071 =
         0.02421   -0.00004    0.00248   -0.00119
C3    1    0.748737    0.684317    0.470041    11.00000    0.02331    0.02877 =
         0.02676   -0.00447    0.00148   -0.00275
AFIX  43
H3    2    0.743299    0.728201    0.526878    11.00000   -1.20000
AFIX   0
C4    1    0.755338    0.727991    0.376509    11.00000    0.02859    0.02170 =
         0.03126   -0.00205    0.00255   -0.00247
C5    1    0.764939    0.663720    0.294772    11.00000    0.02810    0.02638 =
         0.02588    0.00355    0.00248    0.00053
AFIX  43
H5    2    0.770674    0.694453    0.231023    11.00000   -1.20000
AFIX   0
C6    1    0.776148    0.489450    0.216054    11.00000    0.04639    0.02928 =
         0.02590   -0.00691    0.00642    0.00188
AFIX 137
H6A   2    0.640394    0.478639    0.184386    11.00000   -1.50000
H6B   2    0.835403    0.420270    0.235405    11.00000   -1.50000
H6C   2    0.859221    0.524670    0.169479    11.00000   -1.50000
AFIX   0
CL1   7    0.742356    0.512085    0.590595    11.00000    0.02893    0.03763 =
         0.02378    0.00469    0.00430    0.00093
CL2   7    0.752947    0.863768    0.357987    11.00000    0.04865    0.02064 =
         0.04063   -0.00174    0.00677   -0.00352
N1    3    0.766144    0.557595    0.305694    11.00000    0.02611    0.02147 =
         0.02397   -0.00225    0.00400    0.00191

C7    1    0.278249    0.848068    0.533210    11.00000    0.04763    0.02549 =
         0.03189   -0.00141    0.01005    0.00093
F1    5    0.261069    0.769644    0.466927    11.00000    0.07700    0.04547 =
         0.03438   -0.01301    0.01401   -0.00175
F2    5    0.454047    0.894960    0.526608    11.00000    0.08033    0.05153 =
         0.06005   -0.00023    0.03397   -0.02397
F3    5    0.136106    0.919551    0.507418    11.00000    0.09440    0.04556 =
         0.04156    0.00648   -0.01198    0.02565
O1    4    0.422619    0.726066    0.670821    11.00000    0.04303    0.02868 =
         0.05892    0.00516   -0.01357    0.00496
O2    4    0.274937    0.894695    0.716908    11.00000    0.06987    0.03161 =
         0.02740   -0.00605    0.00390   -0.00168
O3    4    0.063351    0.747742    0.650466    11.00000    0.03733    0.05344 =
         0.04387   -0.00425    0.01249   -0.01135
S1    6    0.256751    0.799267    0.657854    11.00000    0.03196    0.02402 =
         0.02479    0.00069    0.00263   -0.00127
HKLF 5


REM  sbd23016_twin1_hklf4_a.res in P2(1)/c
REM wR2 = 0.1176, GooF = S = 1.065, Restrained GooF = 1.065 for all data
REM R1 = 0.0385 for 3025 Fo > 4sig(Fo) and 0.0426 for all 3310 data
REM 156 parameters refined using 0 restraints

END

WGHT      0.0775      0.6338

REM Highest difference peak  0.338,  deepest hole -0.414,  1-sigma level  0.073
Q1    1   0.8212  0.8604  0.4096  11.00000  0.05    0.34
Q2    1   0.6865  0.7001  0.3382  11.00000  0.05    0.30
Q3    1   0.2538  0.8247  0.5930  11.00000  0.05    0.28
Q4    1  -0.0485  0.8009  0.6666  11.00000  0.05    0.26
Q5    1   0.2542  0.8842  0.6692  11.00000  0.05    0.24
;
_shelx_res_checksum                43060
_shelx_hkl_file
;
   0   0  -2 11731.6 146.404  -2
   0   0  -2 11731.6 146.404   1
   0   0  -4 6584.64 137.652  -2
   0   0  -4 6584.64 137.652   1
   0   0  -6 76845.8 542.042  -2
   0   0  -6 76845.8 542.042   1
   0   0  -8 3550.29 150.157  -2
   0   0  -8 3550.29 150.157   1
   0   0  10 59.4611 25.0232  -2
   0   0  10 59.4611 25.0232   1
   0   0  12 262.151 21.9070  -2
   0   0  12 262.151 21.9070   1
   0   0  14 803.388 45.3176  -2
   0   0  14 803.388 45.3176   1
   0   0 -16 18226.8 167.499  -2
   0   0 -16 18226.8 167.499   1
   0   1  -1 104.013 16.0906  -2
   0  -1  -1 104.013 16.0906   1
   0   1  -2 6235.68 61.0439  -2
   0  -1  -2 6235.68 61.0439   1
   0  -1   3 312.548 11.9612  -2
   0   1   3 312.548 11.9612   1
   0   1  -4 25074.6 259.202  -2
   0  -1  -4 25074.6 259.202   1
   0   1  -5 65893.7 459.175  -2
   0  -1  -5 65893.7 459.175   1
   0   1  -6-7.00564 45.0538  -2
   0  -1  -6-7.00564 45.0538   1
   0   1  -7 27359.1 358.991  -2
   0  -1  -7 27359.1 358.991   1
   0   1  -8 3082.31 141.646  -2
   0  -1  -8 3082.31 141.646   1
   0   1  -9 629.660 39.2302  -2
   0  -1  -9 629.660 39.2302   1
   0   1 -10 10852.6 67.6134  -2
   0  -1 -10 10852.6 67.6134   1
   0  -1  11 20785.7 73.0180  -2
   0   1  11 20785.7 73.0180   1
   0   1 -12 1140.91 24.9226  -2
   0  -1 -12 1140.91 24.9226   1
   0   1  13 2432.30 34.8070  -2
   0  -1  13 2432.30 34.8070   1
   0  -1  14 6798.75 75.2947  -2
   0   1  14 6798.75 75.2947   1
   0  -1  15 1190.23 46.6043  -2
   0   1  15 1190.23 46.6043   1
   0  -1 -16 1069.22 35.4959  -2
   0   1 -16 1069.22 35.4959   1
   0  -2   0 5476.61 66.0911  -2
   0   2   0 5476.61 66.0911   1
   0  -2  -1 17509.1 40.8955  -2
   0   2  -1 17509.1 40.8955   1
   0   2  -2 5345.04 53.5466  -2
   0  -2  -2 5345.04 53.5466   1
   0   2  -3 5434.75 32.4079  -2
   0  -2  -3 5434.75 32.4079   1
   0   2  -4 10063.0 55.4622  -2
   0  -2  -4 10063.0 55.4622   1
   0   2  -5 37117.1 245.791  -2
   0  -2  -5 37117.1 245.791   1
   0   2  -6 77336.4 390.075  -2
   0  -2  -6 77336.4 390.075   1
   0   2  -7 25273.8 247.437  -2
   0  -2  -7 25273.8 247.437   1
   0  -2  -8 101.308 23.9503  -2
   0   2  -8 101.308 23.9503   1
   0  -2   9 22.5840 16.0934  -2
   0   2   9 22.5840 16.0934   1
   0   2  10 49888.8 126.904  -2
   0  -2  10 49888.8 126.904   1
   0   2 -11 6558.46 51.7164  -2
   0  -2 -11 6558.46 51.7164   1
   0   2 -12 820.183 19.2102  -2
   0  -2 -12 820.183 19.2102   1
   0  -2  13 2094.63 32.7348  -2
   0   2  13 2094.63 32.7348   1
   0   2  14 31.3757 17.3465  -2
   0  -2  14 31.3757 17.3465   1
   0  -2  15 376.673 34.0527  -2
   0   2  15 376.673 34.0527   1
   0  -3  -1 118226. 127.965  -2
   0   3  -1 118226. 127.965   1
   0  -3   2 27385.7 105.006  -2
   0   3   2 27385.7 105.006   1
   0  -3  -3 16888.1 94.6305  -2
   0   3  -3 16888.1 94.6305   1
   0   3  -4 74005.9 323.960  -2
   0  -3  -4 74005.9 323.960   1
   0  -3  -5 23842.6 205.874  -2
   0   3  -5 23842.6 205.874   1
   0  -3  -6 19463.9 86.5304  -2
   0   3  -6 19463.9 86.5304   1
   0   3  -7 5644.70 121.128  -2
   0  -3  -7 5644.70 121.128   1
   0   3  -8 8535.67 51.6673  -2
   0  -3  -8 8535.67 51.6673   1
   0  -3  -9 1051.42 21.5139  -2
   0   3  -9 1051.42 21.5139   1
   0   3 -10 9776.92 57.7668  -2
   0  -3 -10 9776.92 57.7668   1
   0   3  11 456.161 18.0833  -2
   0  -3  11 456.161 18.0833   1
   0  -3 -12 5136.83 47.9532  -2
   0   3 -12 5136.83 47.9532   1
   0  -3  13 4224.72 42.4447  -2
   0   3  13 4224.72 42.4447   1
   0  -3  14 235.120 24.4833  -2
   0   3  14 235.120 24.4833   1
   0  -3 -15 2975.63 62.6276  -2
   0   3 -15 2975.63 62.6276   1
   0  -4   0 20681.3 78.6811  -2
   0   4   0 20681.3 78.6811   1
   0  -4  -1 1516.15 34.6646  -2
   0   4  -1 1516.15 34.6646   1
   0   4  -2 336.394 16.3533  -2
   0  -4  -2 336.394 16.3533   1
   0  -4  -3 958.567 31.7056  -2
   0   4  -3 958.567 31.7056   1
   0  -4  -4 35033.3 118.351  -2
   0   4  -4 35033.3 118.351   1
   0   4  -5 4451.74 75.9374  -2
   0  -4  -5 4451.74 75.9374   1
   0   4  -6 9767.56 76.9854  -2
   0  -4  -6 9767.56 76.9854   1
   0  -4  -7 2467.83 41.0564  -2
   0   4  -7 2467.83 41.0564   1
   0  -4  -8 4236.62 65.8635  -2
   0   4  -8 4236.62 65.8635   1
   0  -4   9 109.899 17.6049  -2
   0   4   9 109.899 17.6049   1
   0  -4  10 3088.72 35.4273  -2
   0   4  10 3088.72 35.4273   1
   0  -4  11 4708.41 36.0258  -2
   0   4  11 4708.41 36.0258   1
   0  -4 -12 6048.46 42.5011  -2
   0   4 -12 6048.46 42.5011   1
   0  -4  13 259.483 22.5750  -2
   0   4  13 259.483 22.5750   1
   0  -4  14 2638.57 59.5273  -2
   0   4  14 2638.57 59.5273   1
   0  -4 -15 649.554 38.8227  -2
   0   4 -15 649.554 38.8227   1
   0  -5   1 50316.0 125.119  -2
   0   5   1 50316.0 125.119   1
   0  -5  -2 24869.4 191.008  -2
   0   5  -2 24869.4 191.008   1
   0  -5  -3 2990.14 39.3094  -2
   0   5  -3 2990.14 39.3094   1
   0  -5  -4 10795.8 81.7830  -2
   0   5  -4 10795.8 81.7830   1
   0   5  -5 4863.58 53.5241  -2
   0  -5  -5 4863.58 53.5241   1
   0  -5  -6 20260.1 118.566  -2
   0   5  -6 20260.1 118.566   1
   0  -5   7 2078.29 37.7202  -2
   0   5   7 2078.29 37.7202   1
   0  -5  -8 848.804 25.2949  -2
   0   5  -8 848.804 25.2949   1
   0  -5   9 15986.8 109.678  -2
   0   5   9 15986.8 109.678   1
   0   5 -10 1471.60 26.5357  -2
   0  -5 -10 1471.60 26.5357   1
   0  -5  11 3181.24 30.4547  -2
   0   5  11 3181.24 30.4547   1
   0  -5  12 3360.20 46.2143  -2
   0   5  12 3360.20 46.2143   1
   0  -5  13 138.716 24.6154  -2
   0   5  13 138.716 24.6154   1
   0  -5  14 673.773 32.0093  -2
   0   5  14 673.773 32.0093   1
   0  -5  15 15.8920 28.9048  -2
   0   5  15 15.8920 28.9048   1
   0  -6   0 145.767 23.8908  -2
   0   6   0 145.767 23.8908   1
   0  -6  -1 10420.3 70.3128  -2
   0   6  -1 10420.3 70.3128   1
   0  -6  -2 3920.41 58.2450  -2
   0   6  -2 3920.41 58.2450   1
   0  -6  -3 1234.31 64.3953  -2
   0   6  -3 1234.31 64.3953   1
   0  -6  -4 26347.2 158.705  -2
   0   6  -4 26347.2 158.705   1
   0  -6  -5 52143.4 268.094  -2
   0   6  -5 52143.4 268.094   1
   0  -6  -6 23249.8 142.612  -2
   0   6  -6 23249.8 142.612   1
   0  -6  -7 370.928 18.0737  -2
   0   6  -7 370.928 18.0737   1
   0  -6   8 1186.90 37.2023  -2
   0   6   8 1186.90 37.2023   1
   0  -6   9 8019.23 104.958  -2
   0   6   9 8019.23 104.958   1
   0  -6 -10 375.470 39.1471  -2
   0   6 -10 375.470 39.1471   1
   0  -6  11 5253.91 65.6699  -2
   0   6  11 5253.91 65.6699   1
   0  -6  12 684.035 33.3962  -2
   0   6  12 684.035 33.3962   1
   0  -6  13 945.723 33.4552  -2
   0   6  13 945.723 33.4552   1
   0  -6 -14-4.95227 24.9724  -2
   0   6 -14-4.95227 24.9724   1
   0  -7  -1 1593.95 42.5526  -2
   0   7  -1 1593.95 42.5526   1
   0  -7  -2 469.679 38.8931  -2
   0   7  -2 469.679 38.8931   1
   0  -7  -3 8171.48 90.6050  -2
   0   7  -3 8171.48 90.6050   1
   0  -7  -4 4779.18 98.1408  -2
   0   7  -4 4779.18 98.1408   1
   0  -7   5 2738.74 42.6174  -2
   0   7   5 2738.74 42.6174   1
   0  -7  -6 15454.9 90.1829  -2
   0   7  -6 15454.9 90.1829   1
   0  -7  -7 2973.69 42.6412  -2
   0   7  -7 2973.69 42.6412   1
   0  -7  -8 1061.06 40.2628  -2
   0   7  -8 1061.06 40.2628   1
   0  -7  -9 14.2776 31.9550  -2
   0   7  -9 14.2776 31.9550   1
   0  -7 -10 1422.45 156.486  -2
   0   7 -10 1422.45 156.486   1
   0  -7  11 9315.62 83.7326  -2
   0   7  11 9315.62 83.7326   1
   0  -7  12 196.679 23.6946  -2
   0   7  12 196.679 23.6946   1
   0  -7 -13 2077.05 43.1339  -2
   0   7 -13 2077.05 43.1339   1
   0  -7 -14 1148.50 35.8885  -2
   0   7 -14 1148.50 35.8885   1
   0  -8   0 17368.9 187.511  -2
   0   8   0 17368.9 187.511   1
   0  -8  -1 8130.26 53.4279  -2
   0   8  -1 8130.26 53.4279   1
   0  -8   2 87.6268 21.6474  -2
   0   8   2 87.6268 21.6474   1
   0  -8  -3 2973.38 50.8305  -2
   0   8  -3 2973.38 50.8305   1
   0  -8  -4 11822.6 80.5678  -2
   0   8  -4 11822.6 80.5678   1
   0  -8  -5 4287.05 46.6232  -2
   0   8  -5 4287.05 46.6232   1
   0  -8  -6 7943.97 69.0945  -2
   0   8  -6 7943.97 69.0945   1
   0  -8  -7 2720.67 52.4899  -2
   0   8  -7 2720.67 52.4899   1
   0  -8  -8 2024.55 69.7065  -2
   0   8  -8 2024.55 69.7065   1
   0  -8  -9 1025.76 39.6612  -2
   0   8  -9 1025.76 39.6612   1
   0  -8 -10 285.811 30.8581  -2
   0   8 -10 285.811 30.8581   1
   0  -8 -11 569.044 50.8301  -2
   0   8 -11 569.044 50.8301   1
   0  -8  12 240.300 26.6311  -2
   0   8  12 240.300 26.6311   1
   0  -8  13 21.7502 21.2227  -2
   0   8  13 21.7502 21.2227   1
   0  -9   1 197.542 16.3466  -2
   0   9   1 197.542 16.3466   1
   0  -9   2 9731.96 63.4078  -2
   0   9   2 9731.96 63.4078   1
   0  -9  -3 26.1706 12.8557  -2
   0   9  -3 26.1706 12.8557   1
   0  -9  -4 12491.7 87.7892  -2
   0   9  -4 12491.7 87.7892   1
   0  -9  -5 24540.1 123.595  -2
   0   9  -5 24540.1 123.595   1
   0  -9  -6 3572.54 75.6593  -2
   0   9  -6 3572.54 75.6593   1
   0  -9  -7 4.31801 24.5269  -2
   0   9  -7 4.31801 24.5269   1
   0  -9  -8 7220.72 113.889  -2
   0   9  -8 7220.72 113.889   1
   0  -9  -9 180.527 44.3537  -2
   0   9  -9 180.527 44.3537   1
   0  -9  10 551.941 23.0470  -2
   0   9  10 551.941 23.0470   1
   0  -9 -11 4204.22 47.4289  -2
   0   9 -11 4204.22 47.4289   1
   0  -9 -12 5161.66 63.6431  -2
   0   9 -12 5161.66 63.6431   1
   0 -10   0 5892.62 90.0751  -2
   0  10   0 5892.62 90.0751   1
   0 -10  -1 10958.8 84.6268  -2
   0  10  -1 10958.8 84.6268   1
   0 -10  -2 188.069 34.8319  -2
   0  10  -2 188.069 34.8319   1
   0 -10  -3 3240.23 35.9899  -2
   0  10  -3 3240.23 35.9899   1
   0 -10  -4 2.92997 17.6710  -2
   0  10  -4 2.92997 17.6710   1
   0 -10  -5 17.8405 19.5446  -2
   0  10  -5 17.8405 19.5446   1
   0 -10  -6 936.497 55.1205  -2
   0  10  -6 936.497 55.1205   1
   0 -10  -7 3130.03 97.3906  -2
   0  10  -7 3130.03 97.3906   1
   0 -10  -8 305.035 32.2833  -2
   0  10  -8 305.035 32.2833   1
   0 -10   9 530.520 23.7537  -2
   0  10   9 530.520 23.7537   1
   0 -10  10 327.340 18.6393  -2
   0  10  10 327.340 18.6393   1
   0 -10  11 288.224 23.6224  -2
   0  10  11 288.224 23.6224   1
   0 -10  12 3576.08 49.2173  -2
   0  10  12 3576.08 49.2173   1
   0 -11   1 3864.52 56.8531  -2
   0  11   1 3864.52 56.8531   1
   0 -11   2 8313.44 91.4271  -2
   0  11   2 8313.44 91.4271   1
   0 -11   3 251.527 62.4471  -2
   0  11   3 251.527 62.4471   1
   0 -11  -4 1498.26 54.6207  -2
   0  11  -4 1498.26 54.6207   1
   0 -11  -5 6062.25 133.421  -2
   0  11  -5 6062.25 133.421   1
   0 -11  -6 155.947 50.8363  -2
   0  11  -6 155.947 50.8363   1
   0 -11  -7 352.645 53.8485  -2
   0  11  -7 352.645 53.8485   1
   0 -11  -8-7.87168 42.6698  -2
   0  11  -8-7.87168 42.6698   1
   0 -11   9 17.3934 27.7753  -2
   0  11   9 17.3934 27.7753   1
   0 -11  10 543.445 30.2925  -2
   0  11  10 543.445 30.2925   1
   0 -12   0 95.9154 38.7056  -2
   0  12   0 95.9154 38.7056   1
   0 -12   1 3178.26 53.0646  -2
   0  12   1 3178.26 53.0646   1
   0 -12  -2 3487.41 81.3674  -2
   0  12  -2 3487.41 81.3674   1
   0 -12  -3 32.9930 29.6221  -2
   0  12  -3 32.9930 29.6221   1
   0 -12  -4 5574.26 77.5208  -2
   0  12  -4 5574.26 77.5208   1
   0 -12  -5 4025.39 81.6436  -2
   0  12  -5 4025.39 81.6436   1
   0 -12   6 4347.30 42.8268  -2
   0  12   6 4347.30 42.8268   1
   0 -12   7 2811.54 36.1908  -2
   0  12   7 2811.54 36.1908   1
   0 -12  -8 34.6169 25.9828  -2
   0  12  -8 34.6169 25.9828   1
   0 -12   9 5364.06 60.8056  -2
   0  12   9 5364.06 60.8056   1
   0 -13  -1 1101.82 42.7629  -2
   0  13  -1 1101.82 42.7629   1
   0 -13  -2 3505.41 61.5536  -2
   0  13  -2 3505.41 61.5536   1
   0 -13  -3 7234.66 100.438  -2
   0  13  -3 7234.66 100.438   1
   0 -13  -4 279.580 38.7606  -2
   0  13  -4 279.580 38.7606   1
   0 -13  -5 403.103 39.0563  -2
   0  13  -5 403.103 39.0563   1
   0 -13  -6 918.473 43.7875  -2
   0  13  -6 918.473 43.7875   1
   0 -13  -7 31.7185 29.1624  -2
   0  13  -7 31.7185 29.1624   1
   0 -14   0 7959.98 134.338  -2
   0  14   0 7959.98 134.338   1
   0 -14   1 1325.06 48.7146  -2
   0  14   1 1325.06 48.7146   1
   0 -14  -2 62.2679 23.8123  -2
   0  14  -2 62.2679 23.8123   1
   0 -14  -3 63.4047 43.6683  -2
   0  14  -3 63.4047 43.6683   1
   0 -14  -4 3773.98 87.8247  -2
   0  14  -4 3773.98 87.8247   1
   0 -14  -5 26.4309 20.7741  -2
   0  14  -5 26.4309 20.7741   1
  -1   0  14 227.850 26.7583   1
  -1   0  12 1479.20 47.9843   1
  -1   0  10 4917.16 50.2854   1
   1   0  -8 41470.6 373.167   1
   1   0  -6 284.595 57.3203   1
   1   0  -4 70621.6 341.178   1
   1   0  -2 81296.0 280.610   1
   1   0   0 486.756 28.5605   1
   1   0   2 104328. 310.919   1
   1   0   4 47046.5 283.723   1
  -1   0  -6 572.082 63.1389   1
  -1   0  -8 19952.5 265.846   1
  -1   0 -10 3322.30 40.0189   1
  -1   0 -12 1746.84 42.7618   1
  -1   0 -14 560.598 40.7817   1
  -1   1  15 2726.65 41.8935   1
  -1   1  14 159.651 25.8947   1
  -1  -1  13 1170.69 49.6031   1
  -1  -1  12 3767.09 47.6673   1
   1  -1 -11 1399.90 32.0250   1
  -1   1  10 1786.05 33.9499   1
   1  -1  -9 470.359 21.3479   1
   1  -1  -8 1362.63 79.0845   1
   1  -1  -7 1547.47 80.6953   1
   1  -1  -6 9315.43 166.441   1
  -1  -1   5 1812.44 52.8220   1
  -1  -1   4 4935.65 65.6076   1
  -1  -1   3 15218.4 52.1077   1
  -1   1   2 1243.77 19.3533   1
  -1   1   1 1214.56 28.3608   1
   1  -1   0 4194.97 33.7403   1
   1   1   1 3100.08 36.9438   1
   1  -1   2 45.8785 24.8362   1
   1  -1   3 21257.3 159.631   1
   1  -1   4 5586.58 55.0674   1
  -1  -1  -5 1352.24 72.8414   1
  -1  -1  -6 1141.95 72.8784   1
  -1  -1  -7 3823.36 114.651   1
  -1  -1  -8 1334.03 95.3396   1
   1  -1   9 0.51833 14.6013   1
   1  -1  10 1165.29 22.2552   1
   1   1  11 3732.35 39.4373   1
   1   1  12 1117.39 26.0669   1
   1  -1  13 65.2451 35.9850   1
  -1  -1 -14 170.736 21.1734   1
  -1   1 -15 1729.40 33.4994   1
  -1   2  16 39.2677 30.9461   1
  -1  -2  15 901.240 22.8238   1
  -1  -2  14 3663.43 41.4229   1
  -1  -2  13 174.807 18.7275   1
  -1  -2  12 1836.99 29.5071   1
  -1   2  11 1301.40 26.1952   1
  -1  -2  10 5245.86 42.8292   1
  -1   2   9 2628.02 29.8567   1
   1   2  -8-43.3169 31.8254   1
   1  -2  -7 1882.32 60.4693   1
   1   2  -6 9292.17 77.6675   1
   1   2  -5 42546.5 146.832   1
   1   2  -4 9971.42 53.0637   1
  -1  -2   3 12318.8 60.7328   1
   1   2  -2 47781.5 91.3310   1
  -1   2   1 32201.5 88.3687   1
   1   2   0 218.566 16.2432   1
   1   2   1 28567.7 74.1297   1
   1   2   2 40700.9 135.029   1
  -1   2  -3 4724.23 44.9997   1
  -1   2  -4 1163.80 29.8565   1
  -1  -2  -5 17936.3 160.200   1
  -1   2  -6 5383.96 90.0212   1
  -1  -2  -7 4941.11 88.7418   1
   1   2   8 820.773 30.9707   1
   1   2   9 218.085 16.9945   1
  -1   2 -10 1616.93 24.5747   1
   1  -2  11 379.088 18.0713   1
   1   2  12 708.349 26.6356   1
   1   2  13 114.224 20.3643   1
   1   2  14 2184.86 34.2693   1
  -1   2 -15 1125.93 43.2370   1
  -1   3  15 150.243 37.7871   1
  -1  -3  14 77.2924 14.8086   1
  -1  -3  13 1803.94 30.7587   1
  -1  -3  12 840.621 23.1236   1
   1   3 -11 1032.10 24.4521   1
  -1   3  10 6199.83 46.6652   1
  -1   3   9 7842.92 48.9761   1
  -1   3   8 2745.75 46.8075   1
   1   3  -7 3230.13 77.1148   1
   1  -3  -6 5127.74 52.3925   1
   1  -3  -5 22396.1 118.271   1
   1   3  -4 22041.5 84.4195   1
  -1  -3   3 8516.71 45.8046   1
  -1   3   2 2026.36 23.4962   1
  -1   3   1 9109.99 44.3667   1
   1   3   0 19235.4 63.9681   1
  -1   3  -1 20473.2 67.2720   1
   1  -3   2 68.0677 13.2265   1
  -1   3  -3 772.134 24.8752   1
  -1   3  -4 9535.52 78.8450   1
  -1  -3  -5 17735.9 147.562   1
  -1   3  -6 8570.51 106.605   1
  -1   3  -7 2135.86 59.5293   1
   1   3   8 401.024 17.6546   1
   1   3   9 9525.49 57.7590   1
  -1   3 -10 1070.08 25.7230   1
   1   3  11 1712.94 27.7002   1
  -1  -3 -12 236.299 22.9703   1
  -1   3 -13 1694.91 34.4322   1
  -1   3 -14 60.5695 24.9685   1
   1   3  15 48.8324 22.3024   1
  -1   4  15 616.510 22.6217   1
  -1   4  14 886.984 19.6599   1
  -1  -4  13 48.1385 16.3638   1
  -1   4  12 200.360 18.7257   1
  -1   4  11 1179.42 25.0880   1
   1   4 -10 4487.16 40.3426   1
  -1   4   9 6553.66 40.5291   1
  -1   4   8 1389.81 26.7266   1
   1  -4  -7 1335.71 74.6895   1
   1   4  -6 5702.97 58.5064   1
  -1   4   5 385.884 25.7219   1
   1   4  -4 3048.62 39.5551   1
  -1   4   3 485.016 20.3408   1
  -1   4   2 13664.7 54.3771   1
  -1   4   1 700.127 11.7693   1
   1  -4   0 1545.14 16.7625   1
  -1   4  -1 194.264 12.4495   1
  -1   4  -2 23489.9 79.6104   1
  -1   4  -3 748.056 21.8717   1
  -1   4  -4 3975.23 54.3274   1
  -1   4  -5 451.715 32.8508   1
  -1  -4  -6 6183.35 87.0657   1
  -1   4  -7 2293.58 60.1457   1
   1  -4   8 300.991 21.3758   1
   1   4   9 5410.45 42.9501   1
   1   4  10 923.465 26.7231   1
  -1   4 -11 1168.07 38.2715   1
   1   4  12 127.543 28.4996   1
   1   4  13 14.9983 19.7476   1
   1   4  14 1188.70 36.2719   1
   1   4  15 767.455 28.2533   1
  -1   5  15 357.936 23.7396   1
  -1   5  14 1086.02 30.6103   1
  -1   5  13 2620.70 32.3781   1
  -1   5  12 56.2478 16.4790   1
  -1  -5  11 6065.84 50.7466   1
   1   5 -10 4651.93 39.0842   1
   1  -5  -9 3484.43 34.1413   1
  -1   5   8 231.535 15.4889   1
   1   5  -7 732.251 28.2614   1
   1   5  -6 6973.84 70.2310   1
  -1   5   5 1555.06 48.8222   1
   1   5  -4 617.518 36.5135   1
   1   5  -3 3293.50 55.7957   1
   1   5  -2 1334.59 25.0059   1
   1   5  -1 103.670 9.35433   1
  -1   5   0 4240.86 21.3865   1
  -1   5  -1 3957.36 57.4758   1
  -1   5  -2 8.73616 12.6982   1
  -1   5  -3 6664.44 49.7242   1
  -1  -5  -4 10.9768 15.4285   1
  -1  -5  -5 4156.20 50.5338   1
  -1   5  -6 5320.61 68.8949   1
  -1   5  -7 6.97367 22.8004   1
  -1   5  -8 2198.16 53.9862   1
  -1  -5  -9 1223.49 45.7475   1
  -1   5 -10 1312.61 39.0332   1
   1   5  11 4140.71 69.3945   1
   1   5  12 243.767 25.5948   1
   1   5  13 3457.93 70.5318   1
  -1   6  14 813.092 27.0611   1
  -1   6  13 327.230 32.0534   1
  -1   6  12 741.674 26.5858   1
  -1   6  11 488.407 31.9801   1
   1   6 -10 660.752 22.1619   1
   1   6  -9 1837.46 32.7698   1
  -1   6   8 5402.19 61.3181   1
  -1   6   7 3245.53 67.7134   1
  -1   6   6 456.991 29.2206   1
  -1   6   5 1302.31 45.4574   1
   1   6  -4 116.005 25.9902   1
   1   6  -3 16821.7 131.337   1
   1   6  -2 1667.48 38.5896   1
  -1   6   1 19267.3 179.866   1
  -1   6   0 40.2961 20.7652   1
  -1   6  -1 36232.4 223.972   1
  -1   6  -2 278.552 29.1833   1
  -1   6  -3 8558.24 65.6510   1
  -1   6  -4 313.837 25.5003   1
  -1   6  -5 566.243 29.3184   1
  -1   6  -6 75.9609 25.4746   1
  -1   6  -7 10698.5 110.440   1
  -1   6  -8 9558.36 128.132   1
  -1   6  -9 548.802 70.0953   1
   1   6  10 510.970 33.2864   1
   1   6  11 50.7645 21.6686   1
  -1   6 -12 102.684 20.9974   1
  -1   6 -13 1000.42 30.7859   1
  -1   6 -14 128.789 25.7364   1
  -1   7  13 17.6518 25.8229   1
  -1   7  12-2.04216 28.2997   1
   1   7 -11 209.545 30.5210   1
   1   7 -10 4464.27 53.6583   1
   1   7  -9 331.593 20.6546   1
   1   7  -8 254.194 24.2093   1
   1   7  -7 738.991 28.9736   1
   1   7  -6 134.962 15.8207   1
  -1   7   5 10.5459 15.3836   1
  -1   7   4 6121.71 51.9209   1
  -1   7   3 11535.4 122.716   1
  -1   7   2 394.693 28.4343   1
   1   7  -1 1272.40 48.7227   1
   1   7   0 7908.00 77.2013   1
  -1   7  -1 5816.57 82.6432   1
  -1   7  -2 869.343 41.0790   1
  -1   7  -3 12014.2 123.601   1
  -1   7  -4 2387.84 45.2645   1
  -1   7  -5 1496.00 39.6062   1
  -1   7  -6 3353.53 40.2790   1
  -1   7  -7 21.1253 18.6178   1
  -1   7  -8 379.319 31.0964   1
  -1   7  -9 242.981 25.9850   1
  -1   7 -10 3210.29 53.9277   1
   1   7  11 974.562 36.5907   1
  -1   7 -12 389.406 28.8045   1
  -1   7 -13 72.1011 17.5737   1
   1   8 -13 397.588 17.0410   1
  -1   8  12 1608.06 32.2338   1
   1   8 -11 1481.41 44.7677   1
  -1   8  10 429.772 25.8589   1
   1   8  -9 406.575 25.8327   1
  -1   8   8 30.5074 17.0516   1
  -1   8   7 6628.46 53.9097   1
  -1   8   6 5505.21 43.3466   1
   1   8  -5 2614.45 29.3340   1
  -1   8   4 3233.77 35.6826   1
   1   8  -3 224.898 20.6924   1
   1   8  -2 3206.98 42.1501   1
  -1  -8  -2 3352.56 63.9603  -2
   1   8  -2 3352.56 63.9603   1
   1   8  -1 1333.37 28.7882   1
  -1  -8  -1 4261.94 51.1696  -2
   1   8  -1 4261.94 51.1696   1
   1   8   0 257.427 39.8997   1
  -1  -8   0 590.704 39.5270  -2
   1   8   0 590.704 39.5270   1
  -1   8  -1 2951.17 82.3542   1
  -1  -8   1 3662.53 60.7064  -2
   1   8   1 3662.53 60.7064   1
  -1   8  -2 154.003 22.9501   1
  -1  -8   2 3066.20 43.0697  -2
   1   8   2 3066.20 43.0697   1
  -1   8  -3 476.827 28.1082   1
   1  -8  -3 631.983 28.8701  -2
  -1   8  -3 631.983 28.8701   1
  -1   8  -4 9.43610 14.2451   1
  -1   8  -5 296.288 34.2790   1
  -1   8  -6 3971.36 50.6808   1
  -1   8  -7 7061.86 65.8840   1
   1   8   8 30.2153 16.6393   1
   1   8   9 613.829 26.1891   1
   1   8  10 1832.27 34.4611   1
  -1   8 -11 2305.78 35.8034   1
   1   8  12 1248.21 34.2835   1
   1   8  13 527.486 18.9169   1
  -1   9  12 1043.96 28.6750   1
   1   9 -11 10.6546 27.2011   1
   1   9 -10 457.951 37.1307   1
   1   9  -9 2035.25 58.2792   1
  -1   9   8 1489.17 29.3330   1
  -1   9   7 35.7941 16.5262   1
  -1   9   6 609.608 20.5327   1
   1   9  -5 43.5875 18.1376   1
   1   9  -4 16804.2 122.628   1
   1   9  -3 1259.69 38.2430   1
  -1   9   2 573.704 23.9881   1
  -1  -9  -2 2031.51 61.5755  -2
   1   9  -2 2031.51 61.5755   1
   1   9  -1 1689.35 42.5089   1
  -1  -9  -1 5533.74 51.6059  -2
   1   9  -1 5533.74 51.6059   1
  -1   9   0 14529.3 118.522   1
  -1  -9   0 29866.7 172.950  -2
   1   9   0 29866.7 172.950   1
  -1   9  -1 3581.69 62.8846   1
  -1  -9   1 5103.32 54.2237  -2
   1   9   1 5103.32 54.2237   1
  -1   9  -2 1592.56 31.8368   1
  -1  -9   2 1873.50 40.7786  -2
   1   9   2 1873.50 40.7786   1
  -1   9  -3 467.342 40.2301   1
  -1  -9   3 1657.71 33.5291  -2
   1   9   3 1657.71 33.5291   1
  -1   9  -4 11320.1 52.2115   1
  -1   9  -5 36.8054 19.9871   1
  -1   9  -6 1236.43 31.9466   1
  -1   9  -7 11.5582 25.5080   1
  -1   9  -8 459.097 20.1666   1
  -1   9  -9 861.329 26.5145   1
   1   9  10 313.857 20.8964   1
  -1   9 -11 324.045 16.7791   1
  -1   9 -12 1619.68 21.3058   1
   1  10 -11 587.218 23.8747   1
   1  10 -10 20.6383 28.9919   1
   1  10  -9 707.157 42.1539   1
   1  10  -8 1841.04 59.2274   1
  -1  10   7 2780.65 36.3800   1
   1  10  -6 51.6528 19.7879   1
  -1  10   5 1847.44 37.7799   1
   1  10  -4 296.180 28.0285   1
   1  10  -3 257.613 26.1120   1
  -1  10   2 609.015 32.1248   1
  -1 -10  -2 1250.40 44.1290  -2
   1  10  -2 1250.40 44.1290   1
  -1 -10  -1 304.580 29.5527  -2
   1  10  -1 304.580 29.5527   1
  -1 -10   0 1120.41 41.4436  -2
   1  10   0 1120.41 41.4436   1
  -1  10  -1 78.4104 54.2329   1
  -1 -10   1 301.507 34.4421  -2
   1  10   1 301.507 34.4421   1
  -1  10  -2 492.724 69.3833   1
  -1 -10   2 1140.88 34.1501  -2
   1  10   2 1140.88 34.1501   1
   1  10   3 191.676 22.0471   1
   1 -10  -3 534.378 55.4873  -2
  -1  10  -3 534.378 55.4873   1
  -1  10  -4 812.789 38.4877   1
  -1 -10   4 988.750 64.4846  -2
   1  10   4 988.750 64.4846   1
  -1  10  -5 4329.41 49.5737   1
  -1  10  -6 103.960 17.2694   1
   1  10   7 2422.00 35.9143   1
  -1  10  -8 1652.07 30.5656   1
  -1  10  -9 252.808 18.5336   1
  -1  10 -10 167.000 20.5495   1
  -1  10 -11 116.529 17.5169   1
   1  11 -10 596.217 23.0141   1
   1  11  -9 1389.95 47.7160   1
   1  11  -8 4.27959 32.1821   1
   1  11  -7 2.38818 34.7021   1
   1  11  -6 3334.50 76.5085   1
  -1  11   5 554.632 27.8873   1
  -1  11   4 72.1170 22.6299   1
  -1 -11  -4 166.973 57.7661  -2
   1  11  -4 166.973 57.7661   1
  -1  11   3 330.693 29.4996   1
  -1 -11  -3 365.981 51.6391  -2
   1  11  -3 365.981 51.6391   1
  -1  11   2 2611.90 53.9585   1
  -1 -11  -2 9450.94 87.3081  -2
   1  11  -2 9450.94 87.3081   1
  -1 -11  -1 28.8976 35.3347  -2
   1  11  -1 28.8976 35.3347   1
  -1 -11   0 1476.33 38.2105  -2
   1  11   0 1476.33 38.2105   1
  -1 -11   1 47.8768 34.2921  -2
   1  11   1 47.8768 34.2921   1
  -1 -11   2 9144.36 67.8886  -2
   1  11   2 9144.36 67.8886   1
  -1  11  -3 244.009 71.4682   1
   1 -11  -3 415.925 40.4681  -2
  -1  11  -3 415.925 40.4681   1
  -1  11  -4 32.5186 25.3106   1
  -1  11  -5 682.285 49.7458   1
   1  11   6 2572.38 42.8350   1
   1  11   7 16.9232 15.9894   1
  -1  11  -8 569.831 19.6326   1
  -1  11  -9 2352.31 27.0934   1
   1  11  10 895.374 31.6383   1
   1  12  -9 9.43927 13.8244   1
   1  12  -8 262.654 23.7134   1
   1  12  -7 577.339 29.0969   1
   1  12  -6 2281.90 44.6615   1
   1  12  -5 753.429 48.2905   1
  -1 -12  -5 1713.94 66.5103  -2
   1  12  -5 1713.94 66.5103   1
  -1 -12  -4 1990.53 71.6637  -2
   1  12  -4 1990.53 71.6637   1
  -1 -12  -3 9100.21 84.2612  -2
   1  12  -3 9100.21 84.2612   1
  -1 -12  -2 8541.46 82.6673  -2
   1  12  -2 8541.46 82.6673   1
  -1 -12  -1 3282.67 57.8418  -2
   1  12  -1 3282.67 57.8418   1
  -1 -12   0 819.146 41.5147  -2
   1  12   0 819.146 41.5147   1
  -1 -12   1 3356.03 57.6544  -2
   1  12   1 3356.03 57.6544   1
  -1 -12   2 8264.18 76.9662  -2
   1  12   2 8264.18 76.9662   1
  -1 -12   3 8668.87 83.8652  -2
   1  12   3 8668.87 83.8652   1
  -1  12  -4 826.886 51.2264   1
  -1  12  -5 1002.83 50.4581   1
  -1  12  -6 478.704 41.5220   1
  -1  12  -7 17.2624 31.2835   1
  -1  13   7 119.620 13.5381   1
   1  13  -6 1025.67 20.2306   1
  -1 -13  -5 1955.71 55.8640  -2
   1  13  -5 1955.71 55.8640   1
  -1 -13  -4 277.390 46.3011  -2
   1  13  -4 277.390 46.3011   1
  -1 -13  -3 590.030 36.7704  -2
   1  13  -3 590.030 36.7704   1
  -1 -13  -2 1151.47 41.6480  -2
   1  13  -2 1151.47 41.6480   1
  -1 -13  -1 3518.17 56.9958  -2
   1  13  -1 3518.17 56.9958   1
  -1 -13   0 69.0644 32.7568  -2
   1  13   0 69.0644 32.7568   1
  -1 -13   1 3342.35 80.7907  -2
   1  13   1 3342.35 80.7907   1
  -1 -13   2 1236.12 60.3051  -2
   1  13   2 1236.12 60.3051   1
   1 -13  -3 580.049 55.2161  -2
  -1  13  -3 580.049 55.2161   1
  -1  13  -4 18.6642 35.7186   1
  -1  13  -5 345.584 28.2775   1
  -1  13  -6 318.151 39.0368   1
  -1  13  -7 335.077 36.7864   1
  -1 -14  -4 752.720 36.7074  -2
   1  14  -4 752.720 36.7074   1
  -1 -14  -3 348.069 28.1868  -2
   1  14  -3 348.069 28.1868   1
   1 -14   2 2324.04 35.3141  -2
  -1  14   2 2324.04 35.3141   1
  -1 -14  -1 2445.81 36.6878  -2
   1  14  -1 2445.81 36.6878   1
   1 -14   0 101.486 27.3354  -2
  -1  14   0 101.486 27.3354   1
   1 -14  -1 2252.36 68.8714  -2
  -1  14  -1 2252.36 68.8714   1
   1 -14  -2 2450.17 67.6633  -2
  -1  14  -2 2450.17 67.6633   1
   1 -14  -3 319.474 47.0530  -2
  -1  14  -3 319.474 47.0530   1
   1 -14  -4 829.325 49.6428  -2
  -1  14  -4 829.325 49.6428   1
  -1  14  -5 1001.34 40.5587   1
  -2   0  14 341.621 33.3739   1
  -2   0  12 83.6807 31.5391   1
  -2   0  10 392.719 22.6450   1
   2   0  -8 595.509 38.0932   1
   2   0  -6 2788.73 71.0253   1
  -2   0   4 9948.24 133.079   1
  -2   0   2 101.914 11.8656   1
   2   0   0 324217. 335.132   1
   2   0   2 19.9610 31.7524   1
   2   0   4 2781.82 82.1546   1
   2   0   6 268.687 56.1455   1
   2   0   8 303.889 28.3672   1
  -2   0 -10 347.925 29.3486   1
  -2   0 -12 9.75142 25.8079   1
  -2   0 -14 222.784 33.0420   1
  -2   1  15 917.357 27.4973   1
  -2  -1  14 2035.10 53.9796   1
  -2  -1  13 1075.80 46.0782   1
  -2   1  12 211.405 23.6842   1
  -2  -1  11 7673.31 69.7204   1
  -2  -1  10 5152.46 53.7395   1
  -2  -1   9 2168.48 37.2728   1
  -2  -1   8 729.555 27.7584   1
   2  -1  -7 5519.87 110.167   1
  -2  -1   6 633.174 43.3016   1
  -2  -1   5 10199.2 148.176   1
  -2  -1   4 1655.07 60.3575   1
  -2  -1   3 8745.87 118.737   1
  -2   1   2 8706.31 64.1561   1
   2  -1  -1 4668.81 92.8560   1
   2  -1   0 1543.05 57.8573   1
   2  -1   1 21597.4 184.435   1
   2  -1   2 17826.3 172.051   1
   2  -1   3 6208.40 108.296   1
   2  -1   4 441.917 42.5415   1
   2  -1   5 3408.03 98.6709   1
   2  -1   6 37.7615 47.8050   1
  -2  -1  -7 5198.06 185.415   1
   2   1   8 4186.24 47.9180   1
  -2  -1  -9 839.526 25.2469   1
  -2   1 -10 4156.33 38.3560   1
  -2  -1 -11 9186.56 65.0146   1
  -2   1 -12 657.716 26.1532   1
  -2   1 -13 1263.74 35.7289   1
  -2   1 -14 600.109 26.3059   1
  -2   2  15 223.227 16.5914   1
  -2  -2  14-18.4114 18.3608   1
  -2  -2  13 585.173 27.0204   1
  -2   2  12 427.701 21.2942   1
  -2   2  11 1587.14 30.0779   1
  -2   2  10 16184.9 79.2116   1
  -2   2   9 999.503 20.5147   1
  -2   2   8 363.509 24.4274   1
   2  -2  -7 4266.34 144.610   1
  -2   2   6 15559.1 149.534   1
  -2  -2   5 3278.92 62.9965   1
  -2   2   4 2111.79 46.8219   1
  -2   2   3 6975.23 53.3621   1
  -2   2   2 2880.46 33.4035   1
   2   2  -1 4717.91 38.9900   1
  -2   2   0 2806.29 27.6639   1
   2   2   1 3299.95 43.9054   1
   2  -2   2 1002.15 35.3383   1
  -2   2  -3 7323.49 50.5583   1
   2  -2   4 2201.77 52.1759   1
   2   2   5 495.852 36.3948   1
  -2   2  -7 1512.99 43.0848   1
   2   2   8 402.564 27.2033   1
   2   2   9 1866.58 32.6613   1
   2   2  10 7251.48 50.2346   1
  -2  -2 -11 21.7845 15.9051   1
  -2   2 -12 2036.27 37.5681   1
  -2   2 -13 157.985 29.7399   1
  -2   2 -14 48.7373 29.6246   1
  -2   2 -15 16.8898 21.3249   1
  -2   3  15 1284.97 22.6732   1
  -2  -3  14 103.168 19.7109   1
  -2   3  13 2253.76 31.5433   1
  -2  -3  12 1019.44 25.8553   1
  -2   3  11 707.753 23.2858   1
  -2   3  10 775.347 19.9696   1
  -2  -3   9 353.753 18.1162   1
  -2   3   8 2138.00 29.9977   1
  -2   3   6 915.874 46.6296   1
  -2   3   5 8667.10 100.315   1
  -2   3   4 4329.70 63.7571   1
  -2  -3   3 20711.2 117.614   1
   2  -3   2 21882.8 178.126  -2
  -2   3   3 21882.8 178.126   1
   2   3  -2 231.977 27.3122   1
   2  -3   1 32035.3 209.311  -2
  -2   3   2 32035.3 209.311   1
  -2   3   1 25139.7 93.9330   1
   2   3   0 264.568 15.6886   1
   2  -3   1 32896.2 132.150   1
   2   3   2 1359.51 38.3824   1
   2  -3   3 16614.1 84.2390   1
  -2   3  -4 327.469 23.1951   1
  -2   3  -5 11943.0 100.739   1
  -2   3  -6 163.701 39.5797   1
   2   3   7 1268.37 43.6794   1
  -2   3  -8 3465.36 57.1703   1
  -2  -3  -9 1826.58 36.7930   1
  -2  -3 -10 19.3049 20.5195   1
  -2   3 -11 350.746 22.7838   1
  -2   3 -12-9.61927 28.0611   1
   2   3  13 2190.07 48.3473   1
  -2   3 -14 88.2453 29.3950   1
  -2   4  15 303.250 14.5349   1
  -2  -4  14 2356.24 28.0430   1
  -2   4  13 356.339 18.4721   1
  -2  -4  12 1170.34 26.4524   1
  -2   4  11 1739.99 30.4292   1
  -2   4  10 2886.47 31.4215   1
  -2   4   9 9.22599 13.2320   1
  -2   4   8 844.237 21.4746   1
  -2   4   7 66.9046 25.3222   1
  -2  -4   5 2960.59 64.2921   1
  -2   4   4 435.812 28.6904   1
  -2   4   3 4.45363 27.3706   1
   2   4   2 17912.7 117.793  -2
  -2  -4   3 17912.7 117.793   1
  -2   4   2 11260.8 68.7173   1
   2  -4   1 17929.6 110.650  -2
  -2   4   2 17929.6 110.650   1
  -2   4   1 1420.33 28.5366   1
   2   4   0 4114.87 58.7613  -2
  -2  -4   1 4114.87 58.7613   1
   2   4   0 2809.24 33.5889   1
   2   4   1 7189.33 95.2262   1
  -2   4   2 17894.2 112.146  -2
   2  -4   1 17894.2 112.146   1
   2  -4   2 16853.6 112.542   1
   2  -4   3 5477.05 61.0054   1
   2   4   4 840.369 31.5413   1
  -2   4  -5 434.335 45.2548   1
  -2   4  -6 8163.59 77.0089   1
  -2  -4  -7 1145.27 27.1434   1
   2   4   8 161.534 29.5003   1
  -2  -4  -9 600.745 36.7708   1
  -2   4 -10 5028.02 64.7949   1
  -2   4 -11 889.775 28.9951   1
  -2   4 -12 1046.55 35.3888   1
  -2   4 -13 793.956 42.5343   1
  -2   4 -14 906.114 39.0702   1
  -2   5  15 65.2321 29.2152   1
  -2  -5  14 241.461 14.1094   1
  -2  -5  13 91.9688 15.1933   1
  -2  -5  12 789.621 19.5469   1
  -2   5  11 1159.96 25.7210   1
  -2   5  10 209.870 15.6299   1
  -2   5   9 8000.52 53.3281   1
  -2   5   8 11.7276 17.5020   1
  -2   5   7 2717.92 60.4579   1
  -2   5   6 3887.83 58.1033   1
  -2   5   5 11591.7 190.237   1
  -2   5   4 71.8655 22.7276   1
   2   5  -3 447.041 26.5142   1
   2  -5   2 584.071 31.5618  -2
  -2   5   3 584.071 31.5618   1
   2   5  -2 1307.81 28.7936   1
   2  -5   1 1311.68 36.5991  -2
  -2   5   2 1311.68 36.5991   1
   2   5  -1 754.296 25.6146   1
   2   5   0 1506.65 37.7741  -2
  -2  -5   1 1506.65 37.7741   1
  -2   5   0 918.940 45.5280   1
  -2   5   1 1522.40 39.0414  -2
   2  -5   0 1522.40 39.0414   1
  -2   5  -1 89.3141 29.3575   1
  -2  -5   2 1293.35 35.9399  -2
   2   5   1 1293.35 35.9399   1
  -2   5  -2 98.6379 40.1452   1
  -2   5   3 658.130 33.2335  -2
   2  -5   2 658.130 33.2335   1
  -2   5  -3 16.9715 16.6474   1
  -2   5  -4 73.3107 29.1893   1
  -2   5  -5 12431.4 101.309   1
  -2   5  -6 4830.83 40.6982   1
  -2   5  -7 6300.53 47.2884   1
   2   5   8 1297.79 27.1920   1
  -2   5  -9 5484.17 56.1185   1
  -2   5 -10 70.6239 22.6303   1
   2   5  11 635.858 37.5945   1
   2   5  12 703.352 44.8558   1
  -2   6  14 73.6526 21.9419   1
  -2   6  13 160.090 17.5797   1
  -2   6  12 611.733 20.7148   1
  -2   6  11 1886.62 36.0712   1
  -2   6  10 119.188 19.4338   1
  -2   6   9 5847.48 55.1673   1
   2   6  -8 87.9931 27.8882   1
   2   6  -7 3347.21 63.0303   1
  -2   6   6 588.856 24.7899   1
  -2   6   5 13487.6 108.922   1
   2   6  -4 7470.24 89.3647   1
  -2   6   3 876.437 25.2195   1
  -2   6   2-2.88283 17.6431   1
   2  -6   1 6792.35 88.8950  -2
  -2   6   2 6792.35 88.8950   1
  -2   6   1 16288.9 119.167   1
   2  -6   0 33407.5 136.575  -2
  -2   6   1 33407.5 136.575   1
  -2   6   0 20593.9 147.374   1
   2  -6  -1 33070.8 126.834  -2
  -2   6   0 33070.8 126.834   1
  -2   6  -1 6608.49 69.0610   1
  -2  -6   2 6741.54 92.1393  -2
   2   6   1 6741.54 92.1393   1
  -2   6  -2-32.0362 26.2119   1
  -2   6  -3 1819.72 46.8902   1
  -2   6  -4 7630.93 90.0726   1
  -2   6  -5 23125.2 95.6375   1
  -2   6  -6 355.311 19.4351   1
  -2   6  -7 2837.72 36.3532   1
  -2   6  -8 413.231 24.6895   1
  -2   6  -9 4139.84 49.1265   1
  -2   6 -10 49.1327 20.8318   1
   2   6  11 1645.36 46.0272   1
   2   6  12 856.975 36.1340   1
  -2   6 -13 35.6571 18.1641   1
  -2   7  14 914.386 29.3876   1
  -2   7  13 465.326 30.5833   1
   2   7 -12 103.243 28.9873   1
  -2   7  11 3402.93 48.9939   1
   2   7 -10 50.6704 17.6703   1
   2   7  -9 234.242 23.6100   1
  -2   7   8 4069.10 53.9699   1
  -2   7   7 2435.89 53.4318   1
   2   7  -6 4040.22 60.6790   1
  -2   7   5 1905.96 34.1633   1
   2   7  -4 1998.79 33.2822   1
  -2   7   3 86.3574 16.2239   1
  -2   7   2 7511.92 100.946   1
  -2  -7  -1 8461.90 84.1025  -2
   2   7  -2 8461.90 84.1025   1
  -2   7   1 90.0594 29.7711   1
   2   7   0 90.2746 29.8549   1
  -2   7  -1 1167.12 72.3995   1
   2  -7  -2 8286.68 100.570  -2
  -2   7  -1 8286.68 100.570   1
  -2   7  -2 6708.92 119.299   1
   2  -7  -3 6177.11 87.8329  -2
  -2   7  -2 6177.11 87.8329   1
  -2   7  -3-3.28640 15.6831   1
  -2   7  -4 202.788 15.7170   1
   2   7   5 567.763 21.6482   1
   2   7   6 1725.49 31.7446   1
  -2   7  -7 619.408 25.6497   1
  -2   7  -8 4383.23 48.6662   1
   2   7   9 348.852 24.0759   1
   2   7  10 384.558 25.9385   1
   2   7  11 4242.58 48.8747   1
   2   7  12 28.4268 24.0268   1
  -2   7 -13 1219.49 38.8623   1
  -2   8  13-2.10472 13.2473   1
   2   8 -12-0.70134 25.7569   1
  -2   8  11 665.903 27.6123   1
   2   8 -10 1298.98 35.3436   1
  -2   8   9-7.73381 17.3145   1
   2   8  -8 681.411 28.7758   1
   2   8  -7 526.998 28.2052   1
   2   8  -6 4232.92 46.1669   1
   2   8  -5 6476.44 59.9977   1
   2   8  -4 3372.70 42.6679   1
   2  -8   3 3558.09 72.1954  -2
  -2   8   4 3558.09 72.1954   1
   2   8  -3 374.194 31.6445   1
  -2  -8  -2 721.372 33.0871  -2
   2   8  -3 721.372 33.0871   1
  -2   8   2 11.2621 23.9351   1
  -2  -8  -1 4011.71 50.5739  -2
   2   8  -2 4011.71 50.5739   1
  -2   8   1 8339.50 86.2649   1
  -2  -8   0 8828.83 93.1363  -2
   2   8  -1 8828.83 93.1363   1
  -2   8   0 203.559 41.4527   1
  -2  -8   1 8598.65 55.5709  -2
   2   8   0 8598.65 55.5709   1
  -2   8  -1 3679.16 52.4489   1
   2  -8  -2 3629.16 39.3659  -2
  -2   8  -1 3629.16 39.3659   1
  -2   8  -2 216.434 35.2633   1
   2  -8  -3 706.206 26.2770  -2
  -2   8  -2 706.206 26.2770   1
  -2   8  -3 386.401 20.9331   1
   2  -8  -4 3544.31 80.6343  -2
  -2   8  -3 3544.31 80.6343   1
  -2   8  -4 1988.73 29.7255   1
   2   8   5 6686.17 38.2208   1
  -2   8  -6 10459.8 57.0135   1
   2   8   7 1982.63 30.0774   1
  -2   8  -8 1056.71 25.5108   1
  -2   8  -9 29.2651 17.8658   1
  -2   8 -10 305.936 19.7989   1
   2   8  11 1922.04 28.2680   1
  -2   8 -12 217.454 19.9245   1
  -2   9  12 3793.61 39.0570   1
   2   9 -11 883.218 39.4387   1
   2   9 -10 243.410 23.0619   1
  -2   9   9 318.265 25.7725   1
  -2   9   8 5134.65 60.8000   1
   2   9  -7 92.2122 18.0296   1
  -2   9   6 2618.13 33.2049   1
   2   9  -5 10835.8 84.2309   1
   2   9  -4 6332.46 87.9018   1
   2  -9   3 9417.89 81.0442  -2
  -2   9   4 9417.89 81.0442   1
  -2   9   3 2133.47 62.7211   1
   2  -9   2 6063.09 65.0810  -2
  -2   9   3 6063.09 65.0810   1
   2  -9   1 10634.3 85.4255  -2
  -2   9   2 10634.3 85.4255   1
  -2   9   1 227.774 58.6221   1
   2  -9   0 283.419 34.2063  -2
  -2   9   1 283.419 34.2063   1
  -2   9   0 21.0353 53.6146   1
   2  -9  -1 171.935 23.6022  -2
  -2   9   0 171.935 23.6022   1
   2   9   1 77.5288 29.3700   1
  -2  -9   2 10086.9 63.4948  -2
   2   9   1 10086.9 63.4948   1
  -2   9  -2 3817.91 100.824   1
   2  -9  -3 5856.08 51.0509  -2
  -2   9  -2 5856.08 51.0509   1
  -2   9  -3 2721.52 48.6637   1
   2  -9  -4 8573.90 78.2544  -2
  -2   9  -3 8573.90 78.2544   1
  -2   9  -4 11904.1 64.8979   1
  -2   9  -5 6037.66 41.3398   1
  -2   9  -6 3779.89 36.5558   1
  -2   9  -7 133.769 16.3922   1
  -2   9  -8 2360.02 36.1619   1
   2   9   9 737.233 22.0104   1
  -2   9 -10 11.4192 16.5923   1
  -2   9 -11 1066.80 27.3884   1
   2  10 -11 407.168 30.0582   1
   2  10 -10 59.4742 29.5230   1
  -2  10   9 705.920 26.8586   1
  -2  10   8 59.8913 16.9083   1
  -2  10   7 803.813 24.4055   1
   2  10  -6 302.313 20.3134   1
   2  10  -5 665.267 35.6494   1
   2 -10   4 1021.80 39.0455  -2
  -2  10   5 1021.80 39.0455   1
   2  10  -4 3091.75 59.8919   1
   2 -10   3 3317.22 59.7132  -2
  -2  10   4 3317.22 59.7132   1
   2  10  -3 3411.23 165.084   1
   2 -10   2 4840.32 52.3238  -2
  -2  10   3 4840.32 52.3238   1
   2 -10   1 1122.25 32.7382  -2
  -2  10   2 1122.25 32.7382   1
   2 -10   0 4466.54 62.8247  -2
  -2  10   1 4466.54 62.8247   1
  -2  10   0 1291.65 96.4057   1
   2 -10  -1 4554.60 50.1682  -2
  -2  10   0 4554.60 50.1682   1
   2  10   1 942.062 42.2862   1
   2 -10  -2 1103.65 36.9964  -2
  -2  10  -1 1103.65 36.9964   1
  -2 -10   3 4569.03 47.9957  -2
   2  10   2 4569.03 47.9957   1
  -2  10  -3 302.122 30.3033   1
   2 -10  -4 2856.95 51.9513  -2
  -2  10  -3 2856.95 51.9513   1
  -2  10  -4 405.304 23.0295   1
   2 -10  -5 1093.07 66.3265  -2
  -2  10  -4 1093.07 66.3265   1
  -2  10  -5 130.838 23.1043   1
  -2  10  -6 505.499 23.4290   1
  -2  10  -7 170.757 19.8535   1
  -2  10  -8 411.535 25.7301   1
  -2  10  -9-7.06452 19.4833   1
  -2  10 -10 17.2770 25.7111   1
   2  11 -10 230.307 28.5980   1
   2  11  -9 32.8924 30.0765   1
   2  11  -8 35.9286 32.9390   1
  -2  11   7 510.452 18.9682   1
  -2  11   6 505.758 35.7629   1
  -2  11   5 665.016 32.1979   1
   2 -11   3 1740.68 37.7508  -2
  -2  11   4 1740.68 37.7508   1
   2 -11   2 4644.88 50.9781  -2
  -2  11   3 4644.88 50.9781   1
   2 -11   1 10493.1 69.6577  -2
  -2  11   2 10493.1 69.6577   1
  -2  11   1 2741.82 61.0249   1
   2 -11   0 3263.47 57.9860  -2
  -2  11   1 3263.47 57.9860   1
  -2  11   0 156.219 21.2713   1
   2 -11  -1 3464.39 94.4954  -2
  -2  11   0 3464.39 94.4954   1
   2  11   1 6713.70 88.2753   1
   2 -11  -2 10797.0 144.584  -2
  -2  11  -1 10797.0 144.584   1
   2 -11  -3 5005.10 91.1239  -2
  -2  11  -2 5005.10 91.1239   1
  -2  11  -3-27.5278 40.4988   1
   2 -11  -4 1579.85 54.1912  -2
  -2  11  -3 1579.85 54.1912   1
   2 -11  -5 2053.56 74.9126  -2
  -2  11  -4 2053.56 74.9126   1
  -2  11  -5 716.709 29.9403   1
  -2  11  -6 58.5215 27.7559   1
  -2  11  -7 744.382 36.6461   1
  -2  11  -8 73.9327 25.8765   1
  -2  11  -9 87.7440 23.2582   1
   2  12  -9 1824.35 43.0667   1
   2  12  -8 369.787 33.5832   1
   2  12  -7 184.523 34.4000   1
  -2  12   6 2535.15 53.0065   1
  -2  12   5 2353.09 52.2198   1
  -2  12   4 2632.62 54.7608   1
   2 -12   3 2858.03 55.0508  -2
  -2  12   4 2858.03 55.0508   1
  -2  12   3 9.81713 22.0257   1
   2 -12   2 1981.87 49.9744  -2
  -2  12   3 1981.87 49.9744   1
  -2  12   2 495.379 30.1423   1
   2 -12   1 994.525 43.0970  -2
  -2  12   2 994.525 43.0970   1
  -2 -12   0 234.751 36.3073  -2
   2  12  -1 234.751 36.3073   1
   2  12   0 260.321 35.4904   1
   2 -12  -1 413.956 63.3255  -2
  -2  12   0 413.956 63.3255   1
   2  12   1 536.739 38.0239   1
   2 -12  -2 990.230 70.1961  -2
  -2  12  -1 990.230 70.1961   1
   2 -12  -3 1905.54 79.8328  -2
  -2  12  -2 1905.54 79.8328   1
   2 -12  -4 2863.89 87.0376  -2
  -2  12  -3 2863.89 87.0376   1
   2 -12  -5 3990.97 95.2390  -2
  -2  12  -4 3990.97 95.2390   1
  -2  12  -5 737.261 54.4243   1
  -2  12  -6 3278.36 79.0005   1
  -2  12  -7 180.658 40.9472   1
  -2  12  -8 4.79650 33.4241   1
   2  13  -7 13.5202 25.5898   1
   2  13  -5 638.798 38.1558   1
  -2 -13  -3 1422.07 55.7271  -2
   2  13  -4 1422.07 55.7271   1
  -2 -13  -2 2926.17 51.7094  -2
   2  13  -3 2926.17 51.7094   1
   2 -13   1 707.795 37.1516  -2
  -2  13   2 707.795 37.1516   1
   2 -13   0 423.710 35.2754  -2
  -2  13   1 423.710 35.2754   1
   2  13   0 128.999 31.3286   1
   2 -13  -1 334.557 56.1973  -2
  -2  13   0 334.557 56.1973   1
   2 -13  -2 764.157 60.7114  -2
  -2  13  -1 764.157 60.7114   1
   2 -13  -3 2959.05 79.5666  -2
  -2  13  -2 2959.05 79.5666   1
   2 -13  -4 1617.25 67.7019  -2
  -2  13  -3 1617.25 67.7019   1
   2 -13  -5 962.903 58.7242  -2
  -2  13  -4 962.903 58.7242   1
  -2  13  -5 216.360 38.3362   1
  -2  13  -6 794.725 42.5150   1
  -2 -14  -3 1869.81 47.9809  -2
   2  14  -4 1869.81 47.9809   1
  -2 -14  -2 163.242 34.9463  -2
   2  14  -3 163.242 34.9463   1
   2 -14   1 344.503 28.6803  -2
  -2  14   2 344.503 28.6803   1
   2 -14   0 4151.60 78.1019  -2
  -2  14   1 4151.60 78.1019   1
   2 -14  -1 4367.48 80.8381  -2
  -2  14   0 4367.48 80.8381   1
   2 -14  -2 391.130 48.1666  -2
  -2  14  -1 391.130 48.1666   1
   2 -14  -3 149.100 44.0536  -2
  -2  14  -2 149.100 44.0536   1
   2 -14  -4 2014.62 56.7135  -2
  -2  14  -3 2014.62 56.7135   1
  -3   0  14 565.988 25.2680   1
  -3   0  12 2761.28 29.3790   1
  -3   0  10 5051.62 33.8455   1
  -3   0   8 9224.49 43.0281   1
  -3   0   6 243.911 25.9021   1
  -3   0   4 17409.8 102.557   1
  -3   0   2 14379.0 98.6782   1
   3   0   0 895.742 49.2448   1
   3   0   2 3914.38 75.5737   1
   3   0   4 26656.7 182.594   1
   3   0   6 2575.45 62.3316   1
  -3   0  -8 3581.29 41.2230   1
  -3   0 -10 731.077 28.1371   1
  -3   0 -12 876.147 36.9175   1
  -3   0 -14 363.752 25.3987   1
   3   1  14 1229.22 47.2335  -2
  -3  -1  15 1229.22 47.2335   1
   3   1  13 318.898 39.5866  -2
  -3  -1  14 318.898 39.5866   1
   3   1  12 1434.54 64.4876  -2
  -3  -1  13 1434.54 64.4876   1
   3   1  11 4653.40 73.5772  -2
  -3  -1  12 4653.40 73.5772   1
   3  -1  10 3764.81 68.4968  -2
  -3   1  11 3764.81 68.4968   1
   3  -1   9 1366.42 48.6590  -2
  -3   1  10 1366.42 48.6590   1
   3   1   8 823.421 66.3570  -2
  -3  -1   9 823.421 66.3570   1
   3   1   7 6927.20 115.188  -2
  -3  -1   8 6927.20 115.188   1
   3   1   6 2385.56 62.9431  -2
  -3  -1   7 2385.56 62.9431   1
   3   1   5 5586.76 179.337  -2
  -3  -1   6 5586.76 179.337   1
   3   1   4 8634.80 203.436  -2
  -3  -1   5 8634.80 203.436   1
   3   1   3 985.089 48.7483  -2
  -3  -1   4 985.089 48.7483   1
   3   1   2 12573.4 70.7280  -2
  -3  -1   3 12573.4 70.7280   1
   3  -1   1 1268.11 34.5253  -2
  -3   1   2 1268.11 34.5253   1
  -3   1   0 19720.3 134.997  -2
   3  -1  -1 19720.3 134.997   1
  -3  -1   1 18162.3 156.018  -2
   3   1   0 18162.3 156.018   1
  -3   1   2 1312.15 92.9368  -2
   3  -1   1 1312.15 92.9368   1
  -3   1   3 13816.6 252.602  -2
   3  -1   2 13816.6 252.602   1
  -3   1   4 935.647 83.3354  -2
   3  -1   3 935.647 83.3354   1
  -3   1   5 7938.86 204.351  -2
   3  -1   4 7938.86 204.351   1
  -3   1   6 5915.58 195.867  -2
   3  -1   5 5915.58 195.867   1
   3  -1  -7 2403.16 73.3345  -2
  -3   1  -6 2403.16 73.3345   1
   3   1  -8 6322.77 96.3455  -2
  -3  -1  -7 6322.77 96.3455   1
   3   1  -9 773.945 34.3719  -2
  -3  -1  -8 773.945 34.3719   1
   3   1 -10 1505.83 54.5482  -2
  -3  -1  -9 1505.83 54.5482   1
   3  -1 -11 3955.11 72.3014  -2
  -3   1 -10 3955.11 72.3014   1
   3   1 -12 4708.89 88.5575  -2
  -3  -1 -11 4708.89 88.5575   1
   3   1 -13 1418.36 40.9021  -2
  -3  -1 -12 1418.36 40.9021   1
   3  -1 -14 238.113 25.0751  -2
  -3   1 -13 238.113 25.0751   1
   3  -1 -15 1287.07 57.1741  -2
  -3   1 -14 1287.07 57.1741   1
   3  -2  14 2826.15 36.1147  -2
  -3   2  15 2826.15 36.1147   1
   3   2  13 1944.02 44.0852  -2
  -3  -2  14 1944.02 44.0852   1
   3   2  12 798.599 36.6134  -2
  -3  -2  13 798.599 36.6134   1
   3  -2  11 725.351 30.9734  -2
  -3   2  12 725.351 30.9734   1
   3  -2  10 437.245 29.0312  -2
  -3   2  11 437.245 29.0312   1
   3  -2   9 313.376 28.4756  -2
  -3   2  10 313.376 28.4756   1
   3  -2   8 576.354 42.1350  -2
  -3   2   9 576.354 42.1350   1
   3  -2   7 4795.42 56.3424  -2
  -3   2   8 4795.42 56.3424   1
   3   2   6 7815.46 76.4706  -2
  -3  -2   7 7815.46 76.4706   1
   3  -2   5 11201.8 179.359  -2
  -3   2   6 11201.8 179.359   1
   3  -2   4 5931.80 120.060  -2
  -3   2   5 5931.80 120.060   1
  -3  -2  -3 475.224 36.7706  -2
   3   2  -4 475.224 36.7706   1
   3   2   2 6850.54 61.0975  -2
  -3  -2   3 6850.54 61.0975   1
   3  -2   1 3479.42 44.1202  -2
  -3   2   2 3479.42 44.1202   1
  -3  -2   0 3748.56 64.5278  -2
   3   2  -1 3748.56 64.5278   1
  -3  -2   1 3588.28 73.2347  -2
   3   2   0 3588.28 73.2347   1
  -3   2   2 3218.70 91.6512  -2
   3  -2   1 3218.70 91.6512   1
  -3  -2   3 7006.16 130.431  -2
   3   2   2 7006.16 130.431   1
  -3   2   4 483.774 48.0275  -2
   3  -2   3 483.774 48.0275   1
  -3  -2   5 5514.19 122.430  -2
   3   2   4 5514.19 122.430   1
  -3   2   6 11159.2 194.903  -2
   3  -2   5 11159.2 194.903   1
   3  -2  -7 7433.56 88.7694  -2
  -3   2  -6 7433.56 88.7694   1
   3  -2  -8 4506.65 101.139  -2
  -3   2  -7 4506.65 101.139   1
   3  -2  -9 600.991 58.2407  -2
  -3   2  -8 600.991 58.2407   1
   3   2 -10 380.535 35.5177  -2
  -3  -2  -9 380.535 35.5177   1
   3   2 -11 547.902 37.1565  -2
  -3  -2 -10 547.902 37.1565   1
   3  -2 -12 703.920 66.7775  -2
  -3   2 -11 703.920 66.7775   1
   3  -2 -13 720.418 62.1185  -2
  -3   2 -12 720.418 62.1185   1
   3  -2 -14 1869.75 49.2540  -2
  -3   2 -13 1869.75 49.2540   1
   3  -2 -15 2603.18 46.1810  -2
  -3   2 -14 2603.18 46.1810   1
   3  -3  14 143.094 17.5265  -2
  -3   3  15 143.094 17.5265   1
   3   3  13 501.135 28.9892  -2
  -3  -3  14 501.135 28.9892   1
   3  -3  12 2218.70 40.5680  -2
  -3   3  13 2218.70 40.5680   1
   3  -3  11 1723.31 40.1510  -2
  -3   3  12 1723.31 40.1510   1
   3  -3  10 1873.61 42.5750  -2
  -3   3  11 1873.61 42.5750   1
   3  -3   9 5460.15 57.5815  -2
  -3   3  10 5460.15 57.5815   1
   3  -3   8 5574.17 67.1471  -2
  -3   3   9 5574.17 67.1471   1
   3  -3   7 2797.58 50.5151  -2
  -3   3   8 2797.58 50.5151   1
   3  -3   6 7074.00 62.7764  -2
  -3   3   7 7074.00 62.7764   1
   3  -3   5 15490.6 211.932  -2
  -3   3   6 15490.6 211.932   1
   3  -3   4 19348.8 217.538  -2
  -3   3   5 19348.8 217.538   1
   3  -3   3 4047.96 59.5785  -2
  -3   3   4 4047.96 59.5785   1
  -3  -3  -2 6449.50 55.8265  -2
   3   3  -3 6449.50 55.8265   1
  -3  -3  -1 19527.9 100.859  -2
   3   3  -2 19527.9 100.859   1
   3  -3   0 13529.5 98.8116  -2
  -3   3   1 13529.5 98.8116   1
   3  -3  -1 14524.5 146.513  -2
  -3   3   0 14524.5 146.513   1
  -3  -3   2 18901.2 206.014  -2
   3   3   1 18901.2 206.014   1
  -3   3   3 6510.03 125.809  -2
   3  -3   2 6510.03 125.809   1
  -3  -3   4 4000.76 100.644  -2
   3   3   3 4000.76 100.644   1
  -3  -3   5 18446.8 217.502  -2
   3   3   4 18446.8 217.502   1
  -3  -3   6 12490.5 114.376  -2
   3   3   5 12490.5 114.376   1
  -3  -3   7 6429.82 72.6484  -2
   3   3   6 6429.82 72.6484   1
  -3  -3   8 2517.74 55.5304  -2
   3   3   7 2517.74 55.5304   1
  -3  -3   9 4935.90 88.0798  -2
   3   3   8 4935.90 88.0798   1
   3  -3 -10 5550.06 109.931  -2
  -3   3  -9 5550.06 109.931   1
   3   3 -11 1807.28 66.6797  -2
  -3  -3 -10 1807.28 66.6797   1
   3  -3 -12 1699.49 84.6724  -2
  -3   3 -11 1699.49 84.6724   1
   3  -3 -13 2162.22 56.6031  -2
  -3   3 -12 2162.22 56.6031   1
   3  -3 -14 550.218 34.7355  -2
  -3   3 -13 550.218 34.7355   1
   3  -3 -15 160.978 24.0935  -2
  -3   3 -14 160.978 24.0935   1
   3   4  13 991.854 30.8193  -2
  -3  -4  14 991.854 30.8193   1
   3   4  12 1067.90 30.1971  -2
  -3  -4  13 1067.90 30.1971   1
   3   4  11 287.958 24.8357  -2
  -3  -4  12 287.958 24.8357   1
   3   4  10 449.183 28.0247  -2
  -3  -4  11 449.183 28.0247   1
   3  -4   9 3372.43 46.4451  -2
  -3   4  10 3372.43 46.4451   1
   3  -4   8 2458.28 46.4834  -2
  -3   4   9 2458.28 46.4834   1
   3  -4   7 1622.55 41.6907  -2
  -3   4   8 1622.55 41.6907   1
   3  -4   6 6267.47 62.5570  -2
  -3   4   7 6267.47 62.5570   1
   3  -4   5 3500.98 40.5484  -2
  -3   4   6 3500.98 40.5484   1
  -3  -4  -4 1568.47 60.9389  -2
   3   4  -5 1568.47 60.9389   1
   3  -4   3 966.618 31.9265  -2
  -3   4   4 966.618 31.9265   1
  -3  -4  -2 9432.85 68.9361  -2
   3   4  -3 9432.85 68.9361   1
   3  -4   1 36512.6 133.187  -2
  -3   4   2 36512.6 133.187   1
  -3  -4   0 6306.04 60.8159  -2
   3   4  -1 6306.04 60.8159   1
  -3  -4   1 5734.61 86.1181  -2
   3   4   0 5734.61 86.1181   1
   3  -4  -2 34995.2 231.670  -2
  -3   4  -1 34995.2 231.670   1
  -3  -4   3 9663.93 125.949  -2
   3   4   2 9663.93 125.949   1
  -3   4   4 284.673 38.4936  -2
   3  -4   3 284.673 38.4936   1
   3  -4  -5 1353.98 35.2916  -2
  -3   4  -4 1353.98 35.2916   1
  -3   4   6 2948.47 47.2455  -2
   3  -4   5 2948.47 47.2455   1
   3  -4  -7 5651.59 85.4163  -2
  -3   4  -6 5651.59 85.4163   1
  -3  -4   8 1664.83 39.5203  -2
   3   4   7 1664.83 39.5203   1
   3  -4  -9 2485.88 65.3923  -2
  -3   4  -8 2485.88 65.3923   1
  -3  -4  10 3402.59 73.2560  -2
   3   4   9 3402.59 73.2560   1
   3  -4 -11 329.095 28.8682  -2
  -3   4 -10 329.095 28.8682   1
   3  -4 -12 238.015 52.2832  -2
  -3   4 -11 238.015 52.2832   1
   3  -4 -13 1014.65 43.9909  -2
  -3   4 -12 1014.65 43.9909   1
   3  -4 -14 966.538 38.1339  -2
  -3   4 -13 966.538 38.1339   1
   3   5  13 3811.56 42.2632  -2
  -3  -5  14 3811.56 42.2632   1
   3  -5  12 4699.73 37.8347  -2
  -3   5  13 4699.73 37.8347   1
   3   5  11 2868.83 44.2174  -2
  -3  -5  12 2868.83 44.2174   1
   3   5  10 3717.00 51.8760  -2
  -3  -5  11 3717.00 51.8760   1
   3  -5   9 3058.42 43.2592  -2
  -3   5  10 3058.42 43.2592   1
   3  -5   8 953.633 32.1272  -2
  -3   5   9 953.633 32.1272   1
   3  -5   7 3556.69 53.5524  -2
  -3   5   8 3556.69 53.5524   1
   3  -5   6 462.875 30.3491  -2
  -3   5   7 462.875 30.3491   1
  -3  -5  -5 468.703 22.6809  -2
   3   5  -6 468.703 22.6809   1
  -3  -5  -4 2815.14 74.5776  -2
   3   5  -5 2815.14 74.5776   1
  -3  -5  -3 7133.83 64.4172  -2
   3   5  -4 7133.83 64.4172   1
  -3  -5  -2 1177.19 28.6707  -2
   3   5  -3 1177.19 28.6707   1
  -3  -5  -1 3636.49 47.2889  -2
   3   5  -2 3636.49 47.2889   1
  -3   5   0 1256.79 32.0613  -2
   3  -5  -1 1256.79 32.0613   1
   3  -5  -1 1168.17 36.7807  -2
  -3   5   0 1168.17 36.7807   1
   3  -5  -2 4175.14 88.5600  -2
  -3   5  -1 4175.14 88.5600   1
   3  -5  -3 1240.76 53.3052  -2
  -3   5  -2 1240.76 53.3052   1
   3  -5  -4 6824.64 78.5349  -2
  -3   5  -3 6824.64 78.5349   1
   3  -5  -5 2327.50 35.0647  -2
  -3   5  -4 2327.50 35.0647   1
  -3  -5   6 404.103 21.3216  -2
   3   5   5 404.103 21.3216   1
   3  -5  -7 515.705 32.9920  -2
  -3   5  -6 515.705 32.9920   1
  -3  -5   8 3482.91 38.6939  -2
   3   5   7 3482.91 38.6939   1
   3  -5  -9 942.458 37.4298  -2
  -3   5  -8 942.458 37.4298   1
  -3  -5  10 2873.57 67.4142  -2
   3   5   9 2873.57 67.4142   1
   3  -5 -12 2740.62 90.2833  -2
  -3   5 -11 2740.62 90.2833   1
   3  -5 -13 4998.42 102.299  -2
  -3   5 -12 4998.42 102.299   1
   3  -5 -14 3553.58 58.7464  -2
  -3   5 -13 3553.58 58.7464   1
   3  -6  12 667.794 31.1209  -2
  -3   6  13 667.794 31.1209   1
   3  -6  11 674.030 26.6733  -2
  -3   6  12 674.030 26.6733   1
   3  -6  10 979.156 37.7054  -2
  -3   6  11 979.156 37.7054   1
   3  -6   9 2130.50 43.2336  -2
  -3   6  10 2130.50 43.2336   1
  -3  -6  -8 10421.5 94.8060  -2
   3   6  -9 10421.5 94.8060   1
  -3  -6  -7 16011.9 114.652  -2
   3   6  -8 16011.9 114.652   1
   3  -6   6 8363.70 118.758  -2
  -3   6   7 8363.70 118.758   1
  -3  -6  -5 101.709 26.7716  -2
   3   6  -6 101.709 26.7716   1
  -3  -6  -4 297.336 20.0028  -2
   3   6  -5 297.336 20.0028   1
  -3  -6  -3 13983.2 63.1062  -2
   3   6  -4 13983.2 63.1062   1
   3  -6   2 15890.9 67.9218  -2
  -3   6   3 15890.9 67.9218   1
  -3  -6  -1 23657.9 130.584  -2
   3   6  -2 23657.9 130.584   1
  -3  -6   0 21427.4 156.790  -2
   3   6  -1 21427.4 156.790   1
  -3  -6   1 19907.9 117.792  -2
   3   6   0 19907.9 117.792   1
   3  -6  -2 25014.9 117.827  -2
  -3   6  -1 25014.9 117.827   1
   3  -6  -3 14714.8 85.3586  -2
  -3   6  -2 14714.8 85.3586   1
  -3  -6   4 12407.7 100.972  -2
   3   6   3 12407.7 100.972   1
   3  -6  -5 348.983 17.3996  -2
  -3   6  -4 348.983 17.3996   1
   3  -6  -6 23.9592 15.3220  -2
  -3   6  -5 23.9592 15.3220   1
  -3  -6   7 7653.61 78.4598  -2
   3   6   6 7653.61 78.4598   1
  -3  -6   8 15159.2 117.915  -2
   3   6   7 15159.2 117.915   1
  -3  -6   9 9813.04 86.2233  -2
   3   6   8 9813.04 86.2233   1
   3  -6 -10 2047.95 52.3158  -2
  -3   6  -9 2047.95 52.3158   1
   3  -6 -11 1069.69 49.5724  -2
  -3   6 -10 1069.69 49.5724   1
   3  -6 -12 680.434 41.0490  -2
  -3   6 -11 680.434 41.0490   1
   3  -6 -13 706.789 36.8060  -2
  -3   6 -12 706.789 36.8060   1
   3  -7  12 187.217 23.0159  -2
  -3   7  13 187.217 23.0159   1
  -3  -7 -11 2305.86 69.9994  -2
   3   7 -12 2305.86 69.9994   1
  -3  -7 -10 4568.69 101.061  -2
   3   7 -11 4568.69 101.061   1
   3  -7   9 3821.08 98.6077  -2
  -3   7  10 3821.08 98.6077   1
   3  -7   8 486.672 38.0107  -2
  -3   7   9 486.672 38.0107   1
  -3  -7  -7 1329.27 57.4346  -2
   3   7  -8 1329.27 57.4346   1
  -3  -7  -6 4687.77 95.6681  -2
   3   7  -7 4687.77 95.6681   1
   3  -7   5 10276.5 125.859  -2
  -3   7   6 10276.5 125.859   1
  -3  -7  -4 3720.86 41.9602  -2
   3   7  -5 3720.86 41.9602   1
   3  -7   3 13440.7 64.8569  -2
  -3   7   4 13440.7 64.8569   1
  -3  -7  -2 3838.62 33.6120  -2
   3   7  -3 3838.62 33.6120   1
   3  -7   1 315.185 17.2594  -2
  -3   7   2 315.185 17.2594   1
  -3  -7   0 503.612 22.9319  -2
   3   7  -1 503.612 22.9319   1
  -3  -7   1 525.990 18.0846  -2
   3   7   0 525.990 18.0846   1
   3  -7  -2 364.539 20.6119  -2
  -3   7  -1 364.539 20.6119   1
   3  -7  -3 3560.36 59.2131  -2
  -3   7  -2 3560.36 59.2131   1
   3  -7  -4 13112.7 117.068  -2
  -3   7  -3 13112.7 117.068   1
   3  -7  -5 3115.65 63.8864  -2
  -3   7  -4 3115.65 63.8864   1
  -3  -7   6 9651.39 87.5703  -2
   3   7   5 9651.39 87.5703   1
  -3  -7   7 4116.43 62.8094  -2
   3   7   6 4116.43 62.8094   1
  -3  -7   8 1173.53 48.5270  -2
   3   7   7 1173.53 48.5270   1
   3  -7  -9 460.926 38.3382  -2
  -3   7  -8 460.926 38.3382   1
   3  -7 -10 3396.51 105.306  -2
  -3   7  -9 3396.51 105.306   1
   3  -7 -11 3549.50 72.0927  -2
  -3   7 -10 3549.50 72.0927   1
   3  -7 -12 1911.17 52.5448  -2
  -3   7 -11 1911.17 52.5448   1
   3  -7 -13 212.613 27.4274  -2
  -3   7 -12 212.613 27.4274   1
  -3  -8 -11 1971.22 60.9563  -2
   3   8 -12 1971.22 60.9563   1
   3  -8  10 4126.20 64.2958  -2
  -3   8  11 4126.20 64.2958   1
   3  -8   9 1501.39 38.7556  -2
  -3   8  10 1501.39 38.7556   1
   3  -8   8 4135.06 60.6268  -2
  -3   8   9 4135.06 60.6268   1
   3  -8   7 4807.61 57.6096  -2
  -3   8   8 4807.61 57.6096   1
  -3  -8  -6 5110.96 100.224  -2
   3   8  -7 5110.96 100.224   1
   3  -8   5 2690.40 110.853  -2
  -3   8   6 2690.40 110.853   1
  -3  -8  -4 80.5308 29.6888  -2
   3   8  -5 80.5308 29.6888   1
  -3  -8  -3 3691.01 39.6273  -2
   3   8  -4 3691.01 39.6273   1
  -3  -8  -2 9753.30 59.4785  -2
   3   8  -3 9753.30 59.4785   1
  -3  -8  -1 3343.76 42.9442  -2
   3   8  -2 3343.76 42.9442   1
   3  -8   0 520.419 23.6089  -2
  -3   8   1 520.419 23.6089   1
   3  -8  -1 447.862 24.7572  -2
  -3   8   0 447.862 24.7572   1
   3  -8  -2 3116.73 48.0830  -2
  -3   8  -1 3116.73 48.0830   1
   3  -8  -3 8274.49 54.3936  -2
  -3   8  -2 8274.49 54.3936   1
   3  -8  -4 3282.62 36.3268  -2
  -3   8  -3 3282.62 36.3268   1
   3  -8  -5 37.6554 16.3580  -2
  -3   8  -4 37.6554 16.3580   1
   3  -8  -6 3079.08 43.6787  -2
  -3   8  -5 3079.08 43.6787   1
   3  -8  -7 4456.46 51.1676  -2
  -3   8  -6 4456.46 51.1676   1
   3  -8  -8 3891.57 42.5515  -2
  -3   8  -7 3891.57 42.5515   1
   3  -8  -9 3436.95 73.1075  -2
  -3   8  -8 3436.95 73.1075   1
   3  -8 -10 1230.80 49.4737  -2
  -3   8  -9 1230.80 49.4737   1
   3  -8 -11 3484.42 93.0463  -2
  -3   8 -10 3484.42 93.0463   1
   3  -8 -12 1847.84 66.0239  -2
  -3   8 -11 1847.84 66.0239   1
  -3  -9 -10 829.839 32.7098  -2
   3   9 -11 829.839 32.7098   1
  -3  -9  -9 2899.85 54.9848  -2
   3   9 -10 2899.85 54.9848   1
   3  -9   8 1687.84 39.9196  -2
  -3   9   9 1687.84 39.9196   1
   3  -9   7 1034.34 29.1683  -2
  -3   9   8 1034.34 29.1683   1
  -3  -9  -5 826.704 98.2267  -2
   3   9  -6 826.704 98.2267   1
  -3  -9  -4 11732.9 85.3213  -2
   3   9  -5 11732.9 85.3213   1
   3  -9   3 20714.5 80.7794  -2
  -3   9   4 20714.5 80.7794   1
   3  -9   2 2594.42 48.8837  -2
  -3   9   3 2594.42 48.8837   1
  -3  -9  -1 7273.33 63.0706  -2
   3   9  -2 7273.33 63.0706   1
   3  -9   0 13657.4 80.2963  -2
  -3   9   1 13657.4 80.2963   1
   3  -9  -1 13772.0 83.2954  -2
  -3   9   0 13772.0 83.2954   1
   3  -9  -2 7119.30 67.4634  -2
  -3   9  -1 7119.30 67.4634   1
   3  -9  -3 2251.57 53.7282  -2
  -3   9  -2 2251.57 53.7282   1
  -3  -9   4 18633.8 142.921  -2
   3   9   3 18633.8 142.921   1
   3  -9  -5 13132.7 99.1022  -2
  -3   9  -4 13132.7 99.1022   1
   3  -9  -6 975.714 33.6111  -2
  -3   9  -5 975.714 33.6111   1
  -3  -9   7 429.840 27.7538  -2
   3   9   6 429.840 27.7538   1
   3  -9  -8 895.340 44.2163  -2
  -3   9  -7 895.340 44.2163   1
   3  -9  -9 1416.95 48.4413  -2
  -3   9  -8 1416.95 48.4413   1
   3  -9 -10 2476.25 55.5383  -2
  -3   9  -9 2476.25 55.5383   1
   3  -9 -11 764.665 35.0544  -2
  -3   9 -10 764.665 35.0544   1
   3 -10   9 444.659 27.4520  -2
  -3  10  10 444.659 27.4520   1
  -3 -10  -8 1334.92 40.0337  -2
   3  10  -9 1334.92 40.0337   1
   3 -10   7 3198.49 59.0831  -2
  -3  10   8 3198.49 59.0831   1
   3 -10   6 978.478 40.7136  -2
  -3  10   7 978.478 40.7136   1
   3 -10   5 863.184 40.6531  -2
  -3  10   6 863.184 40.6531   1
   3 -10   4 3401.62 58.5930  -2
  -3  10   5 3401.62 58.5930   1
   3 -10   3 726.894 35.3379  -2
  -3  10   4 726.894 35.3379   1
  -3 -10  -2 685.516 33.9852  -2
   3  10  -3 685.516 33.9852   1
   3 -10   1 128.063 21.6981  -2
  -3  10   2 128.063 21.6981   1
   3 -10   0 459.430 36.6925  -2
  -3  10   1 459.430 36.6925   1
   3 -10  -1 505.538 28.9889  -2
  -3  10   0 505.538 28.9889   1
   3 -10  -2 140.514 19.7955  -2
  -3  10  -1 140.514 19.7955   1
   3 -10  -3 775.384 33.3734  -2
  -3  10  -2 775.384 33.3734   1
   3 -10  -4 603.322 33.5993  -2
  -3  10  -3 603.322 33.5993   1
   3 -10  -5 2907.89 60.3271  -2
  -3  10  -4 2907.89 60.3271   1
  -3 -10   6 802.726 38.1201  -2
   3  10   5 802.726 38.1201   1
   3 -10  -7 861.203 35.5588  -2
  -3  10  -6 861.203 35.5588   1
   3 -10  -8 2700.65 84.3198  -2
  -3  10  -7 2700.65 84.3198   1
   3 -10  -9 1128.36 59.2513  -2
  -3  10  -8 1128.36 59.2513   1
   3 -10 -10 414.501 43.1885  -2
  -3  10  -9 414.501 43.1885   1
  -3 -11  -8 2300.41 66.3038  -2
   3  11  -9 2300.41 66.3038   1
   3 -11   7 730.122 24.9821  -2
  -3  11   8 730.122 24.9821   1
   3 -11   6 3683.49 55.4162  -2
  -3  11   7 3683.49 55.4162   1
  -3 -11  -5 3023.38 37.0642  -2
   3  11  -6 3023.38 37.0642   1
   3 -11   4 1089.88 43.4607  -2
  -3  11   5 1089.88 43.4607   1
   3 -11   3 20.0956 24.4717  -2
  -3  11   4 20.0956 24.4717   1
   3 -11   2 2924.54 53.0432  -2
  -3  11   3 2924.54 53.0432   1
   3 -11   1 3615.28 57.4868  -2
  -3  11   2 3615.28 57.4868   1
   3 -11   0 1090.87 36.5780  -2
  -3  11   1 1090.87 36.5780   1
   3 -11  -1 1071.21 31.0964  -2
  -3  11   0 1071.21 31.0964   1
   3 -11  -2 3837.61 55.9685  -2
  -3  11  -1 3837.61 55.9685   1
   3 -11  -3 2930.40 49.9530  -2
  -3  11  -2 2930.40 49.9530   1
   3 -11  -4 18.3871 20.3279  -2
  -3  11  -3 18.3871 20.3279   1
   3 -11  -5 1074.57 78.7368  -2
  -3  11  -4 1074.57 78.7368   1
   3 -11  -6 3081.30 106.266  -2
  -3  11  -5 3081.30 106.266   1
   3 -11  -7 3758.54 108.357  -2
  -3  11  -6 3758.54 108.357   1
   3 -11  -9 2089.79 74.4298  -2
  -3  11  -8 2089.79 74.4298   1
   3 -12   5 2650.80 50.3209  -2
  -3  12   6 2650.80 50.3209   1
   3 -12   4 1801.24 45.2776  -2
  -3  12   5 1801.24 45.2776   1
   3 -12   3 1722.12 44.8989  -2
  -3  12   4 1722.12 44.8989   1
   3 -12   2 6178.69 65.7231  -2
  -3  12   3 6178.69 65.7231   1
   3 -12   1 4282.14 56.1120  -2
  -3  12   2 4282.14 56.1120   1
   3 -12   0 605.976 28.0445  -2
  -3  12   1 605.976 28.0445   1
   3 -12  -1 491.556 32.4865  -2
  -3  12   0 491.556 32.4865   1
   3 -12  -2 4691.81 68.0001  -2
  -3  12  -1 4691.81 68.0001   1
   3 -12  -3 6580.25 77.5420  -2
  -3  12  -2 6580.25 77.5420   1
   3 -12  -4 1693.07 46.5699  -2
  -3  12  -3 1693.07 46.5699   1
   3 -12  -5 1814.69 46.2520  -2
  -3  12  -4 1814.69 46.2520   1
   3 -12  -6 2548.11 86.2497  -2
  -3  12  -5 2548.11 86.2497   1
   3 -12  -7 580.622 54.2541  -2
  -3  12  -6 580.622 54.2541   1
  -3 -13  -4 338.890 38.9188  -2
   3  13  -5 338.890 38.9188   1
   3 -13   3 235.094 21.0462  -2
  -3  13   4 235.094 21.0462   1
   3 -13   2 623.980 25.7075  -2
  -3  13   3 623.980 25.7075   1
   3 -13   1 1151.49 39.2495  -2
  -3  13   2 1151.49 39.2495   1
   3 -13   0 541.647 31.6060  -2
  -3  13   1 541.647 31.6060   1
   3 -13  -1 571.485 34.6849  -2
  -3  13   0 571.485 34.6849   1
   3 -13  -2 1183.11 39.1529  -2
  -3  13  -1 1183.11 39.1529   1
   3 -13  -3 748.455 34.4433  -2
  -3  13  -2 748.455 34.4433   1
   3 -13  -4 194.093 27.3593  -2
  -3  13  -3 194.093 27.3593   1
   3 -13  -5 315.079 45.8806  -2
  -3  13  -4 315.079 45.8806   1
  -4   0  14 78.3679 22.9207   1
  -4   0  12 1727.27 51.8770   1
  -4   0  10 42.3091 22.6301   1
  -4   0   8 176.513 29.0251   1
  -4   0   6 33.1880 20.2999   1
  -4   0   4 13244.7 79.1478   1
  -4   0   2 78.7278 34.3134   1
   4   0   0 117373. 478.015   1
   4   0   2-50.4121 71.3564   1
  -4   0  -4 4520.28 68.9388   1
   4   0   6 556.233 37.2997   1
  -4   0  -8 11.2860 35.4092   1
  -4   0 -10 523.448 45.1116   1
  -4   0 -12 502.615 36.5771   1
  -4  -1  14 655.046 30.4262   1
  -4  -1  13 235.034 29.3067   1
  -4   1  12 114.409 20.3267   1
  -4   1  11 6617.47 65.4736   1
  -4  -1  10 1307.67 57.5334   1
  -4  -1   9 5681.38 102.076   1
  -4  -1   8 69.3031 27.9937   1
  -4  -1   7 1937.01 47.0985   1
  -4  -1   6 225.116 23.7541   1
   4  -1  -5 1867.61 39.3782   1
   4  -1  -4 1.76032 23.7787   1
   4   1   3 1462.84 53.5003  -2
  -4  -1   4 1462.84 53.5003   1
   4  -1  -3 3462.92 83.9184   1
   4   1   2 5378.81 141.465  -2
  -4  -1   3 5378.81 141.465   1
   4  -1  -2 282.392 67.5677   1
   4   1   1 11056.4 201.882  -2
  -4  -1   2 11056.4 201.882   1
  -4   1   0 1669.56 103.749  -2
   4  -1  -1 1669.56 103.749   1
  -4   1   1 1741.38 101.718  -2
   4  -1   0 1741.38 101.718   1
  -4   1   2 10698.1 196.895  -2
   4  -1   1 10698.1 196.895   1
  -4   1   3 6379.74 177.516  -2
   4  -1   2 6379.74 177.516   1
  -4   1  -3 1583.95 52.1671   1
  -4   1   4 1390.90 92.9158  -2
   4  -1   3 1390.90 92.9158   1
   4  -1   4 966.684 23.5768   1
  -4   1  -5 1102.10 25.8470   1
   4  -1   6 42.1297 18.4419   1
  -4   1  -7 2682.94 40.0572   1
  -4   1  -8 58.0137 21.0167   1
  -4  -1  -9 617.935 24.8547   1
  -4  -1 -10 2760.03 40.3230   1
  -4  -1 -11 5868.45 64.5531   1
  -4   1 -12 720.515 39.2617   1
  -4   1 -13 285.165 28.2571   1
  -4   2  14 338.158 18.2072   1
  -4  -2  13 185.921 15.2888   1
  -4  -2  12 440.266 19.4816   1
  -4   2  11 1084.71 27.1427   1
  -4   2  10 9435.12 85.8970   1
  -4   2   9-7.00563 27.5843   1
  -4   2   8 1326.90 32.9102   1
  -4   2   7 3968.15 45.2309   1
  -4   2   6 7271.57 55.1350   1
   4  -2  -5 2901.76 60.5449   1
   4   2  -4 1131.40 29.6829   1
   4  -2   3 3722.20 62.8042  -2
  -4   2   4 3722.20 62.8042   1
   4   2  -3 10.5193 31.7568   1
   4   2   2 399.164 46.1079  -2
  -4  -2   3 399.164 46.1079   1
   4   2  -2 862.266 31.4296   1
   4  -2   1 1888.93 67.3314  -2
  -4   2   2 1888.93 67.3314   1
  -4   2   1 1708.15 66.5507   1
  -4   2   0 588.420 60.4453  -2
   4  -2  -1 588.420 60.4453   1
  -4   2   1 625.676 56.9303  -2
   4  -2   0 625.676 56.9303   1
  -4   2   2 3906.95 106.396  -2
   4  -2   1 3906.95 106.396   1
  -4   2  -2 333.737 35.2098   1
  -4   2   3 82.9671 51.8167  -2
   4  -2   2 82.9671 51.8167   1
  -4   2  -3 2545.25 42.7118   1
  -4   2   4 3702.53 88.0571  -2
   4  -2   3 3702.53 88.0571   1
  -4   2  -4 28.3320 19.2107   1
   4   2   5 603.385 25.9873   1
   4  -2   6 12330.8 71.1863   1
  -4  -2  -7 2202.80 40.6638   1
  -4   2  -8 277.492 31.1048   1
  -4   2  -9 358.874 27.6935   1
  -4   2 -10 4724.24 60.8426   1
  -4   2 -11 122.402 22.0924   1
  -4   2 -12 274.308 20.7173   1
  -4   2 -13 268.216 28.2794   1
  -4   3  13 1341.89 23.0788   1
  -4  -3  12 807.365 22.0653   1
  -4  -3  11 175.130 18.6387   1
  -4   3  10 7.48806 22.7243   1
  -4   3   9 233.974 20.9337   1
  -4   3   8 424.892 20.1467   1
  -4   3   7 3013.79 34.2730   1
   4   3  -6 1917.67 29.8211   1
   4   3  -5 5093.35 41.1333   1
   4   3  -4 3360.46 52.5612   1
   4  -3   3 8101.43 66.8978  -2
  -4   3   4 8101.43 66.8978   1
   4   3  -3 9503.20 114.786   1
  -4  -3  -2 13543.3 67.6672  -2
   4   3  -3 13543.3 67.6672   1
  -4   3   2 219.953 26.6780   1
   4  -3   1 14243.9 99.4763  -2
  -4   3   2 14243.9 99.4763   1
   4   3  -1 15740.6 141.791   1
   4  -3   0 17069.2 96.2864  -2
  -4   3   1 17069.2 96.2864   1
  -4   3   0 594.317 56.6197   1
  -4   3   1 15856.0 110.562  -2
   4  -3   0 15856.0 110.562   1
  -4   3  -1 13181.5 209.624   1
  -4  -3   2 13764.9 95.0527  -2
   4   3   1 13764.9 95.0527   1
  -4   3  -2 3704.34 69.5303   1
  -4   3   3 12927.8 149.959  -2
   4  -3   2 12927.8 149.959   1
  -4   3  -3 4729.99 78.8876   1
  -4   3   4 7534.89 120.304  -2
   4  -3   3 7534.89 120.304   1
   4  -3   4 2565.43 39.2510   1
   4   3   5 2137.41 35.8770   1
   4  -3   6 72.7680 22.7313   1
  -4   3  -7 242.590 28.3612   1
  -4   3  -8 3233.07 54.8503   1
  -4   3  -9 852.598 37.1712   1
  -4   3 -10 321.088 27.8526   1
  -4   3 -11 609.536 27.6214   1
  -4   3 -12 65.3970 18.5508   1
  -4  -4  13 372.275 15.6518   1
  -4  -4  12 655.610 19.9980   1
  -4  -4  11 831.709 23.4197   1
  -4   4  10 4083.26 41.8603   1
  -4   4   9 379.892 21.8348   1
   4   4  -8 152.291 19.7336   1
  -4   4   7 106.230 15.4093   1
  -4  -4   6 5337.10 44.4453   1
  -4   4   5 3179.14 40.5554   1
   4   4   4 3445.49 63.1939  -2
  -4  -4   5 3445.49 63.1939   1
   4   4  -4 1435.89 56.6799   1
   4  -4   3 2055.64 50.1025  -2
  -4   4   4 2055.64 50.1025   1
   4   4  -3 782.803 50.0199   1
   4  -4   2 2746.32 36.6294  -2
  -4   4   3 2746.32 36.6294   1
   4   4  -2 1827.86 61.7839   1
   4  -4   1 7245.46 47.4031  -2
  -4   4   2 7245.46 47.4031   1
   4   4  -1 92.1463 31.4784   1
  -4  -4   0 1410.62 30.8050  -2
   4   4  -1 1410.62 30.8050   1
  -4   4   0 1474.32 80.5735   1
  -4   4   1 1378.18 44.8836  -2
   4  -4   0 1378.18 44.8836   1
  -4   4  -1 5327.09 148.236   1
   4  -4  -2 7151.56 60.2218  -2
  -4   4  -1 7151.56 60.2218   1
  -4   4  -2 2227.22 40.1162   1
  -4   4   3 3279.82 94.1896  -2
   4  -4   2 3279.82 94.1896   1
  -4   4  -3 597.736 27.0935   1
  -4   4   4 1920.57 69.9451  -2
   4  -4   3 1920.57 69.9451   1
   4  -4   4 166.965 23.1107   1
  -4   4  -5 86.6050 22.8649   1
  -4   4  -6 2354.33 69.0301   1
  -4   4  -7 654.670 31.9141   1
  -4  -4  -8 303.450 24.9826   1
  -4   4  -9 12.6934 26.2885   1
  -4   4 -10 1299.38 37.6524   1
  -4   4 -11 401.217 25.2955   1
  -4   4 -12 1705.93 31.7898   1
  -4  -5  13 882.042 14.9319   1
  -4  -5  12 1146.38 21.1746   1
  -4   5  11 337.691 17.4867   1
  -4   5  10 48.0599 15.0223   1
  -4   5   9 2622.40 34.0686   1
   4   5  -8 213.713 18.7272   1
   4   5  -7 4291.41 39.4501   1
   4   5  -6 4301.88 40.9315   1
  -4   5   5 6642.22 55.7389   1
   4  -5   4 7222.57 59.5650  -2
  -4   5   5 7222.57 59.5650   1
   4   5  -4-1.36167 20.1427   1
   4  -5   3 540.393 25.6295  -2
  -4   5   4 540.393 25.6295   1
   4   5  -3 173.329 22.7492   1
   4  -5   2 717.700 37.4909  -2
  -4   5   3 717.700 37.4909   1
   4   5  -2 777.338 46.4126   1
  -4  -5  -1 3170.25 40.3753  -2
   4   5  -2 3170.25 40.3753   1
   4   5  -1 44.5122 49.3758   1
  -4  -5   0 94.7821 21.4899  -2
   4   5  -1 94.7821 21.4899   1
  -4   5   0 60.6742 43.8108   1
  -4  -5   1 87.4733 18.2878  -2
   4   5   0 87.4733 18.2878   1
  -4   5  -1 2439.95 110.258   1
   4  -5  -2 3213.29 57.4737  -2
  -4   5  -1 3213.29 57.4737   1
  -4   5  -2 440.060 25.6297   1
  -4  -5   3 566.372 50.6515  -2
   4   5   2 566.372 50.6515   1
  -4   5  -3 531.820 26.1951   1
  -4  -5   4 593.848 50.7418  -2
   4   5   3 593.848 50.7418   1
   4   5   4 558.923 23.8796   1
  -4   5  -5 7215.93 61.6291   1
  -4   5  -6 1998.12 43.1352   1
  -4   5  -7 1930.08 59.2976   1
  -4   5  -8 29.4338 38.9041   1
  -4   5  -9 2003.51 65.1338   1
  -4   5 -10 250.833 35.7522   1
  -4   5 -11 75.0470 20.2844   1
  -4   5 -12 611.008 22.3037   1
  -4   6  12 1732.00 33.2641   1
  -4   6  11 1995.03 32.4747   1
  -4   6  10 880.382 22.5621   1
  -4   6   9 4145.95 48.8494   1
  -4   6   8 383.298 23.2501   1
   4   6  -7 334.754 25.0875   1
   4   6  -6 91.4426 20.8067   1
   4   6  -5 12016.8 92.8878   1
   4  -6   4 13579.6 221.438  -2
  -4   6   5 13579.6 221.438   1
   4   6  -4 1448.83 37.7809   1
   4  -6   3 1462.09 82.3295  -2
  -4   6   4 1462.09 82.3295   1
  -4   6   3 159.166 22.4782   1
   4  -6   2 552.224 36.4820  -2
  -4   6   3 552.224 36.4820   1
   4   6  -2 16.8682 32.4041   1
  -4  -6  -1 6357.00 77.5386  -2
   4   6  -2 6357.00 77.5386   1
  -4   6   1 3561.13 90.9662   1
   4  -6   0 11888.3 99.6965  -2
  -4   6   1 11888.3 99.6965   1
  -4   6   0 8691.79 189.219   1
   4  -6  -1 11683.1 96.1596  -2
  -4   6   0 11683.1 96.1596   1
  -4   6  -1 6335.71 130.389   1
  -4  -6   2 6423.49 74.9407  -2
   4   6   1 6423.49 74.9407   1
  -4   6  -2 403.632 31.7798   1
  -4  -6   3 601.614 66.6931  -2
   4   6   2 601.614 66.6931   1
  -4   6  -3 49.6561 26.7302   1
  -4  -6   4 1560.52 87.5101  -2
   4   6   3 1560.52 87.5101   1
  -4   6  -4 1773.33 36.8117   1
  -4   6  -5 9535.13 80.4613   1
  -4   6  -6 1278.51 43.2559   1
  -4   6  -7 1562.98 43.4605   1
  -4   6  -8 112.778 30.4348   1
  -4   6  -9 846.321 35.5889   1
  -4   6 -10 167.487 24.4269   1
  -4   6 -11 559.802 33.5564   1
   4   7 -12 52.6255 17.1214   1
   4   7 -11 1125.92 30.9384   1
  -4   7  10 505.847 33.1438   1
  -4   7   9 359.498 34.1409   1
  -4   7   8 1149.67 49.0604   1
   4   7  -7 1218.68 47.4922   1
  -4   7   6 3444.52 47.3254   1
   4   7  -5 5271.72 68.5263   1
  -4   7   4 32.8457 23.1061   1
   4   7  -3 1118.81 38.1454   1
   4  -7   2 3422.61 85.1607  -2
  -4   7   3 3422.61 85.1607   1
  -4   7   2 1062.64 48.6087   1
  -4  -7  -1 1309.77 43.6853  -2
   4   7  -2 1309.77 43.6853   1
  -4   7   1 40.3217 29.6960   1
   4  -7   0 173.047 53.8293  -2
  -4   7   1 173.047 53.8293   1
  -4   7   0 12.1599 48.6942   1
   4  -7  -1 171.663 52.2614  -2
  -4   7   0 171.663 52.2614   1
  -4   7  -1 23.7470 56.7980   1
   4  -7  -2 1362.77 65.2217  -2
  -4   7  -1 1362.77 65.2217   1
  -4   7  -2 2374.43 89.3823   1
   4  -7  -3 3337.02 57.5330  -2
  -4   7  -2 3337.02 57.5330   1
  -4   7  -3 242.838 30.5061   1
  -4   7  -4 166.034 29.8897   1
  -4   7  -5 192.496 37.4454   1
  -4   7  -6 1184.89 58.4509   1
  -4   7  -7 2079.00 48.9032   1
  -4   7  -8 189.789 17.6997   1
  -4   7  -9 400.314 28.4112   1
  -4   7 -10 246.804 22.9636   1
  -4   7 -11 2236.13 33.5248   1
   4   8 -11 753.359 36.4444   1
  -4   8  10 772.911 22.0793   1
  -4   8   9 225.541 19.6903   1
  -4   8   8 928.393 45.3316   1
  -4   8   7 82.3204 32.3896   1
  -4   8   6 2076.40 65.6292   1
  -4   8   5 3925.03 63.3190   1
   4  -8   4 4165.34 87.6969  -2
  -4   8   5 4165.34 87.6969   1
   4   8  -4 2775.15 54.1062   1
  -4   8   3 2998.25 106.199   1
   4  -8   2 3880.14 46.0943  -2
  -4   8   3 3880.14 46.0943   1
  -4   8   2 518.582 40.3210   1
   4  -8   1 2815.65 41.2470  -2
  -4   8   2 2815.65 41.2470   1
  -4   8   1 3936.46 56.7675   1
   4  -8   0 5466.03 54.7167  -2
  -4   8   1 5466.03 54.7167   1
  -4   8   0 1409.80 92.0959   1
   4  -8  -1 5391.18 54.4304  -2
  -4   8   0 5391.18 54.4304   1
  -4   8  -1 2069.06 85.7321   1
   4  -8  -2 2825.52 55.9329  -2
  -4   8  -1 2825.52 55.9329   1
  -4   8  -2 455.841 52.5047   1
   4  -8  -3 3379.19 59.9042  -2
  -4   8  -2 3379.19 59.9042   1
  -4   8  -3 21.5996 23.2311   1
  -4   8  -4 328.391 27.2565   1
  -4   8  -5 1059.34 28.1648   1
  -4   8  -6 3020.51 44.6996   1
  -4   8  -7 357.138 22.2789   1
  -4   8  -8 742.956 44.0818   1
  -4   8  -9 41.2868 28.5032   1
  -4   8 -10 109.303 18.3765   1
   4   9 -10 66.7724 17.6531   1
  -4   9   9 840.931 22.6759   1
  -4   9   8 2783.05 44.6756   1
  -4   9   7 28.8701 29.7301   1
  -4   9   6 1196.05 37.8650   1
   4   9  -5 4257.72 80.8182   1
   4   9  -4 4750.52 57.7953   1
  -4  -9  -2 1795.80 37.6341  -2
   4   9  -3 1795.80 37.6341   1
  -4   9   2 4261.13 66.4100   1
   4  -9   1 4370.61 61.5283  -2
  -4   9   2 4370.61 61.5283   1
  -4   9   1 443.604 27.5598   1
   4  -9   0 630.014 38.6368  -2
  -4   9   1 630.014 38.6368   1
  -4   9   0 42.2252 43.8457   1
   4  -9  -1 557.550 56.9700  -2
  -4   9   0 557.550 56.9700   1
  -4   9  -1 91.5607 38.8569   1
   4  -9  -2 4195.91 88.8251  -2
  -4   9  -1 4195.91 88.8251   1
  -4   9  -2 1376.46 94.9750   1
   4  -9  -3 1875.40 38.3927  -2
  -4   9  -2 1875.40 38.3927   1
  -4   9  -3 303.991 41.3429   1
   4  -9  -4 4886.55 61.4789  -2
  -4   9  -3 4886.55 61.4789   1
  -4   9  -4 4155.28 46.6168   1
  -4   9  -5 6298.52 50.8103   1
  -4   9  -6 2052.45 30.3060   1
  -4   9  -7 212.524 15.7814   1
  -4   9  -8 837.999 27.7241   1
  -4   9  -9 143.996 18.3819   1
  -4  10   9 10.8724 12.4366   1
  -4  10   8 534.698 21.9586   1
   4  10  -7 76.7026 20.5142   1
   4  10  -6 94.0500 33.0940   1
  -4  10   5 204.590 23.5477   1
   4  10  -4 1959.99 55.4645   1
   4 -10   3 2884.55 71.6426  -2
  -4  10   4 2884.55 71.6426   1
   4  10  -3 237.482 32.7378   1
   4 -10   2 292.794 32.4083  -2
  -4  10   3 292.794 32.4083   1
   4  10  -2-7.05120 27.9501   1
   4 -10   1 470.285 38.1564  -2
  -4  10   2 470.285 38.1564   1
   4  10  -1 1644.26 45.7219   1
   4 -10   0 2784.91 53.4307  -2
  -4  10   1 2784.91 53.4307   1
   4 -10  -1 2840.74 78.1824  -2
  -4  10   0 2840.74 78.1824   1
   4  10   1 422.307 37.8482   1
   4 -10  -2 466.298 56.1052  -2
  -4  10  -1 466.298 56.1052   1
   4 -10  -3 314.408 33.9225  -2
  -4  10  -2 314.408 33.9225   1
   4 -10  -4 2773.36 48.5597  -2
  -4  10  -3 2773.36 48.5597   1
  -4  10  -4 3.83039 20.3719   1
  -4  10  -5 49.1716 19.4213   1
  -4  10  -6 345.827 20.1977   1
  -4  10  -7 59.1563 29.9262   1
  -4  10  -8 26.0807 24.6852   1
  -4  11   7 962.674 18.9073   1
  -4  11   6 68.4955 13.5546   1
   4  11  -5 438.494 33.7343   1
   4 -11   4 645.657 25.6654  -2
  -4  11   5 645.657 25.6654   1
   4  11  -4 255.760 30.8044   1
   4 -11   3 321.017 24.3925  -2
  -4  11   4 321.017 24.3925   1
   4 -11   2 1934.55 39.2232  -2
  -4  11   3 1934.55 39.2232   1
   4  11  -2 2421.47 51.3351   1
   4 -11   1 5400.76 60.5599  -2
  -4  11   2 5400.76 60.5599   1
   4 -11   0 2505.71 47.1219  -2
  -4  11   1 2505.71 47.1219   1
   4 -11  -1 2575.24 73.0349  -2
  -4  11   0 2575.24 73.0349   1
   4 -11  -2 5516.64 62.3707  -2
  -4  11  -1 5516.64 62.3707   1
   4 -11  -3 2154.06 43.8559  -2
  -4  11  -2 2154.06 43.8559   1
   4 -11  -4 348.647 30.5178  -2
  -4  11  -3 348.647 30.5178   1
   4 -11  -5 788.740 50.6885  -2
  -4  11  -4 788.740 50.6885   1
  -4  11  -5 134.818 31.2413   1
  -4  11  -6 59.7820 27.5688   1
  -4  12   5 372.218 19.0334   1
   4  12  -4 374.151 26.9788   1
   4 -12   3 394.075 31.1503  -2
  -4  12   4 394.075 31.1503   1
   4  12  -3 28.9064 22.8693   1
   4 -12   2 281.097 30.0486  -2
  -4  12   3 281.097 30.0486   1
   4 -12   1 206.264 29.8870  -2
  -4  12   2 206.264 29.8870   1
   4 -12   0 446.795 26.3546  -2
  -4  12   1 446.795 26.3546   1
   4 -12  -1 373.328 25.0646  -2
  -4  12   0 373.328 25.0646   1
   4 -12  -2 170.600 21.7102  -2
  -4  12  -1 170.600 21.7102   1
   4 -12  -3 381.169 42.5462  -2
  -4  12  -2 381.169 42.5462   1
   4 -12  -4 407.969 41.4591  -2
  -4  12  -3 407.969 41.4591   1
   4 -12  -5 1073.07 43.3036  -2
  -4  12  -4 1073.07 43.3036   1
  -5   0  12 1770.09 46.6355   1
  -5   0  10 3658.57 83.7528   1
  -5   0   8 14657.4 123.684   1
   5   0  -6 147.207 88.5987   1
   5   0   4 9144.62 97.9911  -2
  -5   0   6 9144.62 97.9911   1
  -5   0  -2 31871.7 176.416  -2
   5   0  -4 31871.7 176.416   1
  -5   0   0 7004.54 75.2927  -2
   5   0  -2 7004.54 75.2927   1
  -5   0   2 6558.41 103.928  -2
   5   0   0 6558.41 103.928   1
  -5   0   4 30996.7 196.433  -2
   5   0   2 30996.7 196.433   1
  -5   0  -4 8868.33 130.309   1
  -5   0   6 9222.56 212.493  -2
   5   0   4 9222.56 212.493   1
  -5   0  -6 291.852 40.7381   1
  -5   0  -8 11705.3 148.064   1
  -5   0 -10 544.335 41.5055   1
  -5  -1  13 705.028 29.8896   1
  -5  -1  12 781.063 35.0120   1
  -5  -1  11 1030.03 28.0563   1
  -5  -1  10 864.499 31.8741   1
  -5  -1   9 42.0924 40.4016   1
  -5  -1   8 451.506 32.7987   1
  -5  -1   7 951.045 67.9543   1
   5   1   5 1010.52 53.2849  -2
  -5  -1   7 1010.52 53.2849   1
   5  -1  -6 1707.46 133.920   1
   5   1   4 1670.92 58.0867  -2
  -5  -1   6 1670.92 58.0867   1
   5  -1  -5 2122.36 138.849   1
   5   1   3 5134.79 165.778  -2
  -5  -1   5 5134.79 165.778   1
  -5   1  -2 1439.51 44.2785  -2
   5  -1  -4 1439.51 44.2785   1
   5   1   1 5440.32 58.9769  -2
  -5  -1   3 5440.32 58.9769   1
   5   1   0 338.996 29.3133  -2
  -5  -1   2 338.996 29.3133   1
  -5   1   1 1332.13 44.2423  -2
   5  -1  -1 1332.13 44.2423   1
   5   1  -2 434.339 38.7413  -2
  -5  -1   0 434.339 38.7413   1
   5  -1  -3 5140.13 69.7598  -2
  -5   1  -1 5140.13 69.7598   1
  -5   1   4 1384.87 45.1424  -2
   5  -1   2 1384.87 45.1424   1
   5   1  -5 4488.07 63.8682  -2
  -5  -1  -3 4488.07 63.8682   1
  -5   1  -4 0.51410 27.3418   1
  -5   1   6 1555.74 111.091  -2
   5  -1   4 1555.74 111.091   1
   5  -1   5-0.25683 19.4374   1
  -5  -1  -6 782.603 27.9453   1
  -5  -1  -7 535.605 36.7425   1
  -5  -1  -8 560.250 36.2548   1
  -5  -1  -9 104.755 26.8034   1
  -5  -1 -10 1534.66 37.7316   1
  -5   1 -11 1307.48 45.5425   1
  -5  -2  13 250.708 16.0183   1
  -5  -2  12 236.729 14.9115   1
  -5  -2  11 112.590 16.2763   1
  -5  -2  10 383.537 28.7501   1
  -5   2   9 295.172 31.7439   1
  -5  -2   8 26.9702 19.3432   1
  -5   2   7 492.130 40.4433   1
   5  -2   5 1791.62 43.3560  -2
  -5   2   7 1791.62 43.3560   1
   5  -2  -6 4088.13 132.164   1
   5  -2   4 3784.50 47.0281  -2
  -5   2   6 3784.50 47.0281   1
   5  -2  -5 2839.03 110.112   1
   5  -2   3 2626.89 87.6673  -2
  -5   2   5 2626.89 87.6673   1
  -5   2  -2 9159.26 70.1428  -2
   5  -2  -4 9159.26 70.1428   1
  -5  -2  -1 1427.10 37.4604  -2
   5   2  -3 1427.10 37.4604   1
   5   2   0 11184.6 65.3295  -2
  -5  -2   2 11184.6 65.3295   1
  -5   2   1 5056.14 60.2614  -2
   5  -2  -1 5056.14 60.2614   1
  -5   2   0 50.5198 34.9323   1
  -5   2   2 10499.2 89.3751  -2
   5  -2   0 10499.2 89.3751   1
  -5   2  -1 648.139 63.2814   1
   5   2  -3 1405.32 43.2002  -2
  -5  -2  -1 1405.32 43.2002   1
   5   2  -4 9229.49 79.0033  -2
  -5  -2  -2 9229.49 79.0033   1
   5  -2  -5 2375.86 47.7969  -2
  -5   2  -3 2375.86 47.7969   1
  -5  -2  -4 81.8758 21.6258   1
  -5  -2   6 3552.45 101.793  -2
   5   2   4 3552.45 101.793   1
   5   2   5 1144.97 28.4569   1
  -5  -2  -6 575.902 25.4533   1
  -5   2  -7 1110.73 37.2042   1
  -5   2  -8 73.1667 27.1582   1
  -5   2  -9 167.949 23.5945   1
  -5   2 -10 931.679 46.5553   1
  -5   2 -11 81.4241 28.3051   1
  -5   3  13 843.902 27.7836   1
  -5   3  12 263.075 14.5077   1
  -5  -3  11 567.788 19.9528   1
  -5   3  10 903.621 31.6288   1
  -5   3   9 3925.90 61.8010   1
  -5   3   8 91.0114 17.7632   1
  -5   3   7 2391.42 44.6787   1
   5  -3   5 5907.44 65.2445  -2
  -5   3   7 5907.44 65.2445   1
   5  -3  -6 1094.83 81.7265   1
   5  -3   4 2533.71 40.8491  -2
  -5   3   6 2533.71 40.8491   1
   5  -3  -5 7735.15 164.378   1
   5  -3   3 7561.48 62.6567  -2
  -5   3   5 7561.48 62.6567   1
  -5   3  -2 1478.44 34.2517  -2
   5  -3  -4 1478.44 34.2517   1
  -5   3  -1 3631.63 49.1897  -2
   5  -3  -3 3631.63 49.1897   1
  -5   3   0 8392.95 70.4176  -2
   5  -3  -2 8392.95 70.4176   1
  -5   3   1 333.593 24.2109  -2
   5  -3  -1 333.593 24.2109   1
  -5   3   0 7336.98 157.509   1
   5  -3  -2 9001.04 113.857  -2
  -5   3   0 9001.04 113.857   1
  -5   3  -1 3266.48 120.194   1
   5  -3  -3 3795.68 73.8410  -2
  -5   3  -1 3795.68 73.8410   1
  -5   3  -2 44.0693 48.6575   1
  -5   3   4 1416.23 52.8891  -2
   5  -3   2 1416.23 52.8891   1
  -5   3  -3 633.083 77.4388   1
   5  -3  -5 7483.31 92.6898  -2
  -5   3  -3 7483.31 92.6898   1
  -5   3  -4 1343.13 41.1355   1
  -5  -3   6 2589.56 90.1566  -2
   5   3   4 2589.56 90.1566   1
   5   3   5 3067.08 48.5525   1
   5  -3   6 5364.06 64.6153   1
  -5   3  -7 400.320 38.4253   1
  -5   3  -8 31.3101 28.4369   1
  -5   3  -9 2775.46 47.2513   1
  -5   3 -10 148.831 20.0947   1
  -5   3 -11 394.130 32.3857   1
  -5   4  12 481.317 15.0803   1
  -5  -4  11 471.628 17.7102   1
  -5  -4  10 313.645 22.2850   1
  -5   4   9 817.080 24.3754   1
  -5   4   8 371.382 22.1213   1
  -5   4   7 1852.44 40.6493   1
   5  -4   5 3083.76 51.6208  -2
  -5   4   7 3083.76 51.6208   1
   5  -4  -6 591.958 65.0464   1
   5   4   4 4017.75 47.7070  -2
  -5  -4   6 4017.75 47.7070   1
   5   4  -5 28.5101 66.1760   1
   5  -4   3 376.906 24.4721  -2
  -5   4   5 376.906 24.4721   1
   5  -4   2 1358.93 45.3328  -2
  -5   4   4 1358.93 45.3328   1
  -5  -4  -1 4.35711 22.1861  -2
   5   4  -3 4.35711 22.1861   1
   5  -4   0 2434.98 38.8103  -2
  -5   4   2 2434.98 38.8103   1
  -5  -4   1 1314.67 31.9865  -2
   5   4  -1 1314.67 31.9865   1
  -5   4   0 25.8121 39.2695   1
  -5  -4   2 2302.83 37.0774  -2
   5   4   0 2302.83 37.0774   1
  -5   4  -1 3.80271 44.3249   1
  -5   4   3 63.7636 50.5533  -2
   5  -4   1 63.7636 50.5533   1
  -5   4  -2 948.875 82.1392   1
  -5   4   4 1297.92 71.9962  -2
   5  -4   2 1297.92 71.9962   1
  -5   4  -3 264.831 64.5350   1
  -5   4   5 375.834 55.1847  -2
   5  -4   3 375.834 55.1847   1
  -5   4  -4 2052.41 83.8058   1
  -5  -4   6 3653.00 65.0690  -2
   5   4   4 3653.00 65.0690   1
  -5   4  -5 906.044 30.6296   1
  -5   4  -6 559.028 32.3729   1
  -5   4  -7 322.036 34.0186   1
  -5   4  -8 450.831 32.2976   1
  -5   4  -9 556.313 29.0668   1
  -5   4 -10 133.807 19.5025   1
  -5   5  12 157.243 13.5855   1
  -5  -5  11 1880.18 23.4110   1
  -5   5  10 3222.20 28.1908   1
  -5   5   9 324.504 17.7894   1
  -5   5   8 25.1929 17.5790   1
  -5   5   7 842.808 44.4328   1
   5  -5   5 1382.80 41.5014  -2
  -5   5   7 1382.80 41.5014   1
   5   5  -6 469.923 71.9692   1
   5  -5   4 1080.44 32.7604  -2
  -5   5   6 1080.44 32.7604   1
   5   5  -5 425.034 30.1310   1
   5  -5   3 811.513 28.7095  -2
  -5   5   5 811.513 28.7095   1
   5   5  -4 981.703 41.3001   1
  -5  -5  -2 1783.41 30.8814  -2
   5   5  -4 1783.41 30.8814   1
  -5   5  -1 1392.89 44.2346  -2
   5  -5  -3 1392.89 44.2346   1
  -5  -5   0 1088.06 29.8737  -2
   5   5  -2 1088.06 29.8737   1
  -5   5   1 525.149 25.4651  -2
   5  -5  -1 525.149 25.4651   1
  -5   5   0 167.217 44.7059   1
  -5  -5   2 1050.15 28.9916  -2
   5   5   0 1050.15 28.9916   1
  -5   5  -1 3.93510 44.1158   1
   5  -5  -3 1383.53 42.1379  -2
  -5   5  -1 1383.53 42.1379   1
  -5   5  -2 781.832 75.7667   1
  -5   5   4 1730.56 54.5503  -2
   5  -5   2 1730.56 54.5503   1
  -5   5  -3 255.735 45.1288   1
   5  -5  -5 773.046 51.8169  -2
  -5   5  -3 773.046 51.8169   1
  -5   5  -4 371.267 35.0557   1
   5  -5  -6 933.295 49.9195  -2
  -5   5  -4 933.295 49.9195   1
  -5   5  -5 427.073 37.0379   1
  -5   5  -6 1287.53 58.0462   1
  -5   5  -7 142.266 40.2088   1
  -5   5  -8 165.880 36.0332   1
  -5   5  -9 1391.48 36.2131   1
  -5   5 -10 998.866 43.8830   1
  -5   6  11 562.323 30.5680   1
  -5   6  10 230.475 14.2598   1
  -5   6   9 390.294 19.8933   1
  -5   6   8 2118.06 36.4433   1
  -5   6   7 1779.96 56.6525   1
   5  -6   5 1996.87 60.8996  -2
  -5   6   7 1996.87 60.8996   1
   5  -6   4 661.053 46.4509  -2
  -5   6   6 661.053 46.4509   1
   5   6  -5 1250.59 43.5410   1
   5  -6   3 4758.65 78.1150  -2
  -5   6   5 4758.65 78.1150   1
   5   6  -4 90.5526 29.9685   1
   5  -6   2 168.986 35.6723  -2
  -5   6   4 168.986 35.6723   1
  -5  -6  -1 11001.9 75.4431  -2
   5   6  -3 11001.9 75.4431   1
   5  -6   0 1070.58 75.9137  -2
  -5   6   2 1070.58 75.9137   1
  -5  -6   1 7812.59 91.1620  -2
   5   6  -1 7812.59 91.1620   1
  -5   6   0 21.3654 30.6745   1
  -5  -6   2 1073.88 45.0365  -2
   5   6   0 1073.88 45.0365   1
  -5   6  -1 4055.60 109.260   1
  -5  -6   3 9813.71 93.2668  -2
   5   6   1 9813.71 93.2668   1
  -5   6  -2 24.8844 36.2517   1
  -5  -6   4 238.099 34.6049  -2
   5   6   2 238.099 34.6049   1
  -5   6  -3 2770.04 95.7676   1
   5  -6  -5 4574.12 106.586  -2
  -5   6  -3 4574.12 106.586   1
  -5   6  -4 657.149 76.7580   1
   5  -6  -6 591.384 65.5315  -2
  -5   6  -4 591.384 65.5315   1
  -5   6  -5-10.1444 28.5913   1
  -5   6  -6 42.9479 28.2728   1
  -5   6  -7 778.511 36.1671   1
  -5   6  -8 656.904 32.0166   1
  -5   6  -9 246.647 30.2666   1
  -5   7  10 1441.67 23.9327   1
  -5   7   9 59.5923 23.4997   1
  -5   7   8 122.130 27.7561   1
  -5   7   7 139.084 30.5871   1
   5  -7   4 745.199 49.5266  -2
  -5   7   6 745.199 49.5266   1
   5   7  -5 205.777 32.1516   1
  -5  -7  -2 1282.12 55.6746  -2
   5   7  -4 1282.12 55.6746   1
  -5   7   3 852.832 92.1705   1
  -5  -7  -1 875.267 53.0620  -2
   5   7  -3 875.267 53.0620   1
  -5   7   2 87.8380 55.5616   1
  -5  -7   0 1219.15 45.5968  -2
   5   7  -2 1219.15 45.5968   1
   5  -7  -1 2786.59 92.8024  -2
  -5   7   1 2786.59 92.8024   1
  -5   7   0 916.905 95.9436   1
   5  -7  -2 1300.72 75.8851  -2
  -5   7   0 1300.72 75.8851   1
  -5   7  -1 69.9002 35.8186   1
   5  -7  -3 910.942 70.1610  -2
  -5   7  -1 910.942 70.1610   1
   5  -7  -4 1224.70 73.1222  -2
  -5   7  -2 1224.70 73.1222   1
   5  -7  -5 5366.18 111.709  -2
  -5   7  -3 5366.18 111.709   1
  -5   7  -4 163.204 44.1364   1
  -5   7  -5 82.9183 41.7326   1
  -5   7  -6 351.251 46.1151   1
  -5   7  -7 63.0142 16.4972   1
  -5   7  -8 162.428 16.1632   1
  -5   8   9 1408.56 39.3390   1
  -5   8   8 320.124 23.1675   1
  -5   8   7 2222.64 41.2630   1
   5  -8   4 1242.93 38.1540  -2
  -5   8   6 1242.93 38.1540   1
   5   8  -5 49.5234 28.5101   1
   5  -8   3 107.242 28.6866  -2
  -5   8   5 107.242 28.6866   1
  -5  -8  -2 328.568 31.3775  -2
   5   8  -4 328.568 31.3775   1
  -5  -8  -1 456.473 31.2782  -2
   5   8  -3 456.473 31.2782   1
   5   8  -2 456.244 33.1180   1
   5  -8   0 618.572 38.2978  -2
  -5   8   2 618.572 38.2978   1
   5  -8  -1 1103.79 43.2239  -2
  -5   8   1 1103.79 43.2239   1
   5  -8  -2 698.184 39.3923  -2
  -5   8   0 698.184 39.3923   1
   5   8   1 21.5377 32.1504   1
   5  -8  -3 489.481 59.8171  -2
  -5   8  -1 489.481 59.8171   1
   5  -8  -4 389.279 58.8606  -2
  -5   8  -2 389.279 58.8606   1
   5  -8  -5 152.731 32.8407  -2
  -5   8  -3 152.731 32.8407   1
   5   8   4 55.8523 27.0478   1
   5  -8  -6 1061.98 63.6611  -2
  -5   8  -4 1061.98 63.6611   1
  -5   8  -5 177.275 22.8172   1
  -5   8  -6 1255.44 29.8019   1
  -5   8  -7 1015.15 24.7068   1
  -5   8  -8 22.1189 28.1521   1
  -5   9   8 152.956 14.5923   1
  -5   9   7-2.10728 17.7342   1
   5  -9   4 3681.35 49.8758  -2
  -5   9   6 3681.35 49.8758   1
   5  -9   3 144.056 26.9366  -2
  -5   9   5 144.056 26.9366   1
  -5  -9  -2 7132.32 62.3566  -2
   5   9  -4 7132.32 62.3566   1
   5   9  -3 32.5189 27.3876   1
  -5  -9  -1 954.727 52.8519  -2
   5   9  -3 954.727 52.8519   1
  -5  -9   0 4125.95 80.2255  -2
   5   9  -2 4125.95 80.2255   1
  -5  -9   1 1247.22 56.8352  -2
   5   9  -1 1247.22 56.8352   1
   5  -9  -2 4046.83 58.7713  -2
  -5   9   0 4046.83 58.7713   1
   5  -9  -3 841.117 56.8264  -2
  -5   9  -1 841.117 56.8264   1
   5  -9  -4 6757.36 102.437  -2
  -5   9  -2 6757.36 102.437   1
  -5  -9   5 70.2338 29.7182  -2
   5   9   3 70.2338 29.7182   1
   5   9   4 3348.86 56.3444   1
   5  -9  -6 3932.72 81.0300  -2
  -5   9  -4 3932.72 81.0300   1
  -5   9  -5 56.7954 17.7399   1
  -5   9  -6 14.5296 15.2727   1
  -5  10   7 151.992 16.7593   1
   5 -10   5 938.273 35.2962  -2
  -5  10   7 938.273 35.2962   1
   5  10  -6-11.7346 23.1975   1
  -5 -10  -3 1210.11 44.0163  -2
   5  10  -5 1210.11 44.0163   1
  -5 -10  -2 157.508 32.6812  -2
   5  10  -4 157.508 32.6812   1
   5  10  -3-23.2237 21.9163   1
   5 -10   1 71.4013 34.4804  -2
  -5  10   3 71.4013 34.4804   1
  -5 -10   0 333.137 44.2754  -2
   5  10  -2 333.137 44.2754   1
  -5 -10   1 354.069 44.4565  -2
   5  10  -1 354.069 44.4565   1
  -5 -10   4 356.636 38.8362  -2
   5  10   2 356.636 38.8362   1
  -5 -10   5 1551.71 46.2185  -2
   5  10   3 1551.71 46.2185   1
   5  10   4 148.117 22.2581   1
   5  10   5 554.565 23.8393   1
   5  11  -5 121.676 19.1548   1
   5 -11   3 252.519 28.3402  -2
  -5  11   5 252.519 28.3402   1
   5  11  -4 252.771 20.4682   1
   5 -11   2 998.975 38.5012  -2
  -5  11   4 998.975 38.5012   1
   5 -11   1 91.1785 28.5039  -2
  -5  11   3 91.1785 28.5039   1
   5 -11   0 764.097 38.0177  -2
  -5  11   2 764.097 38.0177   1
   5 -11  -1 49.6540 28.6317  -2
  -5  11   1 49.6540 28.6317   1
   5 -11  -2 547.419 35.3483  -2
  -5  11   0 547.419 35.3483   1
   5 -11  -3 51.0909 25.9516  -2
  -5  11  -1 51.0909 25.9516   1
  -5  11  -2 128.938 22.9785   1
   6   0   8 157.537 43.0199  -2
  -6   0  10 157.537 43.0199   1
   6   0   6 1219.50 71.7111  -2
  -6   0   8 1219.50 71.7111   1
   6   0   4 7803.49 139.807  -2
  -6   0   6 7803.49 139.807   1
   6   0   2 5880.21 112.760  -2
  -6   0   4 5880.21 112.760   1
   6   0   0 39491.4 197.562  -2
  -6   0   2 39491.4 197.562   1
  -6   0   2 44406.3 173.974  -2
   6   0   0 44406.3 173.974   1
  -6   0   4 5917.97 140.236  -2
   6   0   2 5917.97 140.236   1
   6   0  -6 6834.71 170.614  -2
  -6   0  -4 6834.71 170.614   1
   6   0  -8 1076.93 84.2631  -2
  -6   0  -6 1076.93 84.2631   1
   6   0 -10 286.000 54.2495  -2
  -6   0  -8 286.000 54.2495   1
   6   1   9 1584.19 51.4887  -2
  -6  -1  11 1584.19 51.4887   1
   6   1   8 2074.73 71.3415  -2
  -6  -1  10 2074.73 71.3415   1
   6   1   7 3121.51 102.174  -2
  -6  -1   9 3121.51 102.174   1
   6   1   6 303.980 54.0058  -2
  -6  -1   8 303.980 54.0058   1
   6   1   5 2783.34 91.4678  -2
  -6  -1   7 2783.34 91.4678   1
   6   1   4 1200.89 66.1452  -2
  -6  -1   6 1200.89 66.1452   1
  -6   1  -3 2706.17 74.7638  -2
   6  -1  -5 2706.17 74.7638   1
  -6   1  -2 1853.24 67.1560  -2
   6  -1  -4 1853.24 67.1560   1
  -6   1  -1 4946.41 60.5004  -2
   6  -1  -3 4946.41 60.5004   1
   6   1   0 1222.19 27.3898  -2
  -6  -1   2 1222.19 27.3898   1
   6   1  -1 182.009 21.4442  -2
  -6  -1   1 182.009 21.4442   1
  -6   1   2 1223.59 29.9865  -2
   6  -1   0 1223.59 29.9865   1
  -6   1   3 5092.85 87.7557  -2
   6  -1   1 5092.85 87.7557   1
   6   1  -4 1842.05 68.3617  -2
  -6  -1  -2 1842.05 68.3617   1
  -6   1   5 2636.34 67.1339  -2
   6  -1   3 2636.34 67.1339   1
   6   1  -6 1062.69 61.2535  -2
  -6  -1  -4 1062.69 61.2535   1
   6   1  -7 2501.88 79.1061  -2
  -6  -1  -5 2501.88 79.1061   1
   6  -1  -8 205.427 45.4675  -2
  -6   1  -6 205.427 45.4675   1
   6   1  -9 2996.16 74.7932  -2
  -6  -1  -7 2996.16 74.7932   1
   6  -1 -10 1885.22 84.4130  -2
  -6   1  -8 1885.22 84.4130   1
   6  -1 -11 1530.29 66.5870  -2
  -6   1  -9 1530.29 66.5870   1
   6   2   9 608.780 26.0277  -2
  -6  -2  11 608.780 26.0277   1
   6  -2   8 7673.86 62.7166  -2
  -6   2  10 7673.86 62.7166   1
   6  -2   7 1411.12 52.1059  -2
  -6   2   9 1411.12 52.1059   1
   6  -2   6 6851.44 95.2898  -2
  -6   2   8 6851.44 95.2898   1
   6  -2   5 922.842 43.8658  -2
  -6   2   7 922.842 43.8658   1
   6  -2   4 5859.17 85.6028  -2
  -6   2   6 5859.17 85.6028   1
   6  -2   3 203.654 28.9880  -2
  -6   2   5 203.654 28.9880   1
  -6   2  -2 1270.53 40.1916  -2
   6  -2  -4 1270.53 40.1916   1
  -6  -2  -1 1850.86 36.6167  -2
   6   2  -3 1850.86 36.6167   1
  -6   2   0 363.072 22.3036  -2
   6  -2  -2 363.072 22.3036   1
  -6   2   1 361.489 21.2223  -2
   6  -2  -1 361.489 21.2223   1
  -6   2   2 381.934 20.9781  -2
   6  -2   0 381.934 20.9781   1
  -6   2   3 1829.87 53.7534  -2
   6  -2   1 1829.87 53.7534   1
   6   2  -4 1373.12 52.3139  -2
  -6  -2  -2 1373.12 52.3139   1
  -6   2   5 147.645 21.6492  -2
   6  -2   3 147.645 21.6492   1
   6   2  -6 5201.51 102.725  -2
  -6  -2  -4 5201.51 102.725   1
   6  -2  -7 802.457 86.3204  -2
  -6   2  -5 802.457 86.3204   1
   6  -2  -8 5387.83 167.961  -2
  -6   2  -6 5387.83 167.961   1
   6  -2  -9 1215.26 94.6863  -2
  -6   2  -7 1215.26 94.6863   1
   6  -2 -10 7377.98 148.535  -2
  -6   2  -8 7377.98 148.535   1
   6  -2 -11 656.077 54.4207  -2
  -6   2  -9 656.077 54.4207   1
   6   3   9 706.989 19.5085  -2
  -6  -3  11 706.989 19.5085   1
   6  -3   8 1325.54 30.1584  -2
  -6   3  10 1325.54 30.1584   1
   6  -3   7 77.9948 29.6378  -2
  -6   3   9 77.9948 29.6378   1
   6  -3   6 2073.81 59.2803  -2
  -6   3   8 2073.81 59.2803   1
   6  -3   5 3535.66 68.8074  -2
  -6   3   7 3535.66 68.8074   1
   6  -3   4 3038.02 49.9155  -2
  -6   3   6 3038.02 49.9155   1
   6  -3   3 3986.30 69.7373  -2
  -6   3   5 3986.30 69.7373   1
  -6   3  -2 2459.24 124.656  -2
   6  -3  -4 2459.24 124.656   1
  -6  -3  -1 7655.40 56.0125  -2
   6   3  -3 7655.40 56.0125   1
  -6   3   0 2019.82 42.3320  -2
   6  -3  -2 2019.82 42.3320   1
   6  -3  -1 6723.39 46.4682  -2
  -6   3   1 6723.39 46.4682   1
  -6   3   2 1922.04 39.6995  -2
   6  -3   0 1922.04 39.6995   1
  -6   3   3 7477.37 73.0588  -2
   6  -3   1 7477.37 73.0588   1
   6  -3  -4 2319.44 78.4936  -2
  -6   3  -2 2319.44 78.4936   1
   6  -3  -5 3669.52 138.129  -2
  -6   3  -3 3669.52 138.129   1
   6  -3  -6 3122.75 129.331  -2
  -6   3  -4 3122.75 129.331   1
   6  -3  -7 3016.28 129.201  -2
  -6   3  -5 3016.28 129.201   1
   6  -3  -8 1801.33 112.091  -2
  -6   3  -6 1801.33 112.091   1
   6  -3  -9 23.2628 68.1663  -2
  -6   3  -7 23.2628 68.1663   1
   6  -3 -10 1138.83 76.0080  -2
  -6   3  -8 1138.83 76.0080   1
   6  -3 -11 641.304 53.3149  -2
  -6   3  -9 641.304 53.3149   1
   6  -4   8 677.261 21.5976  -2
  -6   4  10 677.261 21.5976   1
   6  -4   7 229.118 26.5104  -2
  -6   4   9 229.118 26.5104   1
   6  -4   6 1147.62 45.9620  -2
  -6   4   8 1147.62 45.9620   1
   6  -4   5 200.113 23.9172  -2
  -6   4   7 200.113 23.9172   1
   6  -4   4 1476.81 37.3842  -2
  -6   4   6 1476.81 37.3842   1
   6  -4   3 449.604 33.3771  -2
  -6   4   5 449.604 33.3771   1
   6  -4   2 3498.76 48.9299  -2
  -6   4   4 3498.76 48.9299   1
   6  -4   1 1177.39 49.8549  -2
  -6   4   3 1177.39 49.8549   1
  -6   4   0 2071.81 31.5308  -2
   6  -4  -2 2071.81 31.5308   1
  -6  -4   1 678.327 36.6244  -2
   6   4  -1 678.327 36.6244   1
  -6   4   2 1884.87 52.1349  -2
   6  -4   0 1884.87 52.1349   1
  -6   4   3 1057.37 46.4862  -2
   6  -4   1 1057.37 46.4862   1
  -6   4   4 3321.76 65.9233  -2
   6  -4   2 3321.76 65.9233   1
   6  -4  -5 343.721 72.8886  -2
  -6   4  -3 343.721 72.8886   1
   6  -4  -6 1336.31 94.1841  -2
  -6   4  -4 1336.31 94.1841   1
   6  -4  -7 200.579 67.0596  -2
  -6   4  -5 200.579 67.0596   1
   6  -4  -8 944.058 82.4909  -2
  -6   4  -6 944.058 82.4909   1
   6  -4  -9 147.076 59.1696  -2
  -6   4  -7 147.076 59.1696   1
   6  -4 -10 595.490 58.9798  -2
  -6   4  -8 595.490 58.9798   1
   6  -5   8 199.799 17.8207  -2
  -6   5  10 199.799 17.8207   1
   6   5   7 3591.26 43.2823  -2
  -6  -5   9 3591.26 43.2823   1
   6  -5   6 438.909 22.1870  -2
  -6   5   8 438.909 22.1870   1
   6  -5   5 2601.55 45.5520  -2
  -6   5   7 2601.55 45.5520   1
   6  -5   4 864.012 31.0376  -2
  -6   5   6 864.012 31.0376   1
   6  -5   3 1615.63 44.0926  -2
  -6   5   5 1615.63 44.0926   1
  -6  -5  -2 1308.95 32.7583  -2
   6   5  -4 1308.95 32.7583   1
   6  -5   1 1783.44 30.4007  -2
  -6   5   3 1783.44 30.4007   1
   6  -5   0 1273.54 50.5239  -2
  -6   5   2 1273.54 50.5239   1
  -6  -5   1 466.396 27.4877  -2
   6   5  -1 466.396 27.4877   1
  -6   5   2 1186.58 41.0046  -2
   6  -5   0 1186.58 41.0046   1
  -6   5   3 1591.27 43.6547  -2
   6  -5   1 1591.27 43.6547   1
  -6   5   4 1290.13 40.0404  -2
   6  -5   2 1290.13 40.0404   1
  -6   5   5 1292.68 43.9492  -2
   6  -5   3 1292.68 43.9492   1
  -6   5   6 772.552 37.7346  -2
   6  -5   4 772.552 37.7346   1
  -6   5   7 2754.54 73.7709  -2
   6  -5   5 2754.54 73.7709   1
  -6   5   9 3067.89 54.5269  -2
   6  -5   7 3067.89 54.5269   1
  -6  -5  10 173.612 23.6536  -2
   6   5   8 173.612 23.6536   1
   6  -6   7 2715.38 47.9310  -2
  -6   6   9 2715.38 47.9310   1
   6  -6   6 908.382 41.8241  -2
  -6   6   8 908.382 41.8241   1
   6  -6   5 3218.76 48.9206  -2
  -6   6   7 3218.76 48.9206   1
   6  -6   4 1009.97 37.6366  -2
  -6   6   6 1009.97 37.6366   1
   6  -6   3 1655.71 59.6356  -2
  -6   6   5 1655.71 59.6356   1
  -6  -6  -2 1631.35 40.8191  -2
   6   6  -4 1631.35 40.8191   1
  -6  -6  -1 1240.02 38.0395  -2
   6   6  -3 1240.02 38.0395   1
   6  -6   0 1541.70 18.7046  -2
  -6   6   2 1541.70 18.7046   1
   6  -6  -1 3364.53 32.0580  -2
  -6   6   1 3364.53 32.0580   1
  -6  -6   2 1389.16 51.3334  -2
   6   6   0 1389.16 51.3334   1
  -6  -6   3 1045.68 45.9927  -2
   6   6   1 1045.68 45.9927   1
  -6  -6   4 1289.95 47.9693  -2
   6   6   2 1289.95 47.9693   1
  -6  -6   5 1305.36 45.8834  -2
   6   6   3 1305.36 45.8834   1
  -6  -6   6 848.035 39.0340  -2
   6   6   4 848.035 39.0340   1
  -6  -6   7 2855.28 51.4154  -2
   6   6   5 2855.28 51.4154   1
   6  -6  -8 842.529 66.9374  -2
  -6   6  -6 842.529 66.9374   1
  -6  -6   9 2416.37 51.0650  -2
   6   6   7 2416.37 51.0650   1
   6  -7   6 455.127 24.5841  -2
  -6   7   8 455.127 24.5841   1
   6  -7   5 633.789 29.3022  -2
  -6   7   7 633.789 29.3022   1
   6  -7   4 1144.25 37.6220  -2
  -6   7   6 1144.25 37.6220   1
   6  -7   3 2093.22 47.0179  -2
  -6   7   5 2093.22 47.0179   1
  -6  -7  -2 631.214 31.0603  -2
   6   7  -4 631.214 31.0603   1
  -6  -7  -1 145.044 37.4609  -2
   6   7  -3 145.044 37.4609   1
  -6  -7   0 1097.04 56.0740  -2
   6   7  -2 1097.04 56.0740   1
   6  -7  -1 125.505 32.6273  -2
  -6   7   1 125.505 32.6273   1
   6  -7  -2 998.371 46.3306  -2
  -6   7   0 998.371 46.3306   1
   6  -7  -3 149.231 58.0581  -2
  -6   7  -1 149.231 58.0581   1
   6  -7  -4 655.201 70.5558  -2
  -6   7  -2 655.201 70.5558   1
   6  -7  -5 1879.44 94.1073  -2
  -6   7  -3 1879.44 94.1073   1
   6  -7  -6 1215.07 78.8869  -2
  -6   7  -4 1215.07 78.8869   1
   6  -7  -7 630.880 33.7412  -2
  -6   7  -5 630.880 33.7412   1
   6  -7  -8 461.001 27.7951  -2
  -6   7  -6 461.001 27.7951   1
   6  -8   5 118.537 19.6027  -2
  -6   8   7 118.537 19.6027   1
   6  -8   4 738.357 28.7487  -2
  -6   8   6 738.357 28.7487   1
   6  -8   3 1717.20 38.9630  -2
  -6   8   5 1717.20 38.9630   1
   6  -8   2 1956.36 34.2830  -2
  -6   8   4 1956.36 34.2830   1
  -6  -8  -1 1285.62 53.0874  -2
   6   8  -3 1285.62 53.0874   1
  -6  -8   0 548.095 22.9861  -2
   6   8  -2 548.095 22.9861   1
  -6  -8   1 715.358 48.5030  -2
   6   8  -1 715.358 48.5030   1
   6  -8  -2 462.415 34.9883  -2
  -6   8   0 462.415 34.9883   1
   6  -8  -3 1125.62 43.1422  -2
  -6   8  -1 1125.62 43.1422   1
   6  -8  -4 2217.03 86.6203  -2
  -6   8  -2 2217.03 86.6203   1
   6  -8  -5 1837.65 77.3692  -2
  -6   8  -3 1837.65 77.3692   1
   6  -8  -6 661.443 32.4623  -2
  -6   8  -4 661.443 32.4623   1
   6  -8  -7 91.3496 22.2839  -2
  -6   8  -5 91.3496 22.2839   1
   6  -9   3 2260.00 59.3158  -2
  -6   9   5 2260.00 59.3158   1
   6  -9   2 1752.36 57.3157  -2
  -6   9   4 1752.36 57.3157   1
   6  -9   1 226.495 34.3770  -2
  -6   9   3 226.495 34.3770   1
  -6  -9   0 1075.69 49.6938  -2
   6   9  -2 1075.69 49.6938   1
  -6  -9   1 6.87966 16.8571  -2
   6   9  -1 6.87966 16.8571   1
  -6  -9   2 1222.92 49.9314  -2
   6   9   0 1222.92 49.9314   1
  -6  -9   3 211.634 34.7195  -2
   6   9   1 211.634 34.7195   1
   6  -9  -5 1858.72 38.1342  -2
  -6   9  -3 1858.72 38.1342   1
  -7   0   8 3685.22 70.4908   1
   7   0   4 3060.64 67.2751  -2
  -7   0   6 3060.64 67.2751   1
   7   0   2 7186.63 102.325  -2
  -7   0   4 7186.63 102.325   1
  -7   0   0 676.242 59.9237  -2
   7   0  -2 676.242 59.9237   1
  -7   0   2 503.110 43.6403  -2
   7   0   0 503.110 43.6403   1
  -7   0   4 6581.93 79.2491  -2
   7   0   2 6581.93 79.2491   1
  -7   0  -4 2604.02 79.5799   1
  -7   0   6 2734.69 75.2482  -2
   7   0   4 2734.69 75.2482   1
  -7   0  -6 42.6994 26.1067   1
  -7  -1   8 206.285 33.6703   1
  -7  -1   7 1306.00 46.2202   1
  -7  -1   6 234.639 31.5355   1
   7   1   3 2655.79 64.3785  -2
  -7  -1   5 2655.79 64.3785   1
   7   1   2 1136.97 52.8663  -2
  -7  -1   4 1136.97 52.8663   1
   7   1   1 1302.03 59.4302  -2
  -7  -1   3 1302.03 59.4302   1
  -7   1   0 191.754 52.7167  -2
   7  -1  -2 191.754 52.7167   1
  -7   1   1 454.850 57.6401  -2
   7  -1  -1 454.850 57.6401   1
  -7   1   2 224.882 40.7859  -2
   7  -1   0 224.882 40.7859   1
  -7   1   3 1347.46 41.4842  -2
   7  -1   1 1347.46 41.4842   1
   7   1  -4 1021.03 38.0905  -2
  -7  -1  -2 1021.03 38.0905   1
  -7  -1  -3 837.109 41.7218   1
  -7   1   5 2175.86 67.1973  -2
   7  -1   3 2175.86 67.1973   1
   7  -1   4 129.027 24.0746   1
  -7   1  -5 18.2345 27.9756   1
   7  -1   6 49.5017 25.1707   1
  -7   2   8 14.2827 19.3136   1
  -7   2   7 117.076 21.1612   1
  -7   2   6 1000.84 29.2130   1
   7  -2   3 420.632 29.3025  -2
  -7   2   5 420.632 29.3025   1
   7  -2   2 1302.42 37.0546  -2
  -7   2   4 1302.42 37.0546   1
   7   2   1 297.450 29.7691  -2
  -7  -2   3 297.450 29.7691   1
  -7  -2   1 704.690 35.8309  -2
   7   2  -1 704.690 35.8309   1
  -7   2   2 3264.28 53.9551  -2
   7  -2   0 3264.28 53.9551   1
  -7  -2   3 321.808 31.5529  -2
   7   2   1 321.808 31.5529   1
  -7   2   4 1278.53 37.1982  -2
   7  -2   2 1278.53 37.1982   1
  -7   2  -3 21.2263 45.4907   1
  -7   2   5 267.334 33.4245  -2
   7  -2   3 267.334 33.4245   1
  -7   2  -4 69.5213 23.3060   1
   7  -2   5 302.095 24.2751   1
   7  -2   6 1.96513 18.8193   1
  -7   3   7 954.225 28.8093   1
  -7  -3   6 154.747 27.5873   1
   7  -3   4 243.759 38.3153  -2
  -7   3   6 243.759 38.3153   1
   7  -3   3 3532.81 46.2759  -2
  -7   3   5 3532.81 46.2759   1
   7  -3   2 193.097 26.1007  -2
  -7   3   4 193.097 26.1007   1
   7   3   1 1106.63 35.8410  -2
  -7  -3   3 1106.63 35.8410   1
  -7  -3   1 40.0566 27.8631  -2
   7   3  -1 40.0566 27.8631   1
  -7  -3   2 1743.79 41.9592  -2
   7   3   0 1743.79 41.9592   1
  -7   3   3 930.190 35.1197  -2
   7  -3   1 930.190 35.1197   1
  -7   3   4 158.875 28.5242  -2
   7  -3   2 158.875 28.5242   1
  -7   3  -3 404.176 56.4103   1
  -7   3   5 2675.92 46.0824  -2
   7  -3   3 2675.92 46.0824   1
   7  -3   4 23.4832 29.0449   1
  -7  -3   6 249.282 41.8605  -2
   7   3   4 249.282 41.8605   1
  -7   3  -5 1724.85 33.2506   1
  -7   4   7 398.896 19.8213   1
  -7   4   6 120.891 18.9613   1
  -7   4   5 6.13862 20.2995   1
   7  -4   3 468.044 26.6632  -2
  -7   4   5 468.044 26.6632   1
   7  -4   2 778.196 28.6550  -2
  -7   4   4 778.196 28.6550   1
   7   4  -3 22.8074 18.9034   1
   7  -4   1 28.8881 22.5718  -2
  -7   4   3 28.8881 22.5718   1
   7   4  -2 922.772 33.5049   1
   7  -4   0 1291.93 36.5166  -2
  -7   4   2 1291.93 36.5166   1
  -7  -4   2 1100.52 39.9566  -2
   7   4   0 1100.52 39.9566   1
  -7   4   3 90.7906 28.8652  -2
   7  -4   1 90.7906 28.8652   1
  -7   4   4 614.965 29.0660  -2
   7  -4   2 614.965 29.0660   1
  -7   4  -3 485.870 50.9191   1
  -7   4   5 393.979 29.7597  -2
   7  -4   3 393.979 29.7597   1
  -7   4  -4 464.290 22.7166   1
  -7   4  -5 251.706 19.2639   1
  -7   5   6 205.608 12.2950   1
  -7   5   5 9.24847 19.3435   1
   7  -5   3 212.118 23.1494  -2
  -7   5   5 212.118 23.1494   1
  -7   5   4-1.57051 20.1619   1
   7  -5   2 147.206 21.4251  -2
  -7   5   4 147.206 21.4251   1
   7   5  -3 369.835 23.7741   1
   7  -5   1 747.918 26.5568  -2
  -7   5   3 747.918 26.5568   1
   7   5  -2 61.1428 21.5649   1
   7  -5   0 302.220 21.8033  -2
  -7   5   2 302.220 21.8033   1
   7   5  -1 854.018 22.8937  -2
  -7  -5   1 854.018 22.8937   1
   7  -5  -2 182.928 19.2176  -2
  -7   5   0 182.928 19.2176   1
  -7  -5   4 172.263 24.4218  -2
   7   5   2 172.263 24.4218   1
  -7   5   5 182.819 22.8560  -2
   7  -5   3 182.819 22.8560   1
   7   5   4-15.0981 21.0596   1
  -7   6   5 58.4594 19.2258   1
  -7   6   4 46.4519 21.8484   1
   7   6  -3 964.456 29.0253   1
   7   6  -2 97.4864 20.2401   1
  -7  -6   1 2911.26 50.4129  -2
   7   6  -1 2911.26 50.4129   1
  -7  -6   2 45.3725 19.8820  -2
   7   6   0 45.3725 19.8820   1
   7  -6  -3 4000.57 48.7882  -2
  -7   6  -1 4000.57 48.7882   1
   7  -6  -4 59.0021 24.9806  -2
  -7   6  -2 59.0021 24.9806   1
  -7   6  -3 926.000 26.1590   1
  -7  -7   0 74.5771 23.5442  -2
   7   7  -2 74.5771 23.5442   1
  -7  -7   1 899.665 33.2431  -2
   7   7  -1 899.665 33.2431   1
  -7  -7   2 53.8792 26.1864  -2
   7   7   0 53.8792 26.1864   1
  -1   0  14 153.493 29.2580   2
  -1   0  12 1437.00 40.3053   2
  -1   0  10 4870.00 45.4950   2
   1   0  -8 43408.3 360.560   2
   1   0  -6 389.555 54.4542   2
  -1   0   4 75930.4 342.445   2
  -1   0   2 78667.9 262.557   2
  -1   0  -2 99476.1 322.255   2
   1   0   4 43608.0 200.292   2
  -1   0  -6 602.383 64.0627   2
  -1   0  -8 16856.2 249.914   2
   1   0  10 3316.72 41.8827   2
   1   0  12 1792.08 48.7320   2
   1   0  14 520.937 28.4603   2
   1   1 -15 3228.33 47.4621   2
  -1  -1  14 178.695 22.3688   2
  -1   1  13 1093.87 46.7225   2
  -1   1  12 3642.85 38.3964   2
  -1   1  11 1445.58 28.7428   2
  -1  -1  10 1745.91 24.8896   2
  -1   1   9 466.880 20.8233   2
   1   1  -8 1191.29 71.1972   2
   1   1  -7 1771.39 80.0685   2
   1   1  -6 13992.1 201.575   2
   1   1  -5 1879.94 72.9354   2
   1  -1  -4 4928.65 52.6444   2
  -1   1   3 16256.5 134.960   2
  -1   1   2 1243.00 40.8889   2
  -1   1   1 1196.62 37.9826   2
   1  -1   0 4011.94 25.9793   2
   1  -1   1 2974.50 30.6802   2
  -1   1  -2 62.3258 18.8185   2
  -1  -1  -3 18335.1 62.0923   2
  -1   1  -4 5153.03 70.7492   2
  -1   1  -5 1103.13 65.5965   2
  -1   1  -6 767.834 64.5141   2
  -1   1  -7 3313.69 108.193   2
  -1   1  -8 1098.44 92.0970   2
  -1   1  -9-4.94231 15.9684   2
   1   1  10 1179.85 29.1178   2
  -1   1 -11 3558.66 57.1406   2
  -1   1 -12 1151.03 31.5284   2
   1   1  13 70.4281 30.6590   2
   1  -1  14 165.519 24.5365   2
   1  -1  15 1615.99 33.3254   2
  -1  -2  15 1011.65 35.8659   2
  -1  -2  14 4028.76 46.1399   2
  -1  -2  13 172.971 22.3050   2
  -1   2  12 1764.73 26.3115   2
  -1   2  11 1410.82 24.0980   2
  -1   2  10 4984.20 39.1311   2
  -1   2   9 2485.71 30.1423   2
   1   2  -8-14.9735 28.0400   2
   1  -2  -7 2016.08 56.6719   2
   1  -2  -6 11525.5 123.447   2
   1  -2  -5 41971.4 217.722   2
   1  -2  -4 10555.0 73.7751   2
  -1   2   3 12625.2 85.2615   2
  -1  -2   2 43923.3 132.651   2
   1  -2  -1 30205.1 74.5430   2
  -1  -2   0 216.307 13.1100   2
   1  -2   1 27842.6 82.3616   2
  -1   2  -2 40501.2 75.2324   2
   1  -2   3 4173.09 31.2334   2
   1  -2   4 945.072 20.5435   2
  -1  -2  -5 14303.5 85.3396   2
  -1  -2  -6 3658.54 49.5651   2
  -1   2  -7 3898.02 79.2214   2
  -1   2  -8 588.388 45.1579   2
   1   2   9 187.004 15.4419   2
   1   2  10 1506.82 25.7305   2
   1  -2  11 396.251 16.6112   2
  -1   2 -12 717.348 21.7154   2
   1   2  13 157.800 18.2930   2
   1  -2  14 2181.94 32.7672   2
   1  -2  15 1031.00 28.5285   2
  -1  -3  15 138.451 26.3623   2
  -1  -3  14 62.3106 26.4436   2
  -1  -3  13 1851.98 45.2559   2
  -1  -3  12 860.507 32.0175   2
  -1  -3  11 1069.89 23.7269   2
  -1   3  10 5915.62 46.5012   2
  -1   3   9 7065.31 47.3273   2
   1   3  -8 2621.27 42.7205   2
   1  -3  -7 3455.40 70.0226   2
   1  -3  -6 5672.66 84.3042   2
   1  -3  -5 22941.7 162.917   2
   1  -3  -4 23374.4 194.697   2
   1  -3  -3 8677.53 63.0007   2
  -1   3   2 2059.16 26.0985   2
   1  -3  -1 8914.90 49.2437   2
   1  -3   0 18454.3 70.9966   2
   1  -3   1 20556.3 65.7982   2
   1  -3   2 68.6893 12.9570   2
  -1   3  -3 643.515 17.8706   2
  -1  -3  -4 7841.01 62.1930   2
   1  -3   5 14003.5 76.9769   2
  -1  -3  -6 5794.31 63.0575   2
  -1   3  -7 1623.29 54.9142   2
   1  -3   8 391.072 13.7093   2
   1   3   9 9255.80 52.2008   2
   1   3  10 1033.18 23.0132   2
  -1   3 -11 1715.16 28.0240   2
  -1  -3 -12 264.566 17.5009   2
   1   3  13 1673.52 29.2083   2
   1  -3  14 52.7858 14.6017   2
   1  -3  15 45.9690 36.4956   2
  -1  -4  15 671.885 31.2755   2
  -1  -4  14 928.003 28.1425   2
  -1  -4  13 25.9600 21.2625   2
   1   4 -12 210.839 25.7556   2
   1   4 -11 1158.17 39.3678   2
   1  -4 -10 4143.48 38.4711   2
  -1   4   9 5981.22 43.6347   2
  -1  -4   8 1258.34 31.3149   2
   1   4  -7 1226.48 56.7561   2
   1  -4  -6 5748.37 80.1717   2
   1  -4  -5 410.786 28.4673   2
   1  -4  -4 2720.16 45.3435   2
   1  -4  -3 465.424 27.7907   2
   1  -4  -2 13521.8 59.3214   2
   1  -4  -1 629.290 16.6693   2
   1  -4   0 1511.52 15.9162   2
   1  -4   1 203.651 11.1791   2
  -1  -4  -2 23187.2 73.9824   2
   1  -4   3 751.241 33.1862   2
  -1   4  -4 3823.10 44.1378   2
   1  -4   5 316.927 25.5449   2
  -1  -4  -6 4448.71 59.0734   2
  -1   4  -7 1924.45 60.9278   2
   1  -4   8 282.277 13.7001   2
   1   4   9 5461.17 41.3285   2
  -1  -4 -10 986.243 22.7301   2
  -1   4 -11 1243.94 24.9965   2
   1  -4  12 158.822 18.2409   2
   1   4  13 36.5169 16.3240   2
   1  -4  14 1157.51 24.7306   2
   1  -4  15 752.405 41.6040   2
  -1  -5  15 327.511 41.2504   2
  -1  -5  14 1100.79 45.2866   2
  -1  -5  13 2816.36 65.7315   2
   1  -5 -12 56.7661 24.7200   2
   1   5 -11 5671.76 70.7534   2
   1  -5 -10 4460.12 57.4775   2
   1  -5  -9 3352.27 67.8417   2
   1  -5  -8 200.262 26.9756   2
   1  -5  -7 680.813 31.8527   2
   1  -5  -6 7051.04 70.2796   2
   1  -5  -5 1412.05 31.1559   2
   1  -5  -4 544.603 21.2996   2
   1  -5  -3 2970.55 33.2734   2
   1  -5  -2 1252.40 22.2993   2
   1  -5  -1 98.8164 12.9834   2
   1  -5   0 4057.15 22.6674   2
  -1  -5  -1 3726.52 27.5375   2
  -1  -5  -2 19.2240 19.5202   2
  -1  -5  -3 6517.45 75.9117   2
   1  -5   4 23.9955 26.1275   2
  -1   5  -5 3926.51 56.9185   2
  -1   5  -6 4879.87 88.0426   2
   1  -5   7 11.8917 15.6290   2
  -1   5  -8 2303.76 32.5925   2
  -1   5  -9 1320.75 23.5048   2
   1   5  10 1351.95 26.3825   2
   1   5  11 4089.40 41.6901   2
   1  -5  12 225.179 18.2066   2
   1   5  13 3550.19 35.7946   2
   1  -5  14 1471.90 32.8095   2
   1  -6 -14 869.497 29.2664   2
  -1  -6  13 348.300 23.7046   2
  -1  -6  12 770.205 28.7691   2
  -1  -6  11 506.336 32.8508   2
   1  -6  -9 1642.22 60.9736   2
   1  -6  -8 4633.27 79.1723   2
   1  -6  -7 3049.52 61.6519   2
   1  -6  -6 337.188 27.5700   2
   1  -6  -5 1263.74 36.3350   2
   1  -6  -4 62.5768 18.6451   2
   1  -6  -3 15569.7 150.111   2
   1  -6  -2 1719.20 47.6458   2
   1  -6  -1 16720.7 123.506   2
   1  -6   0 29.7550 25.0447   2
  -1  -6  -1 38676.1 252.423   2
   1  -6   2 282.364 25.3631   2
  -1  -6  -3 9912.40 100.975   2
   1  -6   4 217.350 27.3736   2
  -1  -6  -5 450.101 39.7272   2
  -1  -6  -6 13.8413 58.5896   2
   1  -6   7 11019.9 80.1452   2
   1  -6   8 10291.5 66.1781   2
   1  -6   9 646.213 22.0218   2
   1  -6  10 473.266 20.4642   2
   1  -6  11 90.9603 26.9383   2
   1  -6  12 109.474 20.2518   2
   1  -6  13 1053.27 41.7527   2
   1  -6  14 145.911 17.1199   2
  -1  -7  14 219.397 28.5525   2
  -1  -7  13 53.6230 19.6739   2
  -1  -7  12-3.89776 26.6212   2
  -1  -7  11 260.320 30.4102   2
  -1  -7  10 4718.20 50.8133   2
  -1  -7   9 349.305 24.3208   2
   1  -7  -8 227.974 21.1349   2
   1  -7  -7 742.316 24.4200   2
   1  -7  -6 96.0134 17.2609   2
   1  -7  -5 6.92395 17.6537   2
   1  -7  -4 5853.36 108.073   2
   1  -7  -3 9957.53 137.238   2
   1  -7  -2 370.403 34.2726   2
  -1  -7   1 1115.04 38.3336   2
  -1  -7   0 7538.08 84.4201   2
  -1  -7  -1 5580.94 88.3194   2
  -1  -7  -2 872.105 41.0366   2
  -1  -7  -3 11138.3 117.054   2
  -1  -7  -4 2493.49 29.5173   2
  -1  -7  -5 1564.36 25.9352   2
  -1  -7  -6 3595.85 38.2319   2
  -1  -7  -7 28.9192 20.2651   2
  -1  -7  -8 419.091 25.5521   2
  -1  -7  -9 216.020 23.3066   2
  -1  -7 -10 3013.23 47.9903   2
  -1  -7 -11 739.844 39.6832   2
   1  -7  12 392.488 35.5359   2
  -1  -7 -13 82.7887 19.5259   2
  -1  -8  13 405.969 21.4826   2
  -1  -8  12 1625.17 39.9983   2
  -1  -8  11 1599.65 33.5386   2
  -1  -8  10 396.333 24.8885   2
  -1  -8   9 434.873 24.9783   2
  -1  -8   8 37.5000 18.4723   2
   1  -8  -7 6345.61 62.9534   2
   1  -8  -6 4831.79 71.5072   2
   1  -8  -5 2296.29 39.4246   2
   1  -8  -4 2827.14 26.4075   2
   1  -8  -3 184.762 24.2633   2
   1  -8  -2 3186.87 70.5423   2
   1  -8  -1 1335.07 61.3825   2
  -1  -8   0 310.316 71.2588   2
  -1  -8  -1 2707.25 51.9201   2
  -1  -8  -2 173.958 20.7942   2
  -1  -8  -3 430.880 22.0546   2
  -1  -8  -4 27.8919 14.9623   2
   1  -8   5 327.955 18.8223   2
  -1  -8  -6 4396.34 43.7857   2
  -1  -8  -7 7670.86 57.6290   2
  -1  -8  -8-1.97510 20.1821   2
  -1  -8  -9 589.147 28.1894   2
  -1  -8 -10 1693.63 54.8308   2
  -1  -8 -11 2021.79 53.0145   2
  -1  -8 -12 1350.15 30.8378   2
   1  -8  13 537.546 18.4658   2
  -1  -9  12 1009.93 20.9417   2
  -1  -9  11 34.0212 16.4624   2
  -1  -9  10 467.808 23.3645   2
  -1  -9   9 1961.03 28.7635   2
  -1  -9   8 1469.43 24.7575   2
   1  -9  -7 36.9297 25.7333   2
   1  -9  -6 581.570 25.8346   2
   1  -9  -5 30.7681 17.5220   2
   1  -9  -4 14730.9 58.6128   2
   1  -9  -3 1209.32 35.6927   2
   1  -9  -2 522.415 23.5261   2
  -1  -9   1 1695.53 49.4168   2
  -1  -9   0 15047.4 93.2006   2
  -1  -9  -1 3636.11 53.2720   2
  -1  -9  -2 1586.94 31.6353   2
  -1  -9  -3 504.134 29.0927   2
  -1  -9  -4 12365.8 82.1271   2
  -1  -9  -5 21.4916 14.8778   2
  -1  -9  -6 1413.29 28.5106   2
  -1  -9  -7 16.8587 16.7060   2
  -1  -9  -8 486.722 27.8926   2
  -1  -9  -9 852.517 47.1170   2
  -1  -9 -10 319.032 34.9595   2
  -1  -9 -11 288.353 30.9095   2
   1  -9  12 1869.34 33.1004   2
   1 -10 -11 661.024 25.9568   2
   1 -10 -10-7.15588 21.7574   2
   1 -10  -9 792.384 24.5137   2
   1 -10  -8 1747.24 31.5453   2
   1 -10  -7 2831.24 37.8971   2
  -1 -10   6 37.2725 16.8641   2
   1 -10  -5 1880.06 50.2574   2
   1 -10  -4 295.116 31.1285   2
   1 -10  -3 230.662 22.1864   2
   1 -10  -2 697.623 83.5416   2
   1 -10  -1 219.376 69.5813   2
  -1 -10  -2 522.873 28.4625   2
  -1 -10  -3 176.798 25.1199   2
  -1 -10  -4 917.792 29.4364   2
  -1 -10  -5 4839.93 55.7863   2
  -1 -10  -6 109.878 17.0595   2
  -1 -10  -7 2600.13 70.5034   2
  -1 -10  -8 1760.33 59.6393   2
  -1 -10  -9 223.183 35.4152   2
  -1 -10 -10 93.4645 30.7274   2
   1 -10  11 91.5964 19.8991   2
   1 -11 -10 486.693 21.1080   2
   1 -11  -9 1328.81 24.5799   2
   1 -11  -8 13.6479 16.3047   2
   1 -11  -7-4.58285 21.7449   2
   1 -11  -6 3040.04 45.9275   2
   1 -11  -5 525.861 38.2952   2
   1 -11  -4 60.4515 27.5461   2
   1 -11  -3 357.007 31.7539   2
   1 -11   2 6326.84 81.7679   2
   1 -11   3 73.2309 25.1357   2
  -1 -11  -4 50.8908 22.9328   2
   1 -11   5 759.913 30.3576   2
  -1 -11  -6 2781.36 72.5201   2
  -1 -11  -7 29.9968 32.9858   2
  -1 -11  -8 612.831 41.8067   2
  -1 -11  -9 2634.63 61.0302   2
  -1 -11 -10 960.050 26.3524   2
   1 -12  -8 237.798 32.5384   2
   1 -12  -7 646.983 41.8641   2
   1 -12  -6 2567.21 67.1399   2
   1 -12  -5 805.365 48.6533   2
   1 -12  -4 1019.37 53.9378   2
  -1 -12  -5 957.558 48.9167   2
  -1 -12  -6 477.609 30.1119   2
  -1 -12  -7 2.33488 22.6517   2
  -1 -12  -8 544.766 20.4780   2
   1 -12   9 3.97898 13.9007   2
   1 -13  -7 127.650 35.3300   2
   1 -13  -6 1175.39 51.3676   2
   1 -13  -5 1630.87 40.1686   2
   1 -13  -4 285.189 39.1196   2
  -1 -13  -5 387.399 37.7187   2
  -1 -13  -6 341.405 17.2675   2
  -1 -13  -7 298.233 20.4624   2
   1 -14  -5 666.521 39.0958   2
   2   0 -14 387.391 39.9467   2
  -2   0  12 93.3892 27.1639   2
  -2   0  10 373.019 44.7588   2
   2   0  -8 156.550 99.3105   2
  -2   0   6 2737.50 96.5125   2
  -2   0   4 9643.52 135.865   2
  -2   0   2 91.1299 36.6713   2
  -2   0   0 321674. 705.679   2
   2   0   2-19.1803 24.2945   2
   2   0   4 2865.92 81.4360   2
   2   0   6 247.036 39.2337   2
  -2   0  -8 291.595 21.2385   2
   2   0  10 362.170 23.4612   2
   2   0  12 4.27687 27.3821   2
   2   0  14 148.415 26.9539   2
   2   1 -15 1012.21 30.2561   2
   2   1 -14 2447.99 45.9472   2
  -2  -1  13 1138.28 33.1346   2
  -2  -1  12 218.957 22.1231   2
  -2   1  11 7695.05 50.0555   2
  -2   1  10 5078.70 44.9586   2
  -2   1   9 2113.67 37.9724   2
  -2  -1   8 750.307 30.5356   2
   2   1  -7 6386.67 165.041   2
   2  -1  -6 311.850 27.2182   2
  -2   1   5 10509.5 158.672   2
  -2   1   4 1715.82 63.9906   2
  -2   1   3 8899.75 126.135   2
  -2   1   2 8279.67 117.949   2
  -2   1   1 4738.10 91.1467   2
  -2   1   0 1523.17 60.6062   2
  -2  -1  -1 20369.9 79.5973   2
   2   1   2 15492.7 77.1882   2
   2   1   3 6249.44 109.500   2
   2   1   4 531.720 45.6221   2
   2   1   5 3583.55 102.844   2
  -2   1  -6 50.1929 34.3047   2
  -2   1  -7 2654.63 149.572   2
  -2   1  -8 3751.41 45.4863   2
  -2   1  -9 786.929 26.6797   2
   2   1  10 4020.95 50.6357   2
   2   1  11 8416.84 70.8183   2
   2   1  12 641.274 38.4813   2
   2   1  13 1049.85 42.1082   2
   2  -1  14 569.420 25.7914   2
   2  -2 -15 230.902 33.8287   2
   2  -2 -14-17.0200 32.1776   2
  -2  -2  13 654.802 28.0415   2
  -2  -2  12 407.181 20.4967   2
  -2  -2  11 1585.67 28.2922   2
  -2  -2  10 16288.6 70.4407   2
  -2   2   9 942.760 32.0093   2
   2  -2  -8 330.435 28.1619   2
   2  -2  -7 4964.28 105.649   2
  -2  -2   6 16452.3 155.625   2
  -2   2   5 3532.77 69.2709   2
  -2   2   4 2115.41 49.1246   2
  -2   2   3 7020.62 79.1027   2
  -2   2   2 2714.39 50.8989   2
  -2  -2   1 4341.16 49.3107   2
  -2  -2   0 3086.08 32.4453   2
  -2  -2  -1 3252.23 35.1891   2
   2  -2   2 978.120 24.7431   2
   2  -2   3 7855.00 86.2633   2
   2  -2   4 2182.36 51.5676   2
   2  -2   5 514.336 38.0062   2
   2  -2   6 11036.6 145.919   2
   2  -2   8 431.562 18.2895   2
   2   2   9 1692.71 29.4419   2
   2   2  10 6847.54 52.5775   2
   2   2  11 19.2714 16.2808   2
   2   2  12 1884.25 37.5942   2
   2   2  13 170.497 20.5927   2
   2  -2  14 52.0570 15.7994   2
   2   2  15 5.94146 13.8274   2
   2  -3 -15 1433.61 49.0563   2
  -2  -3  14 112.643 28.6885   2
  -2  -3  13 2269.91 52.1719   2
  -2  -3  12 992.811 28.4888   2
   2  -3 -11 700.938 28.6650   2
   2  -3 -10 733.142 27.6221   2
   2  -3  -9 313.159 22.2902   2
  -2  -3   8 2241.26 53.5006   2
   2  -3  -7 4035.12 116.416   2
   2  -3  -6 739.862 39.8402   2
   2  -3  -5 8484.75 84.7453   2
  -2   3   4 4591.59 69.0919   2
   2  -3  -3 18450.2 82.1952   2
  -2  -3   2 262.607 23.2008   2
  -2  -3   1 23310.9 97.8646   2
  -2  -3   0 254.535 18.5683   2
  -2  -3  -1 32229.2 114.213   2
   2   3   2 1366.31 35.4390   2
   2  -3   3 17957.7 127.182   2
   2  -3   4 348.167 29.1259   2
   2  -3   5 12310.1 135.525   2
   2  -3   7 1170.73 24.0577   2
   2  -3   8 3373.99 35.9873   2
   2  -3   9 1793.53 25.4973   2
   2   3  10-7.53052 16.0110   2
   2   3  11 354.403 19.8141   2
   2   3  12 30.0006 16.2127   2
   2   3  13 2147.94 36.2842   2
   2  -3  14 85.3689 15.4228   2
   2  -4 -15 350.333 23.1171   2
   2  -4 -14 2581.77 65.3637   2
   2  -4 -13 409.218 41.0574   2
   2  -4 -12 1170.00 39.1303   2
   2  -4 -11 1498.54 42.0734   2
  -2  -4  10 2990.97 61.2577   2
  -2  -4   9 35.1084 28.0375   2
  -2  -4   8 707.615 23.3573   2
  -2  -4   7 28.9708 16.7584   2
   2  -4  -6 8487.66 96.4764   2
   2  -4  -5 3067.43 57.2713   2
  -2   4   4 469.219 27.6588   2
   2  -4  -3 38.2518 17.8774   2
  -2  -4   2 11043.1 165.837   2
  -2  -4   1 1300.25 25.7282   2
  -2  -4   0 2764.03 35.5335   2
  -2  -4  -1 7145.74 63.1585   2
  -2  -4  -2 17262.8 114.364   2
   2  -4   3 5481.82 72.2693   2
   2  -4   4 995.552 41.5486   2
   2  -4   5 420.775 39.7627   2
   2  -4   6 4867.83 128.307   2
   2  -4   7 1114.54 23.0873   2
   2  -4   8 203.925 16.3589   2
   2  -4   9 565.943 18.0877   2
   2   4  10 5233.46 46.3178   2
   2   4  11 901.315 23.9726   2
   2   4  12 1118.49 21.2775   2
   2   4  13 778.243 20.5025   2
   2  -4  14 974.810 20.5611   2
  -2  -5  13 81.2189 35.5620   2
  -2  -5  12 855.445 40.8399   2
  -2  -5  11 1104.57 34.4478   2
  -2  -5  10 186.032 21.7161   2
  -2  -5   9 7555.78 53.9582   2
  -2  -5   8 12.2323 16.3131   2
  -2  -5   7 2377.65 31.0216   2
   2  -5  -6 3787.55 47.7593   2
   2  -5  -5 13337.2 105.146   2
   2  -5  -4 67.0689 20.0079   2
   2  -5  -3 422.245 59.9456   2
  -2  -5   2 1213.14 42.4246   2
  -2  -5   1 679.810 42.0559   2
  -2  -5   0 789.723 23.2112   2
  -2  -5  -1 64.8877 17.5481   2
  -2  -5  -2 125.977 19.7067   2
   2  -5   3 9.30897 21.1094   2
   2  -5   4 105.481 25.1438   2
   2  -5   5 9372.64 188.695   2
   2  -5   6 4110.20 59.4488   2
   2  -5   7 6480.30 57.1221   2
   2  -5   8 1310.82 24.8249   2
   2  -5   9 5651.48 41.0193   2
   2   5  10 96.8895 16.8530   2
   2   5  11 628.607 18.3929   2
   2   5  12 753.830 20.7679   2
   2   5  13 135.060 14.4778   2
   2  -5  14-14.4562 17.8987   2
   2  -6 -14 86.6439 20.8269   2
  -2  -6  13 131.139 28.1398   2
  -2  -6  12 692.411 37.7318   2
  -2  -6  11 1885.34 48.9556   2
  -2  -6  10 120.013 23.1288   2
  -2  -6   9 5727.41 54.3393   2
  -2  -6   8 77.3753 18.1050   2
  -2  -6   7 3026.72 35.5032   2
  -2  -6   6 603.258 21.2523   2
   2  -6  -5 14104.0 121.661   2
   2  -6  -4 7651.14 91.8971   2
   2  -6  -3 1081.80 81.9160   2
   2  -6  -2 2.03134 30.9760   2
  -2  -6   1 14928.4 120.060   2
  -2  -6   0 19595.0 129.472   2
  -2  -6  -1 6758.43 60.2203   2
  -2  -6  -2 58.6934 18.2980   2
  -2  -6  -3 1498.47 46.6504   2
  -2  -6  -4 6391.41 126.212   2
   2  -6   5 21386.4 103.175   2
  -2  -6  -6 359.706 28.5524   2
  -2  -6  -7 2855.50 58.2875   2
   2  -6   8 393.253 24.9238   2
  -2  -6  -9 4140.05 47.6789   2
   2  -6  10 28.0007 19.2037   2
   2  -6  11 1568.31 27.5138   2
   2  -6  12 774.744 31.3687   2
   2  -6  13 27.5134 25.1306   2
   2  -7 -14 1032.70 38.2693   2
   2  -7 -13 543.979 38.0498   2
  -2  -7  12 63.8507 22.4672   2
  -2  -7  11 3217.25 45.4197   2
  -2  -7  10 46.7975 20.9967   2
  -2  -7   9 253.637 23.3838   2
  -2  -7   8 4015.17 45.2930   2
  -2  -7   7 2267.68 34.9190   2
   2  -7  -6 4020.66 41.2219   2
   2  -7  -5 1696.34 25.3248   2
   2  -7  -4 1955.88 32.2760   2
   2  -7  -3 53.9835 20.3837   2
   2  -7  -2 7282.71 122.407   2
   2  -7  -1 185.660 34.4713   2
  -2  -7   0 79.6329 35.7089   2
  -2  -7  -1 1289.80 52.0592   2
  -2  -7  -2 6591.29 51.6065   2
  -2  -7  -3 13.8302 19.4987   2
  -2  -7  -4 218.477 17.6247   2
  -2  -7  -5 619.897 32.4949   2
  -2  -7  -6 1729.33 90.5949   2
  -2  -7  -7 639.298 35.9057   2
  -2  -7  -8 4566.84 55.8326   2
  -2  -7  -9 373.585 21.0987   2
  -2  -7 -10 426.525 26.9712   2
  -2  -7 -11 3764.59 72.2739   2
   2  -7  12 48.8744 28.4864   2
   2  -7  13 1355.67 37.0784   2
   2  -8 -13-1.69160 18.6284   2
   2  -8 -12 0.89022 18.0968   2
  -2  -8  11 682.732 23.3304   2
  -2  -8  10 1209.44 27.6440   2
  -2  -8   9 1.06038 17.0332   2
  -2  -8   8 686.088 22.7241   2
   2  -8  -7 505.123 20.1917   2
   2  -8  -6 3738.78 30.0302   2
   2  -8  -5 5897.12 39.6991   2
   2  -8  -4 3230.59 39.5836   2
   2  -8  -3 337.081 45.7026   2
   2  -8  -2 21.2128 46.1223   2
  -2  -8   1 8000.80 149.183   2
   2  -8   0 217.794 30.1870   2
  -2  -8  -1 3888.13 58.0312   2
  -2  -8  -2 239.316 30.3687   2
  -2  -8  -3 388.444 24.7483   2
  -2  -8  -4 2161.26 37.2582   2
  -2  -8  -5 7092.47 55.9794   2
  -2  -8  -6 11331.4 110.675   2
  -2  -8  -7 2104.58 40.9285   2
  -2  -8  -8 1108.21 26.9526   2
   2  -8   9 26.4560 16.9093   2
  -2  -8 -10 343.931 25.2573   2
  -2  -8 -11 1860.23 52.9803   2
   2  -8  12 178.437 17.3046   2
   2  -9 -12 4010.84 44.7685   2
   2  -9 -11 907.301 24.9194   2
   2  -9 -10 215.883 20.6901   2
   2  -9  -9 309.332 21.9375   2
   2  -9  -8 4598.22 40.6722   2
   2  -9  -7 114.638 16.5328   2
   2  -9  -6 2368.01 28.1923   2
   2  -9  -5 9465.99 58.3319   2
   2  -9  -4 5580.68 66.2205   2
   2  -9  -3 1847.29 75.1058   2
  -2  -9   2 10622.6 101.294   2
   2  -9   0 25.7728 56.5296   2
   2  -9   1 28.5938 54.4687   2
  -2  -9  -2 3914.72 76.4236   2
  -2  -9  -3 2962.10 62.9647   2
  -2  -9  -4 12695.9 87.6513   2
  -2  -9  -5 6566.29 55.6018   2
  -2  -9  -6 4032.88 43.2997   2
  -2  -9  -7 141.740 23.6179   2
  -2  -9  -8 2703.21 46.6455   2
  -2  -9  -9 803.305 29.6862   2
  -2  -9 -10 44.1373 30.7236   2
  -2  -9 -11 954.837 39.6742   2
   2 -10 -11 468.197 33.0558   2
   2 -10 -10 59.6980 21.0415   2
   2 -10  -9 689.548 29.3091   2
   2 -10  -8 52.4875 22.7493   2
   2 -10  -7 694.737 24.1852   2
   2 -10  -6 268.093 24.1318   2
   2 -10  -5 633.725 26.1406   2
   2 -10  -4 2696.28 55.0431   2
  -2 -10   2 116.440 28.6189   2
   2 -10   0 1424.79 99.2764   2
  -2 -10  -2 1497.28 125.534   2
  -2 -10  -3 359.039 31.7812   2
  -2 -10  -4 455.817 31.6078   2
  -2 -10  -5 130.231 17.8873   2
   2 -10   6 484.637 21.7778   2
   2 -10   7 194.615 18.4257   2
  -2 -10  -8 453.532 24.9083   2
  -2 -10  -9-8.89194 30.1927   2
  -2 -10 -10 7.15639 26.7193   2
   2 -11 -10 284.662 25.4457   2
   2 -11  -9 32.3833 25.0598   2
   2 -11  -8 40.1220 27.6321   2
   2 -11  -7 488.950 34.6942   2
   2 -11  -6 486.332 26.9966   2
   2 -11  -5 636.043 36.3704   2
  -2 -11   2 3646.50 68.2713   2
  -2 -11   1 3023.80 65.2947   2
   2 -11   0 124.588 26.1950   2
   2 -11   4 1324.75 37.6046   2
   2 -11   5 838.183 40.9990   2
   2 -11   6 47.3153 20.5691   2
  -2 -11  -7 805.753 45.8665   2
  -2 -11  -8 103.795 31.5455   2
  -2 -11  -9 117.261 28.5305   2
   2 -12  -9 1960.10 54.3341   2
   2 -12  -8 323.779 41.0093   2
   2 -12  -7 261.316 43.5084   2
   2 -12  -6 2478.34 73.2023   2
  -2 -12   2 562.934 35.5738   2
  -2 -12   1 48.3995 29.9317   2
   2 -12   1 373.654 28.1215   2
   2 -12   2 1939.38 48.0777   2
   2 -12   3 134.239 25.7092   2
   2 -12   4 1649.33 35.4546   2
   2 -12   5 706.979 33.8677   2
  -2 -12  -6 3107.62 67.6359   2
  -2 -12  -7 143.706 31.1395   2
  -2 -12  -8 44.3388 26.4534   2
   2 -13  -7 64.9086 32.5320   2
   2 -13  -6 256.529 37.2821   2
  -2 -13   1 330.463 30.3189   2
  -2 -13  -4 239.556 32.3000   2
   3   0 -14 452.807 31.6778   2
   3   0 -12 2736.82 45.3482   2
   3   0 -10 4635.44 50.8519   2
   3   0  -8 7426.19 63.7385   2
  -3   0   6 535.875 32.5979   2
  -3   0   4 15377.1 101.147   2
  -3   0   2 12234.9 126.480   2
  -3   0   0 846.622 24.5547   2
   3   0   2 3789.76 73.1806   2
   3   0   4 22812.9 184.839   2
   3   0   6 2347.90 26.6058   2
   3   0   8 3286.93 34.4269   2
   3   0  10 909.754 19.5494   2
   3   0  12 1284.89 30.5724   2
   3   0  14 583.079 21.7328   2
   4   0 -14 77.0040 27.3194   2
   4   0 -12 1665.84 60.4987   2
   4   0 -10 30.6371 34.4104   2
  -4   0   8 180.982 35.3166   2
  -4   0   6 77.8269 29.7383   2
  -4   0   4 11957.0 211.219   2
  -4   0   2 126.081 50.8005   2
  -4   0   0 120941. 467.495   2
   4   0   2 190.962 40.4884   2
   4   0   4 4271.68 60.8376   2
   4   0   6 527.504 32.7797   2
   4   0   8-1.60454 41.4642   2
   4   0  10 466.046 37.5077   2
   4   0  12 460.081 30.2273   2
   4  -1 -14 643.114 37.5681   2
   4  -1 -13 173.116 23.6388   2
   4   1 -12 118.334 26.9663   2
   4   1 -11 6616.78 60.7115   2
   4   1 -10 1212.54 31.6274   2
   4   1  -9 5094.17 56.2343   2
   4   1  -8 83.8669 21.0709   2
  -4   1   7 1802.70 32.6524   2
  -4   1   6 252.136 19.6870   2
  -4   1   5 1807.36 29.3825   2
   4  -1  -4 56.5059 30.9552   2
   4  -1   0 702.347 47.8493   2
  -4  -1  -1 10135.0 116.369   2
  -4  -1  -2 1751.43 45.6858   2
  -4   1  -3 1564.79 36.4439   2
   4   1   4 1003.67 34.8090   2
   4   1   5 1087.10 37.1101   2
   4   1   6 16.5641 24.5218   2
   4   1   7 2921.38 64.8340   2
   4   1   8 4.81770 41.8253   2
   4   1   9 636.689 30.2894   2
   4   1  10 2846.84 44.1448   2
   4   1  11 5656.69 53.2073   2
   4   1  12 729.748 33.4960   2
   4   1  13 239.098 22.5559   2
   4  -2 -14 373.557 34.1781   2
   4  -2 -13 220.151 23.8110   2
   4  -2 -12 417.429 29.6507   2
   4  -2 -11 1130.72 41.5066   2
   4  -2 -10 9899.38 91.8632   2
   4  -2  -9 19.0943 22.9343   2
   4   2  -8 1217.67 31.2084   2
  -4  -2   7 3681.26 42.5626   2
  -4  -2   6 7350.72 63.7320   2
  -4   2   5 2843.58 40.0464   2
   4  -2  -4 1005.51 31.8453   2
   4  -2  -3 88.9268 30.1340   2
   4  -2  -1 1376.50 72.5183   2
  -4  -2   0 12.7337 23.2985   2
  -4  -2  -1 1244.14 51.7548   2
  -4  -2  -2 386.308 37.8527   2
  -4   2  -3 2809.89 42.6333   2
   4  -2   4 26.0762 15.1928   2
   4  -2   5 674.446 23.5443   2
   4  -2   6 12954.4 80.5316   2
   4  -2   7 2314.35 42.3343   2
   4  -2   8 237.436 30.3271   2
   4  -2   9 337.890 22.5172   2
   4   2  10 4969.76 46.0166   2
   4   2  11 89.2291 15.4441   2
   4   2  12 271.091 18.9760   2
   4   2  13 311.687 15.8759   2
   4  -3 -14 106.464 23.3947   2
   4  -3 -13 1283.23 33.5652   2
   4  -3 -12 720.560 32.5313   2
   4  -3 -11 171.325 29.0022   2
   4  -3 -10 34.9098 23.7373   2
   4  -3  -9 200.225 31.6489   2
   4  -3  -8 388.499 34.5009   2
  -4  -3   7 2945.19 47.1704   2
  -4  -3   6 1764.34 36.6234   2
  -4   3   5 5032.34 52.8516   2
   4  -3  -4 2956.89 66.3475   2
   4  -3  -3 9213.61 103.923   2
   4  -3  -2 262.378 52.0326   2
  -4  -3   1 14784.0 138.102   2
  -4  -3   0 509.802 36.2533   2
  -4  -3  -1 13457.5 154.096   2
  -4  -3  -2 3797.82 78.0724   2
  -4  -3  -3 4754.71 62.4703   2
  -4  -3  -4 2567.31 31.8837   2
   4  -3   5 2226.34 34.7244   2
   4  -3   6 82.9207 15.4534   2
   4  -3   7 228.189 18.7890   2
   4  -3   8 3755.08 43.6279   2
   4  -3   9 904.946 26.0911   2
   4   3  10 325.262 19.5531   2
   4   3  11 630.743 19.4246   2
   4   3  12 100.106 16.0157   2
   4  -4 -13 355.183 24.7496   2
   4  -4 -12 636.181 30.4046   2
   4  -4 -11 819.315 35.8194   2
   4  -4 -10 3375.09 59.9190   2
   4  -4  -9 278.745 28.6105   2
   4  -4  -8 125.274 33.5443   2
  -4  -4   7 98.6989 29.8868   2
   4  -4  -6 4444.77 61.5424   2
  -4   4   5 3039.55 53.3393   2
   4  -4  -4 1320.82 33.8631   2
   4  -4  -3 587.354 27.7708   2
   4  -4  -2 1980.91 95.9889   2
  -4  -4   1 58.2083 31.9072   2
  -4  -4   0 1180.79 51.8077   2
  -4  -4  -1 5047.23 87.8277   2
  -4  -4  -2 2108.88 69.4077   2
  -4  -4  -3 603.724 47.7359   2
  -4  -4  -4 181.129 19.0626   2
  -4  -4  -5 133.226 17.1303   2
  -4  -4  -6 2490.61 31.1947   2
  -4  -4  -7 807.240 25.5237   2
   4  -4   8 354.976 20.5141   2
   4  -4   9 9.47560 15.1976   2
   4   4  10 1456.01 26.1682   2
   4   4  11 447.062 17.0826   2
   4   4  12 1703.77 22.0730   2
   4  -5 -13 887.982 27.9778   2
   4  -5 -12 1031.75 33.1202   2
   4  -5 -11 338.023 40.0825   2
   4  -5 -10 64.4668 38.3481   2
   4  -5  -9 2071.36 54.0986   2
   4   5  -8 166.936 25.2613   2
   4  -5  -7 3811.48 53.2071   2
   4  -5  -6 3620.91 45.5085   2
   4  -5  -5 5821.08 53.3978   2
   4  -5  -4 0.92529 21.2326   2
   4  -5  -3 222.675 22.8305   2
   4  -5  -2 871.262 72.7040   2
  -4  -5   1 33.9369 32.9648   2
  -4  -5   0 85.9417 55.4419   2
  -4  -5  -1 2108.84 66.1488   2
  -4  -5  -2 437.763 42.0006   2
  -4  -5  -3 577.754 29.5036   2
  -4  -5  -4 663.915 34.4946   2
  -4  -5  -5 7694.58 54.9828   2
  -4  -5  -6 1929.75 31.1532   2
  -4  -5  -7 2125.02 31.7938   2
   4  -5   8 30.1957 15.8604   2
   4  -5   9 2066.04 25.9934   2
   4   5  10 267.660 15.9671   2
   4   5  11 96.6570 12.5873   2
   4  -5  12 558.451 17.1302   2
   4  -6 -12 1619.82 49.0088   2
   4  -6 -11 1869.05 41.7711   2
   4  -6 -10 769.047 34.2535   2
   4  -6  -9 3214.58 56.4101   2
   4  -6  -8 347.857 30.3983   2
   4  -6  -7 257.019 29.5999   2
   4  -6  -6 62.5216 24.1932   2
   4  -6  -5 10807.5 76.6845   2
   4  -6  -4 1320.64 44.6810   2
   4  -6  -3 152.945 23.8368   2
   4  -6  -2 42.8055 40.2308   2
  -4  -6   0 7952.72 127.420   2
  -4  -6  -1 6249.63 113.087   2
  -4  -6  -2 419.413 34.7075   2
  -4  -6  -3 69.7536 26.3334   2
  -4  -6  -4 1648.00 45.9431   2
  -4  -6  -5 8229.49 68.8093   2
  -4  -6  -6 1253.92 31.5299   2
   4  -6   7 1678.97 34.2696   2
   4  -6   8 122.879 18.6962   2
   4  -6   9 881.501 21.2041   2
   4  -6  10 208.963 17.0530   2
  -4  -6 -11 511.003 22.2422   2
   4  -7 -12 58.7107 19.6200   2
   4  -7 -11 996.384 31.9420   2
   4  -7 -10 453.547 29.1916   2
   4  -7  -9 259.654 19.0731   2
   4  -7  -8 906.990 36.6627   2
   4  -7  -7 1045.63 54.5752   2
   4  -7  -6 3016.86 62.0999   2
   4  -7  -5 4718.92 74.4714   2
   4  -7  -4 21.0474 21.8128   2
   4  -7  -3 953.313 66.0422   2
   4  -7  -2 548.070 91.7431   2
   4  -7  -1 75.8104 49.4818   2
  -4  -7   0 11.8723 32.2413   2
  -4  -7  -1 36.5492 30.9982   2
  -4  -7  -2 2254.73 51.8876   2
  -4  -7  -3 274.654 32.0654   2
  -4  -7  -4 197.169 32.1528   2
  -4  -7  -5 131.150 26.9415   2
   4  -7   6 1265.45 49.4509   2
   4  -7   7 2041.20 56.8604   2
   4  -7   8 224.976 29.6793   2
   4  -7   9 433.520 23.8349   2
  -4  -7 -10 257.409 20.7922   2
  -4  -7 -11 2095.38 30.6521   2
   4  -8 -11 628.472 25.5641   2
   4  -8 -10 703.005 41.1233   2
   4  -8  -9 191.048 36.4308   2
   4  -8  -8 752.928 26.7813   2
   4  -8  -7 84.5620 22.5837   2
   4  -8  -6 1764.31 31.9698   2
   4  -8  -5 3600.91 50.7450   2
   4  -8  -4 2371.52 39.1877   2
   4  -8  -3 2545.75 97.3931   2
   4  -8  -2 438.468 54.9690   2
   4  -8  -1 3944.90 138.458   2
   4  -8   0 1307.96 38.2964   2
  -4  -8  -1 1813.60 65.2080   2
  -4  -8  -2 369.923 60.1546   2
  -4  -8  -3 42.1912 29.9898   2
  -4  -8  -4 356.544 34.7602   2
   4  -8   5 1176.39 48.4223   2
   4  -8   6 3387.06 70.7341   2
   4  -8   7 393.544 25.6585   2
   4  -8   8 797.780 23.2375   2
   4  -8   9 20.3900 13.7036   2
  -4  -8 -10 85.4371 25.7724   2
   4  -9 -10 43.3577 18.7605   2
   4  -9  -9 714.579 28.2250   2
   4  -9  -8 2318.50 30.3574   2
   4  -9  -7 7.83710 17.0530   2
   4  -9  -6 1123.94 28.1640   2
   4  -9  -5 3713.48 45.2096   2
   4  -9  -4 4251.70 83.4294   2
   4  -9  -3 234.782 57.7735   2
   4  -9  -2 3384.38 105.999   2
   4  -9  -1 621.895 68.7467   2
   4  -9   0 85.7193 21.9590   2
   4  -9   1 109.358 27.4086   2
  -4  -9  -3 345.065 29.0528   2
  -4  -9  -4 4715.94 85.2363   2
   4  -9   5 6858.75 69.1577   2
   4  -9   6 2443.14 59.4646   2
   4  -9   7 311.882 21.9070   2
   4  -9   8 933.823 21.6543   2
  -4  -9  -9 174.586 17.3490   2
   4 -10  -9 68.3931 26.3200   2
   4 -10  -8 473.501 36.7819   2
   4 -10  -7 69.9556 19.3879   2
   4 -10  -6 98.7992 21.6137   2
   4 -10  -5 160.764 23.6168   2
  -4 -10   0 946.685 39.7978   2
  -4 -10  -1 388.033 34.2251   2
  -4 -10  -2 35.0125 27.5956   2
  -4 -10  -3 786.263 41.8630   2
   4 -10   4 10.8199 18.9292   2
  -4 -10  -5-31.1997 27.4497   2
  -4 -10  -6 446.380 22.8183   2
   4 -10   7 74.7891 15.7799   2
  -4 -10  -8 25.2393 14.5273   2
   4 -11  -7 895.948 37.7673   2
   4 -11  -6 49.3798 31.9759   2
  -4 -11   5 438.200 31.2687   2
  -4 -11   0 114.013 25.7724   2
  -4 -11  -1 2172.03 50.7757   2
  -4 -11  -3 14.6561 26.1388   2
  -4 -11  -4 148.900 28.7462   2
   4 -11   5 121.136 13.1922   2
  -4 -11  -6-11.7231 24.1099   2
  -4 -12  -1 12.9101 20.5142   2
  -4 -12  -2 227.635 24.5525   2
  -4 -12  -3-17.9475 21.2534   2
   4 -12   4 533.089 19.3722   2
   5   0 -12 1685.48 54.3016   2
   5   0 -10 3347.53 85.4724   2
   5   0  -8 12552.5 135.953   2
   5   0  -6 135.161 43.3563   2
  -5   0  -4 9169.49 267.265   2
   5   0   6 391.985 36.1171   2
   5   0   8 11332.0 141.759   2
   5   0  10 547.679 34.2374   2
   5  -1 -13 610.086 36.4531   2
   5  -1 -12 667.911 43.1322   2
   5   1 -11 1029.03 36.7234   2
   5   1 -10 896.822 38.4156   2
   5   1  -9-3.86533 26.8261   2
   5   1  -8 370.788 25.3949   2
  -5   1   7 895.818 28.7210   2
   5   1  -6 1518.71 45.3617   2
  -5   1  -3 2449.13 147.461   2
  -5   1  -4-31.8690 78.4993   2
   5   1   5 0.28352 41.4599   2
   5   1   6 835.824 37.8729   2
  -5   1  -7 554.392 40.7791   2
   5   1   8 600.706 50.9297   2
   5   1   9 104.651 20.8726   2
   5   1  10 1600.82 46.5787   2
   5   1  11 1467.08 38.8600   2
   5  -2 -13 238.433 31.8227   2
   5  -2 -12 275.517 37.5705   2
   5  -2 -11 101.958 24.9955   2
   5  -2 -10 370.594 33.1096   2
   5  -2  -9 253.817 36.0923   2
   5   2  -8 4.80945 20.6828   2
  -5  -2   7 426.844 24.1279   2
   5   2  -6 3442.91 47.9481   2
   5  -2  -3 408.075 59.7512   2
   5  -2  -2 9097.74 177.191   2
  -5   2  -3 23.6655 54.9145   2
  -5   2  -4 31.5106 57.2808   2
   5  -2   5 1203.18 51.9311   2
   5  -2   6 690.708 26.8008   2
  -5   2  -7 1211.02 36.6470   2
   5   2   8 86.0884 26.9260   2
   5   2   9 197.319 18.2942   2
   5   2  10 1023.50 21.5017   2
   5   2  11 148.158 15.7591   2
   5  -3 -13 867.325 38.7787   2
   5  -3 -12 257.898 36.2787   2
   5  -3 -11 541.013 31.1578   2
   5  -3 -10 883.324 40.5128   2
   5  -3  -9 3286.24 70.6128   2
   5  -3  -8 78.9478 35.9945   2
  -5  -3   7 2450.55 48.0984   2
   5  -3  -6 899.551 39.9632   2
   5  -3  -5 5961.36 179.498   2
   5  -3  -4 1055.77 86.5656   2
   5  -3  -3 289.547 58.1750   2
   5  -3  -2 260.521 51.9467   2
  -5   3  -3 725.283 71.1286   2
  -5   3  -4 1627.78 90.4464   2
   5  -3   5 2811.63 46.6339   2
   5  -3   6 5594.10 45.3475   2
   5  -3   7 422.153 33.1516   2
   5  -3   8 29.7971 24.1739   2
   5   3   9 2909.83 35.0854   2
   5   3  10 196.927 14.8235   2
   5  -3  11 446.383 16.6778   2
   5  -4 -12 482.406 37.0872   2
   5  -4 -11 436.089 28.0317   2
   5  -4 -10 257.489 30.3114   2
   5  -4  -9 562.141 38.7558   2
   5  -4  -8 311.621 35.3453   2
   5  -4  -7 1742.53 39.2024   2
   5  -4  -6 527.303 78.9569   2
   5  -4  -5-19.3628 55.3818   2
   5  -4  -4 421.192 68.4429   2
   5  -4  -3 85.8085 51.5567   2
   5  -4  -2 2128.78 96.6014   2
  -5  -4  -3 263.363 77.8114   2
  -5   4  -4 3069.96 106.420   2
   5  -4   5 905.957 30.9795   2
   5  -4   6 587.102 23.7955   2
   5  -4   7 476.009 22.1897   2
   5  -4   8 574.734 19.8812   2
   5   4   9 575.901 19.3959   2
   5   4  10 174.654 13.3543   2
   5  -5 -12 135.854 29.3944   2
   5  -5 -11 1756.33 37.7400   2
   5  -5 -10 2759.78 67.1630   2
   5  -5  -9 188.755 41.4308   2
   5  -5  -8 17.6439 40.3509   2
   5  -5  -7 748.840 44.0395   2
   5  -5  -6 495.271 40.9035   2
   5  -5  -5 286.627 49.6954   2
   5  -5  -4 1015.56 82.9573   2
   5  -5  -3 1030.02 82.9259   2
   5  -5  -2 677.301 65.6987   2
  -5  -5  -3 240.389 30.9798   2
  -5  -5  -4 546.076 72.5953   2
   5  -5   5 363.513 30.9836   2
   5  -5   6 1467.55 30.8683   2
   5  -5   7 232.260 17.5695   2
   5  -5   8 151.275 14.8322   2
   5   5   9 1576.82 22.7514   2
   5  -5  10 1054.22 16.2696   2
   5  -6 -11 509.952 32.6462   2
   5  -6 -10 204.915 24.7070   2
   5  -6  -9 276.630 28.1955   2
   5  -6  -8 1603.64 43.4637   2
   5  -6  -7 1637.65 44.7688   2
   5  -6  -5 721.031 64.9084   2
   5  -6  -4 18.8358 38.4702   2
   5  -6  -3 3642.66 111.170   2
   5  -6  -2 571.581 55.0581   2
  -5  -6  -2 94.8900 34.4132   2
  -5  -6  -3 3734.22 70.6334   2
  -5  -6  -4 665.393 40.3162   2
   5  -6   5-4.79755 26.6223   2
   5  -6   6 13.1426 18.3805   2
   5  -6   7 929.376 24.8532   2
   5  -6   8 686.709 17.9289   2
   5  -6   9 287.783 28.5991   2
   5  -7 -10 1165.64 46.3237   2
   5  -7  -9 25.0379 15.2486   2
   5  -7  -8 75.5019 25.0416   2
   5  -7  -7 149.087 38.1661   2
   5  -7  -6 596.129 49.0154   2
   5  -7  -3 424.762 53.1227   2
   5  -7  -2 36.6939 70.3009   2
   5  -7   0 292.742 91.6837   2
   5  -7   1 42.7130 65.6338   2
  -5  -7  -3 5656.69 85.3475   2
  -5  -7  -4 306.371 36.6317   2
   5  -7   5 129.083 28.3960   2
   5  -7   6 451.600 32.8253   2
   5  -7   7 71.0455 23.6954   2
   5  -7   8 176.817 15.2950   2
   5  -8 -10 283.002 29.4566   2
   5  -8  -9 931.453 23.0878   2
   5  -8  -8 287.230 21.2577   2
   5  -8  -7 1969.31 37.6514   2
  -5  -8   6 1026.62 42.8112   2
  -5  -8  -3 194.884 36.2709   2
   5  -8   5 226.820 22.3896   2
   5  -8   6 1294.08 31.7447   2
   5  -8   7 1235.91 28.4696   2
   5  -8   8 42.4312 17.6190   2
   5  -9  -8 140.861 16.4421   2
   5  -9  -7 17.2514 17.8503   2
  -5  -9   6 64.4205 27.4862   2
  -5  -9  -1 615.850 33.8747   2
   5  -9   5 38.7084 17.0954   2
   5  -9   6 18.1586 12.9981   2
  -5  -9  -7 363.720 28.2040   2
  -5 -10   7 134.318 19.8948   2
  -5 -10   6 11.0456 22.0543   2
  -5 -10  -1 14.8288 20.2256   2
  -5 -10  -4 84.4008 24.1046   2
   5 -10   5 583.925 21.1586   2
   5 -11  -4 158.690 19.6740   2
  -5 -11  -3 28.2640 17.5936   2
   7   0  -8 3139.79 49.3916   2
   7   0  -6 155.507 42.6807   2
   7   0   6 57.3322 30.1948   2
  -7   1   8 149.444 25.4421   2
   7   1  -7 884.897 26.7304   2
  -7   1   6 217.821 22.5133   2
   7   1  -5 1226.14 43.3467   2
   7   1   4 154.373 31.5979   2
   7   1   5 27.3196 30.1851   2
   7   1   6 21.8364 28.1407   2
  -7   2   8 25.2555 16.4793   2
  -7   2   7 125.713 18.8790   2
   7  -2  -6 743.841 24.9419   2
   7  -2  -5 315.056 50.9155   2
   7  -2   4 79.9235 21.2124   2
   7  -2   5 318.865 24.2568   2
   7  -2   6 11.5249 17.2247   2
   7  -3  -7 745.714 22.5122   2
  -7   3   6 159.021 25.0092   2
   7  -3  -5 2464.93 84.9521   2
   7   3   4 93.0108 29.6258   2
   7  -3   5 1630.41 34.0575   2
   7  -4  -7 320.216 16.4468   2
   7  -4  -6 79.7048 15.6519   2
   7  -4  -5 18.5074 40.4103   2
  -7  -4   0-6.56870 21.7296   2
   7  -4   2 399.647 26.2047   2
   7  -4   4 461.140 23.1634   2
   7  -4   5 239.747 16.7417   2
  -7   5   6 214.154 15.3781   2
  -7  -5   0 8.38475 20.8698   2
  -7  -5  -1 61.7237 19.7918   2
   7  -5   2 78.9587 20.6399   2
   7  -5   3 139.733 19.0884   2
   7  -6  -5 73.5852 18.6359   2
  -7  -6   0 16.6495 19.8720   2
  -7  -6  -1 1696.98 34.0524   2
   7  -6   2 23.1934 17.9329   2
   7  -6   3 618.610 24.2832   2
   0   0   0 0.00000 0.00000   0
TITL sbd23016_twin1_hklf4 in P2(1)/c
REM P2(1)/c (#14 in standard setting)
CELL 1.54184   6.681641  12.536572  13.558174  90.0000  94.7934  90.0000
ZERR    4.00   0.000223   0.000552   0.000452   0.0000   0.0034   0.0000
LATT  1
SYMM -x, y+1/2,-z+1/2
SFAC C H N O F S Cl
UNIT 28.00 24.00 4.00 12.00 12.00 4.00 8.00
REM  CrysAlisPro recorded range (K): Min=110.0; max=110.1; aver:110.1
TEMP -163
SIZE 0.04 0.04 0.26
TREF
HKLF 5

BASF 0.50647
END
;
_shelx_hkl_checksum                20906
_olex2_exptl_crystal_mounting_method  'oil on 200 micrometre micromount'
_olex2_submission_original_sample_id  Py007
_olex2_submission_special_instructions  'No special instructions were received'
_oxdiff_exptl_absorpt_empirical_details
;
Empirical correction (ABSPACK) includes:
- Absorption correction using spherical harmonics
- Frame scaling
;
_oxdiff_exptl_absorpt_empirical_full_max  1.607
_oxdiff_exptl_absorpt_empirical_full_min  0.586
_oxdiff_twin_integration_method    simultaneous
_oxdiff_twin_items                 2
loop_
  _twin_individual_id
  _twin_individual_mass_fraction_refined
  _oxdiff_twin_reflns_isolated
  _oxdiff_twin_reflns_overlapped
  _twin_individual_twin_lattice_type
  _twin_individual_twin_matrix_11
  _twin_individual_twin_matrix_12
  _twin_individual_twin_matrix_13
  _twin_individual_twin_matrix_21
  _twin_individual_twin_matrix_22
  _twin_individual_twin_matrix_23
  _twin_individual_twin_matrix_31
  _twin_individual_twin_matrix_32
  _twin_individual_twin_matrix_33
 1 0.5068(16) 2872 2735 ref 1.0000 0.0000 0.0000 0.0000 1.0000 0.0000 0.0000
 0.0000 1.0000
 2 0.4932(16) 2858 2735 nmt -1.0004 -0.0005 -0.0007 0.0004 -0.9997 -0.0003 0.3376
 -0.0005 1.0001

_twin_special_details
;
Component 2 rotated by -179.9916\% 
around [0.00 0.00 1.00] (reciprocal) or [0.17 -0.00 0.99] (direct)
;
