# Supplementary material for: Metal-Mediated Catalytic Polarization Transfer from para Hydrogen to 3,5-Dihalogenated Pyridines
Source: ACS Catal. 2024 Jan 5;14(2):994–1004. doi: 10.1021/acscatal.3c05378 (PMC10804365; doi:10.1021/acscatal.3c05378)
Supplement: Supplementary file 5 — cs3c05378_si_005.cif [file cs3c05378_si_005.cif]

data_sbd23005
_audit_creation_date               2023-12-13
_audit_creation_method
;
Olex2 1.5
(compiled 2023.08.24 svn.re1ec1418 for OlexSys, GUI svn.r6817)
;
_shelx_SHELXL_version_number       '2018/3'
loop_
  _audit_author_name
  _audit_author_email
  _audit_author_address
 'Tickner, B.' ''
;
University of York
Department of Chemistry
York
YO10 5DD
UK
;
 'Tanner, T.' ''
;
University of York
Department of Chemistry
York
YO10 5DD
UK
;

_audit_contact_author_address      ?
_audit_contact_author_email        ?
_audit_contact_author_name         ''
_audit_contact_author_phone        ?
_publ_contact_author_id_orcid      ?
_publ_section_references
;
Dolomanov, O.V., Bourhis, L.J., Gildea, R.J, Howard, J.A.K. & Puschmann, H.
 (2009), J. Appl. Cryst. 42, 339-341.

Sheldrick, G.M. (2015). Acta Cryst. A71, 3-8.

Sheldrick, G.M. (2015). Acta Cryst. C71, 3-8.
;
_chemical_name_common              ?
_chemical_name_systematic          ?
_chemical_formula_moiety           'C31 H32 Br4 Cl Ir N4'
_chemical_formula_sum              'C31 H32 Br4 Cl Ir N4'
_chemical_formula_weight           1007.89
_chemical_melting_point            ?
_chemical_oxdiff_formula           'C31 H32 Br4 Cl Ir N4'
_chemical_oxdiff_usercomment       'Ben Tickner BTPy004'
loop_
  _atom_type_symbol
  _atom_type_description
  _atom_type_scat_dispersion_real
  _atom_type_scat_dispersion_imag
  _atom_type_scat_source
 'C' 'C' 0.0181 0.0091 'International Tables Vol C Tables 4.2.6.8 and 6.1.1.4'
 'H' 'H' 0.0000 0.0000 'International Tables Vol C Tables 4.2.6.8 and 6.1.1.4'
 'N' 'N' 0.0311 0.0180 'International Tables Vol C Tables 4.2.6.8 and 6.1.1.4'
 'Cl' 'Cl' 0.3639 0.7018 'International Tables Vol C Tables 4.2.6.8 and 6.1.1.4'
 'Br' 'Br' -0.6763 1.2805
 'International Tables Vol C Tables 4.2.6.8 and 6.1.1.4'
 'Ir' 'Ir' -4.7710 6.5667
 'International Tables Vol C Tables 4.2.6.8 and 6.1.1.4'

_shelx_space_group_comment
;
The symmetry employed for this shelxl refinement is uniquely defined
by the following loop, which should always be used as a source of
symmetry information in preference to the above space-group names.
They are only intended as comments.
;
_space_group_crystal_system        'monoclinic'
_space_group_IT_number             14
_space_group_name_H-M_alt          'P 1 21/c 1'
_space_group_name_Hall             '-P 2ybc'
loop_
  _space_group_symop_operation_xyz
 'x, y, z'
 '-x, y+1/2, -z+1/2'
 '-x, -y, -z'
 'x, -y-1/2, z-1/2'

_cell_length_a                     11.91172(19)
_cell_length_b                     24.7542(3)
_cell_length_c                     12.4277(2)
_cell_angle_alpha                  90
_cell_angle_beta                   115.347(2)
_cell_angle_gamma                  90
_cell_volume                       3311.73(10)
_cell_formula_units_Z              4
_cell_measurement_reflns_used      24447
_cell_measurement_temperature      110.00(10)
_cell_measurement_theta_max        76.6750
_cell_measurement_theta_min        3.9300
_shelx_estimated_absorpt_T_max     0.706
_shelx_estimated_absorpt_T_min     0.281
_exptl_absorpt_coefficient_mu      14.414
_exptl_absorpt_correction_T_max    0.849
_exptl_absorpt_correction_T_min    0.300
_exptl_absorpt_correction_type     gaussian
_exptl_absorpt_process_details
;
CrysAlisPro 1.171.42.91a (Rigaku Oxford Diffraction, 2023)
Numerical absorption correction based on gaussian integration over
a multifaceted crystal model
Empirical absorption correction using spherical harmonics,
implemented in SCALE3 ABSPACK scaling algorithm.
;
_exptl_absorpt_special_details     ?
_exptl_crystal_colour              'clear yellow'
_exptl_crystal_colour_lustre       clear
_exptl_crystal_colour_modifier     .
_exptl_crystal_colour_primary      yellow
_exptl_crystal_density_diffrn      2.021
_exptl_crystal_density_meas        ?
_exptl_crystal_density_method      ?
_exptl_crystal_description         block
_exptl_crystal_F_000               1920
loop_
  _exptl_crystal_face_index_h
  _exptl_crystal_face_index_k
  _exptl_crystal_face_index_l
  _exptl_crystal_face_perp_dist
 2 2 1 0.0481
 -1 -2 1 0.0010
 -3 14 4 0.0350
 3 -14 -4 0.0288
 -1 0 -1 0.0556
 0 1 -2 0.0437
 1 1 -1 0.0132
 2 1 -2 0.0120
 0 2 1 0.0470

_exptl_crystal_recrystallization_method  'cooling of a methanolic solution'
_exptl_crystal_size_max            0.118
_exptl_crystal_size_mid            0.069
_exptl_crystal_size_min            0.026
loop_
  _exptl_oxdiff_crystal_face_indexfrac_h
  _exptl_oxdiff_crystal_face_indexfrac_k
  _exptl_oxdiff_crystal_face_indexfrac_l
  _exptl_oxdiff_crystal_face_x
  _exptl_oxdiff_crystal_face_y
  _exptl_oxdiff_crystal_face_z
 2.0007 1.9854 0.9974 -0.0955 -0.3742 0.0195
 -1.0002 -1.9926 1.0014 -0.1543 0.1156 -0.0266
 -2.8982 13.7174 3.9267 -0.1181 -0.1924 0.9742
 3.2953 -13.7549 -3.6007 0.0739 0.1202 -0.9900
 -0.9998 0.0068 -0.9993 0.1306 0.1951 0.0309
 -0.0005 1.0000 -1.9998 0.2616 0.1033 0.0050
 0.9993 0.9932 -1.0005 0.1311 -0.0918 -0.0259
 1.9991 0.9975 -2.0007 0.2392 -0.1603 -0.1040
 0.0021 1.9989 0.9993 -0.0729 -0.1111 0.1290

_exptl_transmission_factor_max     ?
_exptl_transmission_factor_min     ?
_diffrn_reflns_av_R_equivalents    0.0656
_diffrn_reflns_av_unetI/netI       0.0378
_diffrn_reflns_Laue_measured_fraction_full  0.962
_diffrn_reflns_Laue_measured_fraction_max  0.881
_diffrn_reflns_limit_h_max         14
_diffrn_reflns_limit_h_min         -14
_diffrn_reflns_limit_k_max         27
_diffrn_reflns_limit_k_min         -29
_diffrn_reflns_limit_l_max         14
_diffrn_reflns_limit_l_min         -14
_diffrn_reflns_number              36341
_diffrn_reflns_point_group_measured_fraction_full  0.962
_diffrn_reflns_point_group_measured_fraction_max  0.881
_diffrn_reflns_theta_full          67.684
_diffrn_reflns_theta_max           73.751
_diffrn_reflns_theta_min           4.107
_diffrn_ambient_environment        N~2~
_diffrn_ambient_temperature        110.00(10)
_diffrn_detector                   'Hybrid Pixel Array Detector'
_diffrn_detector_area_resol_mean   10.0000
_diffrn_detector_type              HyPix
_diffrn_measured_fraction_theta_full  0.962
_diffrn_measured_fraction_theta_max  0.881
_diffrn_measurement_details
;
List of Runs (angles in degrees, time in seconds):

  # Type    Start    End  Width  t~exp~   \w     \q     \k     \f   Frames
--------------------------------------------------------------------------
  1  \w   -119.00 -38.00   0.50    0.70    --  -47.17 -43.00  58.00  162
  2  \w    -44.00  25.00   0.50    0.70    --  -47.17  43.00-150.00  138
  3  \w     84.00 114.00   0.50    0.70    --   47.17  43.00-150.00   60
  4  \w     36.00  61.00   0.50    0.70    --   47.17  43.00-150.00   50
  5  \w     95.00 174.00   0.50    2.80    --  107.75  43.00-150.00  158
  6  \w     74.00 120.00   0.50    2.80    --  107.75 -43.00  58.00   92
  7  \w   -114.00 -64.00   0.50    0.70    --  -47.17 178.00 -90.00  100
  8  \w   -114.00 -66.00   0.50    0.70    --  -47.17 -37.00 -60.00   96
  9  \w     68.00 105.00   0.50    0.70    --   47.17 178.00   0.00   74
 10  \w     65.00 119.00   0.50    0.70    --   47.17-178.00 -90.00  108
 11  \w    -25.00  61.00   0.50    0.70    --   47.17 -43.00  58.00  172
 12  \w     35.00 117.00   0.50    2.80    --  107.75 -57.00-150.00  164
 13  \w     82.00 124.00   0.50    2.80    --  107.75 -77.00  60.00   84
 14  \w    101.00 178.00   0.50    2.80    --  107.75 125.00 120.00  154
 15  \w     40.00 106.00   0.50    2.80    --  107.75 -99.00-180.00  132
 16  \w     40.00 106.00   0.50    2.80    --  107.75 -99.00  90.00  132
 17  \w    105.00 130.00   0.50    2.80    --  107.75  19.00 150.00   50
 18  \w    140.00 165.00   0.50    2.80    --  107.75  19.00 150.00   50
 19  \w     35.00  90.00   0.50    2.80    --  107.75 -37.00   0.00  110
 20  \w     95.00 120.00   0.50    2.80    --  107.75 -37.00   0.00   50
 21  \w     40.00  66.00   0.50    2.80    --  107.75 -77.00  60.00   52
 22  \w    147.00 173.00   0.50    2.80    --  107.75  57.00-180.00   52
 23  \w    103.00 129.00   0.50    2.80    --  107.75  57.00-180.00   52
 24  \w     79.00 106.00   0.50    2.80    --  107.75 -99.00  30.00   54
 25  \w     38.00  64.00   0.50    2.80    --  107.75 -99.00-120.00   52
 26  \w     36.00 118.00   0.50    2.80    --  107.75 -37.00-150.00  164
 27  \w     95.00 178.00   0.50    2.80    --  107.75  37.00 120.00  166
 28  \w     38.00  75.00   0.50    2.80    --  107.75 -99.00  30.00   74
 29  \w     77.00 105.00   0.50    2.80    --  107.75 -99.00 -60.00   56
 30  \w    104.00 140.00   0.50    2.80    --  107.75  19.00 120.00   72
 31  \w     71.00 103.00   0.50    2.80    --  107.75 -99.00-150.00   64
 32  \w     98.00 163.00   0.50    2.80    --  107.75  37.00   0.00  130
 33  \w     86.00 112.00   0.50    2.80    --  107.75-125.00 -30.00   52
 34  \w    153.00 178.00   0.50    2.80    --  107.75  39.00-146.00   50
 35  \w     65.00 112.00   0.50    0.70    --   47.17 178.00  90.00   94
 36  \w     39.00  65.00   0.50    2.80    --  107.75-125.00 150.00   52
 37  \w     87.00 112.00   0.50    2.80    --  107.75-125.00 150.00   50
 38  \w     80.00 106.00   0.50    2.80    --  107.75 -99.00-120.00   52
 39  \w     83.00 112.00   0.50    2.80    --  107.75-125.00  60.00   58
;
_diffrn_measurement_device         'four-circle diffractometer'
_diffrn_measurement_device_type    'SuperNova, Dual, Cu at home/near, HyPix'
_diffrn_measurement_method         '\w scans'
_diffrn_orient_matrix_type        
 'CrysAlisPro convention (1999,Acta A55,543-557)'
_diffrn_orient_matrix_UB_11        -0.0112376000
_diffrn_orient_matrix_UB_12        0.0231500000
_diffrn_orient_matrix_UB_13        -0.1192437000
_diffrn_orient_matrix_UB_21        -0.1318683000
_diffrn_orient_matrix_UB_22        -0.0237197000
_diffrn_orient_matrix_UB_23        -0.0634669000
_diffrn_orient_matrix_UB_31        -0.0544334000
_diffrn_orient_matrix_UB_32        0.0526853000
_diffrn_orient_matrix_UB_33        0.0238674000
_diffrn_radiation_monochromator    mirror
_diffrn_radiation_probe            x-ray
_diffrn_radiation_type             'Cu K\a'
_diffrn_radiation_wavelength       1.54184
_diffrn_source                     'micro-focus sealed X-ray tube'
_diffrn_source_type                'SuperNova (Cu) X-ray Source'
_reflns_Friedel_coverage           0.000
_reflns_Friedel_fraction_full      .
_reflns_Friedel_fraction_max       .
_reflns_number_gt                  5426
_reflns_number_total               5904
_reflns_special_details
;
 Reflections were merged by SHELXL according to the crystal
 class for the calculation of statistics and refinement.
 
 _reflns_Friedel_fraction is defined as the number of unique
 Friedel pairs measured divided by the number that would be
 possible theoretically, ignoring centric projections and
 systematic absences.
;
_reflns_threshold_expression       'I > 2\s(I)'
_computing_cell_refinement         'CrysAlisPro 1.171.42.91a (Rigaku OD, 2023)'
_computing_data_collection         'CrysAlisPro 1.171.42.91a (Rigaku OD, 2023)'
_computing_data_reduction          'CrysAlisPro 1.171.42.91a (Rigaku OD, 2023)'
_computing_molecular_graphics      'Olex2 1.5 (Dolomanov et al., 2009)'
_computing_publication_material    'Olex2 1.5 (Dolomanov et al., 2009)'
_computing_structure_refinement    'SHELXL 2018/3 (Sheldrick, 2015)'
_computing_structure_solution      'SHELXT 2018/2 (Sheldrick, 2018)'
_refine_diff_density_max           3.267
_refine_diff_density_min           -1.351
_refine_diff_density_rms           0.230
_refine_ls_extinction_coef         .
_refine_ls_extinction_method       none
_refine_ls_goodness_of_fit_ref     1.034
_refine_ls_hydrogen_treatment      mixed
_refine_ls_matrix_type             full
_refine_ls_number_parameters       378
_refine_ls_number_reflns           5904
_refine_ls_number_restraints       1
_refine_ls_R_factor_all            0.0489
_refine_ls_R_factor_gt             0.0459
_refine_ls_restrained_S_all        1.034
_refine_ls_shift/su_max            0.004
_refine_ls_shift/su_mean           0.000
_refine_ls_structure_factor_coef   Fsqd
_refine_ls_weighting_details      
 'w=1/[\s^2^(Fo^2^)+(0.0921P)^2^+4.1558P] where P=(Fo^2^+2Fc^2^)/3'
_refine_ls_weighting_scheme        calc
_refine_ls_wR_factor_gt            0.1189
_refine_ls_wR_factor_ref           0.1209
_refine_special_details
;
Ir-H bond lengths were constrained to be 1.77 angstroms as allowing them to refine
led to unfeasibly short Ir-H bond lengths.
;
_olex2_refinement_description
;
1. Fixed Uiso
 At 1.2 times of:
  All C(H) groups
 At 1.5 times of:
  All C(H,H,H) groups
2. Restrained distances
 Ir1-H \\sim Ir1-HA
 with sigma of 0.02
3.a Riding coordinates:
 Ir1(H,HA)
3.b Aromatic/amide H refined with riding coordinates:
 C31(H31), C27(H27), C22(H22), C29(H29), C3(H3), C24(H24), C6(H6), C26(H26),
 C2(H2), C8(H8), C17(H17), C15(H15)
3.c Idealised Me refined as rotating group:
 C12(H12A,H12B,H12C), C10(H10A,H10B,H10C), C11(H11A,H11B,H11C), C20(H20A,H20B,
 H20C), C21(H21A,H21B,H21C), C19(H19A,H19B,H19C)
;
_atom_sites_solution_hydrogens     mixed
_atom_sites_solution_primary       dual
_atom_sites_solution_secondary     ?
loop_
  _atom_site_label
  _atom_site_type_symbol
  _atom_site_fract_x
  _atom_site_fract_y
  _atom_site_fract_z
  _atom_site_U_iso_or_equiv
  _atom_site_adp_type
  _atom_site_occupancy
  _atom_site_site_symmetry_order
  _atom_site_calc_flag
  _atom_site_refinement_flags_posn
  _atom_site_refinement_flags_adp
  _atom_site_refinement_flags_occupancy
  _atom_site_disorder_assembly
  _atom_site_disorder_group
 Ir1 Ir 0.39707(2) 0.59131(2) 0.68484(2) 0.02030(12) Uani 1 1 d D . . . .
 H H 0.401978 0.545982 0.576789 0.07(3) Uiso 1 1 d DR . . . .
 HA H 0.559148 0.581532 0.765239 0.10(4) Uiso 1 1 d DR . . . .
 Br4 Br 0.28999(6) 0.50172(3) 1.08127(6) 0.03694(18) Uani 1 1 d . . . . .
 Br1 Br -0.06407(5) 0.51949(3) 0.29490(6) 0.03691(18) Uani 1 1 d . . . . .
 Br3 Br 0.44129(7) 0.36269(2) 0.79641(6) 0.03810(18) Uani 1 1 d . . . . .
 Br2 Br -0.06516(6) 0.68250(3) 0.62806(8) 0.0439(2) Uani 1 1 d . . . . .
 Cl1 Cl 0.40328(13) 0.65471(5) 0.84907(13) 0.0295(3) Uani 1 1 d . . . . .
 N4 N 0.3749(4) 0.52525(17) 0.7880(4) 0.0216(9) Uani 1 1 d . . . . .
 N1 N 0.5594(4) 0.66208(19) 0.6220(4) 0.0263(10) Uani 1 1 d . . . . .
 N2 N 0.3783(4) 0.68394(19) 0.5054(5) 0.0280(10) Uani 1 1 d . . . . .
 N3 N 0.1983(4) 0.59601(17) 0.5918(5) 0.0247(10) Uani 1 1 d . . . . .
 C31 C 0.3420(5) 0.5319(2) 0.8808(5) 0.0252(11) Uani 1 1 d . . . . .
 H31 H 0.320673 0.567105 0.896469 0.030 Uiso 1 1 calc R U . . .
 C27 C 0.4032(5) 0.4751(2) 0.7662(5) 0.0243(11) Uani 1 1 d . . . . .
 H27 H 0.425703 0.469265 0.702423 0.029 Uiso 1 1 calc R U . . .
 C30 C 0.3386(5) 0.4887(2) 0.9536(5) 0.0262(11) Uani 1 1 d . . . . .
 C1 C 0.4439(5) 0.6490(2) 0.5980(5) 0.0213(10) Uani 1 1 d . . . . .
 C22 C 0.1379(5) 0.5630(2) 0.4971(5) 0.0268(11) Uani 1 1 d . . . . .
 H22 H 0.185127 0.539330 0.472498 0.032 Uiso 1 1 calc R U . . .
 C28 C 0.4000(5) 0.4309(2) 0.8371(6) 0.0305(13) Uani 1 1 d . . . . .
 C29 C 0.3709(5) 0.4371(2) 0.9353(5) 0.0290(12) Uani 1 1 d . . . . .
 H29 H 0.373374 0.407698 0.985459 0.035 Uiso 1 1 calc R U . . .
 C3 C 0.4499(6) 0.7177(2) 0.4734(6) 0.0332(13) Uani 1 1 d . . . . .
 H3 H 0.423468 0.744706 0.413302 0.040 Uiso 1 1 calc R U . . .
 C23 C 0.0142(5) 0.5628(2) 0.4374(5) 0.0294(12) Uani 1 1 d . . . . .
 C9 C 0.7143(6) 0.5943(2) 0.6745(6) 0.0288(12) Uani 1 1 d . . . . .
 C24 C -0.0509(6) 0.5963(2) 0.4773(6) 0.0330(14) Uani 1 1 d . . . . .
 H24 H -0.139124 0.596370 0.439185 0.040 Uiso 1 1 calc R U . . .
 C5 C 0.7323(5) 0.6652(2) 0.8227(6) 0.0287(12) Uani 1 1 d . . . . .
 C4 C 0.6678(5) 0.6389(2) 0.7090(5) 0.0251(11) Uani 1 1 d . . . . .
 C18 C 0.1923(5) 0.6541(2) 0.3393(6) 0.0309(13) Uani 1 1 d . . . . .
 C13 C 0.2519(5) 0.6875(2) 0.4418(5) 0.0270(12) Uani 1 1 d . . . . .
 C6 C 0.8439(6) 0.6456(3) 0.9006(5) 0.0325(13) Uani 1 1 d . . . . .
 H6 H 0.887496 0.662131 0.976305 0.039 Uiso 1 1 calc R U . . .
 C26 C 0.1370(5) 0.6294(2) 0.6304(5) 0.0259(11) Uani 1 1 d . . . . .
 H26 H 0.180236 0.652260 0.696688 0.031 Uiso 1 1 calc R U . . .
 C16 C 0.0062(6) 0.6967(3) 0.3135(6) 0.0393(15) Uani 1 1 d . . . . .
 C2 C 0.5639(6) 0.7038(2) 0.5455(6) 0.0342(14) Uani 1 1 d . . . . .
 H2 H 0.637450 0.719066 0.546353 0.041 Uiso 1 1 calc R U . . .
 C12 C 0.6452(6) 0.5667(3) 0.5518(6) 0.0373(14) Uani 1 1 d . . . . .
 H12A H 0.568755 0.549947 0.547125 0.056 Uiso 1 1 calc R U . . .
 H12B H 0.698701 0.538972 0.541841 0.056 Uiso 1 1 calc R U . . .
 H12C H 0.624472 0.593807 0.488620 0.056 Uiso 1 1 calc R U . . .
 C25 C 0.0119(5) 0.6303(2) 0.5738(6) 0.0314(13) Uani 1 1 d . . . . .
 C14 C 0.1927(6) 0.7270(2) 0.4776(6) 0.0346(13) Uani 1 1 d . . . . .
 C8 C 0.8267(5) 0.5756(2) 0.7561(6) 0.0305(12) Uani 1 1 d . . . . .
 H8 H 0.861624 0.544450 0.737530 0.037 Uiso 1 1 calc R U . . .
 C17 C 0.0688(6) 0.6594(3) 0.2769(6) 0.0341(13) Uani 1 1 d . . . . .
 H17 H 0.025123 0.637801 0.208425 0.041 Uiso 1 1 calc R U . . .
 C10 C 0.6787(6) 0.7135(3) 0.8585(6) 0.0350(13) Uani 1 1 d . . . . .
 H10A H 0.650598 0.740224 0.794178 0.052 Uiso 1 1 calc R U . . .
 H10B H 0.742519 0.729628 0.930874 0.052 Uiso 1 1 calc R U . . .
 H10C H 0.608152 0.701984 0.873863 0.052 Uiso 1 1 calc R U . . .
 C15 C 0.0689(6) 0.7310(3) 0.4098(7) 0.0398(15) Uani 1 1 d . . . . .
 H15 H 0.023259 0.757987 0.428300 0.048 Uiso 1 1 calc R U . . .
 C7 C 0.8932(6) 0.6017(3) 0.8687(6) 0.0333(13) Uani 1 1 d . . . . .
 C11 C 1.0159(7) 0.5812(4) 0.9521(8) 0.055(2) Uani 1 1 d . . . . .
 H11A H 1.075017 0.611201 0.979900 0.082 Uiso 1 1 calc R U . . .
 H11B H 1.044979 0.554490 0.911494 0.082 Uiso 1 1 calc R U . . .
 H11C H 1.009200 0.564141 1.020311 0.082 Uiso 1 1 calc R U . . .
 C20 C -0.1282(6) 0.6991(4) 0.2474(8) 0.052(2) Uani 1 1 d . . . . .
 H20A H -0.152004 0.687696 0.165027 0.077 Uiso 1 1 calc R U . . .
 H20B H -0.156484 0.736228 0.248172 0.077 Uiso 1 1 calc R U . . .
 H20C H -0.166757 0.675048 0.284608 0.077 Uiso 1 1 calc R U . . .
 C21 C 0.2584(6) 0.6124(3) 0.3006(6) 0.0382(14) Uani 1 1 d . . . . .
 H21A H 0.313884 0.630258 0.272003 0.057 Uiso 1 1 calc R U . . .
 H21B H 0.197391 0.590558 0.236305 0.057 Uiso 1 1 calc R U . . .
 H21C H 0.307189 0.588931 0.368110 0.057 Uiso 1 1 calc R U . . .
 C19 C 0.2603(7) 0.7641(3) 0.5857(7) 0.0450(16) Uani 1 1 d . . . . .
 H19A H 0.311453 0.742165 0.655062 0.068 Uiso 1 1 calc R U . . .
 H19B H 0.198972 0.784319 0.602661 0.068 Uiso 1 1 calc R U . . .
 H19C H 0.313406 0.789445 0.568055 0.068 Uiso 1 1 calc R U . . .

loop_
  _atom_site_aniso_label
  _atom_site_aniso_U_11
  _atom_site_aniso_U_22
  _atom_site_aniso_U_33
  _atom_site_aniso_U_23
  _atom_site_aniso_U_13
  _atom_site_aniso_U_12
 Ir1 0.01139(15) 0.02153(16) 0.02116(17) 0.00132(7) 0.00047(11) -0.00048(7)
 Br4 0.0204(3) 0.0535(4) 0.0373(4) 0.0150(3) 0.0127(3) 0.0103(2)
 Br1 0.0175(3) 0.0454(4) 0.0335(4) -0.0020(3) -0.0028(2) -0.0067(2)
 Br3 0.0381(4) 0.0249(3) 0.0419(4) 0.0013(2) 0.0082(3) 0.0023(2)
 Br2 0.0281(3) 0.0397(4) 0.0675(5) 0.0018(3) 0.0239(3) 0.0083(3)
 Cl1 0.0279(7) 0.0259(6) 0.0289(7) -0.0034(5) 0.0066(6) -0.0032(5)
 N4 0.0108(19) 0.024(2) 0.022(2) 0.0033(17) -0.0012(17) -0.0024(15)
 N1 0.013(2) 0.030(2) 0.028(3) 0.0057(19) 0.0017(19) -0.0007(17)
 N2 0.015(2) 0.029(2) 0.032(3) 0.0077(19) 0.003(2) 0.0019(17)
 N3 0.013(2) 0.026(2) 0.029(3) 0.0047(18) 0.003(2) -0.0001(16)
 C31 0.006(2) 0.031(3) 0.029(3) 0.002(2) -0.001(2) -0.0010(19)
 C27 0.019(3) 0.023(2) 0.024(3) -0.002(2) 0.003(2) -0.0026(19)
 C30 0.011(2) 0.038(3) 0.027(3) 0.004(2) 0.005(2) -0.002(2)
 C1 0.016(2) 0.023(2) 0.022(3) 0.002(2) 0.005(2) -0.0033(19)
 C22 0.016(2) 0.031(3) 0.028(3) 0.002(2) 0.005(2) 0.000(2)
 C28 0.014(2) 0.023(3) 0.039(3) -0.003(2) -0.003(2) -0.001(2)
 C29 0.014(2) 0.030(3) 0.032(3) 0.006(2) -0.001(2) -0.005(2)
 C3 0.019(3) 0.033(3) 0.036(3) 0.013(2) 0.000(2) -0.001(2)
 C23 0.014(3) 0.031(3) 0.031(3) 0.004(2) -0.001(2) -0.006(2)
 C9 0.018(3) 0.032(3) 0.032(3) 0.005(2) 0.007(3) 0.001(2)
 C24 0.013(3) 0.037(3) 0.040(4) 0.012(2) 0.003(3) 0.001(2)
 C5 0.014(2) 0.032(3) 0.035(3) 0.001(2) 0.005(2) -0.001(2)
 C4 0.013(2) 0.029(3) 0.028(3) 0.005(2) 0.004(2) -0.002(2)
 C18 0.018(3) 0.033(3) 0.031(3) 0.008(2) 0.001(2) -0.001(2)
 C13 0.017(3) 0.028(3) 0.029(3) 0.010(2) 0.002(2) 0.002(2)
 C6 0.020(3) 0.042(3) 0.025(3) 0.000(2) -0.001(2) -0.004(2)
 C26 0.018(3) 0.027(3) 0.029(3) 0.001(2) 0.007(2) 0.000(2)
 C16 0.017(3) 0.054(4) 0.041(4) 0.020(3) 0.006(3) 0.005(3)
 C2 0.021(3) 0.031(3) 0.044(4) 0.009(3) 0.008(3) -0.004(2)
 C12 0.024(3) 0.046(4) 0.035(4) -0.006(3) 0.006(3) 0.005(3)
 C25 0.021(3) 0.028(3) 0.047(4) 0.008(2) 0.017(3) 0.004(2)
 C14 0.029(3) 0.032(3) 0.037(4) 0.010(3) 0.009(3) 0.004(2)
 C8 0.019(3) 0.036(3) 0.034(3) 0.004(3) 0.010(2) 0.005(2)
 C17 0.017(3) 0.041(3) 0.036(3) 0.010(3) 0.003(2) -0.002(2)
 C10 0.019(3) 0.039(3) 0.040(4) -0.010(3) 0.005(3) -0.001(2)
 C15 0.027(3) 0.045(3) 0.045(4) 0.018(3) 0.014(3) 0.014(3)
 C7 0.014(3) 0.046(3) 0.032(3) 0.005(3) 0.003(2) 0.003(2)
 C11 0.028(4) 0.067(5) 0.050(5) -0.004(4) -0.002(3) 0.015(3)
 C20 0.015(3) 0.076(5) 0.051(5) 0.027(4) 0.002(3) 0.004(3)
 C21 0.029(3) 0.043(4) 0.031(3) 0.001(3) 0.002(3) 0.004(3)
 C19 0.033(4) 0.042(4) 0.046(4) -0.003(3) 0.004(3) 0.007(3)

_geom_special_details
;
 All esds (except the esd in the dihedral angle between two l.s. planes)
 are estimated using the full covariance matrix.  The cell esds are taken
 into account individually in the estimation of esds in distances, angles
 and torsion angles; correlations between esds in cell parameters are only
 used when they are defined by crystal symmetry.  An approximate (isotropic)
 treatment of cell esds is used for estimating esds involving l.s. planes.
;
loop_
  _geom_bond_atom_site_label_1
  _geom_bond_atom_site_label_2
  _geom_bond_distance
  _geom_bond_site_symmetry_2
  _geom_bond_publ_flag
 Ir1 H 1.7700 . ?
 Ir1 HA 1.7700 . ?
 Ir1 Cl1 2.5504(14) . ?
 Ir1 N4 2.162(4) . ?
 Ir1 N3 2.148(5) . ?
 Ir1 C1 2.008(5) . ?
 Br4 C30 1.935(6) . ?
 Br1 C23 1.934(6) . ?
 Br3 C28 1.888(6) . ?
 Br2 C25 1.870(6) . ?
 N4 C31 1.378(8) . ?
 N4 C27 1.343(7) . ?
 N1 C1 1.317(7) . ?
 N1 C4 1.403(7) . ?
 N1 C2 1.420(8) . ?
 N2 C1 1.383(7) . ?
 N2 C3 1.369(8) . ?
 N2 C13 1.372(7) . ?
 N3 C22 1.358(8) . ?
 N3 C26 1.321(8) . ?
 C31 H31 0.9500 . ?
 C31 C30 1.414(8) . ?
 C27 H27 0.9500 . ?
 C27 C28 1.415(8) . ?
 C30 C29 1.380(9) . ?
 C22 H22 0.9500 . ?
 C22 C23 1.336(8) . ?
 C28 C29 1.413(10) . ?
 C29 H29 0.9500 . ?
 C3 H3 0.9500 . ?
 C3 C2 1.313(9) . ?
 C23 C24 1.365(9) . ?
 C9 C4 1.384(8) . ?
 C9 C12 1.548(9) . ?
 C9 C8 1.368(9) . ?
 C24 H24 0.9500 . ?
 C24 C25 1.392(10) . ?
 C5 C4 1.442(9) . ?
 C5 C6 1.356(8) . ?
 C5 C10 1.509(8) . ?
 C18 C13 1.426(9) . ?
 C18 C17 1.344(8) . ?
 C18 C21 1.497(9) . ?
 C13 C14 1.386(9) . ?
 C6 H6 0.9500 . ?
 C6 C7 1.373(10) . ?
 C26 H26 0.9500 . ?
 C26 C25 1.349(8) . ?
 C16 C17 1.379(10) . ?
 C16 C15 1.396(11) . ?
 C16 C20 1.455(9) . ?
 C2 H2 0.9500 . ?
 C12 H12A 0.9800 . ?
 C12 H12B 0.9800 . ?
 C12 H12C 0.9800 . ?
 C14 C15 1.353(9) . ?
 C14 C19 1.539(10) . ?
 C8 H8 0.9500 . ?
 C8 C7 1.434(9) . ?
 C17 H17 0.9500 . ?
 C10 H10A 0.9800 . ?
 C10 H10B 0.9800 . ?
 C10 H10C 0.9800 . ?
 C15 H15 0.9500 . ?
 C7 C11 1.473(9) . ?
 C11 H11A 0.9800 . ?
 C11 H11B 0.9800 . ?
 C11 H11C 0.9800 . ?
 C20 H20A 0.9800 . ?
 C20 H20B 0.9800 . ?
 C20 H20C 0.9800 . ?
 C21 H21A 0.9800 . ?
 C21 H21B 0.9800 . ?
 C21 H21C 0.9800 . ?
 C19 H19A 0.9800 . ?
 C19 H19B 0.9800 . ?
 C19 H19C 0.9800 . ?

loop_
  _geom_angle_atom_site_label_1
  _geom_angle_atom_site_label_2
  _geom_angle_atom_site_label_3
  _geom_angle
  _geom_angle_site_symmetry_1
  _geom_angle_site_symmetry_3
  _geom_angle_publ_flag
 H Ir1 HA 87.7 . . ?
 Cl1 Ir1 H 176.5 . . ?
 Cl1 Ir1 HA 88.9 . . ?
 N4 Ir1 H 91.3 . . ?
 N4 Ir1 HA 86.7 . . ?
 N4 Ir1 Cl1 87.71(13) . . ?
 N3 Ir1 H 90.7 . . ?
 N3 Ir1 HA 174.9 . . ?
 N3 Ir1 Cl1 92.59(14) . . ?
 N3 Ir1 N4 88.52(17) . . ?
 C1 Ir1 H 86.4 . . ?
 C1 Ir1 HA 85.1 . . ?
 C1 Ir1 Cl1 94.15(15) . . ?
 C1 Ir1 N4 171.50(19) . . ?
 C1 Ir1 N3 99.7(2) . . ?
 C31 N4 Ir1 123.8(4) . . ?
 C27 N4 Ir1 118.3(4) . . ?
 C27 N4 C31 117.8(5) . . ?
 C1 N1 C4 127.0(5) . . ?
 C1 N1 C2 111.2(5) . . ?
 C4 N1 C2 121.8(5) . . ?
 C3 N2 C1 115.0(5) . . ?
 C3 N2 C13 117.4(5) . . ?
 C13 N2 C1 127.5(5) . . ?
 C22 N3 Ir1 119.2(4) . . ?
 C26 N3 Ir1 119.4(4) . . ?
 C26 N3 C22 121.3(5) . . ?
 N4 C31 H31 118.6 . . ?
 N4 C31 C30 122.7(5) . . ?
 C30 C31 H31 118.6 . . ?
 N4 C27 H27 119.6 . . ?
 N4 C27 C28 120.8(5) . . ?
 C28 C27 H27 119.6 . . ?
 C31 C30 Br4 119.9(4) . . ?
 C29 C30 Br4 119.4(4) . . ?
 C29 C30 C31 120.6(6) . . ?
 N1 C1 Ir1 123.8(4) . . ?
 N1 C1 N2 101.4(4) . . ?
 N2 C1 Ir1 134.8(4) . . ?
 N3 C22 H22 118.9 . . ?
 C23 C22 N3 122.2(5) . . ?
 C23 C22 H22 118.9 . . ?
 C27 C28 Br3 116.4(5) . . ?
 C29 C28 Br3 121.1(4) . . ?
 C29 C28 C27 122.5(5) . . ?
 C30 C29 C28 115.5(5) . . ?
 C30 C29 H29 122.2 . . ?
 C28 C29 H29 122.2 . . ?
 N2 C3 H3 128.3 . . ?
 C2 C3 N2 103.4(5) . . ?
 C2 C3 H3 128.3 . . ?
 C22 C23 Br1 119.7(5) . . ?
 C22 C23 C24 117.3(6) . . ?
 C24 C23 Br1 122.9(4) . . ?
 C4 C9 C12 122.9(5) . . ?
 C8 C9 C4 115.8(6) . . ?
 C8 C9 C12 121.3(6) . . ?
 C23 C24 H24 120.0 . . ?
 C23 C24 C25 120.0(5) . . ?
 C25 C24 H24 120.0 . . ?
 C4 C5 C10 122.1(5) . . ?
 C6 C5 C4 119.1(5) . . ?
 C6 C5 C10 118.8(6) . . ?
 N1 C4 C5 119.9(5) . . ?
 C9 C4 N1 116.5(5) . . ?
 C9 C4 C5 123.2(5) . . ?
 C13 C18 C21 123.9(5) . . ?
 C17 C18 C13 117.5(6) . . ?
 C17 C18 C21 118.6(6) . . ?
 N2 C13 C18 118.8(5) . . ?
 N2 C13 C14 116.4(6) . . ?
 C14 C13 C18 124.7(6) . . ?
 C5 C6 H6 120.4 . . ?
 C5 C6 C7 119.1(6) . . ?
 C7 C6 H6 120.4 . . ?
 N3 C26 H26 120.6 . . ?
 N3 C26 C25 118.7(6) . . ?
 C25 C26 H26 120.6 . . ?
 C17 C16 C15 121.5(6) . . ?
 C17 C16 C20 117.5(7) . . ?
 C15 C16 C20 120.9(7) . . ?
 N1 C2 H2 125.6 . . ?
 C3 C2 N1 108.9(5) . . ?
 C3 C2 H2 125.6 . . ?
 C9 C12 H12A 109.5 . . ?
 C9 C12 H12B 109.5 . . ?
 C9 C12 H12C 109.5 . . ?
 H12A C12 H12B 109.5 . . ?
 H12A C12 H12C 109.5 . . ?
 H12B C12 H12C 109.5 . . ?
 C24 C25 Br2 124.2(5) . . ?
 C26 C25 Br2 115.3(5) . . ?
 C26 C25 C24 120.3(6) . . ?
 C13 C14 C19 123.6(6) . . ?
 C15 C14 C13 114.8(6) . . ?
 C15 C14 C19 121.6(6) . . ?
 C9 C8 H8 119.1 . . ?
 C9 C8 C7 121.8(6) . . ?
 C7 C8 H8 119.1 . . ?
 C18 C17 C16 119.2(6) . . ?
 C18 C17 H17 120.4 . . ?
 C16 C17 H17 120.4 . . ?
 C5 C10 H10A 109.5 . . ?
 C5 C10 H10B 109.5 . . ?
 C5 C10 H10C 109.5 . . ?
 H10A C10 H10B 109.5 . . ?
 H10A C10 H10C 109.5 . . ?
 H10B C10 H10C 109.5 . . ?
 C16 C15 H15 119.0 . . ?
 C14 C15 C16 122.0(6) . . ?
 C14 C15 H15 119.0 . . ?
 C6 C7 C8 120.9(5) . . ?
 C6 C7 C11 119.2(6) . . ?
 C8 C7 C11 119.9(6) . . ?
 C7 C11 H11A 109.5 . . ?
 C7 C11 H11B 109.5 . . ?
 C7 C11 H11C 109.5 . . ?
 H11A C11 H11B 109.5 . . ?
 H11A C11 H11C 109.5 . . ?
 H11B C11 H11C 109.5 . . ?
 C16 C20 H20A 109.5 . . ?
 C16 C20 H20B 109.5 . . ?
 C16 C20 H20C 109.5 . . ?
 H20A C20 H20B 109.5 . . ?
 H20A C20 H20C 109.5 . . ?
 H20B C20 H20C 109.5 . . ?
 C18 C21 H21A 109.5 . . ?
 C18 C21 H21B 109.5 . . ?
 C18 C21 H21C 109.5 . . ?
 H21A C21 H21B 109.5 . . ?
 H21A C21 H21C 109.5 . . ?
 H21B C21 H21C 109.5 . . ?
 C14 C19 H19A 109.5 . . ?
 C14 C19 H19B 109.5 . . ?
 C14 C19 H19C 109.5 . . ?
 H19A C19 H19B 109.5 . . ?
 H19A C19 H19C 109.5 . . ?
 H19B C19 H19C 109.5 . . ?

loop_
  _geom_torsion_atom_site_label_1
  _geom_torsion_atom_site_label_2
  _geom_torsion_atom_site_label_3
  _geom_torsion_atom_site_label_4
  _geom_torsion
  _geom_torsion_site_symmetry_1
  _geom_torsion_site_symmetry_2
  _geom_torsion_site_symmetry_3
  _geom_torsion_site_symmetry_4
  _geom_torsion_publ_flag
 Ir1 N4 C31 C30 -174.3(4) . . . . ?
 Ir1 N4 C27 C28 175.0(4) . . . . ?
 Ir1 N3 C22 C23 178.1(4) . . . . ?
 Ir1 N3 C26 C25 -177.4(4) . . . . ?
 Br4 C30 C29 C28 177.4(4) . . . . ?
 Br1 C23 C24 C25 -173.8(4) . . . . ?
 Br3 C28 C29 C30 -178.1(4) . . . . ?
 N4 C31 C30 Br4 -179.5(4) . . . . ?
 N4 C31 C30 C29 1.1(8) . . . . ?
 N4 C27 C28 Br3 179.8(4) . . . . ?
 N4 C27 C28 C29 -1.9(8) . . . . ?
 N2 C3 C2 N1 -1.0(8) . . . . ?
 N2 C13 C14 C15 177.2(5) . . . . ?
 N2 C13 C14 C19 -2.7(9) . . . . ?
 N3 C22 C23 Br1 174.5(4) . . . . ?
 N3 C22 C23 C24 -1.9(9) . . . . ?
 N3 C26 C25 Br2 -175.5(4) . . . . ?
 N3 C26 C25 C24 0.5(9) . . . . ?
 C31 N4 C27 C28 -0.4(7) . . . . ?
 C31 C30 C29 C28 -3.2(8) . . . . ?
 C27 N4 C31 C30 0.8(7) . . . . ?
 C27 C28 C29 C30 3.7(8) . . . . ?
 C1 N1 C4 C9 88.7(7) . . . . ?
 C1 N1 C4 C5 -98.3(7) . . . . ?
 C1 N1 C2 C3 0.8(8) . . . . ?
 C1 N2 C3 C2 0.9(8) . . . . ?
 C1 N2 C13 C18 -88.0(8) . . . . ?
 C1 N2 C13 C14 97.0(7) . . . . ?
 C22 N3 C26 C25 0.0(8) . . . . ?
 C22 C23 C24 C25 2.4(9) . . . . ?
 C3 N2 C1 Ir1 -179.9(5) . . . . ?
 C3 N2 C1 N1 -0.5(7) . . . . ?
 C3 N2 C13 C18 90.5(7) . . . . ?
 C3 N2 C13 C14 -84.5(7) . . . . ?
 C23 C24 C25 Br2 173.9(4) . . . . ?
 C23 C24 C25 C26 -1.8(9) . . . . ?
 C9 C8 C7 C6 2.3(10) . . . . ?
 C9 C8 C7 C11 -178.0(7) . . . . ?
 C5 C6 C7 C8 -1.7(10) . . . . ?
 C5 C6 C7 C11 178.5(7) . . . . ?
 C4 N1 C1 Ir1 0.3(8) . . . . ?
 C4 N1 C1 N2 -179.2(5) . . . . ?
 C4 N1 C2 C3 179.9(6) . . . . ?
 C4 C9 C8 C7 -1.7(9) . . . . ?
 C4 C5 C6 C7 0.7(9) . . . . ?
 C18 C13 C14 C15 2.5(9) . . . . ?
 C18 C13 C14 C19 -177.4(6) . . . . ?
 C13 N2 C1 Ir1 -1.4(10) . . . . ?
 C13 N2 C1 N1 178.1(6) . . . . ?
 C13 N2 C3 C2 -177.7(6) . . . . ?
 C13 C18 C17 C16 0.5(9) . . . . ?
 C13 C14 C15 C16 1.7(9) . . . . ?
 C6 C5 C4 N1 -172.7(5) . . . . ?
 C6 C5 C4 C9 -0.2(9) . . . . ?
 C26 N3 C22 C23 0.7(9) . . . . ?
 C2 N1 C1 Ir1 179.3(4) . . . . ?
 C2 N1 C1 N2 -0.2(6) . . . . ?
 C2 N1 C4 C9 -90.2(7) . . . . ?
 C2 N1 C4 C5 82.8(7) . . . . ?
 C12 C9 C4 N1 -6.5(8) . . . . ?
 C12 C9 C4 C5 -179.2(6) . . . . ?
 C12 C9 C8 C7 178.2(6) . . . . ?
 C8 C9 C4 N1 173.4(5) . . . . ?
 C8 C9 C4 C5 0.7(9) . . . . ?
 C17 C18 C13 N2 -178.3(5) . . . . ?
 C17 C18 C13 C14 -3.7(9) . . . . ?
 C17 C16 C15 C14 -4.9(10) . . . . ?
 C10 C5 C4 N1 8.2(8) . . . . ?
 C10 C5 C4 C9 -179.3(6) . . . . ?
 C10 C5 C6 C7 179.9(6) . . . . ?
 C15 C16 C17 C18 3.6(10) . . . . ?
 C20 C16 C17 C18 -176.7(6) . . . . ?
 C20 C16 C15 C14 175.4(7) . . . . ?
 C21 C18 C13 N2 4.1(9) . . . . ?
 C21 C18 C13 C14 178.7(6) . . . . ?
 C21 C18 C17 C16 178.2(6) . . . . ?
 C19 C14 C15 C16 -178.3(6) . . . . ?

_shelx_res_file
;
TITL sbd23005_a.res in P2(1)/c
    sbd23005.res
    created by SHELXL-2018/3 at 09:18:05 on 07-Dec-2023
REM Old TITL sbd23005_a.res in P2(1)/c
REM SHELXT solution in P2(1)/c: R1 0.108, Rweak 0.022, Alpha 0.040
REM <I/s> 3.094 for 161 systematic absences, Orientation a'=c, b'=-b, c'=a
REM Formula found by SHELXT: C31 N4 Cl Br4 Ir
CELL 1.54184 11.911718 24.754248 12.427687 90 115.3465 90
ZERR 4 0.000189 0.000276 0.000213 0 0.002 0
LATT 1
SYMM -X,0.5+Y,0.5-Z
SFAC C H N Cl Br Ir
UNIT 124 128 16 4 16 4
SADI Ir1 H Ir1 Ha

L.S. 9 0 0
PLAN  50
SIZE 0.026 0.069 0.118
TEMP -163.15(10)
CONF
BOND
list 4
MORE -1
BOND $H
fmap 2 53
acta
OMIT -12 2 7
OMIT -1 1 10
OMIT 1 1 8
OMIT 2 1 10
OMIT 3 1 10
OMIT 3 1 11
OMIT 4 1 8
REM <olex2.extras>
REM <HklSrc "%.\\sbd23005.hkl">
REM </olex2.extras>

WGHT    0.092100    4.155800
FVAR       0.17322
IR1   6    0.397068    0.591312    0.684839    11.00000    0.01139    0.02153 =
         0.02116    0.00132    0.00047   -0.00048
AFIX   3
H     2    0.401978    0.545982    0.576789    11.00000    0.07307
HA    2    0.559148    0.581532    0.765239    11.00000    0.09628
AFIX   0
BR4   5    0.289992    0.501724    1.081270    11.00000    0.02035    0.05354 =
         0.03726    0.01503    0.01265    0.01030
BR1   5   -0.064072    0.519488    0.294900    11.00000    0.01751    0.04538 =
         0.03347   -0.00200   -0.00278   -0.00671
BR3   5    0.441291    0.362688    0.796411    11.00000    0.03811    0.02486 =
         0.04191    0.00132    0.00815    0.00230
BR2   5   -0.065158    0.682499    0.628056    11.00000    0.02814    0.03973 =
         0.06751    0.00181    0.02390    0.00833
CL1   4    0.403285    0.654711    0.849067    11.00000    0.02794    0.02591 =
         0.02890   -0.00338    0.00656   -0.00320
N4    3    0.374936    0.525252    0.787987    11.00000    0.01077    0.02356 =
         0.02196    0.00330   -0.00123   -0.00235
N1    3    0.559386    0.662080    0.622009    11.00000    0.01333    0.03032 =
         0.02788    0.00565    0.00175   -0.00065
N2    3    0.378344    0.683936    0.505362    11.00000    0.01459    0.02933 =
         0.03226    0.00772    0.00268    0.00187
N3    3    0.198305    0.596011    0.591777    11.00000    0.01303    0.02607 =
         0.02858    0.00474    0.00285   -0.00013
C31   1    0.341988    0.531946    0.880759    11.00000    0.00648    0.03118 =
         0.02924    0.00195   -0.00073   -0.00104
AFIX  43
H31   2    0.320673    0.567105    0.896469    11.00000   -1.20000
AFIX   0
C27   1    0.403232    0.475126    0.766198    11.00000    0.01939    0.02310 =
         0.02390   -0.00152    0.00314   -0.00260
AFIX  43
H27   2    0.425703    0.469265    0.702423    11.00000   -1.20000
AFIX   0
C30   1    0.338574    0.488666    0.953574    11.00000    0.01082    0.03799 =
         0.02678    0.00391    0.00517   -0.00165
C1    1    0.443893    0.649037    0.598038    11.00000    0.01608    0.02264 =
         0.02174    0.00247    0.00491   -0.00330
C22   1    0.137868    0.563050    0.497100    11.00000    0.01645    0.03112 =
         0.02787    0.00201    0.00483    0.00003
AFIX  43
H22   2    0.185127    0.539330    0.472498    11.00000   -1.20000
AFIX   0
C28   1    0.399979    0.430937    0.837084    11.00000    0.01386    0.02296 =
         0.03940   -0.00319   -0.00327   -0.00051
C29   1    0.370873    0.437092    0.935333    11.00000    0.01355    0.02985 =
         0.03201    0.00552   -0.00132   -0.00488
AFIX  43
H29   2    0.373374    0.407698    0.985459    11.00000   -1.20000
AFIX   0
C3    1    0.449931    0.717679    0.473351    11.00000    0.01906    0.03301 =
         0.03566    0.01310    0.00047   -0.00109
AFIX  43
H3    2    0.423468    0.744706    0.413302    11.00000   -1.20000
AFIX   0
C23   1    0.014206    0.562834    0.437352    11.00000    0.01441    0.03115 =
         0.03116    0.00405   -0.00125   -0.00572
C9    1    0.714278    0.594284    0.674530    11.00000    0.01836    0.03243 =
         0.03183    0.00470    0.00713    0.00090
C24   1   -0.050903    0.596280    0.477285    11.00000    0.01310    0.03733 =
         0.04010    0.01198    0.00331    0.00087
AFIX  43
H24   2   -0.139124    0.596370    0.439185    11.00000   -1.20000
AFIX   0
C5    1    0.732293    0.665213    0.822679    11.00000    0.01432    0.03170 =
         0.03479    0.00130    0.00534   -0.00118
C4    1    0.667750    0.638905    0.709031    11.00000    0.01257    0.02949 =
         0.02850    0.00506    0.00421   -0.00239
C18   1    0.192336    0.654075    0.339329    11.00000    0.01845    0.03263 =
         0.03142    0.00797    0.00082   -0.00121
C13   1    0.251905    0.687494    0.441756    11.00000    0.01695    0.02759 =
         0.02850    0.00994    0.00201    0.00205
C6    1    0.843948    0.645640    0.900630    11.00000    0.01982    0.04167 =
         0.02505    0.00011   -0.00078   -0.00397
AFIX  43
H6    2    0.887496    0.662131    0.976305    11.00000   -1.20000
AFIX   0
C26   1    0.137015    0.629355    0.630370    11.00000    0.01814    0.02674 =
         0.02912    0.00107    0.00671    0.00025
AFIX  43
H26   2    0.180236    0.652260    0.696688    11.00000   -1.20000
AFIX   0
C16   1    0.006203    0.696658    0.313455    11.00000    0.01668    0.05358 =
         0.04082    0.02016    0.00589    0.00504
C2    1    0.563942    0.703755    0.545498    11.00000    0.02139    0.03120 =
         0.04376    0.00907    0.00801   -0.00390
AFIX  43
H2    2    0.637450    0.719066    0.546353    11.00000   -1.20000
AFIX   0
C12   1    0.645220    0.566725    0.551774    11.00000    0.02426    0.04553 =
         0.03503   -0.00631    0.00604    0.00469
AFIX 137
H12A  2    0.568755    0.549947    0.547125    11.00000   -1.50000
H12B  2    0.698701    0.538972    0.541841    11.00000   -1.50000
H12C  2    0.624472    0.593807    0.488620    11.00000   -1.50000
AFIX   0
C25   1    0.011906    0.630269    0.573840    11.00000    0.02108    0.02808 =
         0.04733    0.00762    0.01684    0.00433
C14   1    0.192726    0.727015    0.477578    11.00000    0.02933    0.03239 =
         0.03690    0.01012    0.00931    0.00372
C8    1    0.826695    0.575586    0.756084    11.00000    0.01886    0.03647 =
         0.03446    0.00374    0.00981    0.00494
AFIX  43
H8    2    0.861624    0.544450    0.737530    11.00000   -1.20000
AFIX   0
C17   1    0.068796    0.659424    0.276915    11.00000    0.01690    0.04096 =
         0.03591    0.00960    0.00319   -0.00218
AFIX  43
H17   2    0.025123    0.637801    0.208425    11.00000   -1.20000
AFIX   0
C10   1    0.678690    0.713496    0.858544    11.00000    0.01902    0.03859 =
         0.03969   -0.01038    0.00523   -0.00073
AFIX 137
H10A  2    0.650598    0.740224    0.794178    11.00000   -1.50000
H10B  2    0.742519    0.729628    0.930874    11.00000   -1.50000
H10C  2    0.608152    0.701984    0.873863    11.00000   -1.50000
AFIX   0
C15   1    0.068908    0.730991    0.409769    11.00000    0.02709    0.04493 =
         0.04528    0.01750    0.01354    0.01385
AFIX  43
H15   2    0.023259    0.757987    0.428300    11.00000   -1.20000
AFIX   0
C7    1    0.893231    0.601675    0.868746    11.00000    0.01439    0.04592 =
         0.03233    0.00525    0.00297    0.00298
C11   1    1.015865    0.581161    0.952084    11.00000    0.02793    0.06722 =
         0.04993   -0.00428   -0.00226    0.01460
AFIX 137
H11A  2    1.075017    0.611201    0.979900    11.00000   -1.50000
H11B  2    1.044979    0.554490    0.911494    11.00000   -1.50000
H11C  2    1.009200    0.564141    1.020311    11.00000   -1.50000
AFIX   0
C20   1   -0.128228    0.699107    0.247429    11.00000    0.01476    0.07576 =
         0.05138    0.02725    0.00194    0.00373
AFIX 137
H20A  2   -0.152004    0.687696    0.165027    11.00000   -1.50000
H20B  2   -0.156484    0.736228    0.248172    11.00000   -1.50000
H20C  2   -0.166757    0.675048    0.284608    11.00000   -1.50000
AFIX   0
C21   1    0.258408    0.612351    0.300590    11.00000    0.02910    0.04282 =
         0.03097    0.00104    0.00179    0.00363
AFIX 137
H21A  2    0.313884    0.630258    0.272003    11.00000   -1.50000
H21B  2    0.197391    0.590558    0.236305    11.00000   -1.50000
H21C  2    0.307189    0.588931    0.368110    11.00000   -1.50000
AFIX   0
C19   1    0.260275    0.764105    0.585655    11.00000    0.03319    0.04220 =
         0.04593   -0.00347    0.00383    0.00698
AFIX 137
H19A  2    0.311453    0.742165    0.655062    11.00000   -1.50000
H19B  2    0.198972    0.784319    0.602661    11.00000   -1.50000
H19C  2    0.313406    0.789445    0.568055    11.00000   -1.50000
AFIX   0
HKLF 4


REM  sbd23005_a.res in P2(1)/c
REM wR2 = 0.1209, GooF = S = 1.034, Restrained GooF = 1.034 for all data
REM R1 = 0.0459 for 5426 Fo > 4sig(Fo) and 0.0489 for all 5904 data
REM 378 parameters refined using 1 restraints

END

WGHT      0.0923      4.1447

REM Highest difference peak  3.267,  deepest hole -1.351,  1-sigma level  0.230
Q1    1   0.3952  0.5879  0.7543  11.00000  0.05    3.27
Q2    1   0.4014  0.5947  0.6182  11.00000  0.05    3.21
Q3    1   0.3860  0.6164  0.7194  11.00000  0.05    3.11
Q4    1   0.3988  0.6322  0.6846  11.00000  0.05    2.69
Q5    1   0.4074  0.5590  0.6502  11.00000  0.05    2.60
Q6    1   0.2858  0.5123  1.1369  11.00000  0.05    1.53
Q7    1   0.4182  0.3812  0.8422  11.00000  0.05    1.46
Q8    1   0.4393  0.4001  0.8002  11.00000  0.05    1.43
Q9    1  -0.0554  0.5331  0.2431  11.00000  0.05    1.42
Q10   1  -0.0609  0.7194  0.6124  11.00000  0.05    1.28
Q11   1  -0.0542  0.6599  0.5838  11.00000  0.05    1.27
Q12   1   0.2910  0.5381  1.0966  11.00000  0.05    1.24
Q13   1  -0.0671  0.4804  0.2993  11.00000  0.05    1.22
Q14   1  -0.0659  0.5580  0.2907  11.00000  0.05    1.13
Q15   1   0.3043  0.5132  1.0183  11.00000  0.05    1.12
Q16   1   0.3985  0.6609  0.7803  11.00000  0.05    1.10
Q17   1   0.4284  0.3440  0.8410  11.00000  0.05    1.08
Q18   1   0.4332  0.3641  0.7277  11.00000  0.05    1.07
Q19   1  -0.0703  0.5046  0.3538  11.00000  0.05    1.05
Q20   1   0.2929  0.4587  1.0837  11.00000  0.05    1.02
Q21   1   0.4453  0.3221  0.7905  11.00000  0.05    1.01
Q22   1  -0.0750  0.5392  0.3447  11.00000  0.05    1.00
Q23   1  -0.0579  0.6792  0.6993  11.00000  0.05    0.96
Q24   1   0.3388  0.5198  0.9394  11.00000  0.05    0.73
Q25   1   0.4163  0.7014  0.8356  11.00000  0.05    0.67
Q26   1   0.3976  0.6220  0.8401  11.00000  0.05    0.66
Q27   1   0.3652  0.5573  0.8176  11.00000  0.05    0.65
Q28   1   0.3826  0.6418  0.9006  11.00000  0.05    0.61
Q29   1   0.4429  0.5204  0.6156  11.00000  0.05    0.57
Q30   1   0.3605  0.4888  0.8941  11.00000  0.05    0.57
Q31   1   0.3420  0.4430  0.9866  11.00000  0.05    0.57
Q32   1   0.3758  0.6800  0.9034  11.00000  0.05    0.54
Q33   1   0.3614  0.4599  0.9695  11.00000  0.05    0.54
Q34   1   0.4431  0.5810  0.5387  11.00000  0.05    0.54
Q35   1   0.3695  0.5068  0.8153  11.00000  0.05    0.52
Q36   1   0.3975  0.7166  0.6886  11.00000  0.05    0.49
Q37   1   0.3620  0.6662  0.5790  11.00000  0.05    0.48
Q38   1   0.5596  0.6831  0.5929  11.00000  0.05    0.47
Q39   1   0.2599  0.6000  0.3814  11.00000  0.05    0.46
Q40   1   0.7370  0.5604  0.8179  11.00000  0.05    0.46
Q41   1   0.7130  0.6263  0.6636  11.00000  0.05    0.46
Q42   1   0.7026  0.6601  0.7444  11.00000  0.05    0.46
Q43   1   0.5824  0.7782  0.8618  11.00000  0.05    0.46
Q44   1  -0.1170  0.5546  0.4160  11.00000  0.05    0.45
Q45   1   0.4507  0.6195  0.5599  11.00000  0.05    0.43
Q46   1   0.4567  0.6147  0.4851  11.00000  0.05    0.43
Q47   1   0.0188  0.6201  0.4737  11.00000  0.05    0.43
Q48   1   0.4067  0.7038  0.4701  11.00000  0.05    0.43
Q49   1   0.3425  0.3673  0.9651  11.00000  0.05    0.43
Q50   1   0.3395  0.5197  0.5847  11.00000  0.05    0.42
;
_shelx_res_checksum                34400
_shelx_hkl_file
;
   1   0   0 1299.21   69.56
   2   0   0 2052.74  110.28
   3   0   0 3892.51  208.67
   4   0   0 2560.19  139.21
   5   0   0 1550.44   93.29
   5   0   0 1750.97   91.51
   6   0   0 3643.56  196.00
  -7   0   0  193.65   17.34
   8   0   0  517.05   32.57
  -8   0   0  562.22   32.16
  -8   0   0  527.72   37.53
  -9   0   0 2307.85  121.42
  -9   0   0 2078.36  127.67
   9   0   0 2150.25  128.37
 -10   0   0  278.89   17.31
  10   0   0  263.37   26.70
 -10   0   0  235.99   23.17
 -10   0   0  243.54   17.17
 -11   0   0  133.22   10.75
 -11   0   0  131.53   10.79
 -12   0   0    6.82    4.63
 -13   0   0  242.37   14.91
   1   1   0  136.35    8.17
   2   1   0  900.01   49.38
   3   1   0   96.16    8.61
   4   1   0  780.05   45.04
   5   1   0  327.93   23.30
   5  -1   0  317.50   21.08
   5   1   0  371.35   20.59
   6   1   0  642.18   37.05
   6  -1   0  675.25   38.33
   7  -1   0  734.35   47.18
  -7   1   0 1069.03   52.50
  -8   1   0  471.50   34.79
   8   1   0  547.73   30.24
  -8   1   0  485.95   29.24
  -8  -1   0  482.35   29.26
   8   1   0  474.01   28.87
  -9  -1   0    4.46    5.17
  -9   1   0    5.19    5.27
  -9   1   0    0.99    9.55
   9   1   0    0.94    6.09
 -10   1   0   -2.64    5.17
 -10  -1   0    3.31    4.91
 -10   1   0   -3.23    8.95
 -10   1   0   -1.49    5.18
  10   1   0    0.50    5.97
 -11   1   0  614.40   34.81
  11   1   0  554.28   34.33
 -11   1   0  595.08   34.62
 -11  -1   0  623.27   34.88
 -12   1   0  101.68    8.53
  12   1   0   87.55    8.57
 -12  -1   0   93.16    8.46
  13   1   0  293.45   18.20
 -13   1   0  315.10   18.24
   1   2   0  173.85    9.57
  -1   2   0  154.09    9.31
   2   2   0  130.12    9.32
   3   2   0 1682.11   91.82
   4   2   0  355.51   22.84
   5   2   0    0.47    7.17
   5   2   0    0.75    2.72
   5  -2   0    2.61    4.00
   6  -2   0   30.35    5.61
  -7   2   0   20.54    7.91
   7  -2   0   21.95    5.18
   8   2   0    4.38    5.31
  -8   2   0    6.25    4.31
  -8  -2   0    8.13    4.42
  -8   2   0    2.55    7.70
  -9   2   0  728.41   40.69
  -9  -2   0  737.00   40.83
   9   2   0  679.69   40.24
  -9   2   0  685.83   47.18
   9   2   0  686.89   48.24
 -10   2   0  293.78   19.20
 -10  -2   0  337.37   19.66
  10   2   0  296.04   19.11
 -10   2   0  269.97   25.78
 -10   2   0  279.72   19.50
  10   2   0  314.66   29.02
 -11   2   0   28.92    6.14
 -11  -2   0   35.05    6.41
  11   2   0   42.76    7.66
 -11   2   0   30.95    6.20
 -12  -2   0   39.52    6.18
 -12   2   0   38.25    6.04
  12   2   0   50.71    7.23
  13   2   0   24.98    5.46
 -13   2   0   25.96    4.64
   0  -3   0   -0.08    1.72
   0  -3   0   -0.29    1.87
   1  -3   0  270.84   14.90
   1  -3   0  262.58   14.74
  -1   3   0  290.38   14.65
   2   3   0  974.98   55.20
   2  -3   0 1041.03   55.13
   3  -3   0  700.18   40.78
   3   3   0  741.13   41.07
   4  -3   0  280.56   19.39
   4   3   0  304.27   19.83
   5  -3   0  270.31   17.81
   5   3   0  292.33   18.20
   5  -3   0  250.38   15.65
   6  -3   0  695.95   41.42
  -7   3   0 1232.49   64.99
  -7  -3   0 1185.36   64.96
   8   3   0 1012.22   54.97
  -8   3   0  929.53   55.04
  -8  -3   0 1019.78   55.51
   8   3   0 1060.35   62.90
  -8   3   0 1033.84   61.67
  -8  -3   0  973.03   61.12
  -9  -3   0  108.42    9.01
  -9   3   0   96.61    8.63
  -9   3   0   85.90    8.88
  -9   3   0   86.05   13.71
  -9  -3   0   90.15    8.73
  -9  -3   0   85.15   13.15
   9   3   0  105.34    9.08
   9   3   0  110.40   19.01
 -10   3   0    1.14    4.91
 -10  -3   0    5.32    5.19
  10   3   0    9.54    6.05
  10  -3   0    1.04   16.20
  10   3   0   -1.06   15.56
 -10  -3   0    2.93    4.96
 -10   3   0    1.09    9.09
 -10   3   0   -1.20    5.40
 -10  -3   0   -1.07    8.27
  11   3   0  558.62   31.20
 -11   3   0  505.24   31.22
 -11  -3   0  579.51   31.78
 -11  -3   0  616.93   32.00
  12   3   0  487.77   28.29
 -12   3   0  436.54   28.22
 -12  -3   0  536.15   28.58
  13   3   0  334.27   18.95
 -13   3   0  313.84   18.97
 -13  -3   0  314.76   18.47
   0  -4   0 1294.99   71.10
   0  -4   0 1335.57   70.89
  -1   4   0 1978.66   93.26
  -1  -4   0 1832.54   93.34
   1  -4   0 1856.69   93.49
   1  -4   0 1720.80   92.96
   1  -4   0 1728.49   93.15
   2  -4   0 1147.18   62.81
   2   4   0 1034.60   62.76
   3   4   0  617.32   35.21
   3  -4   0  595.08   34.81
   4   4   0 1012.37   55.55
   4  -4   0  932.90   55.03
   5  -4   0 3376.58  180.71
   5  -4   0 3225.89  181.28
   5   4   0 3390.52  181.84
   6  -4   0  380.34   24.93
   7  -4   0  283.99   22.10
   7   4   0  326.09   19.69
  -7   4   0  335.67   24.94
  -7  -4   0  344.43   24.82
  -7  -4   0  353.74   20.20
   7  -4   0  317.27   19.41
   8  -4   0  233.50   13.86
  -8  -4   0  232.58   14.45
  -8   4   0  173.20   13.32
  -8  -4   0  214.79   14.08
  -8  -4   0  212.21   19.23
   8  -4   0  226.34   22.95
  -8   4   0  242.30   20.25
   8   4   0  225.26   22.02
   8   4   0  200.77   13.90
  -9   4   0   11.39    4.83
  -9  -4   0   20.72    5.77
   9  -4   0   16.04    6.05
   9   4   0   20.78    6.08
   9   4   0   19.21   15.24
   9  -4   0   27.87   15.37
  -9   4   0   24.54    9.56
  -9  -4   0   17.45    9.54
  -9  -4   0   19.01    5.38
  -9   4   0   16.69    5.60
 -10  -4   0  170.05   11.68
 -10   4   0  127.20   10.62
  10   4   0  140.69   11.01
  10   4   0  142.92   20.25
  10  -4   0  130.76   19.88
 -10   4   0  118.57   16.65
 -10   4   0  112.26   10.84
 -10  -4   0  130.72   11.04
 -10  -4   0  143.84   16.90
 -11  -4   0   97.92    8.59
 -11   4   0   58.15    7.40
 -11   4   0   57.89    7.82
 -11  -4   0   72.70    7.96
  11   4   0   87.44    8.46
 -12   4   0   37.70    5.88
 -12  -4   0   46.93    5.65
  12   4   0   45.28    6.51
 -13   4   0    6.09    3.60
 -13  -4   0   11.51    2.77
  13   4   0    7.68    4.01
   0  -5   0    0.17    3.15
   0  -5   0    0.40    2.72
   1  -5   0  107.46    7.27
  -1   5   0   96.91    6.60
  -1  -5   0   88.81    6.78
   1  -5   0   91.00    6.59
   2  -5   0  107.14    7.36
   2  -5   0   92.48    7.58
   2   5   0   86.33    7.45
  -2   5   0   90.11    6.44
   3  -5   0  139.98    9.57
   3  -5   0  110.87    9.92
   3   5   0  110.89   10.00
   4  -5   0  200.69   14.20
   4   5   0  185.89   14.99
   4  -5   0  178.19   14.23
   5  -5   0  178.17   14.08
   6  -5   0  187.75   15.07
   7  -5   0   16.51    4.39
   7  -5   0   13.96    5.85
   7   5   0   28.37    5.45
   7  -5   0   24.55    4.99
  -7  -5   0   29.79    4.64
  -7  -5   0   27.54    8.35
  -7   5   0   23.79    8.02
  -8  -5   0   -0.83    8.38
  -8   5   0   -2.63    8.44
   8  -5   0   -0.66    6.10
   8  -5   0    3.22    5.18
   8   5   0    1.09    5.74
  -8   5   0   -0.45    4.76
  -8  -5   0   -1.72    4.39
   8  -5   0    4.97   13.60
   8   5   0    2.44   13.17
   9  -5   0    0.23    5.51
   9   5   0    3.86    5.80
  -9  -5   0    3.88    8.42
  -9   5   0   11.44    9.03
  -9   5   0    0.29    5.17
  -9  -5   0    3.22    4.81
  -9   5   0    2.89    4.38
  -9  -5   0   -0.30    4.89
   9  -5   0   10.56   15.14
   9   5   0   14.21   14.85
  10   5   0   19.06    6.64
  10  -5   0   22.88    6.38
 -10   5   0   13.02    5.80
 -10  -5   0   28.35    6.00
 -10  -5   0   20.45    9.84
 -10   5   0   21.30   11.03
 -10  -5   0   30.31    6.32
 -10   5   0   18.09    5.64
  10   5   0    7.18   17.46
  10  -5   0    9.28   16.89
 -11  -5   0   -0.52    4.41
 -11   5   0    1.16    5.00
 -11   5   0   -1.27    4.66
 -11  -5   0    0.30    4.85
  11   5   0    1.24    5.79
  11  -5   0   -1.14    5.27
  12   5   0    5.16    5.32
 -12  -5   0   10.30    3.70
 -12   5   0    8.14    4.57
  13   5   0   -0.13    3.62
 -13   5   0    2.20    3.32
 -13  -5   0    0.10    2.15
   0  -6   0  325.62   19.69
   0  -6   0  358.12   20.33
  -1  -6   0  766.73   41.64
   1  -6   0  747.17   41.28
  -1   6   0  738.71   40.49
  -1  -6   0  751.27   40.51
   1  -6   0  778.11   41.93
  -2   6   0   11.43    2.74
   2  -6   0   17.01    3.87
   3   6   0   20.48    5.51
   3  -6   0   22.01    5.53
   3  -6   0   18.61    4.26
   4  -6   0 1038.99   57.29
   4  -6   0  987.85   58.00
   5  -6   0 3031.53  165.41
   5  -6   0 3050.70  166.15
  -6  -6   0   10.47    6.27
  -6   6   0    9.83    6.12
   6  -6   0   16.53    5.50
   6  -6   0    7.59    5.31
   7  -6   0   24.08    6.32
   7  -6   0   18.55    6.39
  -7  -6   0   30.03    4.96
  -7  -6   0   23.88    4.50
   7   6   0   26.66   11.56
   7  -6   0   26.86   12.09
  -7  -6   0   29.71    5.15
   7  -6   0   16.65    4.18
  -7  -6   0   21.32    7.48
  -7   6   0   14.80    7.69
   7  -6   0   22.74    4.82
   7   6   0   22.64    5.57
   8  -6   0 1645.46   84.63
   8   6   0 1517.89   84.79
   8   6   0 1747.80   92.28
  -8   6   0 1603.37   91.54
   8  -6   0 1603.05   91.99
  -8  -6   0 1541.53   90.76
  -8  -6   0 1654.59   85.77
   9   6   0   39.54    6.74
   9  -6   0   34.49    6.26
  -9  -6   0   28.30    9.91
  -9   6   0   31.72    6.18
  -9  -6   0   40.19    6.10
  -9   6   0   32.58   11.12
  -9   6   0   27.36    5.59
   9  -6   0   33.47   15.67
   9   6   0   29.72   15.96
  10   6   0  769.16   44.04
  10  -6   0  786.67   44.02
 -10   6   0  722.23   43.88
 -10  -6   0  785.68   51.20
  10   6   0  805.27   52.55
 -10  -6   0  797.00   44.36
 -10   6   0  800.79   53.04
 -10   6   0  772.64   44.58
  10  -6   0  832.53   53.34
  11   6   0  186.84   12.97
  11  -6   0  175.24   12.75
 -11  -6   0  226.24   13.37
 -11   6   0  169.11   12.80
 -11  -6   0  207.99   12.57
  12   6   0   21.07    5.71
 -12  -6   0   18.41    3.74
 -12   6   0   19.10    5.11
  13   6   0   15.81    3.76
 -13   6   0   16.21    3.67
 -13  -6   0    8.84    2.33
   0  -7   0    2.16    3.88
   0  -7   0    0.57    3.40
  -1   7   0  855.32   46.77
   1  -7   0  851.55   48.62
  -1  -7   0  904.57   48.45
   1  -7   0  963.25   49.53
   1  -7   0  872.95   47.97
  -2  -7   0   16.65    3.79
  -2   7   0    8.49    2.67
   2  -7   0   11.55    3.83
   2  -7   0   10.20    3.97
   3  -7   0 2409.85  130.49
   4  -7   0   61.67    6.95
   4  -7   0   56.77    8.03
  -5  -7   0  474.22   33.10
   5  -7   0  571.23   33.16
   5  -7   0  585.60   34.58
  -6   7   0  889.40   50.54
  -6  -7   0  873.09   50.77
   6  -7   0  858.01   51.14
   6  -7   0  765.96   49.52
   7   7   0  339.54   19.93
   7  -7   0  270.15   23.20
   7  -7   0  333.89   19.38
  -7  -7   0  369.82   21.24
  -7  -7   0  337.26   19.98
  -7  -7   0  296.22   23.82
   7  -7   0  321.40   26.17
   7   7   0  354.99   26.23
  -7   7   0  323.08   24.42
   7  -7   0  238.87   22.52
   8  -7   0  236.42   22.82
   8  -7   0  351.23   19.52
  -8  -7   0  357.22   20.23
   8   7   0  353.57   27.40
  -8   7   0  276.40   19.57
  -8  -7   0  297.05   19.61
  -8   7   0  319.07   25.64
  -8  -7   0  294.12   24.33
   8  -7   0  273.91   26.93
   8   7   0  320.00   19.79
  -8  -7   0  344.68   20.26
   9  -7   0  263.41   17.87
  -9  -7   0  294.25   18.39
  -9   7   0  209.29   23.60
  -9  -7   0  275.02   24.00
   9   7   0  371.03   27.76
   9  -7   0  326.59   27.41
  -9   7   0  289.85   18.61
   9   7   0  271.45   18.17
 -10  -7   0  240.50   15.12
 -10   7   0  224.54   22.90
  10  -7   0  223.79   23.08
 -10  -7   0  208.67   20.16
 -10   7   0  227.38   15.56
  10   7   0  230.20   23.22
  10   7   0  200.21   15.13
  10  -7   0  209.20   14.92
 -11   7   0    4.84    5.07
 -11  -7   0    7.02    4.13
  11   7   0    5.36    5.90
  12   7   0  538.79   29.81
 -12  -7   0  527.53   29.11
 -12   7   0  481.11   29.74
  13   7   0   18.33    3.63
 -13  -7   0   13.04    2.22
  13  -7   0   21.53    3.79
   0  -8   0  104.68    8.43
   0  -8   0   89.10    7.62
   1  -8   0  319.72   19.82
  -1  -8   0  366.28   20.61
  -1  -8   0  310.15   19.75
   1  -8   0  321.11   20.76
   1  -8   0  311.34   19.30
   1  -8   0  343.62   20.32
   2  -8   0  217.63   15.03
   2  -8   0  263.30   16.60
  -2   8   0  220.76   13.98
  -2   8   0  233.66   13.86
  -2  -8   0  230.89   13.93
   3  -8   0    5.23    3.87
  -3  -8   0    5.28    4.38
   4  -8   0  291.89   19.01
   4  -8   0  292.50   20.69
  -4   8   0  296.71   18.98
  -4  -8   0  272.71   18.98
   5  -8   0  340.14   22.57
  -5  -8   0  306.99   22.43
  -5   8   0  345.60   22.65
   5  -8   0  397.05   24.82
  -6  -8   0    3.85    6.50
  -6   8   0    4.43    6.34
   6  -8   0    2.78    5.26
   6  -8   0    4.31    5.31
   7  -8   0  323.86   26.40
   7   8   0  357.69   22.33
  -7  -8   0  385.24   22.41
   7  -8   0  377.90   21.74
   7  -8   0  258.97   24.62
   7  -8   0  502.91   31.58
  -7   8   0  390.58   27.05
   7   8   0  500.14   31.12
  -7  -8   0  366.98   26.58
  -7  -8   0  379.53   23.38
   8  -8   0  176.17   18.30
  -8  -8   0  210.59   14.66
   8  -8   0  226.66   14.30
   8   8   0  216.37   14.71
   8   8   0  248.29   21.71
  -8   8   0  232.63   20.59
   8  -8   0  214.78   22.47
  -8  -8   0  221.67   14.54
  -8   8   0  190.58   14.45
  -8  -8   0  261.77   20.41
   9  -8   0    8.37   14.09
   9   8   0   22.85   13.54
  -9  -8   0   27.61    9.55
  -9   8   0   22.58    5.90
  -9  -8   0   22.14    5.15
  -9   8   0   21.09   10.17
  -9  -8   0   29.88    5.90
   9  -8   0   20.02    5.74
   9   8   0   15.59    6.15
 -10  -8   0    2.14    4.12
 -10   8   0    3.38    5.32
 -10  -8   0    4.40    3.39
  10   8   0    0.26    6.10
  10  -8   0   -2.85   11.68
  10   8   0    0.92   11.84
 -11  -8   0   26.05    4.45
 -11   8   0   23.43    5.73
  11   8   0   18.47    6.35
 -12  -8   0   45.12    4.34
 -12   8   0   44.02    5.64
  12   8   0   42.67    5.95
   0  -9   0    0.25    3.73
   0  -9   0   -1.60    4.40
   1  -9   0  248.52   15.95
  -1  -9   0  239.85   15.92
   1  -9   0  235.39   15.34
  -1  -9   0  250.89   16.39
   1  -9   0  252.13   16.95
  -2  -9   0 1421.91   79.78
  -2   9   0 1433.84   79.80
   2  -9   0 1621.90   82.17
  -2   9   0 1497.67   80.69
  -3  -9   0 1207.61   67.41
  -3   9   0 1249.09   67.43
   3  -9   0 1229.70   68.63
   4   9   0  909.51   50.10
  -4  -9   0  841.16   49.64
   4  -9   0  879.64   50.26
  -4   9   0  927.09   49.85
   4  -9   0  816.32   50.06
   5  -9   0  132.83   13.78
   5  -9   0  143.76   13.47
   5  -9   0  119.85   11.19
   5   9   0  144.49   13.89
  -5  -9   0  131.24   11.53
  -5   9   0  129.23   11.57
  -6  -9   0  151.10   11.01
   6  -9   0  143.23   15.03
  -6  -9   0  187.83   12.08
  -6  -9   0  147.23   11.53
  -6  -9   0  155.65   14.32
  -6   9   0  172.71   14.37
   6   9   0  219.94   17.16
   6  -9   0  176.47   16.79
   6  -9   0  125.45   13.08
  -7  -9   0  378.31   22.59
   7   9   0  369.40   22.61
  -7  -9   0  389.73   26.81
   7   9   0  441.38   28.51
   7  -9   0  370.13   28.04
  -7   9   0  328.16   21.90
  -7   9   0  368.60   26.67
  -7  -9   0  354.37   21.96
   7  -9   0  369.20   21.86
   7  -9   0  350.62   27.41
  -7  -9   0  454.67   23.87
  -7  -9   0  375.00   22.42
   8  -9   0  193.47   22.07
  -8  -9   0  318.80   18.92
   8  -9   0  323.06   18.37
  -8  -9   0  319.21   23.95
  -8   9   0  338.88   25.16
   8  -9   0  243.87   25.00
  -8  -9   0  288.89   18.37
   8   9   0  325.02   25.30
  -8   9   0  278.81   18.72
   8   9   0  287.23   18.78
  -9  -9   0   95.88    8.46
   9   9   0   90.48    9.03
  -9  -9   0  107.03   13.26
  -9   9   0   66.46   13.23
  -9  -9   0   86.64    7.77
  -9   9   0   65.83    8.81
   9  -9   0   66.57   15.95
   9   9   0   85.51   15.91
  10   9   0    2.88    6.28
 -10   9   0    1.19    5.80
 -10  -9   0    2.18    4.09
 -10  -9   0    2.27    3.30
 -10  -9   0    5.02    4.71
 -11  -9   0   42.89    4.83
 -11   9   0   38.70    6.24
 -11  -9   0   37.56    4.22
  11   9   0   47.08    6.93
  12   9   0  190.69   11.69
 -12  -9   0  166.30   10.51
 -12   9   0  167.55   11.58
   0 -10   0 1604.99   88.09
   0 -10   0 1582.10   87.26
   1 -10   0    4.57    4.79
  -1 -10   0    5.54    4.54
   1 -10   0    7.47    4.38
   1 -10   0    6.30    3.61
  -1 -10   0    3.73    4.35
   2 -10   0   54.10    6.90
  -2 -10   0   63.28    7.95
   2 -10   0   80.45    8.52
  -2  10   0   56.93    5.99
   3 -10   0 1055.61   55.47
   3 -10   0  871.74   52.74
  -3 -10   0  931.36   51.18
  -3  10   0  907.87   51.10
   4  10   0  109.76   10.76
   4 -10   0   96.75    9.61
  -4 -10   0   96.24    9.06
  -4  10   0  102.89    9.03
   5 -10   0   20.43   12.71
   5 -10   0    8.67    6.02
   5 -10   0    7.84    4.70
  -5  10   0    8.04    5.23
  -5 -10   0   12.13    5.41
  -6 -10   0  362.59   22.37
   6 -10   0  374.98   27.80
  -6 -10   0  444.70   23.58
  -6 -10   0  361.92   22.06
  -6 -10   0  359.44   25.23
  -6  10   0  377.84   25.41
   6 -10   0  369.34   26.86
   6  10   0  439.19   27.12
   6 -10   0  267.17   24.32
  -6 -10   0  408.03   23.19
  -7 -10   0    1.04    4.18
  -7 -10   0    1.68    4.07
  -7  10   0   -1.40    6.63
  -7 -10   0    3.27    6.53
  -7 -10   0    1.85    3.66
  -7 -10   0   -0.28    3.92
   7  10   0   -1.27   10.85
   7 -10   0   -0.68   11.58
   7  10   0   -1.11    5.68
   7 -10   0   -0.91    6.34
   8 -10   0   21.19    7.92
  -8 -10   0   33.34    5.47
   8  10   0   29.86    6.60
  -8  10   0   25.91    9.23
  -8  10   0   21.51    5.23
  -8 -10   0   38.13    8.77
  -8 -10   0   27.56    4.67
   8 -10   0   46.05   14.71
   8  10   0   37.77   13.40
  -9  10   0 1067.78   58.84
  -9 -10   0 1046.97   58.15
   9 -10   0 1100.38   65.58
  -9 -10   0 1062.21   64.04
  -9 -10   0 1128.45   58.87
  -9 -10   0 1075.09   58.06
   9  10   0 1040.77   58.79
 -10 -10   0  524.32   31.23
 -10  10   0  558.52   32.37
  10  10   0  561.41   32.39
 -10 -10   0  537.83   31.21
 -10 -10   0  581.42   32.26
 -11 -10   0  130.50    8.85
 -11  10   0  112.01   10.05
  11  10   0  144.65   10.54
 -11 -10   0  136.89    8.77
 -12  10   0   33.93    4.82
 -12 -10   0   44.02    3.68
  12  10   0   43.45    5.17
  12 -10   0   45.54    5.52
   0 -11   0    1.65    4.75
   0 -11   0    5.79    4.41
   1 -11   0    9.26    5.14
  -1 -11   0    8.69    5.53
  -1  11   0    9.86    5.08
  -1 -11   0    9.32    5.43
   1 -11   0    5.35    3.99
   1 -11   0    6.00    4.74
  -2 -11   0  300.43   19.68
   2 -11   0  307.48   20.66
  -2  11   0  268.42   17.69
  -2 -11   0  265.39   19.14
  -3 -11   0  447.33   26.28
   3 -11   0  470.98   28.95
   3 -11   0  514.67   31.40
  -4 -11   0  146.19   10.87
  -4  11   0  151.76   10.91
   4 -11   0  121.98   11.68
   5 -11   0  224.04   17.80
  -5 -11   0  215.07   15.60
  -5  11   0  220.14   15.69
   5  11   0  214.19   17.08
   5 -11   0  232.30   18.98
   5 -11   0  190.34   15.96
  -6  11   0   73.67    8.97
  -6 -11   0   74.12    9.21
  -6 -11   0   55.96    6.35
   6 -11   0   64.36   10.28
  -6 -11   0   66.81    7.14
  -6 -11   0   73.63    6.44
   6 -11   0   54.18    5.31
  -6 -11   0   69.55    7.18
   6 -11   0   57.98   13.46
  -7 -11   0    9.84    4.05
   7 -11   0   13.39   11.83
  -7 -11   0    4.91    3.99
  -7 -11   0    5.48    6.43
  -7  11   0    5.41    6.73
   7  11   0    9.73    5.88
   7 -11   0    6.80    6.66
  -7 -11   0    1.44    4.30
  -8 -11   0    6.14    4.22
   8 -11   0    9.89   11.17
  -8 -11   0    3.13    4.26
   8 -11   0    2.04    6.92
  -8 -11   0    0.68    6.65
  -8 -11   0    5.06    3.48
  -8 -11   0    3.15    3.54
   8  11   0    7.86    6.08
  -9 -11   0   67.23    6.33
  -9  11   0   58.06    7.45
   9  11   0   64.73    8.77
  -9 -11   0   68.70    6.42
  -9 -11   0   76.85    7.44
 -10  11   0    2.01    4.87
 -10 -11   0   -1.19    3.31
  10  11   0    0.26    6.40
 -10 -11   0    1.64    3.09
 -11  11   0   29.23    5.06
 -11 -11   0   27.77    3.62
  11 -11   0   33.71    5.70
 -11 -11   0   28.02    3.63
  11  11   0   30.79    5.81
 -12 -11   0   61.65    4.24
  12  11   0   58.86    5.75
  12 -11   0   64.80    6.11
   0 -12   0 2210.66  120.89
   0 -12   0 2216.23  122.02
   1 -12   0  198.75   13.90
   1 -12   0  180.93   14.60
  -1 -12   0  160.73   13.53
  -1 -12   0  171.78   13.93
  -1  12   0  195.01   15.03
   1 -12   0  173.05   12.98
   2 -12   0   59.66    8.74
  -2  12   0   56.12    6.63
  -2 -12   0   62.08    8.33
  -3 -12   0  530.99   31.54
   3 -12   0  569.33   33.10
  -4 -12   0  268.98   16.69
   4 -12   0  247.99   18.66
  -5 -12   0  286.68   16.35
   5 -12   0  224.27   19.98
   5 -12   0  213.81   17.96
  -5 -12   0  214.35   16.26
  -5 -12   0  239.57   15.66
  -5 -12   0  229.31   15.16
  -6 -12   0  615.76   34.03
   6 -12   0  628.49   40.93
  -6 -12   0  599.16   33.45
  -6 -12   0  544.00   35.81
   6 -12   0  593.66   37.66
   6 -12   0  563.62   32.90
  -6 -12   0  613.84   34.60
  -7 -12   0   12.41    4.66
  -7 -12   0   12.73    4.35
   7 -12   0    1.04    7.55
  -7 -12   0    1.66    5.60
  -7 -12   0    6.37    3.60
  -7 -12   0   11.21    4.29
   7 -12   0    9.96    3.56
   7  12   0    8.06    6.33
  -8 -12   0   16.22    5.01
  -8 -12   0   18.41    4.46
  -8 -12   0   18.11    4.14
   8  12   0   11.38    6.75
   8 -12   0   18.24    8.58
  -9 -12   0 1201.34   65.61
  -9 -12   0 1277.42   66.26
  -9 -12   0 1168.97   65.27
   9  12   0 1278.84   66.82
  10  12   0  634.85   35.27
 -10 -12   0  576.70   33.80
 -10 -12   0  633.77   34.25
 -11 -12   0   85.92    6.22
  11 -12   0   87.52    8.04
  11  12   0   84.48    7.56
  12 -12   0    2.98    3.35
  12  12   0    5.12    3.42
   0 -13   0    3.68    5.50
   0 -13   0    3.63    5.33
   0 -13   0    1.61    4.93
   1 -13   0  384.91   26.36
  -1 -13   0  433.56   26.72
  -1  13   0  392.64   27.65
   1 -13   0  386.02   25.58
   1 -13   0  432.90   27.78
  -1 -13   0  474.58   27.62
  -2 -13   0 4306.31  212.37
   2 -13   0 4342.18  213.75
  -3 -13   0  268.15   19.98
   3 -13   0  287.05   21.49
  -3 -13   0  262.63   20.06
  -4 -13   0 1324.37   91.63
   4 -13   0 1634.20   91.74
  -5 -13   0  269.07   16.35
  -5 -13   0  274.80   17.18
   5 -13   0  237.32   15.48
   5 -13   0  253.67   16.77
  -5 -13   0  239.71   15.71
  -5 -13   0  260.44   16.39
  -6 -13   0   27.52    4.74
   6 -13   0   16.24    8.31
   6 -13   0   20.01    3.96
  -6 -13   0   25.40    4.31
  -6 -13   0   35.74    4.37
  -6 -13   0   24.76    5.35
  -7 -13   0  552.55   31.76
   7 -13   0  475.30   38.73
  -7 -13   0  592.44   32.65
  -7 -13   0  506.04   31.50
   7  13   0  563.10   32.76
   7 -13   0  540.39   31.33
  -8 -13   0  255.58   16.43
  -8 -13   0  283.14   16.92
   8 -13   0  235.15   23.85
   8  13   0  268.87   18.21
  -9 -13   0   39.73    9.73
  -9 -13   0   44.47    5.28
   9 -13   0   38.68    6.22
   9  13   0   40.03    7.69
 -10 -13   0   43.69    4.66
  10  13   0   42.04    6.54
  10 -13   0   42.60    6.37
  11  13   0  334.04   20.01
  11 -13   0  360.12   21.27
 -11 -13   0  335.30   19.21
  12 -13   0   45.38    4.84
  12  13   0   38.57    4.28
   0 -14   0  221.78   16.79
   0 -14   0  196.14   14.98
   0 -14   0  186.96   15.31
   1 -14   0  578.38   36.31
  -1 -14   0  604.14   36.46
  -1  14   0  622.99   38.15
   1 -14   0  633.82   37.93
   1 -14   0  549.59   35.42
   2 -14   0   43.22    8.26
  -2 -14   0   28.82    6.86
  -3 -14   0   29.42    6.91
   3 -14   0   21.12    6.85
  -3 -14   0   11.23    9.03
   4 -14   0   57.50    6.43
   4 -14   0   62.13    5.80
  -4 -14   0   93.08    7.47
  -4 -14   0   62.26    5.82
  -4 -14   0   64.67   10.47
  -4 -14   0   66.40    9.54
  -4 -14   0   84.84    7.41
  -4 -14   0   73.37    6.10
   4 -14   0   67.28    6.46
   4 -14   0   64.30   10.70
   5 -14   0    2.05    3.76
   5 -14   0    0.17    3.04
  -5 -14   0    4.60    3.65
  -5 -14   0   -2.45    3.21
  -5 -14   0    3.51    4.56
  -5 -14   0    4.31    3.94
  -5 -14   0    2.15    3.09
  -5 -14   0    1.49    5.95
  -6 -14   0  168.50   11.88
  -6 -14   0  143.58   11.39
   6 -14   0  110.93   10.58
  -6 -14   0  145.92    9.77
  -6 -14   0  164.49   16.71
   6 -14   0  139.08   16.50
  -6 -14   0  153.43   10.56
   6 -14   0  133.77    9.61
  -6 -14   0  144.53   14.85
  -6 -14   0  132.91    9.76
  -7 -14   0  778.42   41.91
   7 -14   0  646.83   43.00
   7 -14   0  598.11   49.16
  -7 -14   0  724.60   41.79
  -7 -14   0  813.60   42.90
  -7 -14   0  715.25   48.40
   7  14   0  772.34   43.17
   7 -14   0  778.26   41.74
   8  14   0   56.71    8.12
  -8 -14   0   46.96    5.38
   8 -14   0   42.78    6.56
  -8 -14   0   45.83    9.43
   8 -14   0   37.04   10.61
   9 -14   0  130.94   10.92
   9  14   0  131.63   10.97
  -9 -14   0  126.58    9.23
  10 -14   0    4.25    4.00
 -10 -14   0    0.63    2.84
  10  14   0   -1.17    5.02
  11 -14   0   19.31    4.43
  11 -14   0   18.80    4.30
 -11 -14   0   16.90    2.65
  11  14   0   25.27    4.67
   0 -15   0   -5.38    6.91
   0 -15   0   -0.65    5.42
   0 -15   0   -0.56    4.88
   1 -15   0  106.92   11.20
  -1 -15   0  107.24   11.51
   1 -15   0  127.65   12.78
  -1  15   0   87.10   12.94
   2 -15   0  439.27   30.66
  -2 -15   0  444.90   30.13
   3 -15   0  459.07   27.93
  -3 -15   0  538.82   27.90
   3 -15   0  452.13   27.52
   3 -15   0  460.75   27.68
  -3 -15   0  476.24   27.55
   3 -15   0  467.17   27.14
  -3 -15   0  518.97   32.47
   3 -15   0  528.16   34.10
  -3 -15   0  486.43   31.95
   4 -15   0  104.91    9.19
   4 -15   0  109.93    8.35
  -4 -15   0  150.59   10.19
  -4 -15   0   96.94   13.12
  -4 -15   0  119.88   12.55
  -4 -15   0  146.20    9.90
   4 -15   0  110.76    9.07
  -4 -15   0  107.61    8.44
   4 -15   0  130.81   14.39
   5 -15   0    9.86    4.31
   5 -15   0    6.99    3.48
  -5 -15   0    8.80    3.73
  -5 -15   0    6.79    3.30
  -5 -15   0   17.78    8.13
  -5 -15   0    5.53    4.46
  -5 -15   0   13.08    4.56
   5 -15   0   12.42    4.07
  -5 -15   0   12.19    3.68
  -5 -15   0   14.68    6.69
  -6 -15   0  360.63   19.73
  -6 -15   0  325.86   18.91
   6 -15   0  252.52   18.18
  -6 -15   0  285.04   23.80
   6 -15   0  242.86   24.28
  -6 -15   0  297.40   17.72
   6 -15   0  253.42   16.79
  -6 -15   0  251.76   22.15
  -6 -15   0  252.14   16.81
   7 -15   0  283.17   19.83
   7 -15   0  280.78   26.80
  -7 -15   0  350.71   26.83
  -7 -15   0  293.73   18.56
  -7 -15   0  363.83   19.96
  -7 -15   0  329.59   25.37
   7 -15   0  282.23   18.51
   7  15   0  329.37   20.20
   8  15   0  234.15   15.10
  -8 -15   0  205.93   13.39
   8 -15   0  157.91   20.50
   8 -15   0  185.67   14.80
  -8 -15   0  240.45   20.44
   8 -15   0  208.87   13.39
   9  15   0  154.57   11.73
  -9 -15   0  155.09   10.50
   9 -15   0  158.70   12.25
  10 -15   0    7.34    4.22
  10 -15   0   15.09    4.76
  10 -15   0   12.13    3.75
  10  15   0   13.14    4.98
 -10 -15   0   14.18    3.03
  11 -15   0  235.33   14.13
  11 -15   0  240.78   14.25
  11  15   0  201.83   12.89
 -11 -15   0  202.90   12.23
   0 -16   0  361.47   23.05
   0 -16   0  439.79   23.80
   0 -16   0  479.11   29.08
   0 -16   0  385.59   26.76
   0 -16   0  467.60   28.26
   1 -16   0  811.62   50.75
  -1 -16   0  869.92   48.02
   1 -16   0  816.44   51.75
   1 -16   0  882.78   48.07
  -1 -16   0  823.65   51.40
   1 -16   0  996.01   54.43
  -2 -16   0   79.30    6.29
   2 -16   0   89.60   11.82
  -2 -16   0   83.33   10.71
   2 -16   0   89.24    7.18
   2 -16   0   78.50    6.48
  -2 -16   0   84.49    6.92
   2 -16   0   77.36    7.03
  -2 -16   0   97.08    7.17
  -3 -16   0    0.43    2.88
   3 -16   0    2.13    3.28
   3 -16   0   -1.07    3.51
   3 -16   0    2.68    3.21
  -3 -16   0   -1.21    3.60
  -3 -16   0    1.83    3.34
  -3 -16   0    1.41    6.16
  -3 -16   0   -6.35    8.96
  -3 -16   0    1.13    3.54
   3 -16   0   -1.23    3.23
   3 -16   0    4.58    6.61
   3 -16   0    0.45    3.24
   4 -16   0  863.23   51.26
   4 -16   0  899.71   50.25
  -4 -16   0 1024.54   52.37
   4 -16   0  872.47   50.93
  -4 -16   0  842.46   50.39
  -4 -16   0  927.83   55.86
  -4 -16   0  984.82   51.43
   4 -16   0  918.52   50.78
   4 -16   0  992.58   58.97
  -4 -16   0  954.17   56.42
  -5 -16   0 1540.96   71.98
  -5 -16   0 1220.08   69.95
   5 -16   0 1237.93   70.51
   5 -16   0 1254.46   69.58
  -5 -16   0 1318.14   70.03
  -5 -16   0 1226.07   75.35
  -5 -16   0 1422.92   71.17
   5 -16   0 1119.95   70.60
  -5 -16   0 1221.94   69.51
  -5 -16   0 1366.35   76.95
  -6 -16   0  487.12   25.13
  -6 -16   0  439.11   23.77
  -6 -16   0  347.76   21.79
   6 -16   0  341.90   21.84
  -6 -16   0  377.86   22.59
  -6 -16   0  416.52   28.90
   6 -16   0  345.39   22.82
   6 -16   0  339.03   23.13
   6 -16   0  337.16   30.05
  -6 -16   0  371.84   28.77
   7 -16   0    5.70    4.44
   7 -16   0    4.88    7.60
  -7 -16   0    6.39    7.27
   7  16   0    7.25    6.51
   7 -16   0    5.10    4.14
  -7 -16   0   13.62    3.75
  -7 -16   0    4.98    7.33
   7 -16   0    8.42    3.82
   8  16   0   54.96    7.55
   8 -16   0   52.44    5.73
   8 -16   0   49.44    6.87
  -8 -16   0   54.06    5.47
   8 -16   0   45.65    6.42
  -9 -16   0  200.07   12.15
   9 -16   0  175.29   12.98
   9  16   0  173.92   12.85
   9 -16   0  198.74   13.90
   9 -16   0  195.64   13.73
 -10 -16   0  366.85   20.38
  10  16   0  329.79   20.79
  10 -16   0  355.26   21.96
  10 -16   0  381.87   22.26
 -11 -16   0  151.47    8.69
  11 -16   0  146.99   10.07
 -11 -16   0  147.11    8.53
  11 -16   0  172.52   10.49
  11  16   0  148.74    9.21
   0 -17   0   -5.82    7.44
   0 -17   0    0.45    3.02
   0 -17   0    2.94    5.66
   0  17   0   14.46   11.85
   0 -17   0    2.18    3.17
   0 -17   0   -1.92    2.58
   0 -17   0    3.36    6.11
   0 -17   0   -0.44    3.02
   0 -17   0    0.98    3.00
  -1 -17   0  242.94   20.08
   1 -17   0  239.74   19.89
  -1 -17   0  259.16   16.18
   1 -17   0  328.03   22.65
  -1 -17   0  285.67   20.62
   1 -17   0  276.88   16.26
  -1 -17   0  273.11   16.18
   1 -17   0  289.35   20.42
  -1 -17   0  250.30   15.27
   1 -17   0  224.70   14.97
  -1 -17   0  249.48   15.80
  -1 -17   0  269.98   16.14
   1 -17   0  273.71   16.24
  -2 -17   0   74.73    6.27
   2 -17   0   64.32    5.43
   2 -17   0   65.92   10.72
   2 -17   0   70.54    6.29
   2 -17   0   60.30    6.01
  -2 -17   0   64.92    5.95
   2 -17   0   50.92    5.84
  -2 -17   0   57.85    5.73
   2 -17   0   47.44    4.72
  -2 -17   0   54.77    5.15
  -2 -17   0   64.21    6.21
   2 -17   0   54.06    5.51
  -3 -17   0 1201.05   60.17
  -3 -17   0 1057.62   59.03
   3 -17   0 1001.87   59.27
  -3 -17   0 1100.18   59.35
   3 -17   0 1019.00   59.07
   3 -17   0 1012.87   59.54
  -3 -17   0 1114.77   59.29
  -3 -17   0  991.60   58.40
   3 -17   0 1119.54   59.33
   3 -17   0 1190.56   67.54
  -3 -17   0 1121.63   64.56
   3 -17   0 1102.28   58.74
   4 -17   0   54.66    5.96
  -4 -17   0   58.71    6.48
  -4 -17   0   46.31    5.30
   4 -17   0   58.71    6.33
  -4 -17   0   64.08   10.61
   4 -17   0   51.65    6.65
   4 -17   0   50.95    5.60
  -4 -17   0   66.61    7.11
  -4 -17   0   59.53    9.61
   4 -17   0   57.33    6.09
   4 -17   0   62.54   11.01
  -5 -17   0  300.72   17.77
   5 -17   0  234.52   16.25
  -5 -17   0  238.52   15.56
   5 -17   0  238.97   16.65
   5 -17   0  236.17   15.41
  -5 -17   0  253.25   15.63
  -5 -17   0  235.67   20.82
  -5 -17   0  229.75   15.18
  -5 -17   0  280.27   16.69
   5 -17   0  218.46   15.73
  -5 -17   0  316.98   23.00
   5 -17   0  270.31   24.22
  -6 -17   0  279.79   16.45
  -6 -17   0  215.15   14.74
   6 -17   0  174.09   13.99
  -6 -17   0  202.28   13.49
   6 -17   0  217.74   13.77
  -6 -17   0  227.27   14.34
  -6 -17   0  209.64   19.39
   6 -17   0  206.08   14.61
   6 -17   0  188.51   14.85
  -6 -17   0  261.54   21.34
   7 -17   0    2.50    4.63
   7 -17   0   -1.23    9.45
   7  17   0    2.42    5.92
   7 -17   0    0.56    3.78
  -7 -17   0   -0.21    3.41
  -7 -17   0    7.30    7.25
   7 -17   0   -0.64    4.15
   7 -17   0   -0.84    4.02
  -7 -17   0    4.94    9.14
   8  17   0   15.95    5.81
   8 -17   0    8.54    4.04
   8 -17   0   21.84    5.04
  -8 -17   0   16.13    3.77
   8 -17   0   14.48    4.03
   8 -17   0    8.12    4.36
   9  17   0   88.98    8.21
   9 -17   0   90.36    7.99
   9 -17   0   96.67    8.83
   9 -17   0   91.87    8.45
  -9 -17   0  110.58    7.40
 -10 -17   0   40.68    3.80
  10  17   0   39.57    5.03
  10 -17   0   31.39    4.09
  10 -17   0   45.46    5.56
 -10 -17   0   38.70    3.55
  10 -17   0   43.93    5.44
   0 -18   0  735.14   43.38
   0 -18   0  865.30   49.85
   0 -18   0  821.07   44.59
   0 -18   0  741.56   44.02
   0 -18   0  822.70   44.46
   0 -18   0  900.21   44.67
   0 -18   0  794.00   48.38
   0 -18   0  774.46   43.79
  -1 -18   0  200.43   17.44
  -1 -18   0  213.56   13.11
   1 -18   0  225.20   19.03
  -1 -18   0  222.23   17.65
  -1 -18   0  213.81   13.08
   1 -18   0  208.99   13.10
   1 -18   0  171.10   15.89
  -1 -18   0  193.22   12.87
   1 -18   0  202.78   13.11
  -1 -18   0  183.56   11.88
   1 -18   0  187.01   12.66
  -1 -18   0  183.64   12.52
  -1 -18   0  185.79   11.99
   1 -18   0  177.82   11.76
  -2 -18   0  557.86   32.67
   2 -18   0  502.92   32.27
   2 -18   0  601.08   32.94
  -2 -18   0  609.89   33.68
   2 -18   0  686.13   34.00
  -2 -18   0  589.63   33.80
  -2 -18   0  621.84   38.61
   2 -18   0  700.14   41.66
   2 -18   0  584.39   33.05
   2 -18   0  617.93   33.83
  -2 -18   0  589.43   33.43
   2 -18   0  598.45   33.51
  -2 -18   0  564.26   33.35
  -3 -18   0    1.48    3.86
   3 -18   0    3.81    3.66
  -3 -18   0    1.89    3.21
  -3 -18   0    6.31    4.11
   3 -18   0   -0.49    3.60
   3 -18   0    4.65    3.60
   3 -18   0    4.65    3.67
  -3 -18   0    8.40    7.44
   3 -18   0    2.12    7.18
   3 -18   0    0.97    2.80
  -3 -18   0    1.44    3.17
   4 -18   0  294.77   19.33
   4 -18   0  345.36   18.43
  -4 -18   0  260.63   17.60
  -4 -18   0  332.36   19.87
  -4 -18   0  276.94   18.03
   4 -18   0  282.67   18.78
   4 -18   0  333.81   18.95
   4 -18   0  274.04   18.47
  -4 -18   0  300.18   18.79
  -4 -18   0  293.43   23.46
  -4 -18   0  343.82   24.59
   4 -18   0  279.76   25.73
  -5 -18   0  557.79   31.54
   5 -18   0  455.89   30.81
  -5 -18   0  507.79   30.78
   5 -18   0  514.74   31.49
   5 -18   0  566.37   30.78
  -5 -18   0  566.89   30.80
   5 -18   0  500.24   31.83
  -5 -18   0  523.35   30.40
  -5 -18   0  533.29   36.73
   5 -18   0  520.64   31.19
   5 -18   0  573.89   40.79
  -5 -18   0  523.62   36.89
   6 -18   0  195.20   14.52
  -6 -18   0  209.02   19.41
  -6 -18   0  234.28   20.16
   6 -18   0  198.25   14.11
   6 -18   0  199.62   13.88
   6 -18   0  199.26   13.32
  -6 -18   0  208.18   13.11
   6 -18   0  173.20   13.37
  -6 -18   0  229.72   14.31
   7 -18   0    2.74    3.70
  -7 -18   0    4.92    3.51
   7 -18   0    0.48    3.35
   7 -18   0    5.62    4.44
  -7 -18   0   12.57    7.24
   7 -18   0    3.05    4.10
   7  18   0   -0.90    5.65
   7 -18   0    2.82    3.96
   8 -18   0    1.78    3.75
   8 -18   0    0.67    4.16
   8 -18   0    2.84    3.35
   8 -18   0    0.77    3.67
   8  18   0    2.57    5.21
  -8 -18   0    0.94    3.12
   8 -18   0    5.19    3.66
   9 -18   0   23.60    4.79
   9 -18   0   12.75    3.47
   9 -18   0   16.69    4.02
   9  18   0   14.67    4.64
   9 -18   0   19.77    4.31
  -9 -18   0   21.02    3.41
  10 -18   0    3.74    3.60
  10 -18   0    0.94    2.30
 -10 -18   0    2.09    2.13
  10  18   0    3.63    3.43
  10 -18   0    3.34    3.19
   0 -19   0   -0.65    3.16
   0 -19   0    6.27    6.85
   0 -19   0    3.40    2.84
   0 -19   0    1.25    3.24
   0 -19   0    1.06    3.37
   0 -19   0   -1.36    5.90
   0 -19   0    2.99    3.64
  -1 -19   0  256.50   20.46
  -1 -19   0  264.54   20.28
   1  19   0  228.67   25.85
  -1 -19   0  253.26   15.61
   1 -19   0  261.50   15.66
  -1 -19   0  246.28   15.41
   1 -19   0  254.80   15.63
   1 -19   0  202.46   14.19
  -1 -19   0  227.12   14.46
  -1 -19   0  248.99   14.39
  -1 -19   0  234.13   15.10
   1 -19   0  239.10   15.09
   2 -19   0  390.11   23.47
  -2 -19   0  374.82   23.39
   2 -19   0  433.78   31.15
  -2 -19   0  429.91   28.90
   2 -19   0  374.97   23.09
   2 -19   0  415.16   23.92
  -2 -19   0  378.31   22.75
   2 -19   0  349.86   22.39
   2 -19   0  429.71   23.09
  -2 -19   0  441.86   23.98
   2 -19   0  419.69   24.01
  -2 -19   0  399.20   23.50
   3 -19   0  694.28   34.75
   3 -19   0  531.67   32.93
  -3 -19   0  572.00   33.30
  -3 -19   0  648.54   39.95
   3 -19   0  688.49   43.53
   3 -19   0  588.80   33.75
   3 -19   0  629.46   34.65
  -3 -19   0  572.60   33.87
  -3 -19   0  672.65   35.00
  -3 -19   0  572.35   34.07
   3 -19   0  576.59   34.08
  -4 -19   0   17.40    4.86
  -4 -19   0   17.96    4.26
  -4 -19   0    8.49    3.36
   4 -19   0   17.31    4.57
  -4 -19   0   13.65    7.50
  -4 -19   0   28.47    8.02
   4 -19   0   14.29    8.20
   4 -19   0   16.55    4.14
   4 -19   0   14.50    4.36
  -4 -19   0   16.85    3.65
   4 -19   0   14.01    4.31
  -5 -19   0    0.28    3.84
  -5 -19   0    6.49    4.46
  -5 -19   0   13.41    6.99
   5 -19   0    7.39    8.06
   5 -19   0    3.99    3.71
  -5 -19   0    2.66    6.07
   5 -19   0    0.77    3.58
   5 -19   0    3.18    4.61
   5 -19   0    0.28    3.82
  -5 -19   0    3.67    3.10
   5 -19   0    1.57    4.01
   6 -19   0  592.31   40.02
  -6 -19   0  797.23   47.90
   6 -19   0  724.24   40.98
  -6 -19   0  776.02   39.92
   6 -19   0  744.04   40.11
  -6 -19   0  761.53   47.11
   6 -19   0  677.64   40.58
   6 -19   0  709.16   41.44
   7 -19   0  513.25   29.69
   7 -19   0  489.96   28.30
   7 -19   0  504.72   29.28
   7  19   0  510.40   28.61
   7 -19   0  510.35   28.93
  -7 -19   0  518.86   28.07
   7 -19   0  391.29   28.15
  -8 -19   0  223.99   12.55
   8 -19   0  179.73   13.44
   8 -19   0  214.08   14.12
   8 -19   0  200.10   13.27
   8  19   0  197.09   13.02
   8 -19   0  162.40   12.63
  -9 -19   0  101.33    6.46
   9 -19   0  103.31    8.09
   9  19   0   91.22    7.01
   9 -19   0   90.04    7.15
   9 -19   0   79.07    7.40
 -10 -19   0   82.01    5.46
  10 -19   0   66.75    6.25
  10  19   0   73.67    5.54
 -10 -19   0   71.91    5.11
   0 -20   0   90.37   11.94
   0 -20   0   75.11    6.29
   0 -20   0   80.83    7.27
   0 -20   0   80.15   11.26
   0 -20   0   76.76    6.97
   0 -20   0   83.43    7.58
   0 -20   0   90.64    7.61
   1 -20   0  402.91   23.06
  -1 -20   0  374.61   21.87
   1 -20   0  334.39   21.63
  -1 -20   0  399.21   28.75
  -1 -20   0  398.92   27.95
  -1 -20   0  398.07   23.10
   1 -20   0  399.82   22.17
   1 -20   0  372.08   23.05
   1 -20   0  414.29   23.27
  -1 -20   0  376.42   22.80
   1 -20   0  360.00   22.41
  -1 -20   0  362.20   22.47
  -1 -20   0  381.70   21.72
  -2 -20   0   65.31   10.94
  -2 -20   0   69.71    5.91
   2 -20   0   72.15    6.18
  -2 -20   0   62.03    6.84
   2 -20   0   80.19    7.23
   2 -20   0   64.17    5.67
  -2 -20   0   61.73    5.84
  -2 -20   0   80.85   10.99
  -2 -20   0   78.54    6.75
   2 -20   0   71.51    7.16
  -2 -20   0   71.37    6.69
   2 -20   0   68.37    6.54
  -3 -20   0    6.18    3.71
  -3 -20   0   13.77    3.61
   3 -20   0   15.11    4.23
   3 -20   0   10.91    3.89
  -3 -20   0    8.48    3.70
  -3 -20   0   11.36    3.23
   3 -20   0    9.52    3.06
   3 -20   0    8.98    3.87
   3 -20   0    8.77    4.08
  -3 -20   0    8.12    7.30
   3 -20   0   14.59    7.79
  -4 -20   0   15.76    4.35
  -4 -20   0   14.94    4.17
   4 -20   0   15.86    4.48
  -4 -20   0   12.77    3.46
  -4 -20   0   20.09    7.72
  -4 -20   0    4.25    7.47
   4 -20   0   20.65    9.61
   4 -20   0   16.12    4.29
   4 -20   0   12.12    3.92
  -4 -20   0   10.54    3.44
   4 -20   0   14.97    4.32
  -5 -20   0   96.54   13.19
   5 -20   0   93.52    7.76
  -5 -20   0   84.83    7.83
   5 -20   0   78.41    7.88
   5 -20   0   95.37    8.30
   5 -20   0   85.84   14.74
   5 -20   0   99.87    8.54
  -5 -20   0  120.34   14.37
   6  20   0   14.25    5.80
   6 -20   0   14.85    4.65
   6 -20   0   12.78    4.06
  -6 -20   0   13.38    3.76
   6 -20   0   14.50    4.32
   6 -20   0   14.08    4.45
   7 -20   0  263.23   15.78
  -7 -20   0  270.71   15.41
   7 -20   0  253.76   16.23
   7  20   0  255.32   15.92
   7 -20   0  249.14   16.38
   7 -20   0  202.87   15.38
   7 -20   0  257.08   16.96
  -8 -20   0   43.56    4.32
   8 -20   0   23.45    3.98
   8 -20   0   35.97    4.98
   8  20   0   33.69    5.34
   8 -20   0   38.17    5.21
   9  20   0   24.39    3.99
   9 -20   0   25.65    3.76
  -9 -20   0   26.93    3.29
   9 -20   0   20.03    4.06
   0 -21   0    2.64    3.56
   0 -21   0   -0.88    6.75
   0 -21   0    1.52    2.91
   0 -21   0   -0.28    3.49
   0 -21   0    0.71    3.27
   1 -21   0   12.70    3.76
  -1 -21   0   10.88    3.60
  -1 -21   0    9.97    4.05
   1 -21   0   12.25    3.49
   1 -21   0   10.79    3.98
  -1 -21   0   12.35    7.68
  -1 -21   0   12.20    3.29
   1 -21   0    8.42    3.03
   1 -21   0   12.21    4.23
  -1 -21   0   12.23    6.71
  -1 -21   0   10.14    2.92
  -1 -21   0    6.70    3.56
   1 -21   0    6.29    3.78
   2 -21   0   49.42    5.62
  -2 -21   0   52.02    5.68
   2 -21   0   57.10    6.19
   2 -21   0   45.33    4.82
  -2 -21   0   46.27    5.00
  -2 -21   0   53.99    6.07
  -2 -21   0   52.07    9.58
  -2 -21   0   47.88    4.81
  -2 -21   0   44.97    5.51
   2 -21   0   52.77    6.14
  -2 -21   0   61.83   10.18
   3 -21   0   10.10    4.20
  -3 -21   0   -1.64    7.22
   3 -21   0    8.89    3.97
  -3 -21   0    8.00    3.19
   3 -21   0    6.97    3.27
   3 -21   0    7.40    3.87
   3 -21   0    8.85    4.25
  -3 -21   0    7.32    3.28
  -3 -21   0    9.66    3.63
  -3 -21   0    8.41    3.11
   4 -21   0    2.60    3.96
  -4 -21   0   11.92    8.60
   4 -21   0    1.34    3.86
  -4 -21   0    1.34    3.12
   4 -21   0    0.31    4.08
  -4 -21   0    0.24    3.16
  -4 -21   0    3.46    3.19
   4 -21   0    2.23    3.59
  -4 -21   0    1.80    3.45
  -5 -21   0   95.82   12.12
   5 -21   0   80.00    6.92
   5 -21   0   79.58    7.69
   5 -21   0   74.61    6.86
  -5 -21   0   57.75    6.64
   5 -21   0   64.73    7.13
   6  21   0   97.25    8.68
   6 -21   0  100.10    8.56
   6 -21   0  102.96    8.04
  -6 -21   0  104.10    7.64
   6 -21   0  108.22    8.75
   6 -21   0   86.53    7.76
   7 -21   0   94.86    8.09
   7 -21   0   93.88    8.13
   7  21   0   90.05    7.73
   7 -21   0   75.18    6.99
   8 -21   0   37.31    4.78
  -8 -21   0   39.11    4.11
   8 -21   0   34.53    4.66
   8  21   0   39.83    4.78
   9 -21   0    9.73    3.16
  -9 -21   0   12.23    2.43
   0 -22   0  958.72   52.16
   0 -22   0  946.27   50.73
   0 -22   0  847.42   51.23
   0 -22   0  949.06   51.91
   1 -22   0  414.91   23.11
  -1 -22   0  380.49   28.57
   1 -22   0  408.29   22.05
  -1 -22   0  378.53   22.92
   1 -22   0  406.31   23.34
   1 -22   0  339.20   22.16
  -1 -22   0  335.41   22.16
  -1 -22   0  374.17   21.63
   1 -22   0  365.34   21.56
  -1 -22   0  366.84   21.31
  -1 -22   0  354.39   22.46
   1 -22   0  376.89   22.83
  -2 -22   0   25.71    4.30
   2 -22   0   18.43    4.11
   2 -22   0   28.60    5.34
   2 -22   0   19.64    3.74
  -2 -22   0   20.10    3.60
   2 -22   0   28.28    5.04
  -2 -22   0   21.34    7.75
  -2 -22   0   19.20    3.29
  -2 -22   0   20.63    8.48
  -2 -22   0   18.09    4.06
   2 -22   0   22.06    4.79
  -3 -22   0   36.60    5.03
   3 -22   0   34.50    5.53
  -3 -22   0   37.01    4.85
  -3 -22   0   47.16    4.67
  -3 -22   0   36.00    8.20
   3 -22   0   28.02    4.61
   3 -22   0   28.51    5.68
  -3 -22   0   41.67    4.32
   4 -22   0   75.51    6.92
  -4 -22   0   77.69    6.25
  -4 -22   0   72.76    6.10
  -4 -22   0   77.36    6.30
   4 -22   0   85.62    7.82
  -4 -22   0   59.78    6.37
  -4 -22   0   97.68   11.65
   4 -22   0   76.44    7.54
  -4 -22   0   74.06    6.85
   4 -22   0   73.85    6.78
  -5 -22   0  153.99    9.31
   5 -22   0  121.33   10.02
   5 -22   0  130.09    9.99
   5 -22   0  128.88    9.43
   5 -22   0  120.18    9.19
  -5 -22   0  113.91    9.32
   6 -22   0  186.82   13.42
   6 -22   0  208.81   14.48
   6 -22   0  212.74   14.44
  -6 -22   0  236.15   13.69
  -6 -22   0  252.01   13.87
   7 -22   0   75.89    7.52
   7 -22   0   87.75    7.55
  -7 -22   0   98.22    6.87
  -7 -22   0  100.30    7.07
   8 -22   0    1.58    2.85
  -8 -22   0    3.79    2.49
   8 -22   0    1.49    2.93
   0 -23   0    1.98    3.79
   0 -23   0    1.68    2.91
   0 -23   0   -2.09    3.47
   0 -23   0    1.79    3.73
   0 -23   0    1.86    2.98
  -1 -23   0   11.87    4.22
   1 -23   0   16.50    3.67
   1 -23   0   13.62    4.50
  -1 -23   0   13.36    8.08
   1 -23   0   17.34    4.40
  -1 -23   0   20.39    4.50
  -1 -23   0   13.37    3.30
   1 -23   0   12.64    3.41
  -1 -23   0   19.36    3.06
   1 -23   0   14.66    3.91
  -1 -23   0   10.50    3.68
  -2 -23   0  155.07    9.76
   2 -23   0  142.64    9.66
   2 -23   0  142.28   10.26
  -2 -23   0  123.78   10.02
  -2 -23   0  130.76   10.23
   2 -23   0  153.19   11.11
   2 -23   0  159.40   11.27
  -2 -23   0  143.99    9.40
  -2 -23   0  166.88   16.18
   2 -23   0  152.16   11.29
  -3 -23   0   12.48    3.29
  -3 -23   0    9.82    3.58
   3 -23   0   15.95    4.67
  -3 -23   0   11.91    3.46
   3 -23   0    9.80    4.22
  -3 -23   0   15.11    3.69
  -3 -23   0   13.24    3.11
   3 -23   0   13.84    4.50
  -4 -23   0   93.44    8.39
   4 -23   0  115.46    9.22
  -4 -23   0  120.66    8.21
  -4 -23   0  115.82    8.08
  -4 -23   0  124.77    8.16
   4 -23   0  122.07    9.61
  -4 -23   0  104.64    8.41
  -5 -23   0  117.61    7.94
   5 -23   0  100.22    8.79
   5 -23   0  108.22    9.00
  -6 -23   0   23.81    3.41
   6 -23   0   17.97    4.32
   6 -23   0   13.35    4.11
   7 -23   0  167.99   11.98
  -7 -23   0  205.04   11.51
  -7 -23   0  196.14   11.61
   7 -23   0  160.15   12.07
   8 -23   0   87.67    6.87
  -8 -23   0   98.66    6.27
  -8 -23   0  103.71    6.39
   0 -24   0   41.22    5.49
   0 -24   0   45.47    4.64
   0 -24   0   44.80    5.84
   0 -24   0   50.04    4.94
  -1 -24   0  136.02   10.03
   1 -24   0  137.54   10.93
  -1 -24   0  130.89   10.76
  -1 -24   0  153.07    9.73
   1 -24   0  160.75    9.73
  -1 -24   0  133.70   10.36
   1 -24   0  144.67   10.90
  -2 -24   0   76.18    6.80
   2 -24   0   82.61    7.70
  -2 -24   0   73.62    6.89
   2 -24   0   86.35    7.92
  -2 -24   0   98.37    6.30
  -2 -24   0   87.06    6.56
   2 -24   0   75.76    6.45
  -3 -24   0    2.83    2.98
  -3 -24   0    1.63    3.13
   3 -24   0    3.12    3.63
  -3 -24   0    3.89    3.12
   3 -24   0    0.80    3.86
  -3 -24   0    1.43    3.09
  -3 -24   0    3.71    2.52
   3 -24   0    6.05    3.98
  -4 -24   0   -0.16    2.70
  -4 -24   0    0.95    2.94
  -4 -24   0    2.03    2.72
   4 -24   0    0.54    3.53
   4 -24   0   -0.29    3.67
   4 -24   0   -2.03    3.92
  -4 -24   0    3.01    2.64
  -4 -24   0   -0.45    2.46
   5 -24   0    4.48    3.44
   5 -24   0    7.92    3.83
  -5 -24   0    2.97    2.60
   6 -24   0   10.14    3.44
  -6 -24   0    8.03    2.60
   6 -24   0    7.09    3.63
  -7 -24   0  169.04    9.42
   7 -24   0  130.31    9.78
  -7 -24   0  162.64    9.36
   7 -24   0  124.76    9.63
   0 -25   0   -0.51    3.25
   0 -25   0   -0.91    2.74
   0 -25   0   -1.93    3.92
  -1 -25   0   39.24    5.22
   1 -25   0   37.33    5.54
   1 -25   0   48.80    4.61
  -1 -25   0   49.29    4.70
   1 -25   0   46.92    5.83
  -1 -25   0   49.86    4.75
   2 -25   0  109.26    7.71
  -2 -25   0  119.20    7.97
   2 -25   0  112.48    9.00
  -2 -25   0   86.35    8.11
   2 -25   0  108.83    9.18
  -2 -25   0  128.33    8.63
  -2 -25   0  122.06    7.56
  -3 -25   0  220.05   12.90
   3 -25   0  202.83   13.87
   3 -25   0  222.49   14.32
  -3 -25   0  231.73   12.66
  -3 -25   0  223.69   13.09
  -4 -25   0   18.50    3.15
  -4 -25   0   24.97    3.09
  -4 -25   0   21.92    3.45
   4 -25   0   16.65    4.04
   4 -25   0   24.65    4.57
   4 -25   0   18.17    4.34
  -5 -25   0   29.48    3.32
  -5 -25   0   34.65    3.75
   5 -25   0   30.42    4.59
   5 -25   0   24.35    4.25
   5 -25   0   28.61    4.58
   6 -25   0  152.51   10.50
   6 -25   0  147.34   10.75
  -6 -25   0  173.41    9.87
   7 -25   0  185.84   11.58
   7 -25   0  153.09   10.54
   7 -25   0  164.84   11.18
  -7 -25   0  211.62   10.95
  -7 -25   0  210.60   10.86
   0 -26   0  311.96   20.24
   0 -26   0  367.97   19.60
   0 -26   0  317.31   20.60
   1 -26   0   70.20    6.69
  -1 -26   0   60.21    6.08
   1 -26   0   77.67    5.74
  -1 -26   0   70.49    5.79
  -1 -26   0   81.28    5.85
   1 -26   0   75.22    7.13
  -2 -26   0  209.64   11.85
   2 -26   0  178.41   12.81
  -2 -26   0  180.73   11.51
   2 -26   0  203.74   12.86
  -2 -26   0  213.81   11.87
  -2 -26   0  200.34   12.26
   3 -26   0    4.33    3.27
  -3 -26   0    2.69    2.73
  -3 -26   0    6.24    2.69
   3 -26   0    6.47    3.73
  -3 -26   0    1.72    2.76
  -3 -26   0    6.63    2.15
   4 -26   0  127.98    9.24
  -4 -26   0  136.59    8.44
   4 -26   0  135.34    9.54
  -4 -26   0  146.84    8.19
   5 -26   0   96.39    7.46
  -5 -26   0  101.06    6.87
  -5 -26   0  107.35    6.66
   5 -26   0  103.59    7.81
   6 -26   0   93.50    7.10
   6 -26   0   98.71    7.45
  -6 -26   0  111.61    6.57
   0 -27   0   -1.10    2.58
   0 -27   0    0.39    2.84
   1 -27   0   88.59    7.71
  -1 -27   0   98.64    6.88
  -1 -27   0  112.63    6.87
   1 -27   0   96.18    6.59
   1 -27   0   88.56    7.39
  -1 -27   0   71.54    6.83
  -1 -27   0  105.32    7.43
   2 -27   0   62.25    6.17
  -2 -27   0   67.08    4.98
   2 -27   0   64.55    5.86
  -2 -27   0   51.45    5.25
  -2 -27   0   72.94    5.25
  -2 -27   0   65.49    5.53
   3 -27   0  177.71   11.90
  -3 -27   0  197.78   11.25
   3 -27   0  177.47   12.19
  -3 -27   0  194.40   11.10
  -3 -27   0  168.79   11.14
   4 -27   0   11.53    2.99
  -4 -27   0   14.03    2.63
   4 -27   0   17.61    3.51
  -4 -27   0   18.56    2.43
  -4 -27   0   19.20    2.28
   5 -27   0   45.93    4.30
  -5 -27   0   50.41    3.96
   5 -27   0   52.93    4.80
  -5 -27   0   48.68    3.59
   0 -28   0  123.91    7.93
   0 -28   0  123.23    7.54
   0 -28   0   98.96    7.83
   0 -28   0  125.27    8.40
  -1 -28   0   40.98    3.84
   1 -28   0   31.47    3.88
  -1 -28   0   30.72    3.73
  -1 -28   0   37.70    3.58
  -1 -28   0   38.16    4.23
  -2 -28   0   23.31    3.15
   2 -28   0   29.08    3.63
  -2 -28   0   30.56    3.22
   2 -28   0   28.29    4.06
  -2 -28   0   21.66    3.50
   3 -28   0   21.48    3.18
  -3 -28   0   27.68    2.90
   3 -28   0   26.45    3.79
  -3 -28   0   17.73    2.81
   4 -28   0  136.46    8.79
  -4 -28   0  149.52    8.56
   4 -28   0  132.26    9.21
   0 -29   0    0.99    2.42
   0 -29   0   -1.13    1.88
   0 -29   0    0.39    2.53
  -1 -29   0   59.95    4.33
   1 -29   0   69.82    4.87
  -1 -29   0   62.26    4.29
   1 -29   0   51.19    4.38
  -1 -29   0   54.05    4.42
   1 -29   0   56.29    4.99
  -1 -29   0   58.22    4.83
   2 -29   0   33.53    3.36
  -2 -29   0   17.70    2.90
   2 -29   0   26.47    3.43
  -2 -29   0   25.15    2.72
   2 -29   0   24.25    2.80
 -13   0   1    0.39    3.90
 -12   0   1    0.60    5.51
 -12   0   1   -3.50    5.32
 -11   0   1    1.90    5.32
 -11   0   1    2.31   10.45
 -11   0   1    1.93    5.21
 -10   0   1   -1.54    5.00
 -10   0   1   -3.29   10.10
  10   0  -1    6.27   16.63
   9   0  -1   -0.35    4.55
  -9   0   1   -6.63    9.02
  -8   0   1    2.29    4.19
   8   0  -1    2.94    3.95
   7   0  -1  479.68   33.29
   6   0  -1    1.45    3.17
   5   0  -1    2.50    3.27
  -4   0   1    7.14    4.57
   4   0  -1    2.29    3.04
   3   0  -1    1.32    2.58
   0   0  -1    4.43    1.62
   1   0   1    0.25    3.09
   2   0   1    1.71    4.34
   3   0   1    2.20    5.14
   4   0   1    1.50    5.84
  -4   0  -1    3.34    5.07
   5   0   1    4.52    6.53
  -5   0  -1    1.92    6.21
   6   0   1    5.24    7.72
  -6   0  -1   -1.22    6.87
  -7   0  -1    0.64    3.93
  -7   0  -1   -5.25    7.53
   7   0   1   -0.93    4.52
  -8   0  -1    1.26    4.27
  -8   0  -1    3.55    7.71
  -8   0  -1    2.23    4.46
   8   0   1    0.68    5.45
  -9   0  -1   -3.01    4.75
  -9   0  -1    0.99    7.80
  -9   0  -1    0.55    4.38
   9   0   1    5.97   15.66
   9   0   1    1.27    5.72
 -10   0  -1    0.28    4.70
 -10   0  -1   -0.56    4.80
 -10   0  -1    2.03    8.20
  10   0   1    0.26    5.92
 -11   0  -1   -0.26    4.61
  11   0   1    0.71    5.86
 -12   0  -1   -1.85    4.27
  12   0   1    1.71    6.18
 -13   1   1  170.83   12.32
  13  -1  -1  187.41   12.19
 -13  -1   1  194.17   12.37
 -12   1   1  301.47   19.96
 -12   1   1  293.50   19.62
 -12  -1   1  356.83   20.42
  12  -1  -1  300.25   19.17
  11  -1  -1   33.28    6.60
 -11   1   1   24.33    6.33
 -11   1   1   12.56   11.28
 -11   1   1   28.28    6.63
 -11  -1   1   26.35    6.77
 -10  -1   1   15.08    5.89
 -10   1   1    9.82    9.85
  10  -1  -1   27.02    6.32
 -10   1   1   16.69    5.91
   9  -1  -1  324.15   21.04
  -9   1   1  335.06   27.81
   9   1  -1  360.36   22.43
   8  -1  -1  409.40   24.25
  -8  -1   1  388.15   25.17
   8   1  -1  473.43   31.93
   8   1  -1  445.04   25.49
   7  -1  -1 1345.44   85.48
   7   1  -1 2249.55   91.64
   6  -1  -1  549.62   32.28
   5   1  -1 1031.01   58.82
   5  -1  -1 1178.51   60.15
   4  -1  -1 2327.67  124.64
   4   1  -1 2187.25  123.70
   3  -1  -1 5998.53  319.37
   2  -1  -1  357.01   20.18
   2   1  -1  355.33   20.75
   1   1  -1 1331.84   79.63
   1  -1  -1 1488.55   79.20
   0   1  -1  295.27   16.01
   0  -1  -1  277.30   15.45
   1   1   1   35.49    4.11
   2   1   1 6865.61  365.69
   3   1   1 9935.32  530.83
  -3   1  -1 9999.00  530.87
   4   1   1  367.29   23.64
  -4   1  -1  367.30   23.36
   5   1   1  273.63   19.90
  -5   1  -1  269.02   19.39
   6   1   1 2848.94  150.50
  -6   1  -1 2592.13  149.36
  -7   1  -1  149.47   14.84
   7   1   1  146.31   10.56
   7  -1   1  151.57   10.52
  -7   1  -1  162.41   10.66
  -7  -1  -1  168.28   10.74
  -8   1  -1  248.18   22.13
  -8   1  -1  280.13   17.35
  -8  -1  -1  290.43   17.51
  -8   1  -1  278.71   17.31
   8  -1   1  252.74   17.16
   8   1   1  261.20   17.35
  -9   1  -1   23.95    9.26
  -9   1  -1   13.53    5.28
  -9  -1  -1   22.31    5.48
  -9   1  -1   26.16    5.50
   9   1   1   38.02   18.34
   9   1   1   28.26    6.95
   9  -1   1   26.49    6.62
 -10   1  -1    2.25    4.92
 -10   1  -1    3.08    8.35
  10  -1   1    1.55    5.80
  10   1   1    3.62    7.13
 -10   1  -1    1.36    4.56
 -10  -1  -1    4.48    4.73
  11   1   1  142.05   10.97
  11  -1   1  118.63   10.67
 -11   1  -1  144.96   10.49
  12  -1   1  702.27   40.46
  12   1   1  723.26   40.56
 -12   1  -1  739.50   40.54
  13  -2  -1   15.34    4.67
 -13   2   1    1.08    4.34
  12  -2  -1   38.52    6.23
 -12  -2   1   34.26    6.61
 -12   2   1   25.18    5.60
 -12   2   1   15.98    5.75
 -11   2   1  779.73   47.60
 -11  -2   1  813.43   56.92
  11   2  -1  937.46   57.41
 -11   2   1  682.97   54.75
  11  -2  -1  868.00   47.11
 -11   2   1  743.87   47.47
 -11  -2   1 1055.98   49.03
  10   2  -1  743.23   47.37
 -10   2   1  595.20   44.58
 -10   2   1  579.30   37.12
 -10  -2   1  755.96   38.21
  10  -2  -1  618.45   36.73
   9   2  -1 1347.13   78.35
  -9   2   1 1053.33   76.50
   9   2  -1 1322.45   71.73
   9  -2  -1 1186.42   70.01
  -9  -2   1 1489.58   71.84
   8  -2  -1   39.98    5.78
  -8  -2   1   41.73    6.11
   8   2  -1   55.25    6.11
   7  -2  -1  108.18   10.87
   7   2  -1  252.02   18.76
   6  -2  -1  258.32   18.48
   6   2  -1  343.90   22.57
   5  -2  -1 1652.98   90.60
   4  -2  -1  109.33    8.92
  -4   2   1  134.76   10.99
   3  -2  -1  504.71   28.83
   2  -2  -1  167.59   10.67
   2   2  -1  170.27   11.54
   1   2  -1 1746.88  100.56
   1  -2  -1 1831.60  100.61
   0  -2   1 2364.45  124.83
   0  -2  -1 2356.08  125.13
   0   2  -1 2517.41  125.60
   0   2  -1 2225.32  125.05
   1   2   1    6.39    3.55
  -1   2  -1    5.46    3.39
  -1   2  -1    7.17    2.59
   2   2   1  332.57   19.91
   3   2   1  940.29   53.81
  -3   2  -1  980.77   53.88
   4   2   1 6046.80  320.82
  -4   2  -1 5917.88  320.56
   5   2   1  354.92   23.93
  -5   2  -1  336.52   23.32
   6   2   1  320.31   22.86
   6   2   1  276.76   18.09
  -6   2  -1  308.45   21.75
  -7   2  -1  273.75   20.67
   7   2   1  242.98   15.33
   7  -2   1  239.48   15.22
  -7  -2  -1  270.16   15.59
  -7   2  -1  244.90   15.20
  -8   2  -1  763.45   46.17
  -8   2  -1  747.96   39.64
   8   2   1  673.25   39.34
   8  -2   1  698.69   39.39
  -8  -2  -1  752.32   39.80
  -8   2  -1  602.36   39.14
   9   2   1  963.37   59.10
  -9   2  -1  939.05   50.57
  -9   2  -1  894.65   57.47
   9   2   1  850.15   50.09
   9  -2   1  845.05   50.13
  -9  -2  -1  889.71   50.30
  -9   2  -1  935.80   50.33
 -10   2  -1  884.27   46.17
  10   2   1  834.51   54.33
 -10   2  -1  763.54   52.76
 -10  -2  -1  826.29   45.90
 -10   2  -1  779.83   45.64
  10  -2   1  820.29   45.86
  10   2   1  753.72   45.69
 -11   2  -1   47.73    6.26
  11   2   1   43.08    7.13
  11  -2   1   51.51    7.33
 -12   2  -1    2.57    3.89
  12   2   1    1.73    5.33
 -13   3   1   39.64    5.59
 -13  -3   1   37.65    4.60
  13  -3  -1   45.09    5.27
 -12  -3   1   10.55    5.04
 -12   3   1    5.09    5.20
 -12  -3   1    5.73    5.09
 -12   3   1    5.23    4.67
  12  -3  -1    5.09    4.94
  11   3  -1  712.59   43.87
 -11  -3   1  582.88   33.87
 -11   3   1  497.88   33.11
  11  -3  -1  677.36   43.46
  11  -3  -1  595.51   32.82
 -11  -3   1  714.50   34.70
 -11   3   1  445.09   32.74
 -10  -3   1  339.44   28.46
  10   3  -1  399.50   31.31
 -10   3   1  299.33   27.56
  10  -3  -1  392.82   31.98
 -10   3   1  263.53   20.06
 -10  -3   1  357.64   21.29
  10  -3  -1  324.25   19.96
   9   3  -1   64.35    7.57
   9  -3  -1   53.89    7.32
   9  -3  -1   63.71    7.33
  -9  -3   1   86.15    8.12
   9   3  -1   97.08   17.63
  -9  -3   1   60.17   12.63
  -9   3   1   74.56   13.10
   8  -3  -1   41.44    5.81
  -8  -3   1   37.24    5.75
   8  -3  -1   28.77    5.36
   8   3  -1   36.80    5.78
   7   3  -1   74.32   13.01
   7  -3  -1   44.38    6.97
   6  -3  -1 1225.84   72.61
   6   3  -1 1404.94   74.68
   5  -3  -1  669.67   39.05
   4  -3  -1 1953.11  106.12
  -4   3   1 1977.25  107.37
  -4  -3   1 1915.16  107.66
   3  -3  -1   96.94    8.04
  -3   3   1  100.83    8.97
   3   3  -1  105.88    9.79
  -3  -3   1  101.98    9.09
   2  -3  -1 1958.79  110.87
   2   3  -1 2022.01  110.95
  -2  -3   1 2276.93  111.52
   1  -3  -1  114.69    8.08
   1   3  -1  140.13    8.52
   1  -3  -1  132.76    8.42
   1  -3  -1  117.11    7.85
   0   3   1 2119.18  116.91
   0  -3   1 2231.45  116.94
   0  -3  -1 2174.10  117.38
   0   3  -1 2371.49  117.75
   0  -3  -1 2211.26  116.94
   0   3  -1 2086.07  116.88
   0  -3   1 2254.16  116.95
   0  -3  -1 2209.89  117.23
  -1   3  -1  101.39    6.56
   1  -3   1   70.36    6.31
   1   3   1   73.80    6.44
   1  -3   1   89.46    5.32
  -1  -3  -1   86.14    6.55
  -1   3  -1   81.62    6.43
   2   3   1 1001.06   52.95
   2  -3   1  899.14   52.59
  -2   3  -1  956.53   52.84
  -2  -3  -1  978.91   52.87
   3  -3   1 1124.82   65.52
   3   3   1 1253.54   65.91
  -3   3  -1 1166.93   65.71
  -3  -3  -1 1205.68   65.84
   4   3   1 3486.34  185.00
   4  -3   1 3363.41  184.83
  -4  -3  -1 3493.70  184.96
  -4   3  -1 3327.50  184.72
   5  -3   1    3.05    6.75
   5   3   1   19.44    8.10
  -5  -3  -1    5.42    6.42
  -5   3  -1    4.75    6.08
   6   3   1  783.89   47.77
   6  -3   1  761.60   47.55
  -6   3  -1  778.54   46.66
  -6  -3  -1  736.13   46.68
  -7  -3  -1  121.21    8.68
  -7   3  -1  108.63    8.13
  -7  -3  -1  106.28    8.35
  -7   3  -1   98.95    8.30
  -7   3  -1  115.81   12.75
   7   3   1  123.65    8.99
  -8   3  -1  375.51   25.13
  -8  -3  -1  456.45   25.90
  -8   3  -1  472.95   25.85
  -8  -3  -1  455.26   25.77
  -8  -3  -1  430.75   31.51
  -8   3  -1  480.06   32.22
   8   3   1  394.32   25.45
  -9   3  -1   62.26    7.72
  -9   3  -1   63.23   12.21
  -9  -3  -1   47.44   11.41
  -9  -3  -1   68.11    7.55
   9   3   1   74.46   18.18
   9  -3   1   51.43   18.99
  -9  -3  -1   74.01    7.53
  -9   3  -1   80.37    7.37
   9   3   1   74.04    8.38
 -10   3  -1   95.76    9.05
 -10  -3  -1  104.19    9.02
 -10  -3  -1  100.86   14.39
 -10   3  -1  112.32   15.32
  10   3   1   93.67   18.18
 -10   3  -1   92.52    8.67
 -10  -3  -1  103.22    8.91
  10   3   1   94.84    9.61
 -11   3  -1  150.94   11.55
 -11  -3  -1  174.38   11.64
  11   3   1  141.54   11.69
 -12  -3  -1  238.69   13.91
 -12   3  -1  201.90   13.72
  12   3   1  205.70   14.07
  13   4  -1   -1.27    4.46
 -13   4   1   -0.84    4.29
 -13  -4   1    0.30    2.98
  12  -4  -1   68.00    7.10
  12   4  -1   66.22    7.70
 -12   4   1   48.54    6.88
 -12  -4   1   79.53    7.56
 -12  -4   1   61.57    6.77
 -12   4   1   52.65    7.55
 -11  -4   1   40.71    6.74
 -11   4   1   35.47    7.09
  11   4  -1   31.58   15.76
  11  -4  -1   54.59   16.49
  11  -4  -1   55.40    7.01
  11   4  -1   41.23    7.17
 -11  -4   1   58.42    7.62
 -11   4   1   38.76    6.83
  10  -4  -1  558.47   31.40
  10   4  -1  511.35   31.50
 -10   4   1  455.55   31.63
 -10  -4   1  669.11   33.08
 -10   4   1  464.51   39.09
  10  -4  -1  591.98   41.46
  10   4  -1  621.69   41.94
 -10  -4   1  527.61   39.86
  -9  -4   1   25.08    5.86
  -9  -4   1   33.51    5.89
   9   4  -1   38.56   15.36
   9  -4  -1   48.22   16.26
   9  -4  -1   33.57    6.08
   9   4  -1   27.37    6.31
  -9  -4   1   29.97   10.79
  -9   4   1   25.11   10.14
   9  -4  -1   41.65    6.34
   9   4  -1   38.65    6.24
  -8  -4   1  154.62   10.87
   8   4  -1  177.23   19.53
   8  -4  -1  149.21   18.70
   8  -4  -1  122.85   12.35
  -8  -4   1  129.98   11.17
   8   4  -1  123.14   10.32
   8  -4  -1  133.22    9.95
   8  -4  -1  116.68   10.46
   8   4  -1  170.54   11.29
   7  -4  -1  962.93   54.39
   7   4  -1 1038.06   54.88
   6  -4  -1  128.65   11.43
   6   4  -1  144.78   15.19
   6  -4  -1  125.05   14.68
   5   4  -1  932.42   50.11
   5  -4  -1  863.17   49.83
   5  -4  -1  785.01   48.79
   4  -4  -1  196.10   15.37
  -4   4   1  203.60   14.92
   4  -4  -1  202.85   14.06
  -3  -4   1 1130.30   63.91
   3   4  -1 1150.30   63.37
   3  -4  -1 1101.83   63.37
  -3   4   1 1208.05   64.13
   3  -4  -1 1179.95   63.76
  -2   4   1   16.66    4.54
  -2  -4   1   17.94    4.25
   2  -4  -1   22.90    6.32
   2  -4  -1   22.16    4.06
   1   4  -1 1274.53   65.84
   1  -4  -1 1269.39   65.80
   1  -4  -1 1427.60   66.43
   1  -4  -1 1095.21   65.18
   1  -4  -1 1220.88   65.90
   0  -4   1  246.22   14.11
   0   4   1  244.17   14.12
   0  -4   1  255.24   14.44
   0  -4  -1  249.19   14.71
   0  -4   1  242.21   14.10
   0   4  -1  270.59   15.40
   0  -4  -1  254.11   14.87
   0  -4  -1  259.07   14.09
   0   4  -1  246.85   14.02
  -1   4  -1  704.06   38.44
  -1  -4  -1  682.00   38.38
   1   4   1  651.13   38.36
   1  -4   1  720.25   38.48
   1  -4   1  669.97   37.89
   2   4   1  125.88    9.84
   2  -4   1  133.03    9.72
  -2   4  -1  142.12   10.04
  -2  -4  -1  140.98   10.06
   3   4   1  494.64   28.44
   3  -4   1  453.65   28.08
  -3   4  -1  459.94   28.10
  -3  -4  -1  487.99   28.34
   4   4   1  791.40   43.65
   4  -4   1  703.59   43.15
  -4  -4  -1  760.23   43.43
  -4   4  -1  717.38   43.06
   5  -4   1 1430.94   82.17
   5   4   1 1486.40   82.44
  -5  -4  -1 1461.24   82.18
  -5   4  -1 1434.67   81.86
   6  -4   1  129.71   14.00
   6   4   1  130.53   13.98
  -6  -4  -1  125.16   12.90
  -6   4  -1  116.44   12.42
   6  -4   1   96.32   10.93
   7   4   1    6.16    5.54
  -7   4  -1   20.82    7.71
  -7  -4  -1    7.81    4.09
  -7  -4  -1   12.05    7.77
  -7   4  -1    4.59    4.13
  -7   4  -1    7.40    3.87
  -7  -4  -1   11.01    4.36
   7  -4   1    4.87    5.02
  -8  -4  -1  996.91   51.91
  -8   4  -1  764.05   50.92
   8   4   1  960.90   51.54
  -8   4  -1  947.31   51.71
  -8  -4  -1  967.82   51.62
  -8  -4  -1  936.80   57.67
  -8   4  -1 1026.93   58.43
   9   4   1  165.07   11.92
   9  -4   1  153.07   20.67
  -9  -4  -1  152.81   11.49
  -9  -4  -1  134.70   16.47
  -9   4  -1  156.10   17.74
   9   4   1  208.00   21.99
  -9   4  -1  142.76   11.59
  -9   4  -1  142.96   11.13
  -9  -4  -1  158.52   11.65
  10   4   1  308.93   19.27
  10  -4   1  280.11   27.28
 -10   4  -1  303.91   19.20
 -10  -4  -1  319.64   19.10
  10   4   1  310.16   27.78
 -10   4  -1  246.29   18.41
 -10  -4  -1  336.14   19.43
  11   4   1    1.85    5.83
 -11  -4  -1    3.73    4.49
 -11   4  -1   -2.49    4.74
  12   4   1  112.14    9.55
 -12   4  -1  126.39    9.28
 -12  -4  -1  139.73    9.07
  13   5  -1  121.31    8.22
 -13   5   1  103.63    8.44
 -13  -5   1   98.98    7.36
  12  -5  -1  386.16   22.28
  12   5  -1  393.93   22.54
 -12   5   1  354.60   22.88
 -12  -5   1  376.89   22.21
  11  -5  -1  197.84   12.69
  11   5  -1  183.36   12.84
 -11  -5   1  216.47   13.61
 -11   5   1  136.90   12.55
 -11   5   1  149.13   13.14
 -11  -5   1  174.86   13.08
 -10  -5   1  312.98   27.04
  10  -5  -1  310.25   28.88
  10   5  -1  319.40   29.03
 -10   5   1  273.66   27.17
  10   5  -1  313.86   19.72
 -10  -5   1  366.23   20.69
 -10   5   1  247.49   19.36
  10  -5  -1  323.69   19.38
   9  -5  -1  531.48   45.80
  -9  -5   1  813.58   42.21
   9  -5  -1  608.23   41.97
   9   5  -1  747.99   42.91
   9   5  -1  739.97   41.24
   9   5  -1  808.91   49.45
   9  -5  -1  749.36   49.53
  -9  -5   1  697.28   48.76
  -9   5   1  703.28   48.59
   9  -5  -1  775.45   40.92
  -8  -5   1 1723.04   81.86
   8  -5  -1 1534.16   80.41
  -8  -5   1 1672.76   82.46
   8   5  -1 1466.49   80.70
   8  -5  -1 1104.88   83.39
   8  -5  -1 1144.87   80.94
   8   5  -1 1580.81   81.76
   8   5  -1 1773.15   89.09
   8  -5  -1 1598.17   88.31
   7  -5  -1    5.21    4.90
   7  -5  -1   -7.67   17.21
   6   5  -1  341.36   23.61
   6  -5  -1  319.34   23.36
   6  -5  -1  291.52   21.32
   5   5  -1  138.92   13.72
   5  -5  -1  122.65   13.57
   5  -5  -1  127.11   11.18
   4   5  -1  743.58   43.29
   4  -5  -1  746.69   43.33
   4  -5  -1  760.18   43.49
   3   5  -1 2500.02  132.80
   3  -5  -1 2230.36  132.69
  -3   5   1 2176.89  133.17
  -3  -5   1 2635.32  133.65
  -2  -5   1 6181.55  346.71
   2  -5  -1 7607.13  348.37
  -2  -5   1 6932.93  347.85
  -2   5   1 6935.35  347.95
   2  -5  -1 5950.26  347.32
   1  -5  -1    4.73    2.99
   1   5  -1    3.77    3.43
   1  -5  -1    6.20    3.20
   0  -5  -1  282.27   17.16
   0  -5   1  274.96   16.33
   0  -5   1  285.86   16.70
   0   5   1  291.58   16.15
   0  -5   1  278.63   16.09
   0   5  -1  298.28   16.05
   0  -5  -1  297.53   16.12
   1   5   1 2738.89  152.75
   1  -5   1 2918.02  152.82
  -1   5  -1 3491.83  153.79
  -1   5  -1 2942.46  152.85
  -1  -5  -1 2899.01  152.78
   1  -5   1 3191.76  153.06
   1  -5   1 2342.55  152.53
   2  -5   1  211.88   12.86
   2  -5   1  206.03   13.76
   2   5   1  198.49   13.65
  -2   5  -1  227.35   13.92
  -2  -5  -1  218.08   13.82
   3  -5   1  130.29   10.54
   3   5   1  126.83   10.55
  -3  -5  -1  135.92   10.70
  -3   5  -1  129.83   10.67
   4  -5   1  315.34   21.16
   4   5   1  312.51   21.28
  -4   5  -1  309.20   20.83
  -4  -5  -1  328.97   21.12
   5   5   1   32.00    8.28
   5  -5   1   37.14    8.48
  -5   5  -1   24.88    7.01
  -5  -5  -1   47.09    8.11
   6  -5   1   30.91    6.91
   6   5   1   18.76   10.01
   6  -5   1   14.22   11.05
  -6  -5  -1   38.41    8.25
  -6   5  -1   34.19    7.76
  -7  -5  -1 1836.06   96.74
  -7   5  -1 1921.28  102.34
  -7   5  -1 1681.51   96.56
  -7  -5  -1 1784.68  102.06
   7   5   1 1870.07   96.71
   7  -5   1 1582.14  100.39
  -8   5  -1  288.24   18.14
  -8  -5  -1  333.41   18.93
  -8   5  -1  286.52   18.52
  -8  -5  -1  287.57   23.60
  -8   5  -1  346.10   25.12
  -8  -5  -1  308.68   18.54
   8   5   1  308.09   18.73
   9  -5   1   14.75   14.09
   9   5   1   15.80   15.78
   9   5   1   12.95    6.12
  -9   5  -1   17.85    5.43
  -9  -5  -1   12.64    4.92
  -9  -5  -1    3.80    8.16
  -9   5  -1    7.07    8.68
  -9  -5  -1   12.28    4.80
  -9   5  -1   10.36    4.47
  10  -5   1  536.72   36.75
 -10   5  -1  520.09   27.93
 -10  -5  -1  505.09   27.60
  10   5   1  495.88   36.08
 -10  -5  -1  476.38   27.73
  10   5   1  436.34   27.32
 -11  -5  -1  589.98   30.76
 -11   5  -1  481.14   30.58
  11   5   1  512.37   30.63
 -12   5  -1   70.99    6.42
 -12  -5  -1   68.31    5.78
  12   5   1   65.13    7.15
 -13   6   1   62.56    6.03
 -13  -6   1   51.46    4.73
  13   6  -1   61.35    5.83
 -12   6   1   14.11    4.97
 -12  -6   1   33.38    5.13
 -12   6   1   30.09    6.05
 -12  -6   1   19.93    4.39
  12   6  -1   19.83    5.74
 -11   6   1   27.79    6.04
 -11   6   1   31.86    6.67
 -11  -6   1   26.00    5.59
  11  -6  -1   38.88    6.34
  11   6  -1   37.10    6.70
 -10   6   1  238.77   16.76
 -10  -6   1  250.01   16.57
 -10  -6   1  249.55   22.93
  10   6  -1  280.99   25.41
  10  -6  -1  273.13   26.01
 -10   6   1  222.98   23.71
  10   6  -1  235.43   16.19
 -10   6   1  198.76   16.03
  10  -6  -1  267.65   16.02
  -9  -6   1  120.12   15.61
  -9   6   1  100.94   15.62
  -9  -6   1  114.10    9.55
   9   6  -1  114.57   19.05
   9  -6  -1  109.59   19.52
   9  -6  -1   66.94   12.09
   9   6  -1  112.78    9.59
   9  -6  -1  113.05    9.05
  -9   6   1   97.20    9.06
   8  -6  -1  100.88    8.26
  -8  -6   1  116.59    9.06
   8  -6  -1   86.57   11.92
   8  -6  -1   72.32   10.70
  -8  -6   1   93.29    9.07
   8   6  -1  105.66    9.04
   8  -6  -1   87.88    8.67
   8   6  -1  121.26    9.27
  -8  -6   1  100.46   13.57
   8  -6  -1   65.71   18.00
   8   6  -1   93.40   17.32
   7   6  -1  -26.64   19.50
   7  -6  -1  -21.39   20.11
   7  -6  -1   18.76    6.27
   7  -6  -1   20.90    6.13
   6  -6  -1   25.24   10.77
   6   6  -1   25.86   10.56
   6  -6  -1   15.63    6.00
   6  -6  -1   26.99    6.71
   5  -6  -1    2.80    9.18
   5   6  -1   -1.95    9.38
   5  -6  -1   11.80    5.71
   5  -6  -1    5.53    4.98
   4  -6  -1  296.22   19.69
   4   6  -1  274.27   19.54
   4  -6  -1  264.02   19.77
   4  -6  -1  326.66   19.59
   3  -6  -1   27.28    4.92
  -3   6   1   22.63    5.10
  -3  -6   1   24.53    5.06
  -2   6   1    6.98    1.57
   2  -6  -1    9.99    4.12
  -2  -6   1    7.43    2.75
  -2   6   1   15.35    4.11
  -2  -6   1    6.46    3.71
   2  -6  -1    4.50    6.75
   1  -6  -1   79.78    6.63
   1  -6  -1   77.21    6.04
   1  -6  -1   68.81    5.10
   0  -6   1  226.26   13.68
   0  -6  -1  251.93   14.76
   0  -6  -1  247.23   15.17
   0  -6   1  231.04   14.17
   0  -6  -1  213.52   13.11
   0   6  -1  246.89   13.15
   0   6   1  231.53   13.11
   0  -6   1  227.34   13.09
   1  -6   1  506.78   27.79
   1  -6   1  408.49   27.31
   1   6   1  470.74   27.30
   1  -6   1  500.27   27.39
   1  -6   1  525.41   27.29
  -1   6  -1  577.49   28.51
  -2   6  -1   18.29    4.33
  -2  -6  -1   14.64    4.29
   2   6   1   16.78    4.42
   2  -6   1   14.88    4.53
  -2   6  -1   10.81    3.55
   2  -6   1   19.68    3.48
   3  -6   1  528.61   30.89
  -3   6  -1  588.10   32.08
  -3  -6  -1  564.70   32.09
   3  -6   1  550.40   32.06
   3   6   1  490.15   31.86
   4  -6   1  111.05    9.60
  -4  -6  -1  133.75   11.34
  -4   6  -1  144.59   11.50
   4  -6   1  120.93   11.47
   4   6   1  123.93   11.62
   5  -6   1  271.42   19.20
   5   6   1  277.41   21.23
   5  -6   1  284.34   21.14
  -5  -6  -1  313.51   20.80
  -5   6  -1  287.43   20.19
   6  -6   1   12.31    6.37
   6  -6   1   19.44    5.41
  -6  -6  -1   30.10    7.88
  -6   6  -1   29.90    7.84
   7   6   1    4.10    5.58
  -7  -6  -1    2.21    7.13
  -7   6  -1    2.91    3.89
  -7   6  -1    1.48    7.35
  -7  -6  -1    3.33    4.03
   7  -6   1   -1.44    6.34
  -8  -6  -1   96.57   13.11
  -8   6  -1  101.55    8.77
  -8   6  -1  109.10   14.31
  -8  -6  -1  115.93    8.82
   8  -6   1  103.98   18.05
   8   6   1  115.29   17.74
   8  -6   1   78.92   11.27
   8   6   1   95.13    9.20
   9   6   1  331.87   21.98
   9  -6   1  366.55   30.83
  -9   6  -1  373.04   22.39
  -9  -6  -1  354.06   28.07
  -9  -6  -1  368.16   22.11
  -9   6  -1  374.19   29.39
   9   6   1  365.92   31.04
 -10  -6  -1  129.60   10.43
  10   6   1  117.85   10.50
 -10   6  -1  115.16   10.09
 -10  -6  -1  130.90   10.01
  11   6   1  164.75   12.76
 -11   6  -1  180.23   12.64
 -11  -6  -1  195.32   12.27
 -12  -6  -1    0.13    2.69
 -12   6  -1   -3.22    3.75
  12   6   1   -0.89    4.65
  13   7  -1  161.47   10.02
 -13   7   1  156.00   10.49
 -13  -7   1  138.71    9.18
 -12   7   1  210.89   14.03
 -12  -7   1  200.37   12.58
  12   7  -1  212.09   13.42
 -12  -7   1  182.94   11.94
  11  -7  -1  380.24   23.13
  11   7  -1  399.82   23.52
 -11   7   1  360.46   24.12
 -11  -7   1  393.61   23.39
  10  -7  -1   42.94   15.50
  10   7  -1   30.54   14.57
 -10   7   1   22.42    6.78
 -10  -7   1   21.21    9.21
 -10   7   1   32.99   12.31
 -10  -7   1   33.39    5.80
  10  -7  -1   26.49    5.94
  10   7  -1   29.28    6.70
  -9  -7   1  301.62   20.12
   9   7  -1  315.59   19.88
   9  -7  -1  317.56   19.31
  -9  -7   1  344.11   20.23
   9   7  -1  345.60   28.00
   9  -7  -1  278.08   27.56
  -9  -7   1  272.42   24.97
  -9   7   1  282.81   26.78
  -8  -7   1  196.01   13.57
   8  -7  -1  151.84   16.51
  -8  -7   1  208.48   13.78
   8   7  -1  196.81   13.80
   8  -7  -1  148.55   13.28
   8  -7  -1  218.04   12.96
  -8  -7   1  221.46   14.52
   8   7  -1  218.73   21.14
   8  -7  -1  215.61   21.72
  -8   7   1  210.94   19.36
  -8  -7   1  211.59   18.82
   8   7  -1  209.40   13.73
   8  -7  -1  134.40   15.99
   7  -7  -1  107.49   14.93
   7   7  -1  118.61   14.85
   7  -7  -1   86.08   10.68
  -7  -7   1   89.21    8.58
   7  -7  -1   85.54   10.96
   7   7  -1   98.38    8.44
  -7  -7   1   95.47    7.95
   6  -7  -1    4.82    5.48
   6  -7  -1    1.68    4.74
   6  -7  -1    4.70   10.22
   6   7  -1    2.02   10.04
   5  -7  -1  553.18   32.30
   5  -7  -1  483.54   32.28
   5   7  -1  516.70   32.38
   5  -7  -1  511.02   32.49
   4   7  -1   35.43    8.14
   4  -7  -1   30.34    8.91
   4  -7  -1   26.94    6.35
   4  -7  -1   29.62    5.71
   3  -7  -1   51.15    6.49
   2  -7  -1  683.39   35.24
  -2  -7   1  588.20   33.78
   2  -7  -1  703.90   35.93
  -2   7   1  678.85   32.98
  -2  -7   1  570.66   33.56
   1  -7  -1  208.65   12.25
  -1   7   1  146.63    9.69
  -1  -7   1  151.96    9.62
   1  -7  -1  185.07   11.21
   1  -7  -1  210.14   12.54
   0  -7  -1 2055.93  104.34
   0  -7   1 1932.87  102.89
   0  -7  -1 1913.41  103.68
   0  -7   1 1907.77  103.29
   0   7  -1 2013.90  102.03
   0  -7  -1 1979.66  102.17
   0   7   1 1765.31  101.87
  -1  -7  -1  857.27   43.86
  -1   7  -1  881.34   43.35
   1  -7   1  798.20   42.66
  -1  -7  -1  787.19   43.39
   1  -7   1  730.45   41.85
   1   7   1  687.09   41.74
   1  -7   1  776.13   42.05
  -2   7  -1   81.23    7.03
  -2   7  -1   95.92    7.12
  -2  -7  -1   81.33    7.13
   2  -7   1   67.44    6.40
   2  -7   1   90.40    7.44
   2   7   1   81.85    7.43
  -3  -7  -1  516.51   31.26
  -3   7  -1  601.13   31.68
   3  -7   1  527.06   30.61
   3  -7   1  539.11   31.57
   3   7   1  489.36   31.34
   4  -7   1   33.62    5.02
   4  -7   1   35.90    7.61
   4   7   1   35.85    7.47
  -4  -7  -1   40.64    7.39
  -4   7  -1   26.73    6.61
   5  -7   1  622.07   38.44
   5   7   1  605.14   38.37
   5  -7   1  541.53   36.04
  -5  -7  -1  681.70   38.07
  -5   7  -1  656.26   37.65
  -6  -7  -1  291.60   17.14
   6  -7   1  258.06   16.70
   6  -7   1  274.94   21.38
  -6   7  -1  272.06   20.62
  -6  -7  -1  311.32   21.32
  -7   7  -1 1372.23   80.15
  -7  -7  -1 1507.57   85.60
  -7   7  -1 1512.12   85.67
  -7  -7  -1 1454.24   80.29
  -7  -7  -1 1615.16   80.85
   7  -7   1 1537.44   80.21
   7   7   1 1472.03   80.41
   7  -7   1 1243.63   84.71
   8   7   1  401.41   24.25
  -8  -7  -1  410.58   29.73
  -8  -7  -1  421.00   24.30
  -8   7  -1  406.66   24.32
   8   7   1  502.08   32.96
   8  -7   1  410.77   32.34
  -8   7  -1  438.77   30.64
   9   7   1   37.36    7.04
   9   7   1   40.37   14.88
   9  -7   1   29.82   15.23
  -9  -7  -1   45.53    6.06
  -9   7  -1   47.67    6.70
  -9   7  -1   28.98   10.85
  -9  -7  -1   37.30   10.37
  10   7   1  161.10   13.02
 -10   7  -1  193.71   13.34
 -10  -7  -1  192.97   12.59
  11   7   1  450.19   27.84
 -11   7  -1  467.74   27.87
 -11  -7  -1  500.84   27.41
 -12  -7  -1   22.60    3.15
 -12   7  -1   19.27    4.26
  12   7   1   24.83    5.06
 -13  -8   1    7.65    2.28
 -13   8   1   12.08    3.80
  13   8  -1   11.73    3.78
  13  -8  -1    8.51    3.58
 -12   8   1  146.43   11.05
 -12  -8   1  136.71    9.36
  12   8  -1  149.72   10.45
 -12  -8   1  139.73    9.00
 -11   8   1  372.98   22.93
 -11  -8   1  352.39   21.53
  11   8  -1  356.56   22.18
  10  -8  -1  456.27   29.03
  10   8  -1  503.81   29.66
 -10  -8   1  476.93   29.35
  10   8  -1  597.19   38.68
 -10   8   1  475.69   30.26
 -10   8   1  513.04   38.80
 -10  -8   1  486.23   35.48
  10  -8  -1  607.31   39.41
 -10  -8   1  533.77   29.82
  -9  -8   1   90.15    8.91
   9   8  -1   99.22    9.23
   9  -8  -1   86.85    8.11
   9  -8  -1  112.10   18.14
   9   8  -1  112.17   17.91
  -9  -8   1   97.84    8.92
  -9  -8   1   75.62   12.45
  -9   8   1   89.53   14.99
   8  -8  -1  129.06   10.91
   8   8  -1  141.45   10.92
  -8  -8   1  150.28   11.18
   8  -8  -1  130.63   14.75
  -8  -8   1  155.02   11.38
  -8  -8   1  176.47   12.46
   8  -8  -1  146.96   10.57
   8  -8  -1  128.65   14.68
   8  -8  -1  181.17   19.62
  -8  -8   1  131.93   15.21
  -8   8   1  171.17   17.05
   8   8  -1  187.68   19.59
   8   8  -1  160.40   11.67
   7   8  -1  159.35   12.04
   7   8  -1  180.84   17.62
   7  -8  -1  171.60   10.92
  -7  -8   1  203.32   12.88
   7  -8  -1  152.80   15.17
   7  -8  -1  148.32   14.89
   7  -8  -1  142.78   11.93
   6  -8  -1 1812.37   97.81
   6  -8  -1 1824.39   97.04
   6  -8  -1 1569.18   96.58
   6   8  -1 1680.61   96.68
   5  -8  -1  803.21   45.13
   5  -8  -1  773.50   44.04
   5  -8  -1  654.45   43.36
   5   8  -1  727.64   43.44
   4  -8  -1  399.57   27.65
   4  -8  -1  478.35   27.35
   4  -8  -1  406.49   26.68
   4   8  -1  433.88   26.58
   3  -8  -1  194.67   14.01
   2  -8  -1 1289.26   75.01
  -2   8   1 1402.50   73.87
  -2  -8   1 1274.59   74.53
   2  -8  -1 1459.69   76.79
   2  -8  -1 1505.80   76.16
   1  -8  -1 1199.39   59.02
  -1  -8   1 1223.14   59.17
   1  -8  -1 1350.16   60.64
   1  -8  -1 1161.56   59.12
  -1  -8   1 1212.81   59.36
   0  -8  -1 2307.44  103.85
   0  -8   1 2305.59  103.46
   0  -8  -1 2363.51  103.98
   0  -8   1 2290.44  102.89
   0  -8  -1 2460.21  104.64
   0  -8  -1 2096.18  101.33
   1   8   1   11.83    3.08
  -1  -8  -1   12.28    4.94
   1  -8   1   11.23    3.21
   1  -8   1    7.63    3.93
  -1  -8  -1    8.41    4.38
  -1   8  -1    8.99    3.85
  -1   8  -1   10.88    2.54
  -1  -8  -1   10.10    2.63
  -2   8  -1   23.51    4.12
  -2  -8  -1   20.11    4.18
   2  -8   1   21.29    4.81
   2   8   1   22.05    4.59
  -2   8  -1   18.21    4.05
   2  -8   1   20.04    4.08
   3   8   1  882.66   50.66
   3  -8   1  949.16   50.97
  -3   8  -1  979.18   50.63
  -3  -8  -1  928.36   50.58
   3  -8   1  785.84   49.89
   4  -8   1  729.57   42.09
   4   8   1  656.19   41.72
  -4  -8  -1  777.90   41.87
  -4   8  -1  800.91   41.76
   4  -8   1  617.80   40.21
  -5  -8  -1  560.70   33.41
  -5   8  -1  571.45   33.32
   5  -8   1  630.25   35.72
   5   8   1  539.01   34.32
  -6  -8  -1  186.11   13.27
   6  -8   1  196.67   12.96
  -6  -8  -1  199.21   13.26
   6   8   1  234.20   13.92
   6  -8   1  188.90   17.55
  -6   8  -1  221.86   17.10
  -6  -8  -1  207.85   16.99
   7  -8   1  170.03   12.15
  -7  -8  -1  188.18   12.55
   7   8   1  177.34   12.58
  -7   8  -1  212.38   17.23
  -7  -8  -1  198.51   12.15
  -7   8  -1  168.76   11.93
  -7  -8  -1  162.29   16.08
   7  -8   1  142.95   15.94
  -8   8  -1    0.87    7.79
  -8   8  -1    1.94    4.42
  -8  -8  -1    4.13    7.69
  -8  -8  -1    6.42    4.24
   8   8   1   16.51   13.19
   8  -8   1    3.45   12.98
  -8  -8  -1    5.62    3.33
  -8  -8  -1    6.06    4.36
   8  -8   1   13.88    7.39
   8   8   1    5.35    5.46
   8  -8   1    5.14    5.46
  -9  -8  -1 1100.35   67.00
   9   8   1 1187.28   69.11
   9  -8   1 1165.78   69.25
  -9   8  -1 1242.54   69.31
  -9  -8  -1 1108.27   60.87
  -9   8  -1 1114.17   61.16
   9   8   1 1087.19   60.70
  -9  -8  -1 1025.70   59.86
 -10   8  -1  180.30   13.23
 -10  -8  -1  201.13   12.75
  10   8   1  179.31   13.29
 -11  -8  -1   35.04    4.35
 -11   8  -1   25.16    5.22
  11   8   1   37.68    6.62
  12   8   1  121.61    9.06
 -12   8  -1  114.81    8.83
 -12  -8  -1  135.49    7.98
  13  -9  -1    8.33    3.43
 -13  -9   1    3.32    1.86
 -13   9   1    1.80    3.01
  13   9  -1    5.59    3.36
  12   9  -1   52.86    5.99
 -12  -9   1   41.48    4.42
 -12   9   1   44.23    6.26
 -12  -9   1   44.00    4.02
  11   9  -1   86.12    8.87
 -11  -9   1   89.51    7.41
 -11  -9   1  100.89    7.79
 -11   9   1  106.38    9.75
 -11  -9   1  108.32    8.68
 -10   9   1    3.67   12.07
 -10  -9   1   24.40    9.20
 -10  -9   1   22.21    4.90
 -10   9   1   18.03    6.71
  10   9  -1   10.45    6.46
  10  -9  -1   24.45   12.84
 -10  -9   1   15.15    5.26
  -9  -9   1   14.21    5.38
   9   9  -1   34.08   13.63
   9  -9  -1   15.10   14.05
  -9  -9   1   13.35    5.16
  -9   9   1   13.30   10.16
  -9  -9   1   11.51    4.74
  -9   9   1   15.28    5.96
  -9  -9   1   15.87    8.12
   9   9  -1   14.46    6.46
   9  -9  -1   10.95    5.07
  -8   9   1  104.92   14.04
  -8  -9   1   80.39   11.22
   8  -9  -1   62.03   10.72
   8  -9  -1   57.93   10.67
   8   9  -1   96.42    8.91
  -8  -9   1   92.15    8.00
  -8  -9   1   84.57    8.78
   8  -9  -1   73.35    7.19
   8   9  -1   97.58   15.44
   8  -9  -1   87.94   15.93
  -7  -9   1   92.87   11.36
  -7   9   1   98.81   12.64
   7  -9  -1  109.55   12.52
   7  -9  -1   78.65   10.69
   7  -9  -1  121.94   17.44
   7  -9  -1   77.51    8.17
   7  -9  -1   92.67    6.78
  -7  -9   1   84.15    7.75
  -7  -9   1  101.12    8.77
   7  -9  -1   84.38    7.24
   6  -9  -1  283.66   23.12
   6  -9  -1  314.40   24.42
   5  -9  -1 1110.88   64.73
   5   9  -1 1151.04   64.04
   5  -9  -1 1041.82   63.96
   5  -9  -1 1241.84   66.50
   4  -9  -1  185.54   15.59
   4  -9  -1  223.24   15.49
   3  -9  -1  418.89   27.07
   3  -9  -1  412.79   25.99
   2  -9  -1  536.06   29.87
  -2   9   1  524.79   26.82
  -2  -9   1  460.53   27.53
   2  -9  -1  417.64   25.92
   2  -9  -1  476.89   27.94
   2  -9  -1  591.76   29.54
   1  -9  -1    2.65    4.71
  -1  -9   1    2.87    3.91
  -1  -9   1   -1.16    4.25
   1  -9  -1    2.15    3.65
  -1  -9   1    0.27    3.94
   1  -9  -1    5.01    4.67
   0  -9   1   92.97    8.06
   0  -9  -1   85.58    8.09
   0  -9   1   91.61    7.38
   0  -9  -1   95.42    8.29
   0  -9  -1   95.19    8.80
  -1  -9  -1  109.11    7.19
  -1   9  -1  106.83    7.03
   1  -9   1  127.79    9.31
   1  -9   1  116.57    8.35
  -1  -9  -1  120.68    9.67
  -1  -9  -1  127.59   10.22
  -1   9  -1  120.23    9.63
   2  -9   1   15.82    4.39
   2   9   1   16.38    4.50
  -2   9  -1   19.09    4.40
  -2  -9  -1   28.17    5.84
   2  -9   1   14.10    3.91
   3   9   1 1464.49   78.74
   3  -9   1 1567.36   78.92
  -3  -9  -1 1412.31   78.13
  -3   9  -1 1574.74   78.31
   4  -9   1   48.54    8.09
   4  -9   1   41.94    5.79
  -4  -9  -1   60.66    7.38
  -4   9  -1   56.31    7.22
   4  -9   1   47.20    8.24
   4   9   1   50.15    8.03
  -5  -9  -1  270.63   19.26
  -5   9  -1  272.80   19.17
   5  -9   1  255.46   20.97
  -6  -9  -1  518.55   31.80
   6   9   1  595.76   31.82
  -6   9  -1  570.62   35.32
  -6  -9  -1  574.48   35.42
   6  -9   1  502.04   36.78
  -6  -9  -1  544.70   31.66
   6  -9   1  516.30   31.13
  -6  -9  -1  641.21   32.94
   7   9   1   22.11   12.15
   7  -9   1   -4.39   13.46
  -7   9  -1   10.73    7.01
  -7  -9  -1    5.30    3.77
  -7  -9  -1    8.35    6.85
  -7   9  -1    3.61    3.98
   7   9   1    6.20    5.61
   7  -9   1    4.99    4.70
   7  -9   1    8.94    6.94
  -7  -9  -1    5.15    4.22
  -8  -9  -1    9.97    4.86
   8   9   1   26.40   13.19
   8  -9   1   27.76   12.98
  -8  -9  -1   10.39    7.47
  -8   9  -1   17.86    8.13
  -8   9  -1    8.27    4.53
  -8  -9  -1   15.90    4.51
  -8  -9  -1   11.68    3.77
   8   9   1   10.98    5.71
   8  -9   1   11.09    6.82
  -9  -9  -1    4.81    4.03
  -9   9  -1    9.13    5.01
   9  -9   1    5.39   12.78
  -9  -9  -1    5.45    3.65
  -9  -9  -1    4.86    4.94
   9   9   1    4.61    5.97
 -10   9  -1   49.34    6.48
 -10  -9  -1   50.18    5.47
  10   9   1   44.90    7.04
 -11  -9  -1    3.16    2.84
 -11   9  -1    2.53    4.31
  11   9   1    4.77    5.48
  12  -9   1  166.82   11.17
 -12  -9  -1  156.37    9.43
 -12   9  -1  158.67   10.26
  12   9   1  160.84   10.42
  13 -10  -1    2.87    3.07
 -13 -10   1    6.40    1.60
  13  10  -1    7.92    3.30
 -12  10   1   43.04    5.64
 -12 -10   1   36.89    3.91
  12  10  -1   50.14    5.58
 -12 -10   1   40.85    3.74
  12 -10  -1   41.06    5.79
 -11  10   1  175.97   13.06
 -11 -10   1  165.78   11.26
 -11 -10   1  181.67   12.13
  11  10  -1  173.39   12.46
 -11 -10   1  177.61   11.40
 -10 -10   1    7.31    3.94
 -10  10   1    4.80    5.77
 -10 -10   1    7.33    4.71
  10  10  -1    6.61    6.21
  -9 -10   1  443.98   25.98
   9 -10  -1  484.59   34.07
  -9 -10   1  430.52   31.21
  -9  10   1  484.11   35.26
  -9  10   1  443.65   26.86
  -9 -10   1  468.43   26.73
   9  10  -1  391.39   26.69
  -8 -10   1  656.68   37.29
  -8 -10   1  588.77   41.21
  -8  10   1  780.87   45.01
   8  10  -1  686.46   43.36
   8  10  -1  618.77   37.64
   8 -10  -1  539.65   42.45
  -8 -10   1  757.44   39.57
   8 -10  -1  639.48   36.34
  -7 -10   1   90.45    8.10
   7 -10  -1   57.47    6.33
  -7 -10   1   92.20    8.42
   7 -10  -1   73.15    7.35
  -7 -10   1   68.61    6.75
   7 -10  -1   61.47    6.28
  -7 -10   1   79.23    7.46
   7  10  -1   89.44   13.47
  -7  10   1   73.97   10.76
  -7 -10   1   75.00   10.12
   7 -10  -1   64.83   11.07
   7 -10  -1   55.97    9.40
   7 -10  -1   80.00    6.09
  -6 -10   1 1855.80   91.29
   6 -10  -1 1345.84   93.05
   6 -10  -1 1566.89   95.24
   6  10  -1 1655.26   93.31
   6 -10  -1 1601.80   93.43
  -6 -10   1 1435.82   92.43
  -6 -10   1 1913.49   91.54
   5 -10  -1  371.44   24.75
   5  10  -1  365.68   24.50
   5 -10  -1  330.91   24.44
   5 -10  -1  384.76   26.25
   4 -10  -1   32.26    6.95
   3 -10  -1  103.77    9.75
   3 -10  -1   90.95   10.24
   2 -10  -1 1813.83   74.70
  -2  10   1 1713.03   70.70
  -2 -10   1 1705.84   72.07
   2 -10  -1 1853.02   73.85
   2 -10  -1 1532.46   71.80
   2 -10  -1 1153.08   68.64
  -2 -10   1 1127.01   68.66
   1 -10  -1   71.73    7.48
   1 -10  -1   80.25    8.63
  -1 -10   1   81.05    7.91
  -1 -10   1   77.90    7.69
  -1 -10   1   82.71    8.04
   0 -10   1 3060.15  165.27
   0 -10   1 3156.99  166.92
   0 -10  -1 3102.62  166.82
   0 -10  -1 3164.14  166.33
   0 -10   1 2950.18  165.85
   0 -10  -1 3050.10  166.22
   1 -10   1    2.18    4.81
  -1  10  -1    6.19    4.38
  -1 -10  -1    8.26    1.95
  -1 -10  -1    3.05    4.65
   1 -10   1    4.87    3.35
   1 -10   1    5.09    4.16
  -1 -10  -1    8.35    4.46
  -2 -10  -1  170.54   12.91
  -2 -10  -1  175.85   13.37
  -2  10  -1  139.66   11.40
  -3  10  -1    0.24    3.71
   3 -10   1    3.46    3.81
   3 -10   1    4.11    5.43
  -4  10  -1  156.19   11.55
  -4 -10  -1  136.99   11.38
  -5  10  -1    4.11    5.46
  -5 -10  -1    1.37    4.94
   5 -10   1    3.11    6.29
  -6 -10  -1  788.51   44.11
   6 -10   1  797.76   50.41
  -6 -10  -1  943.86   45.36
  -6 -10  -1  838.59   47.58
   6 -10   1  781.68   48.87
  -6  10  -1  847.88   47.63
  -6 -10  -1  673.81   43.15
  -6 -10  -1  770.44   43.78
   6  10   1  802.55   43.90
   7  10   1  208.21   14.81
  -7  10  -1  251.60   19.23
  -7 -10  -1  241.77   18.85
   7  10   1  251.31   21.30
  -7 -10  -1  219.33   14.22
  -7 -10  -1  201.95   13.76
   7 -10   1  222.13   20.46
  -7 -10  -1  237.42   14.72
  -8 -10  -1  107.31    8.66
   8 -10   1   68.87   14.82
  -8 -10  -1   83.04    7.39
   8 -10   1   67.43   12.16
  -8  10  -1   99.21    8.18
  -8  10  -1   94.80   13.16
  -8 -10  -1   95.43    7.76
   8  10   1  101.01    9.15
   9  10   1  341.14   21.69
  -9  10  -1  359.50   21.61
   9 -10   1  356.55   28.45
  -9 -10  -1  368.07   20.98
  -9 -10  -1  343.82   28.08
  -9 -10  -1  334.65   20.63
  10  10   1    1.64    5.86
 -10  10  -1    3.80    4.56
 -10 -10  -1    3.97    3.32
  11  10   1    5.47    5.65
 -11  10  -1    4.32    3.88
 -11 -10  -1    1.07    2.63
 -12 -10  -1    6.62    1.75
  12 -10   1    7.23    3.34
  12  10   1   10.43    3.63
  12  11  -1  168.30   11.13
  12 -11  -1  180.28   12.03
 -12 -11   1  170.21   10.18
 -12 -11   1  161.85    9.98
 -11 -11   1   51.13    4.94
  11  11  -1   49.79    6.55
 -11 -11   1   54.15    5.80
 -11  11   1   57.35    7.05
 -11 -11   1   49.46    4.95
 -10 -11   1    9.42    3.53
 -10 -11   1    4.65    3.66
 -10  11   1   10.53    5.64
 -10 -11   1   13.25    4.46
  10  11  -1    6.72    6.00
  -9 -11   1  205.93   18.76
  -9  11   1  207.78   15.23
  -9 -11   1  208.04   14.25
   9  11  -1  233.82   15.84
  -9 -11   1  260.80   15.28
  -8 -11   1  340.96   19.27
  -8 -11   1  264.48   18.37
  -8 -11   1  268.90   22.42
   8 -11  -1  272.85   25.54
  -8 -11   1  351.08   20.16
   8 -11  -1  244.55   24.59
  -8 -11   1  401.24   21.73
   8 -11  -1  287.68   18.19
   8  11  -1  326.75   20.03
  -7 -11   1 1746.95   93.82
   7 -11  -1 1397.68   97.86
  -7 -11   1 1796.15   94.63
   7 -11  -1 1591.45  100.20
   7 -11  -1 1557.27   94.28
  -7 -11   1 2121.81   96.19
   7 -11  -1 1784.34   98.70
  -7 -11   1 1640.28   97.20
  -7  11   1 1804.16   98.93
   7 -11  -1 1639.03   93.11
  -7 -11   1 1972.68   95.44
  -6 -11   1  147.14   10.12
   6 -11  -1  105.17    8.51
   6 -11  -1  112.58   12.44
  -6 -11   1  140.55   10.56
   6 -11  -1  129.97   14.50
  -6 -11   1  135.56   12.05
  -6  11   1  131.38   12.31
   5 -11  -1    9.82    6.45
   5 -11  -1   11.16    5.43
  -5 -11   1   10.92    5.00
  -5  11   1    5.78    5.50
   4 -11  -1  955.19   52.60
  -4 -11   1  856.80   49.78
   3 -11  -1  232.97   16.15
  -3 -11   1  192.59   12.52
   3 -11  -1  223.96   16.90
   2 -11  -1   16.63    5.32
  -2 -11   1   22.53    5.05
   2 -11  -1   21.20    6.61
  -2  11   1   21.28    4.04
   2 -11  -1   15.02    5.02
  -1 -11   1   13.55    4.98
  -1 -11   1   14.32    5.09
   1 -11  -1   11.89    5.86
  -1 -11   1   12.84    4.80
   1 -11  -1    9.58    4.63
   0 -11  -1  362.40   22.34
   0 -11   1  322.21   21.68
   0 -11   1  343.69   22.71
   0 -11   1  346.36   21.14
   0 -11  -1  346.18   22.70
   0 -11  -1  351.43   22.24
   1 -11   1  153.41   11.51
   1 -11   1  135.23   10.39
  -1  11  -1  127.83   11.81
   1 -11   1  146.78   12.57
  -1 -11  -1  153.19   12.35
  -1 -11  -1  154.62   12.08
  -2  11  -1 1244.69   76.28
   2 -11   1 1419.92   78.80
  -2 -11  -1 1539.17   78.45
  -2 -11  -1 1467.32   77.80
  -2 -11  -1 1355.68   74.39
  -3 -11  -1  139.35   13.18
   3 -11   1  155.25   13.92
  -3 -11  -1  136.40   12.57
  -4  11  -1   23.06    5.21
   5 -11   1 1835.38   98.48
  -5 -11  -1 1858.52   91.64
  -5 -11  -1 1745.06   93.90
   5 -11   1 1535.13   94.49
  -5  11  -1 1749.37   93.66
  -5 -11  -1 1546.07   90.71
  -6 -11  -1 2137.02  125.84
  -6 -11  -1 2599.36  130.46
   6 -11   1 2417.10  130.63
  -6  11  -1 2536.32  130.01
   6 -11   1 2342.57  133.64
  -6 -11  -1 2426.20  126.78
  -6 -11  -1 2404.38  126.39
   6  11   1 2287.35  126.30
  -7 -11  -1  171.60   11.91
   7 -11   1  191.22   19.13
   7 -11   1  148.59   17.69
  -7 -11  -1  174.23   12.00
  -7 -11  -1  208.51   13.01
   7  11   1  201.99   13.32
  -8 -11  -1  232.72   15.25
   8 -11   1  265.74   22.59
   8 -11   1  189.06   21.25
  -8 -11  -1  246.70   22.80
   8  11   1  255.00   16.38
  -8 -11  -1  270.16   16.30
  -8 -11  -1  243.38   15.24
  -9 -11  -1   44.93    9.84
  -9 -11  -1   41.39    4.91
  -9  11  -1   38.18    5.78
  -9 -11  -1   36.89    4.61
   9  11   1   42.23    7.09
 -10 -11  -1    1.33    2.94
 -10  11  -1    8.26    4.39
 -10 -11  -1    3.64    2.78
  10  11   1   -1.39    5.85
 -11 -11  -1  508.39   29.80
  11  11   1  576.78   31.09
  11 -11   1  600.84   32.05
  12 -12  -1   21.45    4.24
 -12 -12   1   14.59    2.43
  12  12  -1   16.23    4.06
  11  12  -1   72.74    7.26
 -11 -12   1   75.60    5.70
 -11 -12   1   78.64    6.12
  11 -12  -1   75.60    7.74
 -10 -12   1   35.75    4.34
  10  12  -1   35.30    6.42
 -10 -12   1   32.55    4.57
 -10 -12   1   38.84    5.38
  -9 -12   1   50.17    6.76
  -9 -12   1   42.69    5.32
  -9 -12   1   53.25    6.07
   9  12  -1   45.28    7.27
  -9 -12   1   37.97    4.95
  -8 -12   1    0.34    4.71
   8 -12  -1    2.13    6.64
  -8 -12   1    1.75    4.92
  -8 -12   1    6.34    4.23
   8  12  -1    0.25    6.37
   8 -12  -1    3.47    3.37
  -7 -12   1  517.54   30.56
   7 -12  -1  509.62   36.90
  -7 -12   1  499.70   29.58
   7 -12  -1  493.04   34.74
  -7 -12   1  448.75   32.47
  -7 -12   1  555.88   31.06
   7 -12  -1  482.99   29.09
  -6 -12   1  302.39   17.20
   6 -12  -1  240.17   20.81
  -6 -12   1  269.31   17.80
  -6 -12   1  258.30   18.47
   6 -12  -1  296.48   16.82
   6 -12  -1  290.44   21.63
  -6 -12   1  264.88   19.37
   6 -12  -1  307.23   23.94
   5 -12  -1  896.05   55.94
   5 -12  -1 1008.28   54.54
  -5 -12   1  920.34   53.52
   4 -12  -1    5.10    4.75
  -4 -12   1    2.75    3.68
   3 -12  -1  100.11   10.40
   3 -12  -1  116.93   11.91
   2 -12  -1 1060.86   61.06
  -2 -12   1 1039.20   59.68
  -2  12   1 1058.93   58.04
  -2 -12   1 1044.52   58.92
   2 -12  -1 1004.68   58.96
  -2 -12   1 1034.90   59.69
  -1 -12   1  493.11   29.31
   1 -12  -1  474.09   30.10
   1 -12  -1  435.06   28.41
  -1 -12   1  459.80   28.40
  -1 -12   1  477.17   28.95
   0 -12   1  408.54   26.01
   0 -12   1  378.95   24.12
   0  12  -1  405.78   27.48
   0 -12  -1  399.63   25.24
   0 -12   1  384.38   24.80
   0 -12  -1  415.52   25.54
   1 -12   1  682.06   39.24
   1 -12   1  623.37   39.91
   1 -12   1  743.76   42.09
  -1 -12  -1  692.68   40.83
  -1  12  -1  728.04   41.33
  -1 -12  -1  659.51   40.67
   2 -12   1   95.81   10.96
  -2  12  -1   92.58    9.46
  -2 -12  -1  112.21   10.54
  -3 -12  -1  114.72   11.98
   3 -12   1  130.42   12.93
  -3 -12  -1  107.46   11.34
  -4 -12  -1  660.74   40.37
  -4 -12  -1  603.19   38.39
   4 -12   1  580.73   36.10
  -5 -12  -1   34.92    5.13
  -5 -12  -1   45.80    5.46
  -5 -12  -1   35.98    4.80
   5 -12   1   27.81    8.27
   5 -12   1   36.41    4.15
  -5 -12  -1   32.76    4.31
   5 -12   1   19.18   10.82
  -5 -12  -1   39.03    5.03
   6 -12   1   98.33   13.69
  -6 -12  -1  104.58    8.34
   6 -12   1  106.50   13.87
  -6 -12  -1   91.53    7.54
  -6 -12  -1  104.90    8.31
   6  12   1   96.15    8.78
   7 -12   1  103.25   15.17
  -7 -12  -1  132.83   16.11
   7  12   1  130.05   10.37
  -7 -12  -1  120.76    9.10
  -7 -12  -1  137.87    9.79
   8 -12   1   53.56   11.23
  -8 -12  -1   68.42    6.08
   8  12   1   67.02    7.78
  -8 -12  -1   62.38   10.67
  -8 -12  -1   58.34   11.50
  -8 -12  -1   62.95    5.68
  -9 -12  -1    5.26    3.23
   9  12   1    7.72    5.96
  -9 -12  -1    1.70    3.11
  10  12   1  146.59   10.82
  10 -12   1  140.69   10.82
 -10 -12  -1  108.21    8.23
 -10 -12  -1  132.88    8.34
  11  12   1   60.54    6.30
  11 -12   1   61.80    6.55
  12 -13  -1   43.27    4.94
  12 -13  -1   48.79    5.38
  12  13  -1   43.07    4.77
 -12 -13   1   43.37    3.53
  11 -13  -1   -1.51    3.95
  11  13  -1    0.69    4.43
 -11 -13   1    0.99    2.57
 -10 -13   1    4.31    3.88
  10 -13  -1    3.17    4.33
 -10 -13   1    3.67    3.36
  10  13  -1   -0.21    5.25
   9  13  -1   19.85    6.28
  -9 -13   1   32.69    5.66
   9 -13  -1   20.40    4.20
  -9 -13   1   29.89    4.87
   9 -13  -1   21.69    5.47
  -9 -13   1   23.33    4.45
  -8 -13   1  122.58    9.50
  -8 -13   1  141.42   10.69
   8 -13  -1   84.95   14.33
   8  13  -1  109.23   10.36
   8 -13  -1  116.39    8.95
  -8 -13   1  120.62    9.27
  -8 -13   1  166.27   12.14
  -7 -13   1  388.38   22.90
   7 -13  -1  361.73   29.38
  -7 -13   1  435.73   24.43
  -7 -13   1  371.58   21.76
   7 -13  -1  333.63   21.31
  -7 -13   1  346.22   22.62
   6 -13  -1  293.51   24.98
  -6 -13   1  363.88   22.09
  -6 -13   1  374.07   21.73
  -6 -13   1  369.44   22.14
   6 -13  -1  369.36   20.90
  -6 -13   1  361.21   21.01
   6 -13  -1  320.09   21.92
   6 -13  -1  368.73   28.32
   5 -13  -1  301.01   20.45
  -5 -13   1  351.87   21.33
  -5 -13   1  381.49   21.91
   5 -13  -1  377.40   21.17
   5 -13  -1  304.35   24.56
   5 -13  -1  381.05   22.13
   4 -13  -1  342.52   25.09
   4 -13  -1  396.06   27.33
   3 -13  -1  148.52   13.90
  -3 -13   1  154.71   13.18
   2 -13  -1   48.16    8.22
  -2 -13   1   48.22    6.38
  -2 -13   1   34.38    6.80
   2 -13  -1   36.19    6.45
  -2 -13   1   43.62    7.14
  -1 -13   1   11.38    5.19
   1 -13  -1    9.94    5.87
   1 -13  -1   11.13    5.24
  -1 -13   1    9.14    4.85
  -1 -13   1   15.49    5.42
   0 -13   1  307.39   19.90
   0 -13  -1  317.32   20.95
   0  13  -1  311.63   23.60
   0 -13   1  316.47   21.71
   0 -13  -1  286.47   20.72
   0 -13   1  299.01   20.56
   1 -13   1   22.25    6.66
  -1  13  -1   21.61    6.38
  -1 -13  -1   21.92    6.38
   1 -13   1   25.15    5.06
   1 -13   1   22.41    5.74
  -1 -13  -1   25.38    6.16
  -2 -13  -1  404.40   26.10
   2 -13   1  463.99   27.73
  -2 -13  -1  449.16   26.20
  -3 -13  -1 1245.57   72.24
   3 -13   1 1305.73   73.74
  -3 -13  -1 1191.19   71.41
   4 -13   1   -0.74    3.59
  -4 -13  -1    0.74    6.61
  -4 -13  -1   -0.86    3.59
  -4 -13  -1    2.70    6.13
  -4 -13  -1    0.49    2.95
  -5 -13  -1    7.31    3.62
   5 -13   1    6.76    4.07
   5 -13   1    6.17    3.13
  -5 -13  -1    5.17    3.81
  -5 -13  -1    9.40    3.74
  -5 -13  -1    3.46    3.25
  -5 -13  -1    7.51    6.87
  -6 -13  -1   86.85    7.11
  -6 -13  -1   79.27   11.53
   6  13   1   83.73    8.39
   6 -13   1   83.50    6.71
   6 -13   1   80.70   12.86
  -7 -13  -1   25.37    4.35
  -7 -13  -1   31.18    8.64
   7  13   1   30.22    6.49
  -7 -13  -1   18.88    9.03
   7 -13   1   27.80    9.50
  -8 -13  -1   23.15    4.24
  -8 -13  -1   36.60    8.88
   8  13   1   31.77    6.80
   8 -13   1   23.22    9.05
  -8 -13  -1   40.89   10.76
   9 -13   1  109.99    9.83
   9  13   1  110.52   10.06
  -9 -13  -1  113.16    8.09
 -10 -13  -1    9.74    2.72
  10  13   1   14.10    5.80
  10 -13   1   12.71    4.84
  11  13   1   13.77    4.03
  11 -13   1    3.07    3.47
  11 -13   1    7.15    3.74
  12 -14  -1   15.30    3.47
  12 -14  -1   20.39    3.83
 -12 -14   1   15.50    2.14
  12  14  -1   22.78    3.80
  11 -14  -1   83.57    7.39
 -11 -14   1   82.19    5.90
  11  14  -1   66.07    6.71
  11 -14  -1   80.14    7.65
  10 -14  -1  593.68   35.00
 -10 -14   1  619.26   33.32
  10  14  -1  551.82   33.48
   9  14  -1    5.48    5.54
   9 -14  -1    5.08    3.64
  -9 -14   1    4.61    3.88
   9 -14  -1    4.71    4.63
  -9 -14   1    8.02    3.80
  -9 -14   1    8.23    4.48
  -8 -14   1  368.01   21.22
   8 -14  -1  288.73   27.23
   8  14  -1  270.41   20.30
  -8 -14   1  324.81   19.88
   8 -14  -1  340.45   19.81
   8 -14  -1  275.38   20.88
  -8 -14   1  348.71   20.12
  -8 -14   1  415.11   22.94
   7 -14  -1  751.07   42.20
  -7 -14   1  843.39   43.68
  -7 -14   1  782.75   43.45
  -7 -14   1  722.98   42.28
  -7 -14   1  780.24   42.33
   7 -14  -1  672.30   43.37
   7 -14  -1  760.31   51.26
   6 -14  -1  501.06   31.21
  -6 -14   1  599.02   32.63
  -6 -14   1  580.21   32.51
  -6 -14   1  560.87   32.05
  -6 -14   1  523.97   31.43
   6 -14  -1  515.77   32.64
   6 -14  -1  559.21   39.81
  -5 -14   1 1598.90   82.81
  -5 -14   1 1530.93   82.40
   5 -14  -1 1490.87   83.13
   5 -14  -1 1238.26   85.93
  -5 -14   1 1661.85   82.78
   5 -14  -1 1468.74   81.80
  -5 -14   1 1451.55   87.11
   5 -14  -1 1322.03   81.88
   4 -14  -1  190.34   13.87
   4 -14  -1  183.43   16.73
   4 -14  -1  239.47   19.74
   4 -14  -1  203.39   12.87
  -4 -14   1  270.73   15.25
  -4 -14   1  212.81   13.54
  -4 -14   1  225.02   13.82
  -4 -14   1  194.96   12.91
   4 -14  -1  218.20   13.49
  -3 -14   1    1.16    7.67
   3 -14  -1    6.21    6.47
   2 -14  -1   72.50    9.22
  -2 -14   1   93.12    9.97
   2 -14  -1   91.20   11.12
  -2 -14   1   97.43    9.97
  -2 -14   1   81.83    8.61
  -1 -14   1 2478.88  143.67
  -1 -14   1 2534.69  143.10
  -1 -14   1 2700.57  144.22
   1 -14  -1 2931.13  146.01
   1 -14  -1 2579.52  143.53
   0 -14   1  837.35   48.69
   0 -14   1  783.49   47.53
   0  14  -1  853.16   51.97
   0 -14  -1  795.77   48.69
   0 -14   1  897.33   49.95
   1 -14   1 1758.80   99.27
  -1 -14  -1 1802.03  101.05
   1 -14   1 1776.09  100.35
   1 -14   1 2017.14  103.04
  -1 -14  -1 1901.22  101.26
  -1  14  -1 1637.93  101.39
  -2 -14  -1   11.91    6.40
  -2  14  -1   -0.51    6.21
   2 -14   1    3.70    5.98
  -2 -14  -1   12.74    5.97
  -3 -14  -1   63.13    5.36
  -3 -14  -1   62.57   10.12
   3 -14   1   64.61    6.22
  -3 -14  -1   61.19    8.88
   3 -14   1   74.41   10.68
  -4 -14  -1  875.86   53.06
   4 -14   1  861.72   47.76
  -4 -14  -1  920.21   54.26
   4 -14   1  921.49   55.45
  -4 -14  -1  812.65   47.74
  -4 -14  -1 1066.17   50.08
  -4 -14  -1  876.03   48.52
  -4 -14  -1  831.19   47.71
  -4 -14  -1  884.57   48.64
   4 -14   1  825.37   48.66
   5 -14   1  899.49   54.40
  -5 -14  -1 1029.24   59.51
  -5 -14  -1 1003.82   53.90
   5 -14   1  869.12   53.10
  -5 -14  -1  936.83   53.32
  -5 -14  -1 1007.53   54.34
  -5 -14  -1 1031.29   60.79
   6 -14   1   28.56    9.72
  -6 -14  -1   37.60    4.82
  -6 -14  -1   43.50    9.29
   6 -14   1   33.92    5.87
   6 -14   1   29.97    4.49
   6  14   1   43.16    6.61
  -7 -14  -1  154.51   10.54
   7 -14   1  142.60   18.11
  -7 -14  -1  148.35   17.19
   7 -14   1  148.62   12.15
   7  14   1  167.75   11.91
  -7 -14  -1  127.37   14.94
  -8 -14  -1  517.20   34.20
  -8 -14  -1  438.65   25.89
   8 -14   1  446.80   27.85
   8  14   1  483.71   27.12
   9  14   1  187.97   13.33
  -9 -14  -1  176.98   11.52
   9 -14   1  180.30   13.52
  10  14   1  343.24   20.18
 -10 -14  -1  327.50   19.09
  10 -14   1  341.99   21.14
 -11 -14  -1    4.06    2.10
  11  14   1    7.63    3.42
 -11 -14  -1    3.59    2.07
  11 -14   1    6.42    3.35
 -11 -15   1  143.93    8.99
  11  15  -1  126.08    9.54
  11 -15  -1  157.39   10.50
  11 -15  -1  150.25   10.71
  11 -15  -1  134.18    9.73
  10 -15  -1    7.78    4.67
 -10 -15   1    7.05    3.31
  10  15  -1    7.63    4.91
  10 -15  -1    8.64    3.99
  -9 -15   1  389.84   21.70
   9 -15  -1  369.82   21.56
   9  15  -1  336.02   21.91
   9 -15  -1  346.27   22.97
   8 -15  -1   52.63    7.12
  -8 -15   1   58.29    5.97
   8 -15  -1   53.23    6.15
  -8 -15   1   70.07    7.07
  -8 -15   1   72.74   11.52
  -8 -15   1   57.75    6.07
  -8 -15   1   74.04   12.32
   8  15  -1   46.49    7.38
  -8 -15   1   75.00    8.47
   7 -15  -1  117.85   10.63
  -7 -15   1  129.98    9.32
   7 -15  -1  140.90    9.70
  -7 -15   1  143.76   10.64
  -7 -15   1  147.26   15.54
  -7 -15   1  129.74    9.60
  -7 -15   1  135.05   10.44
   7 -15  -1  121.66   16.92
   6 -15  -1  110.15   10.03
   6 -15  -1  110.90    8.68
  -6 -15   1  134.83    9.83
  -6 -15   1  114.79   13.80
  -6 -15   1  119.25    8.87
  -6 -15   1  148.03   11.28
  -6 -15   1  118.59    9.21
  -6 -15   1  122.37    9.56
   6 -15  -1  119.50   15.92
  -5 -15   1  132.78    9.74
  -5 -15   1  128.70    9.33
   5 -15  -1  121.72    9.64
  -5 -15   1  158.68   11.29
   5 -15  -1  113.84    9.96
   5 -15  -1  111.25   12.54
  -5 -15   1  136.12    9.77
   5 -15  -1  130.36    8.98
   5 -15  -1  107.13    9.16
  -5 -15   1  146.39   14.66
   4 -15  -1   -1.17    5.00
   4 -15  -1    4.14    3.27
   4 -15  -1    3.74    5.98
  -4 -15   1    9.63    3.10
  -4 -15   1    9.65    4.33
  -4 -15   1    5.50    6.37
   4 -15  -1    7.97    3.01
   4 -15  -1    3.90    4.43
  -4 -15   1    9.93    3.46
   4 -15  -1    7.74    3.62
   4 -15  -1    4.44    3.62
  -4 -15   1    9.10    3.40
   3 -15  -1  138.40    9.59
   3 -15  -1  110.17   13.49
  -3 -15   1  126.30   12.59
  -3 -15   1  134.16    9.07
   3 -15  -1  122.31    8.44
  -3 -15   1  110.80    8.34
  -2 -15   1  435.11   30.39
  -2 -15   1  474.37   30.90
   2 -15  -1  500.02   32.52
   1 -15  -1   -8.86    8.49
  -1 -15   1    1.12    5.27
  -1 -15   1    5.06    5.05
   1 -15  -1    4.25    5.72
   0 -15   1  392.24   26.51
   0 -15   1  411.25   27.37
   0  15  -1  432.20   31.89
   0 -15   1  412.17   26.18
   0 -15  -1  362.55   26.40
   1 -15   1  523.25   32.29
  -1 -15  -1  559.45   34.24
   1 -15   1  590.94   35.64
  -1  15  -1  442.65   34.25
  -1 -15  -1  558.63   34.70
   1 -15   1  506.24   33.17
  -2 -15  -1  178.37   11.57
  -2 -15  -1  173.81   14.90
  -2 -15  -1  137.65   14.66
   2 -15   1  197.81   17.08
   2 -15   1  153.31   11.30
   2 -15   1  179.17   11.11
  -3 -15  -1   10.42    4.01
  -3 -15  -1    8.45    3.25
   3 -15   1   12.06    3.56
   3 -15   1   10.19    3.52
   3 -15   1    9.61    3.53
  -3 -15  -1    7.13    6.89
  -3 -15  -1   15.68    6.52
  -3 -15  -1    9.30    2.99
   3 -15   1   11.70    3.76
   3 -15   1   16.05    7.17
  -4 -15  -1   32.80    4.61
   4 -15   1   32.93    5.27
  -4 -15  -1   39.24    4.86
  -4 -15  -1   48.39    5.86
  -4 -15  -1   37.43    5.15
  -4 -15  -1   21.25    9.43
   4 -15   1   29.60    5.10
   4 -15   1   40.13    4.77
  -4 -15  -1   42.76    4.67
   4 -15   1   28.87    4.72
  -4 -15  -1   45.09    8.77
   4 -15   1   29.45    8.63
  -4 -15  -1   40.56    4.63
   5 -15   1  130.24    9.03
  -5 -15  -1  111.86   13.45
  -5 -15  -1  121.00    8.90
   5 -15   1  104.00    9.65
  -5 -15  -1  154.22   10.93
  -5 -15  -1  121.15    9.67
  -5 -15  -1  128.75   15.30
  -6 -15  -1  738.43   47.70
  -6 -15  -1  725.25   41.46
   6 -15   1  727.48   50.60
   6 -15   1  684.63   42.80
   6 -15   1  770.72   41.51
   6  15   1  776.03   42.21
   7  15   1  325.49   19.11
  -7 -15  -1  289.11   17.85
   7 -15   1  271.78   26.27
  -7 -15  -1  307.61   24.22
   7 -15   1  270.33   19.26
  -8 -15  -1  512.54   30.26
   8 -15   1  518.85   32.29
   8  15   1  579.14   31.50
  -9 -15  -1    5.27    3.03
   9 -15   1    3.34    4.23
   9  15   1    6.05    5.64
  10  15   1  195.10   12.89
  10 -15   1  218.40   14.10
 -10 -15  -1  197.59   11.91
  11  15   1  110.60    7.20
 -11 -15  -1  108.00    6.87
 -11 -15  -1  122.35    7.05
  11 -16  -1   -0.24    3.34
 -11 -16   1    2.25    2.13
  11  16  -1    0.77    3.65
  11 -16  -1    2.14    2.92
  11 -16  -1    1.21    3.00
  10 -16  -1   69.19    7.26
 -10 -16   1   76.34    5.89
  10 -16  -1   64.09    6.61
  10  16  -1   67.28    6.68
  10 -16  -1   66.35    6.87
   9  16  -1   12.81    5.53
   9 -16  -1   16.43    4.11
   9 -16  -1   12.40    4.72
  -9 -16   1   18.76    3.97
   9 -16  -1   19.25    4.52
   8 -16  -1  204.42   14.68
   8 -16  -1  191.73   15.13
   8 -16  -1  218.52   14.07
  -8 -16   1  241.54   14.97
   8  16  -1  191.30   14.48
  -8 -16   1  228.59   20.06
  -8 -16   1  227.32   14.01
  -8 -16   1  230.26   21.21
  -7 -16   1   20.98    4.57
   7 -16  -1   14.67    4.40
   7 -16  -1   13.99    5.02
   7 -16  -1   13.92    4.20
  -7 -16   1   19.83    4.63
  -7 -16   1   14.94    4.00
  -7 -16   1   16.84    8.48
  -7 -16   1   22.87    8.26
   7 -16  -1   20.92    9.51
  -6 -16   1  115.50    9.40
   6 -16  -1  102.82    9.48
  -6 -16   1  115.86    9.01
  -6 -16   1  140.67   11.19
   6 -16  -1   99.65    9.77
   6 -16  -1  122.08    8.84
  -6 -16   1  127.56    9.52
  -6 -16   1  119.79    8.77
  -6 -16   1  117.46   13.79
  -6 -16   1  135.49   15.18
  -5 -16   1   49.13    5.66
  -5 -16   1   45.78    5.16
   5 -16  -1   39.48    5.54
  -5 -16   1   61.54   10.80
  -5 -16   1   54.51    6.95
  -5 -16   1   49.42    5.72
   5 -16  -1   51.16    5.29
   5 -16  -1   38.75    6.15
   5 -16  -1   56.13   11.34
  -4 -16   1    0.24    3.40
   4 -16  -1   -1.19    3.78
   4 -16  -1    3.14    3.38
   4 -16  -1   10.02    7.22
   4 -16  -1   -0.24    3.46
  -4 -16   1    2.49    3.12
  -4 -16   1   -4.28    7.52
  -4 -16   1   -0.34    4.06
  -4 -16   1    1.03    3.05
   4 -16  -1    0.42    2.92
   4 -16  -1    3.40    3.25
   4 -16  -1    3.34    4.84
   3 -16  -1   19.32    3.88
  -3 -16   1   19.33    3.92
  -3 -16   1   22.49    7.32
  -3 -16   1   15.84    3.84
   3 -16  -1   15.83    3.48
   3 -16  -1   19.06    7.62
  -3 -16   1   14.85    6.99
  -3 -16   1   17.60    3.45
   3 -16  -1   19.99    3.10
  -3 -16   1   19.70    3.76
   3 -16  -1   17.44    4.21
  -3 -16   1   26.11    4.69
   3 -16  -1   17.04    3.45
   3 -16  -1   19.93    3.85
  -2 -16   1  159.86   10.76
   2 -16  -1  162.93   10.73
  -2 -16   1  160.73   14.25
   2 -16  -1  183.02   16.49
  -2 -16   1  167.60   14.87
  -2 -16   1  137.97    9.91
  -2 -16   1  166.62   10.86
  -2 -16   1  163.83   10.78
   2 -16  -1  161.25   10.76
  -1 -16   1   74.09    6.46
  -1 -16   1   80.99    9.64
   1 -16  -1   71.31    5.85
   1 -16  -1   69.64    6.51
   1 -16  -1   77.16    9.72
  -1 -16   1   69.83    8.89
  -1 -16   1   70.63    6.21
  -1 -16   1   71.09    9.58
   0 -16   1  270.48   20.14
   0 -16  -1  253.06   19.34
   0 -16   1  236.12   17.97
   0  16  -1  238.67   22.59
   0 -16   1  235.17   19.03
   0 -16  -1  241.89   14.78
   0 -16  -1  246.70   15.59
   0 -16   1  259.76   15.71
   0 -16   1  264.35   15.78
   1 -16   1   14.29    3.88
  -1 -16  -1   20.90    3.75
  -1 -16  -1   22.03    3.50
  -1  16  -1   10.34    7.86
   1 -16   1   26.90    7.24
   1 -16   1   22.93    6.83
  -1 -16  -1   18.99    6.86
   1 -16   1   19.92    3.77
  -1 -16  -1   31.57    7.51
  -1 -16  -1   21.75    3.89
   1 -16   1   21.98    4.01
  -2 -16  -1  337.50   20.58
   2 -16   1  353.95   20.91
   2 -16   1  353.87   20.88
   2 -16   1  326.31   20.93
  -2 -16  -1  377.90   21.01
  -2 -16  -1  346.35   24.92
  -2 -16  -1  347.48   25.16
   2 -16   1  422.98   27.89
   2 -16   1  352.39   20.88
   2 -16   1  317.25   20.22
  -3 -16  -1   53.18    5.84
   3 -16   1   50.89    5.65
   3 -16   1   46.57    5.68
  -3 -16  -1   54.15    5.39
  -3 -16  -1   54.55   11.62
   3 -16   1   52.06    5.93
   3 -16   1   56.75    5.55
  -3 -16  -1   58.89    9.42
  -3 -16  -1   50.37    4.99
   3 -16   1   59.76    5.82
  -3 -16  -1   59.16    6.40
   3 -16   1   44.24    9.97
   4 -16   1   82.60    8.31
   4 -16   1  100.39    7.91
  -4 -16  -1   93.30   12.28
  -4 -16  -1  102.37    7.59
   4 -16   1  102.99    8.30
  -4 -16  -1  125.67    9.66
  -4 -16  -1   91.37    7.54
   4 -16   1  108.62    8.69
  -4 -16  -1   98.56    8.06
  -4 -16  -1  105.45    8.59
   4 -16   1  106.46   14.28
  -4 -16  -1  118.67   13.83
  -5 -16  -1  114.05   13.56
  -5 -16  -1  123.15    8.70
  -5 -16  -1  141.52   15.46
   5 -16   1  122.02    8.84
   5 -16   1   96.38    9.59
  -5 -16  -1  121.28    9.57
   5 -16   1  106.55    9.02
   6 -16   1   55.25   11.93
  -6 -16  -1   61.31    5.88
   6 -16   1   56.77    5.78
   6 -16   1   49.92    6.64
  -6 -16  -1   60.20   10.46
   6  16   1   62.82    7.72
   6 -16   1   44.08    6.08
   7 -16   1    7.13    7.96
  -7 -16  -1    0.40    3.43
   7 -16   1    4.06    3.73
   7  16   1    1.69    6.39
   7 -16   1    0.57    3.68
   7 -16   1    0.71    4.48
  -7 -16  -1    8.78    7.25
   8 -16   1  245.51   17.00
  -8 -16  -1  254.78   15.28
   8  16   1  243.19   16.41
   9 -16   1    5.98    4.15
   9  16   1    2.36    5.00
  -9 -16  -1    5.26    2.78
 -10 -16  -1   73.59    5.26
 -10 -16  -1   79.54    5.55
  10 -16   1   73.88    6.99
  10  16   1   69.71    6.26
  11 -17  -1   20.18    3.70
  11  17  -1   25.51    3.81
  11 -17  -1   21.49    3.32
  11 -17  -1   30.56    4.29
 -11 -17   1   23.88    2.73
  10 -17  -1    5.47    3.61
  10  17  -1   10.57    4.45
  10 -17  -1    7.30    3.74
 -10 -17   1    7.87    2.93
  10 -17  -1    2.56    3.77
   9 -17  -1  492.52   29.06
   9 -17  -1  435.06   28.23
   9 -17  -1  479.50   28.40
   9  17  -1  437.82   27.64
   9 -17  -1  499.78   27.57
  -9 -17   1  519.10   27.56
   8 -17  -1  382.13   24.36
   8  17  -1  348.43   23.22
   8 -17  -1  334.76   23.51
  -8 -17   1  424.81   23.11
   8 -17  -1  441.72   23.29
  -7 -17   1  136.33   11.19
   7 -17  -1  107.86    9.80
   7 -17  -1  100.64   10.21
   7 -17  -1  127.66    9.29
  -7 -17   1  133.84    9.85
  -7 -17   1  128.05    9.17
  -7 -17   1  121.97   14.24
  -7 -17   1  120.29    9.70
  -7 -17   1  133.90   15.52
   6 -17  -1   78.32    6.73
  -6 -17   1   78.57    7.11
  -6 -17   1   83.40   12.13
   6 -17  -1   67.21    7.78
  -6 -17   1   80.34   11.25
  -6 -17   1   68.36    6.62
   6 -17  -1   67.00    7.10
  -6 -17   1   85.27    8.69
  -6 -17   1   72.15    7.07
   5 -17  -1  267.79   16.67
  -5 -17   1  268.70   17.06
  -5 -17   1  336.98   19.19
  -5 -17   1  283.21   17.38
   5 -17  -1  257.40   17.95
   5 -17  -1  248.90   17.40
  -5 -17   1  256.18   16.83
   5 -17  -1  318.21   26.13
  -5 -17   1  271.31   22.21
   4 -17  -1   30.69    5.01
  -4 -17   1   38.92    4.69
  -4 -17   1   31.88    8.50
  -4 -17   1   48.56    6.25
  -4 -17   1   42.00    5.03
   4 -17  -1   46.19    5.94
   4 -17  -1   45.24    5.08
   4 -17  -1   27.90    4.01
  -4 -17   1   32.70    4.35
   4 -17  -1   24.45    9.20
   4 -17  -1   44.18    5.23
   4 -17  -1   37.15    4.71
  -3 -17   1 2000.63   97.79
   3 -17  -1 1808.10   96.75
  -3 -17   1 1836.43   96.67
  -3 -17   1 1894.33  101.92
  -3 -17   1 1628.64   95.79
   3 -17  -1 1635.53   95.59
  -3 -17   1 1799.97   96.64
   3 -17  -1 1707.61   96.01
   3 -17  -1 1731.22   96.37
  -3 -17   1 1866.13   96.70
   3 -17  -1 1961.57   96.89
   3 -17  -1 1788.87   96.10
   3 -17  -1 1969.43  105.12
  -3 -17   1 1888.66  101.59
   2 -17  -1 1151.21   60.08
   2 -17  -1  983.54   58.89
  -2 -17   1 1004.44   59.04
  -2 -17   1 1162.87   60.05
   2 -17  -1 1083.42   59.37
   2 -17  -1 1305.42   68.00
  -2 -17   1 1156.06   64.47
  -2 -17   1 1052.35   64.40
  -2 -17   1 1180.13   60.17
   2 -17  -1 1096.31   59.97
  -2 -17   1 1113.82   59.88
  -2 -17   1 1100.50   60.50
  -1 -17   1  172.84   10.68
   1 -17  -1  154.33   10.51
  -1 -17   1  156.92   10.56
  -1 -17   1  152.77   10.73
  -1 -17   1  135.29    9.55
   1 -17  -1  134.05    9.59
  -1 -17   1  157.65   10.69
   1 -17  -1  153.17   10.44
  -1 -17   1  200.49   15.52
   1  17  -1  172.74   22.23
  -1 -17   1  161.53   14.29
  -1 -17   1  163.82   14.84
   1 -17  -1  138.68   14.66
   1 -17  -1  153.84   10.02
   0 -17   1   76.32    6.67
   0 -17   1   74.71    6.75
   0 -17  -1   73.31    6.37
   0 -17   1   61.24    9.38
   0 -17  -1   65.65    9.97
   0 -17   1   83.48    6.99
   0 -17  -1   69.26    5.87
   0 -17   1   70.98    5.58
   0 -17  -1   76.08    6.74
   0 -17  -1   77.01    6.70
   0 -17   1   78.75   10.50
   0  17  -1   59.54   14.81
   0 -17   1   84.32   10.63
   0 -17  -1   74.72    5.69
   0 -17  -1   74.19    6.05
  -1 -17  -1 1741.18   93.34
   1 -17   1 1954.37   93.91
  -1 -17  -1 1616.94   92.68
  -1 -17  -1 1838.67   98.70
   1 -17   1 1893.94  100.23
   1 -17   1 1629.38   92.97
   1 -17   1 1816.85   93.74
   1 -17   1 1773.04   93.68
  -1 -17  -1 1686.58   93.35
  -1 -17  -1 1633.03   92.69
  -1 -17  -1 1669.59   98.22
  -1 -17  -1 1681.62   92.51
  -1 -17  -1 1833.69   93.80
  -2 -17  -1  287.03   17.31
  -2 -17  -1  288.77   21.79
   2 -17   1  291.50   23.42
  -2 -17  -1  290.92   22.11
  -2 -17  -1  273.73   17.52
  -2 -17  -1  252.92   16.80
   2 -17   1  267.14   17.22
   2 -17   1  269.00   16.77
   2 -17   1  287.45   17.36
  -2 -17  -1  272.08   17.20
   2 -17   1  284.18   17.42
   3 -17   1  842.20   46.93
  -3 -17  -1  888.69   47.18
   3 -17   1  806.76   46.96
  -3 -17  -1  759.44   46.32
   3 -17   1  806.78   47.08
   3 -17   1  783.00   46.20
  -3 -17  -1  883.77   52.35
   3 -17   1  818.16   46.72
  -3 -17  -1  964.34   48.07
   3 -17   1  958.77   55.59
  -3 -17  -1  930.94   52.96
  -4 -17  -1   36.69    5.28
  -4 -17  -1   32.97    4.77
   4 -17   1   38.34    5.40
  -4 -17  -1   28.19    8.96
   4 -17   1   28.20    5.11
   4 -17   1   33.74    5.66
   4 -17   1   26.78    4.85
  -4 -17  -1   40.57    8.69
  -4 -17  -1   31.09    4.47
   4 -17   1   30.01    5.09
  -4 -17  -1   27.71    4.34
   4 -17   1   33.22    9.50
   5 -17   1   93.94    8.83
   5 -17   1   90.71    7.86
  -5 -17  -1  102.47   13.03
  -5 -17  -1   99.57    7.65
   5 -17   1   94.20    8.28
  -5 -17  -1  102.72    8.65
   5 -17   1  110.16    9.03
  -5 -17  -1   72.50   12.31
   5 -17   1   77.95   13.69
   6 -17   1  317.05   29.13
  -6 -17  -1  362.95   27.95
  -6 -17  -1  373.71   20.73
   6 -17   1  340.16   20.68
   6 -17   1  332.12   21.99
  -6 -17  -1  345.30   26.66
   6  17   1  354.97   21.69
   6 -17   1  326.32   21.19
   7 -17   1  684.23   41.46
   7  17   1  804.78   40.89
   7 -17   1  645.31   40.50
   7 -17   1  701.08   39.96
  -7 -17  -1  733.18   39.95
   8  17   1  270.63   16.29
  -8 -17  -1  239.89   15.26
   8 -17   1  254.07   17.14
   9 -17   1   27.08    5.05
  -9 -17  -1   20.86    3.34
  -9 -17  -1   25.65    3.17
   9  17   1   20.98    4.98
 -10 -17  -1  274.49   15.54
  10 -17   1  297.47   16.94
 -10 -17  -1  266.00   15.10
 -10 -17  -1  287.30   15.19
  11 -18  -1   94.54    7.49
  11  18  -1  113.13    7.28
 -11 -18   1  114.83    6.80
  10 -18  -1  306.31   20.06
  10 -18  -1  346.69   20.72
 -10 -18   1  356.02   19.27
  10 -18  -1  331.57   20.00
  10  18  -1  326.38   19.46
   9 -18  -1   31.22    4.55
   9 -18  -1   21.98    4.67
   9 -18  -1   33.26    5.63
  -9 -18   1   40.75    4.33
   9 -18  -1   32.26    5.01
   9  18  -1   29.91    5.51
   8 -18  -1    5.69    4.05
   8 -18  -1    2.86    3.80
   8 -18  -1    5.63    4.16
   8  18  -1    5.17    5.19
  -8 -18   1    8.52    3.41
   8 -18  -1    6.10    3.33
   8 -18  -1   11.32    4.66
  -7 -18   1   55.58    6.22
   7 -18  -1   46.38    6.17
  -7 -18   1   66.86   10.99
   7 -18  -1   58.39    7.24
   7 -18  -1   43.84    5.63
   7 -18  -1   62.92    6.26
  -7 -18   1   62.56    6.38
   7 -18  -1   63.37    6.83
  -7 -18   1   62.29    5.91
  -7 -18   1   69.79    7.87
  -7 -18   1   54.13   10.55
  -6 -18   1  491.35   29.52
   6 -18  -1  455.96   29.59
   6 -18  -1  515.12   29.17
  -6 -18   1  520.11   29.33
   6 -18  -1  446.96   29.38
   6 -18  -1  485.56   30.46
  -6 -18   1  517.87   35.51
  -6 -18   1  563.75   36.54
   5 -18  -1  222.43   13.78
  -5 -18   1  191.32   13.65
  -5 -18   1  260.71   15.91
  -5 -18   1  186.34   13.64
   5 -18  -1  203.85   14.40
  -5 -18   1  208.84   14.13
   5 -18  -1  224.18   15.36
   5 -18  -1  224.58   14.47
  -5 -18   1  232.16   19.79
   5 -18  -1  231.93   22.40
  -4 -18   1  457.10   26.05
  -4 -18   1  421.39   24.62
   4 -18  -1  416.75   24.99
   4 -18  -1  428.43   25.76
   4 -18  -1  396.12   24.23
  -4 -18   1  435.86   29.76
   4 -18  -1  458.41   33.13
   4 -18  -1  348.65   23.68
  -4 -18   1  396.83   23.86
  -4 -18   1  444.55   24.87
   4 -18  -1  457.08   25.03
   4 -18  -1  433.14   24.29
   3 -18  -1    7.13    3.66
  -3 -18   1    2.46    3.27
  -3 -18   1   10.57    6.87
  -3 -18   1    2.64    3.45
   3 -18  -1    4.40    3.38
  -3 -18   1    1.72    3.76
   3 -18  -1    1.03    6.27
  -3 -18   1    6.30    3.97
   3 -18  -1    7.51    2.98
  -3 -18   1    5.57    3.01
   3 -18  -1    3.79    3.69
   3 -18  -1    7.48    3.58
  -3 -18   1    1.54    6.51
  -2 -18   1   19.62    4.05
   2 -18  -1   22.37    5.36
   2 -18  -1   25.22    3.85
  -2 -18   1   18.60    4.25
  -2 -18   1   27.43    4.57
  -2 -18   1   19.17    4.05
   2 -18  -1   18.95    4.14
  -2 -18   1   27.75    7.78
  -2 -18   1   19.98    3.46
   2 -18  -1   23.44    3.49
  -2 -18   1   13.13    7.05
   2 -18  -1   30.41    4.55
  -1 -18   1  885.07   47.38
  -1 -18   1  905.08   47.55
   1 -18  -1  873.93   47.41
   1 -18  -1  879.33   52.05
  -1 -18   1  823.48   46.46
   1 -18  -1  816.94   46.47
   1 -18  -1  866.08   52.87
   1 -18  -1  867.79   46.75
  -1 -18   1  864.09   47.54
  -1 -18   1  900.93   51.48
   1  18  -1  961.74   60.09
  -1 -18   1  966.54   53.35
   1 -18  -1  774.29   46.20
   1 -18  -1  840.25   46.75
   0 -18   1  888.50   47.69
   0 -18  -1  885.18   47.60
   0 -18   1  915.23   47.93
   0 -18  -1  868.95   46.88
   0 -18  -1  863.31   47.80
   0 -18   1  866.36   47.72
   0 -18   1  865.20   52.36
   0 -18   1  971.14   54.12
   0 -18  -1  886.01   52.39
   0  18  -1  750.95   55.86
   0 -18   1  782.26   46.47
   0 -18  -1  821.11   46.73
   0 -18   1  930.80   51.57
   0 -18  -1  810.72   46.80
   0 -18  -1  804.07   46.57
   0 -18   1  959.89   48.03
   1 -18   1  313.23   18.73
   1 -18   1  323.46   18.82
  -1 -18  -1  285.50   18.21
   1 -18   1  385.07   19.24
  -1 -18  -1  326.84   18.82
  -1 -18  -1  319.15   23.42
   1 -18   1  338.71   24.89
  -1 -18  -1  305.20   17.71
   1 -18   1  256.14   17.16
  -1 -18  -1  278.03   17.58
   1 -18   1  295.44   18.10
   2 -18   1   61.52    6.28
  -2 -18  -1   49.00    5.42
  -2 -18  -1   71.23   10.84
   2 -18   1   56.98   10.28
   2 -18   1   55.73    5.72
   2 -18   1   52.14    6.41
  -2 -18  -1   55.81    5.90
   2 -18   1   58.51    6.29
  -2 -18  -1   52.58    6.10
  -2 -18  -1   60.99    9.78
   3 -18   1  290.36   16.49
  -3 -18  -1  273.55   21.89
   3 -18   1  266.74   16.78
  -3 -18  -1  214.30   16.01
   3 -18   1  274.33   17.13
  -3 -18  -1  260.35   16.78
   3 -18   1  251.96   16.93
  -3 -18  -1  321.57   23.26
   3 -18   1  290.75   24.37
  -4 -18  -1  147.96   10.18
   4 -18   1  115.68    9.81
   4 -18   1  114.06    9.79
  -4 -18  -1  116.78    9.23
   4 -18   1  121.16    9.22
  -4 -18  -1  163.67   15.24
  -4 -18  -1  116.77    8.88
   4 -18   1  125.51    9.85
   4 -18   1  118.63   10.03
  -4 -18  -1  125.05    8.85
   4 -18   1  126.07   16.41
  -4 -18  -1  137.83   15.16
   5 -18   1  458.02   29.24
   5 -18   1  498.48   28.21
  -5 -18  -1  510.98   34.68
  -5 -18  -1  491.96   27.96
   5 -18   1  479.48   28.71
   5 -18   1  449.82   28.62
   5 -18   1  513.79   29.43
   5 -18   1  461.64   36.97
  -5 -18  -1  551.94   36.00
   6 -18   1  110.29    8.56
   6  18   1  125.02   10.09
   6 -18   1   93.07    8.86
  -6 -18  -1  123.38    8.55
  -6 -18  -1  120.86   13.89
  -6 -18  -1  130.70   15.56
   6 -18   1   97.97    8.99
   6 -18   1  109.78    9.74
   6 -18   1  122.19    9.91
   7 -18   1   18.05    4.39
   7  18   1   23.41    5.81
   7 -18   1   26.35    5.39
  -7 -18  -1   24.11    3.98
   8  18   1   31.66    5.51
  -8 -18  -1   29.56    3.77
  -8 -18  -1   26.92    3.29
   8 -18   1   31.08    5.42
   8 -18   1   17.29    4.19
  -9 -18  -1  402.35   21.32
  -9 -18  -1  393.76   20.99
   9 -18   1  416.06   23.11
  10 -18   1   52.59    4.71
 -10 -18  -1   62.13    4.48
 -10 -18  -1   58.83    4.06
  10 -19  -1   18.59    4.13
  10 -19  -1   16.57    3.47
  10  19  -1   19.65    4.03
 -10 -19   1   27.43    3.05
  10 -19  -1   15.53    3.56
   9 -19  -1  128.39   10.03
   9 -19  -1  138.80   10.71
  -9 -19   1  151.16    9.45
   9 -19  -1  148.43   10.41
   9  19  -1  139.36    9.91
   9 -19  -1  132.22    9.53
   8 -19  -1    1.35    3.47
   8  19  -1    0.77    4.79
   8 -19  -1    2.44    3.87
   8 -19  -1   -0.98    4.07
  -8 -19   1   -1.14    3.10
   8 -19  -1   -1.63    3.62
   7 -19  -1    0.29    3.69
   7 -19  -1    2.87    4.08
  -7 -19   1    2.60    3.95
   7 -19  -1   -1.77    4.37
  -7 -19   1    0.61    3.10
   7 -19  -1    0.88    3.60
   6 -19  -1  176.88   13.89
   6 -19  -1  205.95   12.86
  -6 -19   1  181.59   12.56
  -6 -19   1  211.93   19.63
   6 -19  -1  171.88   13.08
   6 -19  -1  183.39   13.35
  -6 -19   1  223.39   14.67
  -6 -19   1  179.74   12.85
  -5 -19   1    0.59    3.21
   5 -19  -1   -0.88    3.81
  -5 -19   1    0.50    2.99
   5 -19  -1   -0.30    4.09
  -5 -19   1   -3.42    7.01
   5 -19  -1    2.91    4.19
  -5 -19   1   -0.80    3.38
  -5 -19   1    1.44    3.84
   5 -19  -1    0.86    3.73
  -4 -19   1   29.79    5.57
   4 -19  -1   26.03    4.91
  -4 -19   1   29.81    4.52
  -4 -19   1   25.27    4.59
  -4 -19   1   31.23    8.31
  -4 -19   1   29.98    3.98
   4 -19  -1   24.09    4.03
   4 -19  -1   29.44    4.87
   4 -19  -1   34.20    4.72
  -4 -19   1   30.05    8.31
   4 -19  -1   24.20    4.73
   3 -19  -1  275.08   16.78
   3 -19  -1  219.97   15.43
  -3 -19   1  258.10   15.62
  -3 -19   1  284.71   21.28
   3 -19  -1  257.85   16.09
  -3 -19   1  264.80   21.45
   3 -19  -1  259.45   16.63
  -3 -19   1  258.66   16.40
  -3 -19   1  290.92   17.35
  -3 -19   1  268.65   16.48
   2 -19  -1  119.13    9.54
  -2 -19   1  120.68    8.57
   2 -19  -1  116.26    8.44
  -2 -19   1  132.12   13.95
   2  19  -1  146.43   22.21
  -2 -19   1  157.16   14.01
   2 -19  -1  115.38    8.85
  -2 -19   1  116.51    9.56
  -2 -19   1  139.13    9.51
  -2 -19   1  129.41    9.50
   2 -19  -1  125.54    9.52
  -1 -19   1  229.73   14.68
   1 -19  -1  245.12   14.81
  -1 -19   1  249.50   14.93
   1 -19  -1  228.54   19.32
   1 -19  -1  235.29   14.84
   1 -19  -1  221.76   13.75
  -1 -19   1  222.59   13.73
  -1 -19   1  216.92   19.14
  -1 -19   1  227.40   18.13
   1  19  -1  197.09   24.47
   1 -19  -1  235.04   14.13
   1 -19  -1  223.41   14.86
  -1 -19   1  210.91   14.61
   1 -19  -1  206.29   13.40
   0 -19   1  202.28   13.15
   0 -19  -1  187.99   17.10
   0 -19   1  178.47   11.73
   0 -19  -1  188.37   11.99
   0 -19   1  215.05   18.30
   0 -19  -1  195.31   12.21
   0 -19   1  186.51   17.41
   0 -19   1  185.21   12.92
   0 -19  -1  206.08   13.31
   0 -19   1  212.29   13.26
   0 -19  -1  194.16   12.76
   0 -19  -1  181.67   11.78
   0 -19   1  182.39   12.83
   1 -19   1    4.64    3.73
  -1 -19  -1    4.65    3.06
   1 -19   1    2.18    2.52
   1 -19   1    3.68    6.30
  -1 -19  -1    1.89    3.52
  -1 -19  -1    3.98    3.17
   1 -19   1    4.49    3.58
  -1 -19  -1    6.18    6.89
  -1 -19  -1    2.64    2.74
   1 -19   1    5.80    3.84
  -2 -19  -1   22.60    3.85
  -2 -19  -1   24.70    7.96
  -2 -19  -1   17.52    3.86
   2 -19   1   22.21    4.67
   2 -19   1   17.42    4.52
  -2 -19  -1   23.74    7.87
  -2 -19  -1   23.45    3.74
   2 -19   1   21.16    8.27
   2 -19   1   20.54    4.37
  -2 -19  -1   17.68    4.70
   2 -19   1   14.79    4.35
  -3 -19  -1   15.44    4.33
  -3 -19  -1    9.14    3.53
   3 -19   1   14.24    4.34
  -3 -19  -1   11.21    8.01
   3 -19   1   12.66    4.46
  -3 -19  -1   10.36    6.96
   3 -19   1   12.11    7.89
   3 -19   1   19.45    4.39
  -3 -19  -1   17.56    3.92
   3 -19   1   14.54    4.34
  -4 -19  -1    3.22    3.59
   4 -19   1    3.80    4.02
  -4 -19  -1    5.53    3.20
  -4 -19  -1    7.25    7.72
  -4 -19  -1    7.03    7.05
  -4 -19  -1    3.47    3.34
   4 -19   1    8.34    8.17
   4 -19   1    6.15    3.92
   4 -19   1    4.83    4.32
  -4 -19  -1    2.38    3.17
   4 -19   1    4.45    3.92
   5 -19   1  137.19   11.90
   5 -19   1  191.57   12.94
  -5 -19  -1  159.12   16.64
   5 -19   1  152.65   18.92
  -5 -19  -1  206.14   18.46
   5 -19   1  186.99   11.79
  -5 -19  -1  158.84   10.71
  -5 -19  -1  177.46   11.43
   5 -19   1  179.80   12.29
   5 -19   1  157.22   12.56
   6 -19   1    9.68    4.48
  -6 -19  -1    8.50    7.20
  -6 -19  -1    2.17    3.15
   6 -19   1    2.62    3.73
   6 -19   1    4.40    4.22
   6 -19   1    0.80    3.68
   6 -19   1    7.05    3.90
   7 -19   1    9.96    4.17
   7 -19   1    5.50    4.58
   7 -19   1    7.07    4.02
   7 -19   1   11.42    4.36
  -7 -19  -1   16.67    3.46
   8 -19   1    3.12    3.39
   8 -19   1    9.02    4.18
   8 -19   1    9.49    4.22
  -8 -19  -1    8.61    2.95
  -9 -19  -1   67.78    4.95
   9 -19   1   72.79    6.56
  -9 -19  -1   68.95    5.33
  10 -20  -1  108.27    8.32
  10 -20  -1  117.89    8.49
  10  20  -1  126.16    8.19
   9 -20  -1  254.56   17.25
   9 -20  -1  261.22   17.34
   9  20  -1  276.68   16.87
  -8 -20   1    6.97    3.16
   8 -20  -1    4.62    3.74
   8  20  -1    4.55    4.58
   8 -20  -1    3.07    3.66
   8 -20  -1    5.97    3.59
   7 -20  -1    8.24    4.08
   7 -20  -1    3.76    4.30
  -7 -20   1    6.02    3.35
   7 -20  -1    5.04    3.99
   7  20  -1    3.64    5.16
   7 -20  -1    6.36    3.94
   6 -20  -1  149.19   10.08
  -6 -20   1  122.42    9.78
   6 -20  -1  114.46   10.11
  -6 -20   1  145.27   15.21
   6 -20  -1  127.75   10.26
  -6 -20   1  155.99   11.54
   5 -20  -1  145.63   10.40
  -5 -20   1  118.22    8.94
  -5 -20   1  140.07   14.92
  -5 -20   1  145.80   10.80
   5 -20  -1  117.71   10.04
  -5 -20   1  110.85    9.31
  -5 -20   1  136.73    9.84
   5 -20  -1  129.39    9.64
  -4 -20   1   18.33    4.65
  -4 -20   1   14.57    6.93
  -4 -20   1   13.10    7.52
   4 -20  -1   15.39    3.57
  -4 -20   1   15.76    3.45
   4 -20  -1   10.45    4.08
   4 -20  -1   16.79    4.50
  -4 -20   1   11.62    3.55
  -4 -20   1   14.51    4.08
   4 -20  -1   15.85    4.47
   4 -20  -1   16.84    4.01
  -3 -20   1   48.55    5.76
  -3 -20   1   44.31    9.49
  -3 -20   1   55.28    5.04
   3 -20  -1   41.10    4.96
  -3 -20   1   52.19    6.08
   3 -20  -1   56.23    6.25
  -3 -20   1   56.00    5.77
   3 -20  -1   45.29    5.47
  -3 -20   1   65.43    9.93
   3 -20  -1   54.61    6.01
   2 -20  -1  306.93   18.08
   2 -20  -1  261.66   16.62
  -2 -20   1  270.08   16.60
  -2 -20   1  263.50   22.91
  -2 -20   1  310.27   22.24
   2  20  -1  258.63   30.04
   2 -20  -1  266.40   17.00
  -2 -20   1  285.55   17.78
  -2 -20   1  277.90   16.45
   2 -20  -1  295.74   17.91
  -2 -20   1  282.68   17.64
  -2 -20   1  271.86   17.45
   2 -20  -1  286.86   17.13
   1 -20  -1    3.85    3.52
  -1 -20   1    7.63    3.63
  -1 -20   1    5.97    3.62
  -1 -20   1    8.27    6.84
   1 -20  -1    2.93    3.48
  -1 -20   1    7.09    3.67
  -1 -20   1    3.57    2.97
   1 -20  -1    3.34    2.95
   1 -20  -1   11.68    3.88
   1 -20  -1    4.70    2.55
   1 -20  -1    4.97    3.48
   0 -20   1  411.65   25.01
   0 -20   1  342.27   25.43
   0 -20  -1  432.16   25.01
   0 -20   1  455.43   25.46
   0 -20  -1  435.83   25.43
   0 -20   1  461.54   31.22
   0 -20  -1  474.28   30.84
   0 -20   1  411.86   23.94
   0 -20  -1  406.02   24.08
   0 -20  -1  401.84   23.87
   0 -20   1  492.66   25.75
   1 -20   1   90.26    7.88
  -1 -20  -1   80.79    6.66
   1 -20   1   80.41    6.22
  -1 -20  -1   79.74    6.42
   1 -20   1   94.42   12.95
   1 -20   1   79.90    7.52
  -1 -20  -1   75.29    7.55
  -1 -20  -1   88.32   11.94
   1 -20   1   83.98    7.67
  -1 -20  -1   90.12    7.35
   1 -20   1   83.52    7.75
  -2 -20  -1   94.41   12.33
  -2 -20  -1   97.29    7.25
  -2 -20  -1   91.63    8.10
   2 -20   1   90.11    8.19
   2 -20   1   90.40    8.30
  -2 -20  -1   76.01    7.35
  -2 -20  -1  113.28   13.42
   2 -20   1   95.83   13.27
   2 -20   1   90.61    8.14
  -2 -20  -1   96.90    7.20
  -3 -20  -1  565.00   36.96
   3 -20   1  596.93   39.79
  -3 -20  -1  585.83   36.78
   3 -20   1  568.85   30.16
   3 -20   1  513.73   30.59
  -3 -20  -1  488.74   30.02
  -3 -20  -1  434.75   29.48
   3 -20   1  520.19   31.09
  -3 -20  -1  548.97   29.73
  -3 -20  -1  507.76   29.73
   3 -20   1  548.73   30.68
  -4 -20  -1  774.65   46.15
  -4 -20  -1  739.99   38.68
  -4 -20  -1  746.76   46.03
   4 -20   1  726.30   48.96
   4 -20   1  665.11   38.79
   4 -20   1  696.78   39.65
  -4 -20  -1  657.26   39.01
  -4 -20  -1  625.30   38.69
   4 -20   1  687.18   39.82
  -4 -20  -1  689.18   38.32
   4 -20   1  693.58   39.43
  -5 -20  -1  103.42   13.37
   5 -20   1   88.77   15.10
  -5 -20  -1  125.60   14.02
   5 -20   1  109.74    8.35
   5 -20   1  100.87    8.84
  -5 -20  -1  101.96    7.87
   5 -20   1  105.06    8.88
   5 -20   1  100.35    9.07
  -5 -20  -1  105.03    7.42
   6 -20   1   40.93    5.79
   6 -20   1   57.64    6.39
  -6 -20  -1   55.36    5.21
   6 -20   1   49.03    5.81
   7 -20   1  187.67   14.69
   7 -20   1  218.24   14.75
   7 -20   1  268.20   15.90
  -7 -20  -1  262.86   14.40
   8 -20   1  108.16    8.56
  -8 -20  -1  119.41    7.70
  -8 -20  -1  104.36    7.14
   9 -20   1  657.94   34.79
  -9 -20  -1  689.59   33.84
  -9 -20  -1  653.92   33.47
   9 -21  -1   68.83    6.42
  -9 -21   1   96.16    6.09
   9 -21  -1   79.28    6.66
   9  21  -1   83.32    6.56
   8 -21  -1  178.89   12.02
   8 -21  -1  166.65   12.22
   8  21  -1  177.60   12.08
   8 -21  -1  177.72   12.55
   7 -21  -1  376.45   20.95
   7 -21  -1  321.59   21.00
   7  21  -1  320.05   20.87
   7 -21  -1  366.41   21.38
  -6 -21   1    3.86    3.35
   6 -21  -1    3.97    4.25
   6 -21  -1    0.28    3.48
   6 -21  -1    5.49    3.76
  -5 -21   1  115.34    8.35
  -5 -21   1  137.48   14.08
   5 -21  -1  126.42    9.12
  -5 -21   1  105.75    8.80
  -5 -21   1  103.07    8.58
   5 -21  -1  100.31    9.32
   5 -21  -1  126.09    9.66
  -5 -21   1  131.77   10.20
   4 -21  -1 1204.13   64.76
  -4 -21   1 1191.57   63.52
  -4 -21   1 1208.56   70.95
  -4 -21   1 1285.60   70.66
   4 -21  -1 1202.55   63.98
  -4 -21   1 1091.36   64.08
  -4 -21   1 1047.18   63.96
   4 -21  -1 1213.65   64.84
   4 -21  -1 1152.35   63.87
  -4 -21   1 1162.33   65.04
  -3 -21   1  323.07   25.28
   3 -21  -1  302.88   18.56
  -3 -21   1  313.29   18.61
  -3 -21   1  343.82   24.68
   3  21  -1  273.46   32.42
   3 -21  -1  329.26   19.12
  -3 -21   1  288.76   19.29
  -3 -21   1  300.02   19.39
   3 -21  -1  308.50   19.76
   3 -21  -1  351.82   20.09
  -3 -21   1  330.18   18.60
  -3 -21   1  289.24   19.75
   2 -21  -1  406.06   22.23
  -2 -21   1  365.08   20.75
   2 -21  -1  326.24   20.66
  -2 -21   1  366.42   27.24
   2  21  -1  329.85   34.44
   2 -21  -1  360.30   21.14
   2 -21  -1  351.22   22.13
  -2 -21   1  358.45   21.87
  -2 -21   1  365.68   20.52
   2 -21  -1  357.31   21.85
  -2 -21   1  363.01   21.84
  -2 -21   1  344.61   21.54
   2 -21  -1  330.93   21.05
  -1 -21   1    6.84    7.31
   1 -21  -1   14.68    3.35
  -1 -21   1   15.58    3.28
  -1 -21   1   11.56    4.14
   1 -21  -1   11.72    4.17
  -1 -21   1    9.90    4.07
   1 -21  -1   11.20    3.95
  -1 -21   1   12.60    4.13
   1 -21  -1    9.41    4.15
   1 -21  -1   14.84    3.87
   0 -21   1   14.80    4.25
   0 -21  -1   25.81    8.15
   0 -21  -1   22.84    3.42
   0 -21  -1   20.86    4.73
   0 -21   1   18.34    4.37
   0 -21  -1   25.31    3.79
   0 -21   1   15.34    3.34
   0 -21  -1   20.07    4.19
   0 -21   1   15.32    4.18
   0 -21  -1   23.01    7.94
   1 -21   1   81.23    7.62
  -1 -21  -1   73.01    6.18
   1 -21   1   67.08    5.81
   1 -21   1   67.44    6.96
   1 -21   1   79.97   11.87
  -1 -21  -1   82.95    7.46
   1 -21   1   82.16    7.43
  -1 -21  -1   68.40   11.36
  -1 -21  -1   77.27    6.08
  -1 -21  -1   63.06    6.48
   1 -21   1   67.45    7.16
  -2 -21  -1  788.74   48.12
   2 -21   1  708.44   49.36
  -2 -21  -1  744.33   40.92
  -2 -21  -1  633.93   41.08
   2 -21   1  763.58   42.40
  -2 -21  -1  727.58   40.92
   2 -21   1  724.39   41.91
  -2 -21  -1  759.77   48.43
   2 -21   1  858.91   42.42
   3 -21   1  125.49   16.28
  -3 -21  -1  130.80   14.59
   3 -21   1  115.47    9.81
  -3 -21  -1  135.43    8.96
  -3 -21  -1  132.50    9.21
   3 -21   1  134.09   10.34
  -3 -21  -1  108.32    8.92
  -3 -21  -1  139.31   15.11
   3 -21   1  119.70    9.98
   4 -21   1  245.46   24.74
  -4 -21  -1  310.90   22.94
   4 -21   1  254.34   16.98
  -4 -21  -1  228.32   16.22
   4 -21   1  265.84   17.40
  -4 -21  -1  250.21   22.10
  -4 -21  -1  255.58   15.79
  -4 -21  -1  275.79   16.20
   4 -21   1  293.12   17.25
  -5 -21  -1  191.43   11.10
   5 -21   1  142.67   11.61
   5 -21   1  165.20   12.12
  -5 -21  -1  149.94   10.26
  -5 -21  -1  180.39   11.17
   5 -21   1  154.12   11.61
  -6 -21  -1   65.14    5.48
   6 -21   1   62.21    6.79
   6 -21   1   44.41    6.03
   6 -21   1   50.55    6.17
  -6 -21  -1   60.62    5.56
  -7 -21  -1   28.86    3.72
   7 -21   1   25.55    4.28
   7 -21   1   22.82    4.59
   7 -21   1   21.51    4.08
  -8 -21  -1   28.87    3.33
  -8 -21  -1   32.06    3.63
   8 -21   1   23.01    3.54
   8 -21   1   31.59    4.58
   9 -22  -1    6.40    2.77
   9  22  -1    5.94    3.09
  -9 -22   1    8.52    2.46
   9 -22  -1    5.06    2.46
  -9 -22   1    4.66    2.15
   8 -22  -1   24.21    3.90
   8  22  -1   31.90    4.60
   8 -22  -1   28.31    4.48
   8 -22  -1   18.93    3.32
  -8 -22   1   32.10    3.58
   7 -22  -1    4.92    3.50
   7  22  -1    2.97    4.76
   7 -22  -1    2.47    3.63
   7 -22  -1    0.76    3.62
   6 -22  -1    8.22    3.74
   6 -22  -1    6.23    4.04
  -6 -22   1    4.90    3.18
   6 -22  -1    8.19    3.93
  -5 -22   1   45.35    4.66
  -5 -22   1   32.66    4.67
   5 -22  -1   34.50    5.39
   5 -22  -1   38.87    5.28
   5 -22  -1   35.25    5.39
  -5 -22   1   31.22    4.73
   4 -22  -1    0.87    4.04
  -4 -22   1   -0.91    3.11
  -4 -22   1    1.61    5.50
   4  22  -1   -1.56    9.56
   4 -22  -1   -0.22    3.75
  -4 -22   1   -0.17    3.00
  -4 -22   1    1.55    2.82
  -4 -22   1    1.19    3.09
   4 -22  -1    0.88    3.78
  -4 -22   1   -2.00    3.71
  -4 -22   1    0.50    3.66
  -4 -22   1   -2.68    7.17
  -3 -22   1   -0.90    6.95
  -3 -22   1    5.30    3.14
   3 -22  -1    3.56    3.15
   3 -22  -1    3.32    3.52
  -3 -22   1    1.59    2.69
  -3 -22   1    3.11    3.27
   3 -22  -1    4.02    4.01
  -3 -22   1    1.28    3.51
  -3 -22   1    4.16    3.42
   3 -22  -1    2.02    4.01
  -2 -22   1    0.26    3.51
  -2 -22   1    1.97    3.68
   2 -22  -1    2.05    3.51
   2 -22  -1    1.30    3.70
  -2 -22   1   -0.57    2.46
  -2 -22   1   -0.17    2.90
   2 -22  -1   -0.52    3.03
   2 -22  -1    0.21    3.68
  -2 -22   1    5.79    3.64
   2 -22  -1    3.63    3.58
  -2 -22   1   -1.77    6.37
   2 -22  -1   -0.85    4.05
  -1 -22   1   21.65    4.53
   1 -22  -1   26.29    5.10
  -1 -22   1   22.06    4.55
   1 -22  -1   27.33    4.24
   1 -22  -1   31.65    4.08
  -1 -22   1   23.84    3.73
  -1 -22   1   25.65    4.74
   1 -22  -1   22.77    4.50
   1 -22  -1   16.74    4.90
  -1 -22   1   31.42    8.37
   0 -22  -1   18.20    4.64
   0 -22   1   17.37    4.43
   0 -22  -1   17.41    4.05
   0 -22   1   16.66    4.35
   0 -22  -1   14.01    7.96
   0 -22  -1   19.29    3.30
   0 -22  -1   22.62    3.76
   0 -22   1   23.80    3.56
   0 -22   1   14.17    4.19
   1 -22   1   13.86    3.12
  -1 -22  -1   15.06    3.61
  -1 -22  -1   11.50    4.27
   1 -22   1   11.49    4.29
  -1 -22  -1   10.75    3.69
   1 -22   1   17.15    4.65
  -1 -22  -1    9.20    7.09
  -1 -22  -1    6.94    2.94
   1 -22   1    9.39    4.67
   1 -22   1   16.17    4.17
  -2 -22  -1    0.38    3.10
   2 -22   1    0.30    3.88
   2 -22   1    0.54    3.84
  -2 -22  -1   -0.46    2.93
   2 -22   1    0.32    4.04
  -2 -22  -1   -6.75    7.53
   2 -22   1    1.13    4.00
  -2 -22  -1    2.10    2.79
  -3 -22  -1    5.35    6.97
  -3 -22  -1    4.47    3.46
  -3 -22  -1    1.65    2.87
  -3 -22  -1    3.44    6.01
   3 -22   1    5.57    4.03
  -3 -22  -1    4.62    3.05
   3 -22   1    4.06    3.78
   3 -22   1    2.21    8.27
   3 -22   1    2.51    4.02
   4 -22   1   17.18    4.50
  -4 -22  -1   25.66    3.93
  -4 -22  -1   28.95    3.85
   4 -22   1   29.85    5.36
   4 -22   1   20.42    4.71
  -5 -22  -1    3.80    3.09
   5 -22   1    0.24    3.37
  -5 -22  -1    0.64    2.57
  -5 -22  -1    2.44    3.12
   5 -22   1    3.59    3.89
   5 -22   1   -0.25    3.80
  -6 -22  -1    0.17    2.78
   6 -22   1    2.45    3.26
  -6 -22  -1    3.72    2.85
   6 -22   1    1.73    3.30
   6 -22   1    4.38    3.54
   7 -22   1    0.48    3.20
  -7 -22  -1    0.99    2.53
   7 -22   1   -0.50    2.94
   7 -22   1    1.27    2.64
   8 -22   1    0.19    2.89
  -8 -22  -1    1.57    2.10
  -8 -23   1  181.51    9.86
   8 -23  -1  129.73    9.19
  -8 -23   1  184.59    9.88
   8 -23  -1  149.53   10.42
   8  23  -1  157.33    9.84
   8 -23  -1  150.52   10.13
  -7 -23   1  148.92    9.28
   7 -23  -1  140.92    9.91
   7 -23  -1  141.04   10.11
   7  23  -1  132.08    9.69
  -6 -23   1    0.97    2.76
  -6 -23   1    2.36    2.67
   6 -23  -1    0.19    3.41
   6 -23  -1    0.97    3.25
   6 -23  -1    3.76    3.70
   6  23  -1    2.86    4.90
  -5 -23   1   63.16    5.70
  -5 -23   1   78.44    5.74
   5 -23  -1   71.92    6.69
  -5 -23   1   58.24    5.84
   5 -23  -1   67.57    6.25
  -5 -23   1   54.47    5.96
   5 -23  -1   70.99    6.91
  -4 -23   1  868.00   42.70
  -4 -23   1  693.65   42.33
  -4 -23   1  838.36   42.52
  -4 -23   1  668.08   42.83
   4 -23  -1  795.32   43.66
   4 -23  -1  846.13   43.12
   4 -23  -1  829.75   43.82
  -4 -23   1  641.81   42.85
   3 -23  -1   72.67    6.31
  -3 -23   1   77.32    6.11
   3 -23  -1   80.43    7.42
   3 -23  -1   67.72    7.45
   3 -23  -1   76.61    6.76
  -3 -23   1   60.10    6.51
   3 -23  -1   76.83    7.27
  -3 -23   1   81.42    5.90
  -3 -23   1   71.72    6.75
   2 -23  -1   82.76    7.81
   2 -23  -1   87.13    8.27
   2 -23  -1   90.30    7.23
  -2 -23   1   88.47   12.26
  -2 -23   1   62.07    7.10
   2 -23  -1   91.78    7.00
  -2 -23   1   88.47    6.66
  -2 -23   1   87.21    7.63
   2 -23  -1   89.00    7.74
   1 -23  -1    1.07    3.42
  -1 -23   1    6.33    3.74
  -1 -23   1    2.57    3.44
  -1 -23   1    9.41    4.33
   1 -23  -1    4.80    3.37
   1 -23  -1    3.15    3.99
   1 -23  -1    4.98    3.03
  -1 -23   1    2.41    2.81
   0 -23   1   10.12    3.15
   0 -23  -1   12.52    3.40
   0 -23  -1   11.21    4.19
   0 -23   1    8.46    4.02
   0 -23   1   13.45    4.05
   0 -23  -1    9.10    3.74
   0 -23   1    7.20    3.93
   0 -23  -1   13.37    2.96
   1 -23   1   76.47    7.28
  -1 -23  -1   77.71    7.44
  -1 -23  -1   81.25   11.18
  -1 -23  -1   81.20    5.99
  -1 -23  -1   74.38    6.62
   1 -23   1   78.75    7.45
  -1 -23  -1   73.10    6.18
   1 -23   1   63.50    5.80
   1 -23   1   66.58    6.90
  -2 -23  -1  336.49   19.47
   2 -23   1  329.56   20.73
  -2 -23  -1  349.14   19.50
  -2 -23  -1  402.31   20.47
   2 -23   1  344.85   21.05
  -2 -23  -1  259.03   19.52
  -2 -23  -1  345.30   19.69
   2 -23   1  341.05   20.94
   2 -23   1  315.65   20.34
  -3 -23  -1   77.38    6.18
  -3 -23  -1   76.74    5.88
   3 -23   1   77.84    7.34
  -3 -23  -1   54.62    5.83
   3 -23   1   66.66    6.60
   3 -23   1   59.45    6.69
   3 -23   1   69.86    7.19
   4 -23   1   33.46    5.00
  -4 -23  -1   49.03    4.73
  -4 -23  -1   45.14    4.68
   4 -23   1   50.70    6.18
   4 -23   1   51.73    5.90
   5 -23   1  170.42   12.19
   5 -23   1  186.47   12.83
  -5 -23  -1  200.40   11.73
  -5 -23  -1  199.71   11.68
   6 -23   1   68.90    6.61
  -6 -23  -1   94.76    6.42
   6 -23   1   77.57    7.19
   6 -23   1   69.08    6.20
  -6 -23  -1   91.83    6.32
  -7 -23  -1   48.93    4.19
   7 -23   1   33.81    4.67
   7 -23   1   35.51    3.68
  -7 -23  -1   47.34    4.05
   8 -24  -1   15.75    3.26
   8 -24  -1   11.21    2.36
  -8 -24   1   29.31    2.78
   8 -24  -1   26.47    2.99
   7 -24  -1    9.57    3.45
   7 -24  -1    5.90    2.65
  -7 -24   1   11.89    2.50
  -6 -24   1  158.79    9.28
  -6 -24   1  151.06    9.34
   6  24  -1  120.39    9.76
   6 -24  -1  149.97   10.33
   6 -24  -1  132.89    9.89
  -5 -24   1  172.73    9.88
   5 -24  -1  156.34   10.76
  -5 -24   1  161.22    9.94
   5 -24  -1  148.16   10.93
   4 -24  -1    2.64    3.79
  -4 -24   1    2.62    2.69
  -4 -24   1    4.09    2.49
   4 -24  -1    1.26    3.27
  -4 -24   1    1.54    2.76
  -4 -24   1    3.73    2.83
   4 -24  -1    3.08    3.88
  -4 -24   1    1.51    3.09
   3 -24  -1    0.54    3.94
  -3 -24   1    3.63    2.37
  -3 -24   1    0.82    2.68
   3 -24  -1    2.64    2.98
  -3 -24   1   -0.24    2.98
   3 -24  -1   -0.26    3.40
   3 -24  -1    0.36    3.19
   3 -24  -1    1.91    4.07
  -3 -24   1    0.46    2.95
   2 -24  -1  163.04   11.26
   2 -24  -1  150.89   10.85
  -2 -24   1  132.12   10.50
  -2 -24   1  153.86    9.78
   2 -24  -1  148.97   10.00
   2 -24  -1  158.85   11.47
   2 -24  -1  145.17   10.15
  -2 -24   1  139.26   10.56
   1 -24  -1   44.75    5.53
  -1 -24   1   47.69    5.74
  -1 -24   1   50.63    5.71
   1 -24  -1   50.02    5.06
  -1 -24   1   46.95    4.77
   1 -24  -1   49.40    6.06
   1 -24  -1   53.98    5.47
  -1 -24   1   43.37    5.92
   0 -24  -1  122.02    7.89
   0 -24  -1  114.12    8.89
   0 -24   1  109.52    9.37
   0 -24   1  112.65    8.99
   0 -24  -1  118.58    9.72
   0 -24  -1  144.17    8.93
   0 -24   1  116.43    9.43
   0 -24  -1  113.82    8.35
   0 -24   1  104.66    8.08
  -1 -24  -1   33.81    4.09
   1 -24   1   27.90    4.54
  -1 -24  -1   23.67    4.02
   1 -24   1   33.61    5.38
   1 -24   1   32.73    5.22
  -1 -24  -1   32.57    3.69
  -2 -24  -1  193.16   12.21
  -2 -24  -1  223.09   13.07
  -2 -24  -1  207.01   12.30
  -2 -24  -1  159.50   12.47
   2 -24   1  216.02   13.95
   2 -24   1  184.31   13.05
   2 -24   1  207.71   13.79
  -2 -24  -1  211.41   12.53
  -3 -24  -1  268.29   14.56
  -3 -24  -1  258.78   14.76
   3 -24   1  237.21   15.81
   3 -24   1  221.62   14.96
   3 -24   1  249.91   15.87
  -3 -24  -1  243.16   14.56
  -4 -24  -1  489.15   28.38
  -4 -24  -1  539.08   28.72
   4 -24   1  569.28   30.16
   4 -24   1  506.87   29.50
   4 -24   1  536.52   29.88
   4 -24   1  446.74   28.83
  -5 -24  -1   69.83    5.62
   5 -24   1   73.30    6.65
  -5 -24  -1   78.28    5.67
   5 -24   1   68.99    6.63
   5 -24   1   54.70    5.49
  -6 -24  -1   37.42    3.85
   6 -24   1   34.72    4.53
   6 -24   1   31.87    4.62
  -6 -24  -1   38.89    3.83
  -7 -24  -1   94.03    6.15
   7 -24   1   80.89    6.69
  -7 -24  -1  100.10    6.24
   7 -24   1   83.14    6.88
   7 -25  -1    3.67    2.48
   7 -25  -1   -0.16    2.81
   7 -25  -1   -0.37    2.77
   7 -25  -1    1.42    2.16
  -7 -25   1   -0.37    1.81
  -6 -25   1   30.26    3.44
   6 -25  -1   29.92    4.37
   6 -25  -1   23.38    4.21
   6 -25  -1   29.36    3.85
  -6 -25   1   29.20    3.10
  -5 -25   1   30.32    3.58
  -5 -25   1   30.15    3.26
   5 -25  -1   26.69    4.60
   5 -25  -1   22.96    4.69
   5 -25  -1   30.67    4.12
  -4 -25   1   25.21    3.44
  -4 -25   1   20.81    3.30
  -4 -25   1   29.66    3.16
  -4 -25   1   19.62    3.70
   4 -25  -1   24.41    4.18
   4 -25  -1   27.78    4.62
   4 -25  -1   27.82    4.83
  -4 -25   1   19.73    3.69
  -3 -25   1  194.15   10.70
  -3 -25   1  170.78   10.81
  -3 -25   1  131.76   10.81
   3 -25  -1  159.12   11.34
   3 -25  -1  196.32   12.06
  -3 -25   1  140.74   10.90
   3 -25  -1  171.30   12.06
  -2 -25   1   50.83    5.92
   2 -25  -1   58.85    5.95
  -2 -25   1   69.88    5.34
   2 -25  -1   56.30    5.32
  -2 -25   1   52.27    5.69
   2 -25  -1   66.06    6.84
   2 -25  -1   60.63    5.52
   1 -25  -1  118.09    9.40
  -1 -25   1  125.29    9.77
   1 -25  -1  139.99    9.02
  -1 -25   1  141.56    8.81
  -1 -25   1  111.35    9.18
   1 -25  -1  118.20   10.03
   1 -25  -1  141.35    9.23
   0 -25   1  133.16    9.93
   0 -25  -1  115.73    9.05
   0 -25   1  112.84    9.56
   0 -25  -1  132.86    8.97
   0 -25  -1  114.82    9.78
   0 -25   1  138.35    8.53
   0 -25  -1  130.51    8.70
   0 -25   1  112.56    9.09
  -1 -25  -1    6.29    3.35
   1 -25   1    6.95    3.28
   1 -25   1    4.28    3.64
  -1 -25  -1    4.73    2.41
  -1 -25  -1    4.28    3.62
  -1 -25  -1    4.50    2.95
  -1 -25  -1    1.61    2.84
   1 -25   1    5.09    3.79
  -2 -25  -1   31.68    3.81
   2 -25   1   29.38    4.35
   2 -25   1   28.64    4.78
  -2 -25  -1   33.16    4.34
  -2 -25  -1   31.60    3.51
  -2 -25  -1   27.86    3.75
  -2 -25  -1   26.89    3.83
   2 -25   1   27.69    4.76
   3 -25   1    3.31    2.79
   3 -25   1    5.14    3.75
  -3 -25  -1    2.63    2.51
  -3 -25  -1    4.80    2.95
  -3 -25  -1    2.93    2.68
   3 -25   1    1.87    3.57
   4 -25   1   43.30    5.15
  -4 -25  -1   33.71    3.80
  -4 -25  -1   43.42    3.97
   4 -25   1   43.69    5.17
   4 -25   1   30.66    3.94
   5 -25   1   99.86    7.91
   5 -25   1   95.08    7.82
  -5 -25  -1  105.77    6.95
   6 -25   1    5.86    2.95
  -6 -25  -1    7.19    2.17
   6 -25   1    3.87    2.84
  -6 -25  -1    6.45    2.33
  -6 -26   1  285.02   15.59
   6 -26  -1  266.29   16.52
  -6 -26   1  289.10   15.33
   6 -26  -1  270.89   15.66
   6 -26  -1  237.31   15.67
  -5 -26   1  244.58   13.07
   5 -26  -1  208.46   14.38
   5 -26  -1  194.37   13.63
  -5 -26   1  238.19   13.37
  -4 -26   1  101.56    8.27
  -4 -26   1  171.00    8.46
  -4 -26   1  116.41    8.99
   4 -26  -1  139.67    9.36
   4 -26  -1  154.64   10.25
  -4 -26   1  116.72    8.77
  -4 -26   1  162.04    8.91
  -3 -26   1   20.72    3.54
  -3 -26   1   19.57    3.74
   3 -26  -1   25.71    4.06
  -3 -26   1   21.70    3.58
  -3 -26   1   28.92    3.52
   3 -26  -1   27.05    4.75
  -2 -26   1   12.06    3.43
   2 -26  -1   10.56    3.32
  -2 -26   1   13.80    3.33
   2 -26  -1   13.50    3.07
  -2 -26   1   14.35    3.01
   2 -26  -1   16.78    4.28
  -1 -26   1  278.38   18.50
   1 -26  -1  260.53   18.09
  -1 -26   1  265.90   17.95
   1 -26  -1  326.51   17.86
  -1 -26   1  348.17   17.83
   1 -26  -1  306.59   19.08
   1 -26  -1  326.71   17.97
   0 -26   1  104.42    8.69
   0 -26  -1   89.02    7.84
   0 -26  -1  129.67    8.20
   0 -26   1  115.65    8.82
   0 -26   1  106.70    8.08
   0 -26  -1  110.81    7.83
   0 -26   1  123.29    7.63
  -1 -26  -1  207.16   12.38
  -1 -26  -1  211.44   11.98
  -1 -26  -1  235.97   13.21
  -1 -26  -1  162.76   12.30
   1 -26   1  203.80   13.47
  -1 -26  -1  218.51   12.61
   1 -26   1  182.80   13.20
   1 -26   1  179.53   12.57
  -1 -26  -1  207.04   12.34
  -2 -26  -1    9.72    2.48
  -2 -26  -1    9.16    3.37
   2 -26   1    8.22    3.55
  -2 -26  -1    6.62    2.72
  -2 -26  -1    7.59    2.81
   2 -26   1   12.85    3.04
  -2 -26  -1    7.41    2.61
   2 -26   1   14.31    3.78
   3 -26   1   31.11    4.55
  -3 -26  -1   32.55    3.36
  -3 -26  -1   30.08    3.78
   3 -26   1   28.48    4.54
  -3 -26  -1   29.76    3.65
   4 -26   1   18.70    3.68
  -4 -26  -1   25.02    2.88
  -4 -26  -1   16.21    2.71
   4 -26   1   19.76    3.83
   5 -26   1  179.43   11.92
  -5 -26  -1  206.03   11.25
   5 -26   1  172.23   11.93
   5 -27  -1   81.07    5.92
   5 -27  -1   76.27    6.50
  -5 -27   1   88.21    5.63
   5 -27  -1   78.19    5.73
   4 -27  -1   41.61    4.82
   4 -27  -1   33.56    3.81
  -4 -27   1   37.53    3.57
   3 -27  -1  501.65   27.64
  -3 -27   1  421.99   26.28
  -3 -27   1  422.42   26.73
   3 -27  -1  465.39   26.78
  -2 -27   1   70.15    5.38
   2 -27  -1   67.47    6.62
  -2 -27   1   72.28    5.96
  -2 -27   1   82.55    5.50
   2 -27  -1   63.69    5.69
  -2 -27   1   64.32    5.94
   1 -27  -1   66.38    6.90
   1 -27  -1   79.24    5.87
  -1 -27   1   87.55    5.79
  -1 -27   1   75.72    6.62
   1 -27  -1   71.36    6.03
   0 -27  -1   80.76    6.01
   0 -27  -1   68.10    5.46
   0 -27  -1   87.02    6.55
   0 -27  -1   72.04    5.55
   0 -27  -1   56.70    5.33
   0 -27   1   64.10    6.23
  -1 -27  -1  360.99   20.65
  -1 -27  -1  409.16   20.93
   1 -27   1  335.65   21.50
  -1 -27  -1  410.23   21.41
  -1 -27  -1  300.66   20.72
   1 -27   1  360.43   21.70
  -1 -27  -1  390.08   20.90
  -2 -27  -1   67.52    5.07
   2 -27   1   60.72    5.75
  -2 -27  -1   63.75    4.59
  -2 -27  -1   67.18    5.44
   2 -27   1   51.21    5.83
  -2 -27  -1   58.51    4.94
  -3 -27  -1  235.42   12.81
   3 -27   1  203.18   13.44
  -3 -27  -1  225.86   12.47
  -3 -27  -1  178.80   12.58
   3 -27   1  204.74   13.51
  -3 -27  -1  239.83   12.91
   4 -27   1    2.40    2.72
  -4 -27  -1    7.40    1.94
   4 -27   1    9.17    2.94
  -4 -27  -1    9.48    2.37
   4 -28  -1    4.04    2.83
   4 -28  -1    6.14    2.52
  -4 -28   1    6.23    1.96
   4 -28  -1    5.44    1.90
   3 -28  -1    1.63    2.67
   3 -28  -1    2.83    2.93
  -3 -28   1    3.11    2.18
  -3 -28   1    3.25    2.04
   3 -28  -1    0.91    2.05
   2 -28  -1   37.68    4.11
   2 -28  -1   33.84    4.61
   2 -28  -1   32.62    3.48
  -2 -28   1   29.85    3.85
  -2 -28   1   42.22    3.52
  -2 -28   1   31.80    3.87
   1 -28  -1    6.11    3.02
  -1 -28   1    6.46    2.72
   1 -28  -1    7.60    2.31
  -1 -28   1    9.41    2.22
   1 -28  -1    4.51    2.39
   1 -28  -1   10.37    3.31
  -1 -28   1    7.96    3.09
   0 -28  -1    6.07    2.90
   0 -28  -1    5.82    2.91
   0 -28  -1    3.07    2.37
   0 -28  -1    4.31    2.08
   0 -28   1    4.14    2.77
  -1 -28  -1    4.05    2.43
  -1 -28  -1    3.90    2.18
  -1 -28  -1    5.36    2.80
   1 -28   1    3.79    2.73
  -1 -28  -1   -1.66    2.23
   2 -28   1   58.60    5.59
  -2 -28  -1   74.26    5.01
  -2 -28  -1   65.69    5.26
   2 -28   1   67.98    5.77
  -2 -28  -1   70.49    5.15
   3 -28   1   76.20    5.81
  -3 -28  -1   85.87    5.23
  -3 -28  -1   88.12    5.50
   3 -28   1   74.88    5.91
  -2 -29   1   23.29    3.07
   2 -29  -1   29.42    3.60
   2 -29  -1   31.98    3.44
  -2 -29   1   31.70    2.67
  -2 -29   1   26.04    3.23
   1 -29  -1    8.12    2.68
  -1 -29   1    8.82    2.45
  -1 -29   1    7.45    2.77
   1 -29  -1   10.54    2.80
  -1 -29   1    7.50    2.36
   0 -29  -1   91.50    6.27
   0 -29   1   76.15    6.14
   0 -29   1   89.96    5.91
   0 -29  -1   81.83    5.76
   0 -29  -1   86.49    5.66
   0 -29   1   77.40    6.03
  -1 -29  -1   72.95    5.51
  -1 -29  -1   70.22    4.92
   1 -29   1   68.89    5.61
  -1 -29  -1   87.49    5.27
   2 -29   1   20.22    2.91
  -2 -29  -1   19.74    2.72
  -2 -29  -1   27.08    2.70
  14   0  -2   70.91    5.61
 -14   0   2   62.72    5.43
 -13   0   2    6.98    4.34
 -13   0   2    2.69    4.58
 -12   0   2  541.30   31.63
  12   0  -2  520.23   30.35
 -12   0   2  521.66   31.53
 -11   0   2 1914.92   99.25
  11   0  -2 1759.59   97.53
 -11   0   2 1635.30  107.03
  10   0  -2  233.02   15.82
  10   0  -2  260.21   17.48
  10   0  -2  284.35   26.51
   9   0  -2  133.83   10.72
   9   0  -2  122.60    9.84
  -9   0   2  121.81   11.01
   8   0  -2 1627.46   83.84
   8   0  -2 1678.72   88.75
   8   0  -2 1554.18   83.08
   8   0  -2 1405.79   81.81
   7   0  -2  698.86   44.23
   6   0  -2 1182.36   73.25
  -6   0   2 1468.15   76.31
   5   0  -2 2220.87  133.02
  -5   0   2 2820.45  135.58
  -4   0   2 1489.18   76.98
   4   0  -2 1282.89   75.21
   3   0  -2  372.49   23.08
   2   0  -2 1600.91   93.16
   2   0  -2 1853.12   93.18
   1   0  -2 1910.78  102.33
   0   0  -2 2275.87  125.01
   0   0  -2 2391.82  124.79
   1   0   2   44.18    5.70
   2   0   2  598.16   34.60
  -3   0  -2  242.74   16.66
   3   0   2  239.65   16.64
  -4   0  -2 1163.29   66.65
   4   0   2 1185.81   66.79
  -5   0  -2  181.03   15.35
   5   0   2  191.48   16.06
  -6   0  -2 1650.40   98.22
   6   0   2 1839.70  100.02
   7   0   2  732.11   49.17
  -7   0  -2  760.14   41.40
  -7   0  -2  699.98   46.40
  -7   0  -2  792.25   41.46
   7   0   2  673.58   41.08
  -8   0  -2  514.24   28.99
  -8   0  -2  461.88   34.71
  -8   0  -2  516.01   28.92
   8   0   2  454.81   28.84
  -9   0  -2  884.79   60.58
  -9   0  -2  962.92   54.30
  -9   0  -2  987.37   54.38
   9   0   2  991.85   54.48
  10   0   2    3.04    6.02
 -10   0  -2    0.75    4.21
  11   0   2   58.54    7.27
 -11   0  -2   62.93    6.26
 -12   0  -2   75.51    6.24
  14   1  -2   19.35    3.74
  14  -1  -2   22.04    3.68
 -13   1   2  206.43   13.63
 -13   1   2  195.70   13.46
 -13  -1   2  169.13   12.91
  13   1  -2  227.65   13.27
  13  -1  -2  201.72   12.95
 -12   1   2  197.00   15.07
 -12   1   2  209.87   15.34
 -12  -1   2  201.16   14.91
  12   1  -2  202.05   14.07
  12  -1  -2  221.84   14.10
 -11   1   2    3.63   13.27
 -11   1   2   17.84    7.16
  11  -1  -2   98.75    8.75
  11   1  -2   46.97    7.50
 -11  -1   2   62.92    9.67
  10  -1  -2   35.25    6.54
  10   1  -2   23.41    5.82
  10   1  -2   13.14    5.76
 -10  -1   2   32.15    6.66
   9   1  -2  235.92   15.45
   9  -1  -2  238.72   15.35
   9   1  -2  254.30   16.64
  -9   1   2  197.28   16.25
  -9  -1   2  276.60   16.96
   9   1  -2  307.73   25.17
   8   1  -2    1.69    3.91
   8  -1  -2    4.04    4.75
   8   1  -2    7.08    5.04
   8  -1  -2    5.58    4.75
   7   1  -2  672.94   43.07
   6   1  -2  132.55   13.96
  -6   1   2   10.23    7.44
   5   1  -2  215.63   14.68
  -5   1   2   12.41    6.55
   4   1  -2  157.73   12.67
  -4   1   2   90.48    9.85
   3   1  -2   86.94   10.29
   2  -1  -2  146.10    8.73
   2   1  -2  115.81   10.88
   1  -1  -2  654.05   36.86
   1   1  -2  614.08   36.77
   0   1  -2 1344.61   61.81
   0  -1  -2 1118.19   60.55
   0   1  -2  972.86   60.12
   0  -1  -2 1354.25   61.09
   0  -1  -2 1135.19   60.13
  -1   1  -2   67.02    4.82
   1   1   2   82.13    6.99
   2   1   2 1498.24   82.15
   3   1   2   10.51    5.57
  -3   1  -2   11.49    4.99
   4   1   2  237.30   17.42
  -4   1  -2  233.86   17.10
   5   1   2  407.24   28.14
  -5   1  -2  439.43   28.17
   6   1   2 1608.45   88.98
  -6   1  -2 1456.81   86.99
  -7   1  -2  312.40   18.16
  -7  -1  -2  321.47   18.32
   7  -1   2  267.78   17.95
   7   1   2  286.10   18.18
   7   1   2  263.38   25.93
  -7   1  -2  293.33   18.06
  -7   1  -2  262.45   22.53
  -8   1  -2  397.30   23.12
  -8   1  -2  353.73   28.66
   8   1   2  363.54   23.15
   8  -1   2  363.60   23.13
  -8   1  -2  401.45   23.13
  -8  -1  -2  386.75   23.09
  -9   1  -2    8.24    4.79
  -9   1  -2   14.59    9.49
   9  -1   2   14.76    7.23
   9   1   2    6.03    7.12
  -9   1  -2   12.61    4.92
  -9  -1  -2    8.79    4.97
 -10   1  -2   17.21    4.86
  10  -1   2   22.40    6.26
  10   1   2   24.58    6.33
  11  -1   2  123.45   10.48
  11   1   2  131.49   10.46
 -11   1  -2  145.29    9.98
 -12   1  -2   70.78    5.98
 -14   2   2   14.10    3.56
  14   2  -2   18.30    3.87
 -13   2   2  210.18   14.29
 -13   2   2  202.34   14.19
 -13  -2   2  194.33   13.64
  13  -2  -2  219.19   13.62
  13   2  -2  233.36   13.96
 -12   2   2  350.85   22.69
  12   2  -2  372.27   21.78
  12  -2  -2  381.92   21.62
 -12  -2   2  388.88   22.63
 -11   2   2   45.66   14.01
 -11  -2   2   56.76   13.75
  11  -2  -2   55.06   12.01
 -11  -2   2   89.12    9.20
 -11   2   2   71.49    8.56
  11   2  -2   91.83    8.26
  11  -2  -2   78.39    7.79
  10   2  -2  252.15   17.10
  10  -2  -2  219.15   14.61
  10   2  -2  204.39   14.79
 -10  -2   2  224.67   16.06
   9   2  -2   31.20    5.90
   9   2  -2   32.90    6.13
   9  -2  -2   38.22    5.70
  -9  -2   2   43.12    6.60
   8   2  -2  577.96   35.72
   8  -2  -2  499.09   27.68
   8   2  -2  496.23   27.91
  -8  -2   2  500.45   29.00
   8  -2  -2  461.71   29.48
   8  -2  -2  416.86   28.31
   8   2  -2  517.94   29.03
   7   2  -2  299.62   23.76
  -6   2   2 1042.54   60.74
   6   2  -2  982.30   58.80
   5   2  -2  191.74   16.59
  -5   2   2  236.56   17.16
   4   2  -2  941.86   57.64
  -4   2   2 1174.77   59.48
   3   2  -2 1376.96   76.91
   3  -2  -2 1413.11   75.40
   2   2  -2  120.91    9.72
   2   2  -2  114.54   10.13
   2  -2  -2  139.47    8.10
   1   2  -2 1197.52   59.22
   1   2  -2 1005.93   58.86
   0   2   2  429.00   24.08
   0  -2  -2  407.67   23.72
   0   2  -2  427.35   24.52
   0   2  -2  440.95   23.94
   0  -2  -2  377.38   23.24
   1   2   2  563.61   30.30
  -1  -2  -2  558.04   29.92
  -1   2  -2  516.00   28.31
  -2   2  -2  833.57   48.38
   2   2   2  892.67   48.61
  -3   2  -2  749.51   44.14
   3   2   2  780.68   44.23
  -4   2  -2   -1.34    6.11
   4   2   2   -1.79    6.19
  -5   2  -2 2246.12  125.51
   5   2   2 2290.05  126.05
  -6   2  -2  349.43   25.96
  -6  -2  -2  381.64   21.83
  -6   2  -2  356.95   21.61
   6   2   2  395.47   29.13
   7   2   2  395.15   31.25
  -7   2  -2  414.59   29.08
  -7   2  -2  438.02   24.00
  -7  -2  -2  413.17   23.98
  -7   2  -2  432.44   23.86
   7   2   2  389.95   23.85
   7  -2   2  397.47   23.83
   8  -2   2  128.49   10.84
   8   2   2  131.86   10.95
  -8   2  -2  124.29   15.30
  -8   2  -2  137.80   10.48
  -8   2  -2  145.60   10.41
  -8  -2  -2  144.71   10.64
   9  -2   2 1210.02   66.45
   9   2   2 1184.53   66.33
  -9   2  -2 1290.67   66.49
  -9   2  -2 1062.85   72.77
   9   2   2 1177.84   74.46
  -9  -2  -2 1186.39   66.33
  -9   2  -2 1170.33   66.19
  10  -2   2  141.96   12.07
  10   2   2  144.67   12.10
 -10   2  -2  176.64   11.56
 -11   2  -2    3.57    3.90
  11   2   2    9.37    5.99
  11  -2   2    9.29    5.52
 -12   2  -2   83.68    5.99
 -12   2  -2   53.03    5.00
 -14   3   2  235.30   13.60
 -14  -3   2  210.18   13.03
 -13  -3   2  311.52   17.90
 -13   3   2  331.50   18.89
 -13  -3   2  316.53   18.11
  13  -3  -2  283.46   17.89
 -12   3   2  232.52   16.94
 -12  -3   2  250.73   16.35
  12  -3  -2  265.64   15.84
 -12  -3   2  267.11   16.59
 -11   3   2   15.55    5.82
  11  -3  -2    8.57    8.11
 -11  -3   2   40.55   12.55
 -11   3   2   22.87   11.14
  11  -3  -2   24.28    5.84
 -11  -3   2   21.91    6.29
  11   3  -2   88.97   22.54
  11  -3  -2   94.24   20.17
  10  -3  -2  249.90   14.41
  10   3  -2  232.39   16.49
  10  -3  -2  194.06   15.16
 -10  -3   2  168.12   21.17
 -10   3   2  162.60   20.35
  10   3  -2  236.92   24.59
 -10  -3   2  197.40   15.35
   9  -3  -2  251.72   15.52
   9   3  -2  283.80   17.37
   9   3  -2  297.32   25.04
  -9  -3   2  251.65   16.68
   8   3  -2  682.46   37.96
   8  -3  -2  606.38   37.45
   8  -3  -2  662.29   36.56
  -8  -3   2  653.35   37.82
   8   3  -2  654.97   36.90
   8   3  -2  735.91   44.25
   7   3  -2  394.43   28.31
   6  -3  -2   83.94    9.15
   6   3  -2  107.55   13.39
  -6   3   2   87.48   12.14
  -6  -3   2  108.74   12.22
   5  -3  -2  548.04   33.38
   5   3  -2  576.76   34.51
  -5  -3   2  598.39   35.69
  -5   3   2  534.68   35.29
   4  -3  -2 1370.81   77.07
   4   3  -2 1356.38   77.27
  -4  -3   2 1350.43   78.60
  -4   3   2 1572.55   79.06
   3  -3  -2  529.58   29.72
   3  -3  -2  597.45   32.69
   3   3  -2  613.65   32.73
   2   3  -2  720.81   43.37
   2   3  -2  751.16   43.87
   1  -3  -2  621.64   40.24
   1   3  -2  756.59   40.73
   1  -3  -2  764.42   40.92
   1   3  -2  888.00   41.01
   1  -3  -2  726.11   40.57
   1   3  -2  807.87   41.90
   0  -3  -2 1472.39   80.95
   0  -3   2 1502.62   80.34
   0  -3  -2 1515.68   81.30
   0   3  -2 1490.97   81.21
   0   3  -2 1698.27   82.19
   0   3   2 1446.65   81.25
   0  -3   2 1505.46   81.22
  -1  -3  -2 5099.85  278.50
  -1   3  -2 5482.72  279.06
   1  -3   2 4929.93  278.40
   1   3   2 5471.11  278.75
   2  -3   2 1448.41   84.86
   2   3   2 1737.11   85.41
  -2  -3  -2 1494.94   85.04
  -2   3  -2 1568.82   85.11
   3   3   2   72.75    8.38
   3  -3   2   61.10    7.91
  -3   3  -2   72.24    8.26
  -3  -3  -2   72.22    8.20
   4   3   2  327.73   22.18
   4  -3   2  304.08   21.89
  -4  -3  -2  347.16   22.28
  -4   3  -2  318.80   21.84
   5   3   2 2393.48  125.71
   5  -3   2 2166.58  125.09
  -5  -3  -2 2178.39  124.93
  -5   3  -2 2292.66  124.98
  -6   3  -2 1347.08   74.45
  -6  -3  -2 1417.15   74.62
  -6  -3  -2 1313.77   79.22
  -6   3  -2 1402.83   79.32
   6  -3   2 1297.66   74.13
   6  -3   2 1279.93   79.78
   6   3   2 1442.15   80.62
  -6  -3  -2 1447.96   74.75
  -7   3  -2 1330.61   84.45
  -7  -3  -2 1681.44   85.32
  -7  -3  -2 1691.80   85.20
  -7  -3  -2 1571.29   90.96
  -7   3  -2 1593.35   90.70
  -7   3  -2 1713.11   85.17
   7   3   2 1632.18   84.93
   7  -3   2 1559.23   84.83
   7   3   2 1822.13   93.63
   7  -3   2 1617.32   92.25
  -8   3  -2   38.79    9.78
  -8  -3  -2   50.54    6.31
  -8  -3  -2   57.82   10.92
  -8   3  -2   52.20    6.39
  -8  -3  -2   57.74    6.72
  -8   3  -2   50.16    6.21
   8   3   2   53.01    7.22
   8  -3   2   56.89    7.24
   9   3   2   86.94   17.74
   9  -3   2  107.63   21.07
  -9  -3  -2   73.90    7.76
   9  -3   2   64.18    8.71
   9   3   2   84.28    8.87
  -9   3  -2   78.10    7.79
  -9  -3  -2   78.18    7.52
  -9   3  -2   49.62   11.96
  -9  -3  -2   68.25   12.41
  10   3   2  615.61   37.28
  10  -3   2  631.60   37.52
 -10  -3  -2  662.86   37.06
 -10   3  -2  686.46   37.36
 -11   3  -2  503.94   29.54
 -11  -3  -2  540.70   29.54
  11   3   2  489.84   29.50
 -12   3  -2  144.03    9.60
 -12  -3  -2  150.39    9.50
  12   3   2  132.56   10.02
 -14  -4   2    9.95    2.63
 -14   4   2    9.27    3.35
 -13  -4   2  212.96   13.14
  13  -4  -2  227.25   13.05
 -13  -4   2  194.40   12.71
 -13   4   2  209.21   13.87
 -12  -4   2   18.88    5.16
 -12   4   2   19.40    6.22
 -12   4   2   15.39    5.69
 -12  -4   2   17.68    5.27
  12  -4  -2   27.31    5.40
  11  -4  -2   56.65   16.96
  11   4  -2   48.83   16.40
 -11  -4   2   52.94    7.22
 -11   4   2   54.13    7.43
 -11  -4   2   45.61   12.16
 -11   4   2   75.63   13.74
  11  -4  -2   54.33    6.67
 -10  -4   2   54.27   12.97
 -10   4   2   73.65   14.15
  10  -4  -2   58.86   11.43
 -10  -4   2   57.26    8.13
  10   4  -2   94.91    9.28
  10  -4  -2   57.59    7.75
  10   4  -2   93.59   18.60
  10  -4  -2  112.76   20.04
  10  -4  -2   85.46    7.73
  -9  -4   2  100.77    9.46
  -9  -4   2   83.35    9.85
   9  -4  -2  118.87    8.76
   9  -4  -2  115.19   18.20
   9   4  -2  133.38   18.99
   9   4  -2  126.31   10.15
   9  -4  -2   99.93    9.24
   8  -4  -2    1.65    4.09
   8   4  -2    2.69    4.34
   8  -4  -2    4.46    4.96
  -8  -4   2    4.21    4.43
   8  -4  -2    8.79    4.27
   8  -4  -2    3.78   12.94
   8   4  -2    8.33   12.84
   7  -4  -2 2351.18  131.16
   7   4  -2 2353.82  131.11
   6  -4  -2 1446.93   86.62
   6   4  -2 1629.84   87.79
   6  -4  -2 1609.36   87.77
   5  -4  -2 1762.41   99.98
   5   4  -2 1720.45   99.89
   5  -4  -2 1775.28  100.20
  -5  -4   2 1856.13  101.60
  -5   4   2 2047.72  102.40
   4  -4  -2  405.02   26.04
  -4   4   2  486.51   27.95
  -4  -4   2  426.02   27.41
   4   4  -2  421.59   26.62
   4  -4  -2  426.45   26.86
   3  -4  -2  391.75   24.07
   3   4  -2  403.17   24.52
   3  -4  -2  361.62   23.73
   3   4  -2  427.33   24.70
   2  -4  -2  291.58   18.33
   2   4  -2  298.40   18.40
   2   4  -2  279.23   18.25
   2  -4  -2  344.46   19.28
   1  -4  -2 1740.51   95.68
   1   4  -2 1972.51   95.81
   1  -4  -2 1608.54   95.63
   1   4  -2 1836.68   97.24
   0  -4   2 1899.23  103.18
   0   4   2 1801.54  103.09
   0  -4   2 2020.62  102.57
   0  -4  -2 1890.69  103.18
   0   4  -2 2159.70  104.31
   0  -4  -2 1834.44  103.23
   0   4  -2 1867.30  103.15
   1   4   2 4441.44  243.92
   1  -4   2 4514.56  243.88
  -1   4  -2 4970.30  244.63
  -1  -4  -2 4432.47  244.14
  -2  -4  -2  163.91   11.81
  -2   4  -2  156.67   11.57
   2   4   2  170.10   12.04
   2  -4   2  158.87   11.90
  -3   4  -2  404.11   23.64
  -3  -4  -2  374.95   23.40
   3   4   2  372.77   23.67
   3  -4   2  332.22   23.05
  -4  -4  -2 1000.52   55.25
  -4   4  -2  965.43   55.08
   4   4   2  970.28   55.35
   4  -4   2  879.68   54.73
  -5  -4  -2  184.35   15.19
  -5   4  -2  169.62   14.92
   5  -4   2  145.38   15.28
   5   4   2  178.79   15.61
   6  -4   2  116.74   13.97
   6   4   2  136.61   14.57
   6  -4   2  102.70    8.56
  -6  -4  -2  125.81   13.04
  -6   4  -2  122.29   12.73
  -6  -4  -2  122.82    8.79
  -6   4  -2  101.16    8.39
  -6  -4  -2  126.14    8.88
  -7   4  -2   31.37    4.84
  -7  -4  -2   40.44    5.63
  -7   4  -2   42.17    9.63
  -7  -4  -2   40.67    5.44
  -7   4  -2   32.56    5.09
  -7  -4  -2   29.53    8.94
   7   4   2   38.09   11.67
   7  -4   2   30.94   11.55
   7  -4   2   16.92    6.56
   7  -4   2   31.99    5.97
   7   4   2   43.52    6.33
  -8  -4  -2   10.73    7.66
  -8  -4  -2   17.80    4.86
  -8   4  -2   12.87    4.84
  -8   4  -2   20.60    8.73
   8   4   2   20.39    6.28
   8  -4   2   20.77    6.15
  -8  -4  -2   22.14    5.12
  -8   4  -2   18.52    4.44
   9  -4   2   47.69   15.84
   9   4   2   40.23   15.94
   9   4   2   38.43    7.06
   9  -4   2   33.77    7.29
  -9  -4  -2   44.68    5.82
  -9   4  -2   36.46    6.03
  -9  -4  -2   42.73    6.15
 -10   4  -2  340.85   20.14
 -10  -4  -2  316.28   19.80
  10   4   2  321.34   20.21
  10  -4   2  308.14   20.61
  11   4   2   52.76    6.89
 -11  -4  -2   70.08    6.33
 -11   4  -2   56.36    6.05
  12   4   2   45.85    5.89
 -12   4  -2   49.95    5.17
 -12  -4  -2   64.68    4.94
 -13  -5   2    0.16    3.11
 -13   5   2    0.49    4.81
 -13  -5   2   -5.48    3.80
 -13   5   2    0.41    4.31
 -12  -5   2   27.98    5.30
 -12   5   2   34.32    6.94
  12  -5  -2   39.41    5.82
 -12  -5   2   40.24    5.66
 -12   5   2   24.26    6.25
 -11  -5   2   21.31    9.32
 -11   5   2   22.40   11.75
  11  -5  -2   38.13   15.42
  11   5  -2   15.06   14.11
 -11   5   2    8.06    5.53
  11  -5  -2   17.92    5.18
  10  -5  -2  536.66   28.81
 -10  -5   2  440.65   36.19
 -10   5   2  444.40   36.98
  10   5  -2  558.34   39.36
  10  -5  -2  573.91   39.46
  10  -5  -2  328.63   33.53
 -10  -5   2  584.27   30.72
  10  -5  -2  392.54   29.71
  10   5  -2  561.64   30.92
   9  -5  -2   69.60   11.23
   9   5  -2   86.59   16.47
   9  -5  -2   63.10    6.75
  -9  -5   2   59.18    7.73
   9  -5  -2   67.44    7.38
   9   5  -2   81.99    8.16
  -9  -5   2   65.91    7.74
  -8  -5   2  357.04   22.17
   8  -5  -2  334.17   22.93
  -8  -5   2  354.27   22.49
   8   5  -2  436.80   29.28
   8  -5  -2  387.11   28.81
   8  -5  -2  342.83   20.83
   8  -5  -2  334.73   21.95
   8   5  -2  427.16   22.91
   7  -5  -2    6.32    5.13
   7   5  -2  -16.09   13.52
   7  -5  -2    2.50   11.59
   6  -5  -2   40.80    7.36
   6   5  -2   50.08   11.57
   6  -5  -2   56.38   11.92
   5  -5  -2  298.50   22.20
   5   5  -2  305.64   22.04
  -5  -5   2  344.09   22.82
  -5   5   2  331.45   23.33
   5  -5  -2  320.84   21.47
   4  -5  -2  812.75   48.18
  -4   5   2  891.93   49.44
   4   5  -2  848.79   48.02
   4  -5  -2  724.20   47.70
  -4  -5   2  870.46   49.07
   4  -5  -2  937.88   48.91
   3  -5  -2   55.88    6.69
   3   5  -2   47.09    9.75
   3  -5  -2   47.00    9.80
   2   5  -2 4421.75  236.92
   2  -5  -2 4858.73  237.50
   2  -5  -2 4223.24  236.18
   1  -5  -2  509.36   29.76
   1   5  -2  546.82   29.61
   1  -5  -2  501.99   29.60
   1  -5  -2  511.59   29.89
   1   5  -2  592.62   32.23
   0   5   2  120.06    8.63
   0  -5   2  127.15    8.74
   0  -5   2  129.62    8.12
   0  -5  -2  134.55    9.02
   0   5  -2  123.22    8.37
   0  -5  -2  122.32    8.48
   0   5  -2  119.03    9.51
   0  -5   2  122.11    7.24
   1  -5   2  485.81   27.97
   1   5   2  442.69   27.86
  -1  -5  -2  491.09   28.06
  -1   5  -2  541.19   28.79
   2  -5   2  110.83    8.91
   2   5   2   92.02    8.75
   2  -5   2   93.86    6.24
  -2  -5  -2  104.02    8.59
  -2   5  -2  112.56    8.66
   3  -5   2   19.71    3.50
   3   5   2   18.14    6.05
   3  -5   2   21.66    6.19
  -3  -5  -2   28.08    6.11
  -3   5  -2   20.47    5.81
   4  -5   2   20.54    6.76
   4   5   2   20.95    6.95
  -4  -5  -2   22.22    6.54
  -4   5  -2   16.49    6.53
   5  -5   2  309.61   23.18
   5   5   2  349.02   24.08
  -5  -5  -2  313.32   22.72
  -5   5  -2  327.44   22.69
   6   5   2   41.46   10.33
   6  -5   2   26.95    9.78
  -6  -5  -2   39.18    8.84
  -6   5  -2   33.89    8.37
  -6  -5  -2   41.64    5.12
  -6   5  -2   37.43    4.95
   6   5   2   42.29    5.68
   6  -5   2   38.75    5.51
  -7   5  -2  100.14   12.73
  -7   5  -2   86.23    8.04
  -7  -5  -2  122.35   13.42
  -7  -5  -2  100.99    8.30
   7  -5   2   73.18   10.81
   7   5   2  115.00    9.00
   7  -5   2  106.10    8.82
  -7  -5  -2  115.88    8.80
  -8   5  -2  348.84   20.99
  -8  -5  -2  357.09   20.92
  -8  -5  -2  305.78   26.06
  -8   5  -2  340.05   26.80
   8   5   2  359.69   21.13
   8  -5   2  315.28   21.14
  -8  -5  -2  365.38   21.29
  -8   5  -2  312.47   20.25
   9  -5   2  249.00   25.35
  -9  -5  -2  229.60   14.81
  -9   5  -2  221.82   14.92
   9  -5   2  214.21   15.56
   9   5   2  206.48   15.23
 -10   5  -2  106.41    9.38
 -10  -5  -2  116.11    9.23
  10   5   2  122.18   10.04
 -11   5  -2   79.61    7.19
 -11  -5  -2   91.96    7.05
  11   5   2   75.13    7.80
  12   5   2   12.24    4.76
 -12  -5  -2   19.93    2.98
 -12   5  -2   17.33    3.56
 -13  -6   2  108.96    7.88
 -13  -6   2   98.65    7.32
 -13   6   2  105.96    8.80
 -12   6   2  199.31   15.13
  12  -6  -2  248.53   14.60
 -12  -6   2  214.94   14.47
 -12   6   2  237.69   16.18
  11   6  -2   60.82   16.36
  11  -6  -2   71.79   16.38
 -11   6   2   34.68    6.96
  11  -6  -2   71.99    6.83
 -10  -6   2  577.97   32.61
  10  -6  -2  473.55   31.92
  10   6  -2  599.02   32.73
 -10   6   2  531.13   40.34
 -10  -6   2  473.08   37.52
  10   6  -2  700.19   41.99
  10  -6  -2  640.29   41.52
  10  -6  -2  379.92   36.00
  10  -6  -2  534.67   30.76
  -9  -6   2   22.88    5.40
   9  -6  -2   29.15    5.15
   9   6  -2   49.12   15.38
   9  -6  -2   35.23   15.76
   9   6  -2   38.35    5.91
   9  -6  -2   26.02    5.38
   9  -6  -2   20.59    7.34
  -9  -6   2   24.09    5.70
   8  -6  -2  113.22   13.67
  -8  -6   2   87.42   10.18
   8  -6  -2  126.35   10.84
   8  -6  -2  115.91    9.66
   8   6  -2  159.84   10.42
  -8  -6   2  107.01   10.27
   8  -6  -2  130.45    8.55
   8  -6  -2  130.40    8.94
   8   6  -2   96.93   19.12
   8  -6  -2  120.61   18.45
   7  -6  -2 1606.19   98.22
   7  -6  -2 1691.49   99.71
   7   6  -2 1901.49  100.14
   7  -6  -2 1820.43   99.69
   6  -6  -2 1762.14   96.04
   6   6  -2 1690.27   95.71
   6  -6  -2 1556.01   95.60
   6  -6  -2 1821.78   96.46
   5  -6  -2  142.87   13.90
  -5  -6   2  132.90   12.58
  -5   6   2  127.37   13.04
   5  -6  -2  122.55   11.68
   5   6  -2  144.07   13.38
   5  -6  -2  122.99   11.72
   4  -6  -2  264.40   17.00
   4   6  -2  220.77   16.99
  -4  -6   2  218.25   16.98
  -4   6   2  221.06   17.18
   4  -6  -2  217.28   17.33
   4  -6  -2  257.42   17.03
   3  -6  -2 1968.02  114.74
  -3  -6   2 2089.76  115.44
   3   6  -2 2142.57  114.74
   3  -6  -2 2310.74  115.78
   2  -6  -2   13.88    4.26
   2  -6  -2    9.20    3.70
   2  -6  -2    9.52    4.50
   2   6  -2   10.77    4.49
   2  -6  -2   20.09    4.90
   1  -6  -2 3204.82  159.99
   1   6  -2 3029.74  159.54
   1  -6  -2 2821.69  159.92
   1  -6  -2 2852.66  159.83
   0  -6   2    4.33    2.05
   0   6  -2    5.70    3.05
   0  -6  -2    4.49    3.01
   0   6  -2    6.58    4.17
   0   6   2    3.12    3.68
   0  -6   2    6.09    3.82
   0  -6   2    6.31    3.03
   0  -6  -2    6.03    3.72
  -1   6  -2  607.77   32.40
  -1  -6  -2  503.85   31.48
   1   6   2  547.11   31.29
   1  -6   2  551.45   31.25
  -2   6  -2 1859.67   90.21
   2   6   2 1738.28   90.25
   2  -6   2 1952.12   90.59
  -3  -6  -2 3608.38  169.92
  -3   6  -2 3378.27  169.55
   3  -6   2 3403.27  169.86
   3   6   2 3016.19  169.55
   3  -6   2 2825.42  167.31
   4   6   2 2036.43  120.48
   4  -6   2 2194.90  120.25
  -4  -6  -2 2308.30  120.34
  -4   6  -2 2173.21  119.89
   5  -6   2  201.67   18.01
   5   6   2  226.23   18.76
  -5  -6  -2  221.77   17.38
  -5   6  -2  223.04   17.17
   6   6   2  520.57   30.78
   6  -6   2  542.88   36.78
   6   6   2  597.94   37.65
  -6  -6  -2  566.74   30.84
  -6   6  -2  569.74   35.48
  -6  -6  -2  570.86   35.73
  -6   6  -2  512.00   30.55
   7  -6   2   84.73    8.17
   7   6   2   89.80    8.36
  -7  -6  -2   91.69    7.66
  -7   6  -2  100.46   12.41
  -7   6  -2   85.51    7.60
  -7  -6  -2   89.87   11.98
   7  -6   2   64.35   10.77
   8  -6   2  498.35   30.51
   8   6   2  553.51   30.33
  -8  -6  -2  558.46   30.60
  -8   6  -2  491.33   29.98
  -8  -6  -2  504.64   29.98
  -8  -6  -2  448.88   35.46
  -8   6  -2  523.75   36.66
   9   6   2  658.55   43.17
   9  -6   2  575.10   42.47
  -9  -6  -2  590.89   34.49
  -9   6  -2  616.46   34.76
   9   6   2  576.78   34.74
   9  -6   2  617.35   35.11
 -10  -6  -2  647.46   34.94
 -10   6  -2  610.55   34.96
  10   6   2  569.35   34.90
 -11   6  -2   11.50    4.07
 -11  -6  -2   11.29    3.53
  11   6   2    6.42    5.04
 -12  -6  -2  190.52   11.32
 -12   6  -2  194.01   12.04
  12   6   2  191.51   12.32
 -13   7   2   72.64    6.80
 -13  -7   2   61.45    4.93
 -12  -7   2  247.45   16.19
 -12   7   2  299.55   18.29
  11  -7  -2    4.28    4.80
 -11   7   2   11.84    5.39
  11  -7  -2    2.91   12.75
 -11  -7   2    4.28    4.30
 -11   7   2    8.02    6.21
  10  -7  -2   62.03   12.00
 -10  -7   2  109.99    9.95
  10  -7  -2   93.60    8.19
  10   7  -2  111.26   19.49
  10  -7  -2   96.82   18.92
 -10  -7   2   88.79   13.46
 -10   7   2   97.50   16.79
 -10  -7   2   99.11    8.83
  10  -7  -2   81.45    8.83
  -9  -7   2  307.58   19.36
  -9  -7   2  265.93   19.61
   9  -7  -2  231.73   23.09
   9   7  -2  294.78   19.16
   9  -7  -2  270.69   18.88
   9  -7  -2  313.38   17.82
   9   7  -2  314.89   26.97
   9  -7  -2  321.01   27.43
   8  -7  -2 1101.13   61.38
   8  -7  -2 1068.97   67.40
  -8  -7   2 1183.57   63.04
   8  -7  -2  998.18   63.01
   8   7  -2 1259.78   62.88
   8  -7  -2 1114.31   62.56
   8   7  -2 1266.18   69.36
   8  -7  -2 1191.80   69.36
   8  -7  -2 1075.95   61.26
  -8  -7   2 1197.35   63.61
   7  -7  -2   71.16    9.46
   7  -7  -2   65.19    9.76
   7  -7  -2   57.50   18.60
   7   7  -2   22.77   18.03
   6   7  -2  162.32   15.85
   6  -7  -2  151.12   14.02
   6  -7  -2  162.68   14.11
   6  -7  -2  152.54   15.94
  -5   7   2 1499.49   85.31
   5  -7  -2 1369.09   83.48
   5  -7  -2 1573.19   84.79
   5  -7  -2 1579.21   84.85
  -4  -7   2  109.05   10.50
  -4   7   2   93.35   10.38
   4  -7  -2  109.57   10.43
   4  -7  -2  130.41   10.76
   4   7  -2  105.02   12.02
   4  -7  -2   95.29   11.71
  -3   7   2 1143.99   62.96
  -3  -7   2 1180.44   62.49
   3  -7  -2 1001.57   61.31
   3  -7  -2 1198.65   62.95
   2  -7  -2  318.58   19.27
   2   7  -2  262.88   17.43
   2  -7  -2  283.26   17.73
   2  -7  -2  310.63   18.65
   2  -7  -2  275.10   17.93
   1  -7  -2  136.35   10.53
  -1  -7   2  125.22   10.17
   1  -7  -2  173.64   10.93
   1   7  -2  150.91   10.12
   1  -7  -2  162.94   11.12
   1  -7  -2  142.77   10.56
   0  -7   2  601.30   31.46
   0  -7  -2  564.22   32.12
   0  -7   2  542.63   30.55
   0  -7  -2  582.41   32.43
   0   7  -2  600.07   33.50
   0  -7  -2  528.14   31.03
   0   7  -2  530.73   30.93
   0  -7   2  539.56   31.03
   0   7   2  579.44   31.16
  -1  -7  -2 2095.55  116.18
  -1   7  -2 2081.14  115.42
  -1  -7  -2 2028.43  115.43
  -1   7  -2 2437.33  117.03
   1   7   2 2108.21  115.43
   1  -7   2 2225.60  115.56
  -2   7  -2   19.10    4.43
   2   7   2   18.38    5.28
   2  -7   2   14.44    5.15
  -3  -7  -2  355.22   21.30
  -3   7  -2  316.24   20.75
   3  -7   2  322.43   21.29
   3   7   2  310.04   21.31
  -4  -7  -2  325.21   21.17
  -4   7  -2  319.14   20.83
   4  -7   2  307.35   21.36
   4   7   2  272.69   20.92
  -5  -7  -2  617.55   37.65
  -5   7  -2  570.21   37.00
   5   7   2  600.29   39.76
   5  -7   2  627.52   39.48
   6   7   2  711.35   36.71
   6  -7   2  585.11   41.41
  -6  -7  -2  687.80   36.89
   6  -7   2  557.81   42.06
   6   7   2  577.64   42.96
  -6   7  -2  624.81   36.26
  -6  -7  -2  646.40   36.40
  -6  -7  -2  620.56   40.90
  -6   7  -2  663.51   40.89
   7  -7   2  596.20   43.57
  -7  -7  -2  720.93   38.63
  -7  -7  -2  670.28   44.09
  -7   7  -2  726.68   44.47
  -7   7  -2  651.93   38.42
   7   7   2  697.36   38.81
   8  -7   2   10.81    6.46
  -8  -7  -2    4.37    4.13
  -8   7  -2    2.61    4.20
   8   7   2    5.36    5.71
   9   7   2   31.44    6.64
   9  -7   2   20.07   12.82
   9   7   2   30.98   13.56
  -9  -7  -2   27.54    8.33
  -9  -7  -2   37.68    5.39
  -9   7  -2   40.86    5.97
 -10  -7  -2  492.69   26.38
 -10   7  -2  447.33   26.62
  10   7   2  409.69   26.52
  11   7   2   98.30    8.68
 -11   7  -2  101.90    8.42
 -11  -7  -2  114.74    7.76
  12  -7   2  261.98   18.37
  12   7   2  314.47   17.92
 -12  -7  -2  338.36   17.99
 -12  -7  -2  303.78   17.22
 -12   7  -2  316.17   17.87
 -13   8   2  114.02    8.58
 -13  -8   2   98.87    6.94
  13   8  -2  123.49    8.04
 -13  -8   2   93.60    6.61
  12   8  -2   44.25    6.09
 -12  -8   2   40.69    5.46
 -12   8   2   43.67    7.34
 -12  -8   2   44.44    5.01
  11   8  -2    0.23    5.34
  11  -8  -2    1.86    4.52
 -11  -8   2    8.16    4.10
 -11   8   2    7.01    6.54
 -11  -8   2    4.25    4.41
 -10  -8   2    4.04    4.82
  10  -8  -2    1.01   13.44
  10   8  -2    0.96   13.81
 -10  -8   2    6.25    8.22
 -10   8   2    6.43   11.69
  10  -8  -2   11.75    4.77
  10   8  -2    4.24    5.78
 -10  -8   2   -0.39    5.28
   9  -8  -2  127.61   10.90
   9   8  -2  143.44   10.87
   9  -8  -2  122.04    9.44
  -9  -8   2  132.67   15.56
  -9   8   2  157.74   18.84
   9  -8  -2  139.83    9.95
  -9  -8   2  142.19   11.52
   9   8  -2  176.66   20.13
   9  -8  -2  153.65   20.27
   9  -8  -2  112.22   14.52
   9   8  -2  144.67   11.24
  -9  -8   2  143.01   12.10
   8   8  -2  190.46   12.16
   8  -8  -2  158.72   12.06
   8  -8  -2  202.49   20.30
   8   8  -2  205.68   20.12
   8  -8  -2  164.42   16.50
  -8  -8   2  190.46   12.89
  -8  -8   2  185.67   13.35
   8  -8  -2  151.76   12.63
   8  -8  -2  152.70   10.91
   8   8  -2  173.99   12.52
   8  -8  -2  162.03   11.02
   7   8  -2  172.35   17.79
   7  -8  -2  151.78   15.14
  -7  -8   2  192.82   13.29
   7  -8  -2  136.00   15.13
  -7  -8   2  190.38   13.26
   6  -8  -2   99.31   11.45
   6  -8  -2   93.67   14.06
   6   8  -2  130.66   13.80
   6  -8  -2  111.73   11.58
   5  -8  -2   79.46    9.99
   5   8  -2   90.97   11.81
   5  -8  -2   87.69   11.77
   5  -8  -2   98.76   10.33
   4  -8  -2 1862.38   97.44
  -4  -8   2 1885.75   97.06
  -3  -8   2   47.47    4.83
   3  -8  -2   50.47    6.96
  -3  -8   2   44.84    6.24
  -3   8   2   52.19    6.94
   2  -8  -2    2.03    4.15
   2  -8  -2    1.45    4.00
   2  -8  -2    0.41    4.45
   1  -8  -2 1033.85   56.48
  -1  -8   2 1006.39   56.09
   1   8  -2  907.39   55.10
   1  -8  -2 1127.54   57.49
   1  -8  -2 1066.38   55.74
   1  -8  -2 1039.79   56.52
   0   8  -2  229.53   13.51
   0  -8  -2  208.93   13.57
   0  -8   2  231.41   13.73
   0   8   2  237.93   13.73
   0  -8  -2  213.74   15.05
   0  -8   2  216.74   14.23
   0  -8  -2  230.10   15.39
   0  -8   2  223.81   13.44
   0   8  -2  257.32   16.69
  -1  -8  -2  213.79   13.72
  -1   8  -2  222.23   13.71
   1  -8   2  211.11   13.91
   1   8   2  218.10   13.82
  -1  -8  -2  206.15   14.82
  -1   8  -2  255.56   15.61
   2   8   2 1167.59   69.24
   2  -8   2 1369.14   69.68
  -2  -8  -2 1221.09   70.32
  -2   8  -2 1292.49   70.45
   3  -8   2    7.21    5.85
   3   8   2    7.56    5.95
  -4  -8  -2  816.03   46.31
  -4   8  -2  761.79   45.81
   4  -8   2  772.41   46.68
   4   8   2  790.22   46.55
  -5  -8  -2  347.75   22.77
  -5   8  -2  306.36   21.98
   5  -8   2  316.34   23.75
   5   8   2  295.93   23.21
  -6  -8  -2   35.10    4.67
  -6   8  -2   36.67    4.64
  -6  -8  -2   35.12    7.97
  -6   8  -2   47.25    8.60
  -6  -8  -2   23.57    4.76
   6   8   2   28.26   10.35
   6  -8   2   16.87   10.74
  -6  -8  -2   30.16    4.04
   6  -8   2   25.86    7.48
   6   8   2   32.01    5.68
  -7  -8  -2    2.51    4.49
   7   8   2    7.24    5.57
  -7  -8  -2    2.67    3.94
  -7   8  -2    1.02    3.80
  -7   8  -2   -2.22    6.89
   7  -8   2   10.75    7.78
   8  -8   2   -2.65    7.09
   8   8   2    7.60    5.78
  -8  -8  -2   10.70    4.34
  -8   8  -2    3.69    4.15
   8  -8   2   10.73   12.81
   8   8   2    2.62   13.28
  -8  -8  -2    2.68    6.92
   9   8   2   10.42    5.66
   9  -8   2   -1.85   13.42
   9   8   2    2.70   12.29
  -9  -8  -2    5.14    6.12
  -9   8  -2    1.46    4.55
  -9  -8  -2    8.47    4.11
 -10   8  -2  478.62   26.56
 -10  -8  -2  472.89   25.99
  10   8   2  395.83   26.31
 -11  -8  -2    1.33    2.64
 -11   8  -2    3.78    3.77
  11   8   2    1.41    4.82
  13   9  -2   99.75    7.04
 -13  -9   2   83.92    5.69
 -13  -9   2   78.77    5.84
 -13   9   2   83.19    7.17
 -12  -9   2   76.98    6.53
 -12   9   2   83.84    8.67
 -12  -9   2   82.37    6.74
 -12  -9   2   99.72    7.35
  12   9  -2   92.93    7.84
 -11  -9   2  231.40   14.17
 -11  -9   2  191.23   13.40
 -11   9   2  214.99   15.65
  11   9  -2  198.67   14.12
 -10  -9   2  146.03   11.85
  10  -9  -2  132.36   10.03
  10   9  -2  125.54   10.86
  10   9  -2  156.97   19.97
  10  -9  -2  154.97   19.29
 -10  -9   2  153.15   10.86
 -10  -9   2  101.54   14.13
 -10   9   2  144.73   18.85
   9  -9  -2 2236.32  132.12
   9   9  -2 2405.23  131.90
   9  -9  -2 2236.35  130.61
   9   9  -2 2428.30  131.56
  -9  -9   2 2537.04  131.81
   9  -9  -2 1924.61  136.75
  -9  -9   2 2911.94  133.45
  -9  -9   2 2310.76  136.89
   9   9  -2 3014.03  140.18
   9  -9  -2 2752.11  140.07
  -9   9   2 2784.73  141.98
   9  -9  -2 2267.38  130.54
  -9  -9   2 3036.04  134.60
  -8  -9   2  131.65   10.35
   8  -9  -2   98.66    7.40
   8  -9  -2   82.67    7.31
   8  -9  -2   62.55   10.76
   8   9  -2   94.74    8.99
   8  -9  -2   91.83    8.11
   8   9  -2   96.65    7.99
   8  -9  -2  143.47   17.16
   8   9  -2  139.87   16.93
   8  -9  -2   88.74    8.75
   7  -9  -2  761.16   50.89
  -7  -9   2  940.74   48.34
   7   9  -2  895.58   51.70
   7  -9  -2  877.69   51.80
   7  -9  -2  803.09   45.63
  -7  -9   2  964.40   48.03
   7  -9  -2  708.32   46.76
   7  -9  -2  842.46   52.06
   6  -9  -2  309.31   22.67
   6  -9  -2  273.24   22.80
   6  -9  -2  249.43   24.27
   5  -9  -2 2045.96  113.50
   5  -9  -2 2023.93  114.04
   5   9  -2 2181.14  112.65
   5  -9  -2 1892.74  112.19
   4  -9  -2 2070.16   97.36
  -4   9   2 1502.38   95.34
   3  -9  -2 3878.85  192.01
  -3  -9   2 3564.28  190.20
  -3  -9   2 3565.27  189.24
   3  -9  -2 3896.30  192.84
   2  -9  -2  347.70   21.21
   2  -9  -2  287.43   19.32
   2  -9  -2  303.19   19.39
   2  -9  -2  363.31   20.75
  -2   9   2  272.48   18.66
  -2  -9   2  298.07   18.18
   1  -9  -2  201.22   14.66
  -1  -9   2  201.43   14.51
   1  -9  -2  232.76   15.20
  -1  -9   2  244.07   14.40
   1  -9  -2  213.54   13.49
   1  -9  -2  255.95   16.08
   1   9  -2  185.08   13.00
  -1   9   2  243.12   12.90
   0  -9   2 1341.65   73.50
   0  -9  -2 1341.64   74.23
   0  -9   2 1310.50   72.56
   0  -9  -2 1377.97   74.52
   0   9  -2 1530.16   76.37
   0  -9  -2 1347.04   72.57
   0   9  -2 1425.25   72.46
   0   9   2 1231.18   72.13
  -1  -9  -2  365.52   22.07
  -1   9  -2  379.43   22.07
  -1  -9  -2  353.45   21.50
   1  -9   2  326.10   20.28
  -1   9  -2  331.79   19.51
  -1  -9  -2  335.13   19.65
   1  -9   2  312.52   19.68
   1   9   2  313.81   19.58
  -2   9  -2 1256.46   68.42
   2  -9   2 1303.56   67.41
   2   9   2 1106.56   66.87
  -2  -9  -2 1237.17   68.54
   3  -9   2  774.35   42.70
   3   9   2  664.46   42.07
  -3  -9  -2  757.12   43.46
   4  -9   2  389.18   25.72
   4   9   2  373.77   25.41
   5  -9   2    8.58    7.91
   5   9   2    6.46    7.37
  -5   9  -2    9.22    6.41
  -5  -9  -2    5.97    3.66
   6   9   2 1304.69   63.31
  -6  -9  -2 1256.99   63.43
  -6   9  -2 1191.55   67.35
  -6  -9  -2 1048.05   62.75
  -6   9  -2 1150.04   62.73
   6  -9   2 1260.52   70.32
  -6  -9  -2 1037.44   62.36
   7   9   2   79.60    8.03
  -7   9  -2   83.36    7.02
  -7  -9  -2   91.99    7.28
  -7  -9  -2   71.83    7.34
  -7  -9  -2   71.51    6.25
  -7  -9  -2   73.96   11.82
   7  -9   2   69.39   12.09
   8  -9   2   59.66   11.31
   8   9   2  101.91    8.82
   8  -9   2  114.78   16.83
   8   9   2   84.70   15.77
  -8   9  -2   77.80    7.57
  -8  -9  -2   88.89    7.66
  -8  -9  -2   87.01   12.95
  -9  -9  -2  323.89   19.26
  -9   9  -2  330.14   19.70
   9   9   2  294.91   19.64
  10   9   2  196.76   14.40
 -10  -9  -2  225.63   13.69
 -10   9  -2  231.92   14.47
  11   9   2  142.95    9.67
 -11  -9  -2  127.16    8.03
 -11   9  -2  116.23    8.87
  11  -9   2  110.87    9.48
 -13 -10   2    0.44    1.85
 -13  10   2    0.79    3.22
  13  10  -2    4.24    3.43
 -13 -10   2    2.17    1.68
 -12 -10   2  149.31    9.67
 -12  10   2  151.28   11.31
 -12 -10   2  158.38   10.35
 -12 -10   2  141.56    9.70
  12  10  -2  152.75   10.55
 -11 -10   2  841.76   48.20
 -11  10   2  932.99   50.01
 -11 -10   2  935.55   48.94
  11  10  -2  816.71   48.58
  10  10  -2  179.34   13.75
 -10 -10   2  233.38   14.99
 -10 -10   2  213.61   13.80
  10 -10  -2  249.12   20.66
 -10 -10   2  183.25   13.01
 -10  10   2  180.00   14.66
 -10 -10   2  162.56   17.51
   9 -10  -2    4.75    3.72
   9  10  -2   13.63    6.24
  -9 -10   2   11.43    5.73
  -9 -10   2   12.33    4.85
  -9 -10   2    8.54    7.24
  -9  10   2   16.10   11.32
   9 -10  -2   -3.28   13.42
  -8 -10   2   21.45    6.13
   8  10  -2   31.36   13.48
   8 -10  -2   18.58   13.23
  -8 -10   2   23.23    4.91
   8 -10  -2   14.88    7.62
   8 -10  -2   17.54    4.26
   8 -10  -2   18.78    3.85
  -8 -10   2   25.54    8.01
   8 -10  -2   14.59    4.82
   7  10  -2  176.63   19.29
   7 -10  -2  113.42   10.54
   7 -10  -2  150.49    9.61
   7 -10  -2  145.04   15.53
   7 -10  -2  119.47   13.72
  -7 -10   2  174.79   12.47
   6 -10  -2  191.32   16.98
   6 -10  -2  174.49   15.90
   6 -10  -2  174.84   18.04
   6  10  -2  209.43   18.24
   5 -10  -2  433.08   29.65
   5  10  -2  521.78   30.42
   5 -10  -2  457.02   30.77
   5 -10  -2  483.34   31.99
   4 -10  -2   24.32    6.47
  -3 -10   2  378.58   20.92
   3 -10  -2  411.70   24.59
   3 -10  -2  427.17   24.00
  -2 -10   2 2372.85  114.41
   2 -10  -2 2264.42  113.93
  -2 -10   2 1906.66  111.56
  -2  10   2 1674.75  111.68
   2 -10  -2 2202.14  113.91
   2 -10  -2 2546.96  116.29
  -2 -10   2 2253.79  113.41
   2 -10  -2 2654.94  115.79
  -1 -10   2  627.73   37.82
  -1  10   2  676.53   37.89
  -1 -10   2  766.48   40.49
   1 -10  -2  813.29   41.17
   1 -10  -2  833.99   41.29
  -1 -10   2  836.44   40.19
   0 -10  -2   26.98    5.92
   0 -10   2   29.29    4.31
   0  10  -2   32.02    7.16
   0  10  -2   32.59    4.28
   0 -10  -2   33.66    4.49
   0 -10   2   27.75    3.52
   0 -10  -2   25.82    5.99
   0 -10   2   38.00    6.03
   1 -10   2 1091.59   63.10
   1  10   2 1083.26   63.02
  -1  10  -2 1254.60   66.02
  -1 -10  -2 1208.28   65.94
  -1  10  -2 1232.37   63.10
  -1 -10  -2 1132.67   63.20
   1 -10   2 1214.73   64.48
  -1 -10  -2 1193.93   65.48
  -2 -10  -2  818.12   46.90
  -2  10  -2  710.90   46.22
   2 -10   2  857.58   45.31
   2  10   2  779.42   44.96
  -2  10  -2  816.91   44.89
  -2 -10  -2  799.46   44.99
  -3 -10  -2  886.91   50.36
   3  10   2  792.79   48.73
   3 -10   2  892.99   49.16
  -4 -10  -2  916.62   54.34
  -4 -10  -2  966.25   55.59
   4 -10   2  904.89   53.91
   4  10   2  885.22   53.65
  -5 -10  -2  298.70   17.19
   5  10   2  269.06   21.97
  -5 -10  -2  266.26   16.52
  -5 -10  -2  302.03   22.66
   5 -10   2  275.33   22.71
  -6 -10  -2    0.83    2.97
  -6 -10  -2    3.68    3.46
   6  10   2    1.54    5.27
  -6 -10  -2    0.84    7.54
   6 -10   2    6.60    6.59
  -6 -10  -2    4.24    3.97
  -7 -10  -2  409.95   23.26
   7  10   2  396.77   30.20
   7 -10   2  365.97   30.42
  -7  10  -2  407.85   23.29
   7  10   2  412.20   23.77
  -7 -10  -2  369.72   22.71
  -7 -10  -2  389.64   29.78
   7 -10   2  364.22   29.94
  -8 -10  -2  934.69   55.87
   8  10   2 1070.27   56.94
  -8 -10  -2 1118.66   56.62
  -8  10  -2 1051.09   56.58
   8 -10   2 1089.27   63.93
  -8 -10  -2 1031.37   63.68
   9  10   2  786.32   45.49
  -9  10  -2  839.00   45.48
  -9 -10  -2  804.03   45.03
  10  10   2   65.58    7.04
 -10  10  -2   56.91    6.07
 -10 -10  -2   51.80    5.13
 -11 -10  -2   39.03    3.34
  11 -10   2   30.28    4.94
  11  10   2   28.33    5.43
 -11  10  -2   35.09    4.46
 -13 -11   2    9.44    1.93
  13  11  -2   14.84    3.62
  12  11  -2   34.49    5.22
 -12 -11   2   38.72    3.96
 -12 -11   2   41.80    4.58
 -12  11   2   36.73    5.45
 -12 -11   2   35.99    3.71
  11  11  -2   -0.20    5.15
 -11 -11   2    2.23    4.18
 -11 -11   2    2.91    3.34
 -11  11   2   -2.87    6.19
 -11 -11   2   -0.18    3.47
  10  11  -2  142.93   12.15
 -10 -11   2  204.74   12.38
  10 -11  -2  146.86   11.02
 -10  11   2  191.79   13.59
 -10 -11   2  177.23   11.50
  -9 -11   2   18.98    7.80
   9  11  -2   20.03    6.11
   9 -11  -2   25.46   11.13
  -9 -11   2   26.89    5.14
  -9 -11   2   19.26    5.92
   9 -11  -2   15.10    4.12
  -8 -11   2   45.07    6.80
   8 -11  -2   24.80    5.50
  -8 -11   2   28.52    7.78
  -8  11   2   45.12   11.43
  -8 -11   2   35.63    6.20
   8 -11  -2   31.40    7.86
   8 -11  -2   30.25    4.49
   8 -11  -2   26.54    4.71
  -8 -11   2   31.37    5.22
   8 -11  -2   29.59   12.48
  -7 -11   2   50.66    6.35
   7 -11  -2   32.67    5.99
  -7 -11   2   61.81    7.35
   7 -11  -2   45.18   11.81
   7 -11  -2   61.46   10.84
   7 -11  -2   47.83    8.97
   7 -11  -2   45.08    4.96
   6 -11  -2    9.76    8.82
   6 -11  -2    6.56    5.86
   6 -11  -2    9.31    7.06
   6 -11  -2    9.93    3.14
   6 -11  -2    4.83    4.62
  -6 -11   2    9.64    4.45
   5 -11  -2   -3.81    7.32
   5 -11  -2    4.57    5.17
   4 -11  -2  118.41   11.80
   3 -11  -2  262.19   18.53
  -3 -11   2  217.89   16.04
   2 -11  -2  183.93   14.50
  -2 -11   2  202.92   14.12
  -2 -11   2  211.61   15.05
   2 -11  -2  216.33   15.81
   2 -11  -2  180.69   14.40
   1 -11  -2   16.55    5.15
  -1 -11   2   12.66    4.76
   1  11  -2   17.14    6.75
   1 -11  -2   19.64    5.65
  -1 -11   2   21.84    4.45
   0  11  -2   16.41    7.10
   0 -11  -2   20.21    5.73
   0 -11   2   18.10    5.05
   0 -11  -2   18.34    2.69
   0 -11  -2   15.19    5.57
   0 -11   2   17.28    3.88
  -1  11  -2   -0.96    5.35
  -1 -11  -2    1.24    2.76
  -1 -11  -2    5.60    5.19
   1 -11   2    0.66    4.40
  -1 -11  -2    5.60    5.81
  -2 -11  -2   14.08    6.03
  -2  11  -2    9.10    4.99
   2  11   2    7.05    4.29
   2 -11   2   10.98    4.25
  -2 -11  -2   10.05    5.89
  -2 -11  -2    5.60    3.21
   3  11   2   73.08    9.61
   3 -11   2   74.86    9.29
  -3 -11  -2   89.03    9.71
  -4 -11  -2   93.60   13.05
  -4 -11  -2  127.33   12.01
   4  11   2  115.56   11.49
   4 -11   2  101.33   11.42
  -5 -11  -2  177.25   18.17
   5 -11   2  221.84   18.45
  -5 -11  -2  184.06   16.29
  -5 -11  -2  165.80   11.05
  -6 -11  -2   86.65   11.97
  -6 -11  -2  103.82    7.63
   6 -11   2  109.15   13.99
  -6 -11  -2   95.34   13.50
   6  11   2  111.13    8.88
  -7 -11  -2   86.20    6.71
  -7 -11  -2   79.84   11.10
  -7 -11  -2   87.23   12.71
   7  11   2   85.78    7.95
   7 -11   2   86.65   14.71
   7 -11   2   61.84   12.31
  -7 -11  -2   67.29    6.32
  -8 -11  -2    0.34    3.06
   8 -11   2    1.02    6.42
  -8 -11  -2    0.96    7.11
   8  11   2    1.99    5.87
  -8 -11  -2    2.10    3.28
  -8  11  -2    3.17    3.80
  -9 -11  -2   63.81    5.61
  -9  11  -2   57.20    6.41
   9  11   2   65.79    7.52
 -10 -11  -2    7.62    2.73
 -10  11  -2   10.96    3.88
  10  11   2    9.62    5.39
  10 -11   2   13.30    4.49
  11 -11   2   47.87    5.20
 -11 -11  -2   40.03    3.31
  11  11   2   50.33    5.33
  11 -11   2   45.53    5.36
 -11 -11  -2   42.38    4.24
  13 -12  -2    8.43    2.69
 -13 -12   2    3.87    1.64
  13  12  -2    8.02    3.23
 -12 -12   2   72.41    5.68
  12  12  -2   79.34    6.63
 -11 -12   2  546.59   27.80
  11  12  -2  439.66   27.47
 -11 -12   2  464.81   27.34
 -11 -12   2  468.05   26.76
 -10 -12   2  249.41   15.26
  10  12  -2  211.80   15.13
  10 -12  -2  227.85   14.47
 -10 -12   2  233.41   14.42
   9 -12  -2   72.79    6.81
  -9 -12   2   91.44    8.42
   9  12  -2   64.78    8.01
  -9 -12   2   75.97    7.27
  -9 -12   2   65.93    8.59
   8 -12  -2   78.26   12.38
  -8 -12   2  138.77   10.34
   8 -12  -2  111.15    8.64
   8 -12  -2  114.12    9.96
  -8 -12   2  142.41   11.53
  -8 -12   2  108.82    9.06
  -7 -12   2   57.26    5.75
   7 -12  -2   49.04    9.05
  -7 -12   2   55.19    6.60
   7 -12  -2   49.92   10.61
   7 -12  -2   30.57    9.52
   7 -12  -2   44.93    6.06
  -7 -12   2   41.18    7.83
  -7 -12   2   72.47    7.64
   7 -12  -2   41.63    5.06
   6 -12  -2   78.35   11.16
   6 -12  -2   76.89    8.43
   6 -12  -2   99.87    8.02
   6 -12  -2  101.53   12.44
   6 -12  -2   99.94    7.07
   6 -12  -2   88.75   11.41
   5 -12  -2  330.01   21.12
   5 -12  -2  335.43   24.31
   4 -12  -2   86.08   10.29
   4 -12  -2   75.60   10.91
   3 -12  -2    8.15    6.44
  -3 -12   2    9.29    3.50
  -3 -12   2    3.46    4.90
   3 -12  -2    5.12    4.89
   2 -12  -2 1370.01   72.79
   2 -12  -2 1223.53   71.06
   2 -12  -2 1200.21   71.07
  -2 -12   2 1214.92   71.20
  -2 -12   2 1317.46   70.78
  -2 -12   2 1259.21   70.99
   1 -12  -2  834.33   47.46
  -1 -12   2  795.26   46.75
  -1 -12   2  778.09   45.89
  -1 -12   2  836.43   47.44
   1  12  -2  775.23   49.54
   1 -12  -2  832.41   47.33
   0 -12  -2   70.25    8.26
   0 -12   2   47.17    6.77
   0 -12  -2   61.64    8.22
   0 -12   2   41.96    5.63
   0  12  -2   48.54    9.16
  -1 -12  -2  132.69   11.83
   1 -12   2  126.45   10.98
  -1  12  -2  117.72   12.01
  -2 -12  -2  403.56   25.38
  -2 -12  -2  401.42   24.76
  -2 -12  -2  364.74   21.27
   3 -12   2   43.11    8.22
  -3 -12  -2   40.71    5.41
  -3 -12  -2   38.66    7.29
  -4 -12  -2  520.60   29.61
  -4 -12  -2  558.34   34.68
  -5 -12  -2  493.41   29.47
  -5 -12  -2  576.02   35.57
   5 -12   2  596.75   37.87
  -5 -12  -2  570.72   36.68
   6 -12   2   89.55   14.20
   6  12   2  121.85    9.40
  -6 -12  -2  107.04    8.14
  -6 -12  -2  118.16   13.35
  -6 -12  -2  112.45   14.52
   7  12   2  204.43   13.57
  -7 -12  -2  170.66   17.50
   7 -12   2  189.20   19.75
  -7 -12  -2  218.87   20.14
  -7 -12  -2  194.51   12.43
  -8 -12  -2  510.49   35.33
   8  12   2  536.61   28.24
  -8 -12  -2  471.99   27.19
  -8 -12  -2  457.31   27.08
   9  12   2  356.67   22.27
   9 -12   2  379.42   23.75
  -9 -12  -2  373.91   21.32
  10 -12   2   41.08    5.78
  10  12   2   43.75    6.26
  11 -12   2    4.04    3.13
 -11 -12  -2    5.53    2.36
  11 -12   2    4.01    3.43
  11  12   2    2.73    3.58
 -12 -13   2    5.74    2.34
  12 -13  -2    4.55    2.99
  12  13  -2    4.19    3.74
 -11 -13   2    1.18    3.05
 -11 -13   2    1.67    3.37
  11  13  -2    2.74    4.58
 -10 -13   2  655.31   36.77
  10  13  -2  582.16   36.68
  10 -13  -2  625.21   36.34
  -9 -13   2  428.15   25.75
  -9 -13   2  436.76   23.88
  -9 -13   2  434.77   24.76
   9 -13  -2  372.86   23.25
  -8 -13   2  256.45   15.79
  -8 -13   2  287.16   18.16
   8 -13  -2  216.28   16.34
   8 -13  -2  212.02   15.14
  -8 -13   2  290.65   17.11
  -7 -13   2  183.10   12.98
  -7 -13   2  181.59   11.84
  -7 -13   2  173.95   12.42
   7 -13  -2  153.57   12.38
   7 -13  -2  169.02   11.52
   7 -13  -2  141.28   16.27
   6 -13  -2   89.22   11.83
   6 -13  -2   88.03    8.91
   6 -13  -2   91.82    7.35
  -6 -13   2  117.19    8.58
   6 -13  -2  108.77    8.62
   6 -13  -2  132.57   14.45
   6 -13  -2   95.06    8.32
   5 -13  -2  138.31    9.90
   5 -13  -2  156.77   10.83
   5 -13  -2  149.11   11.16
   5 -13  -2  154.79   14.94
  -5 -13   2  164.66   10.96
   4 -13  -2 2035.17  108.95
   4 -13  -2 1787.96  106.62
  -3 -13   2 1039.94   63.59
   3 -13  -2 1150.26   64.86
   3 -13  -2 1144.08   66.01
  -2 -13   2 1207.69   66.17
  -2 -13   2 1213.68   66.35
  -2 -13   2 1126.66   66.60
   2 -13  -2 1111.11   66.43
   1  13  -2   12.42    7.48
  -1 -13   2   15.66    5.36
  -1 -13   2   13.75    5.67
   1 -13  -2   18.65    5.75
   1 -13  -2   12.60    5.99
  -1 -13   2   16.36    4.87
   0 -13  -2  236.84   17.42
   0 -13   2  230.43   15.24
   0  13  -2  182.26   18.74
   0 -13   2  236.63   17.57
   0 -13  -2  231.42   17.13
   0 -13   2  236.50   16.54
  -1  13  -2  366.97   28.24
   1 -13   2  470.38   29.69
  -1 -13  -2  457.89   28.64
  -1 -13  -2  441.08   28.33
  -2 -13  -2  759.78   44.29
   2 -13   2  815.18   45.85
  -2 -13  -2  770.56   43.83
  -3 -13  -2  112.87    8.04
  -3 -13  -2  106.84   13.05
   3 -13   2  133.32   13.83
  -3 -13  -2  130.92   12.21
   3 -13   2  115.34    8.96
   4 -13   2  161.83   10.17
  -4 -13  -2  153.33   10.07
   4 -13   2  134.66   10.77
  -4 -13  -2  140.25   14.36
  -4 -13  -2  161.08   10.73
   5 -13   2  299.25   24.18
  -5 -13  -2  288.47   23.23
  -5 -13  -2  261.68   16.17
   5 -13   2  251.34   17.34
  -5 -13  -2  300.05   22.17
  -6 -13  -2   71.60   10.53
  -6 -13  -2   61.24    5.55
   6 -13   2   43.34   10.80
   6  13   2   69.71    7.20
   6 -13   2   48.56    6.74
  -6 -13  -2   63.94   11.59
  -7 -13  -2  134.78   16.23
   7 -13   2  119.52   16.77
  -7 -13  -2  135.26    9.62
  -7 -13  -2  160.11   15.34
   7  13   2  160.52   10.89
   7 -13   2  131.88   11.63
  -8 -13  -2   39.38    4.56
   8  13   2   47.49    6.59
   8 -13   2   45.98    6.80
  -9 -13  -2  139.53    9.32
   9  13   2  146.24   10.89
   9 -13   2  158.58   11.71
  10  13   2  148.62   10.25
 -10 -13  -2  133.97    9.32
  10 -13   2  152.66   10.93
  10 -13   2  161.80   11.36
 -11 -13  -2  313.48   17.91
  11 -13   2  338.77   18.79
  11 -13   2  294.48   18.96
  12 -14  -2   27.14    3.94
 -12 -14   2   32.52    3.30
  12 -14  -2   34.86    4.83
  12  14  -2   31.52    4.35
 -11 -14   2    6.50    2.85
  11  14  -2    8.38    4.34
 -10 -14   2    5.43    4.23
  10  14  -2    4.91    5.24
 -10 -14   2    2.44    3.71
  10 -14  -2    2.75    3.44
 -10 -14   2    3.41    3.85
  -9 -14   2  134.48   10.28
  -9 -14   2  120.18    9.32
   9  14  -2  107.26    9.96
  -9 -14   2  130.21    9.38
   9 -14  -2  121.30    9.31
  -9 -14   2  130.66   11.14
  -8 -14   2   73.05    7.56
  -8 -14   2   87.14    8.84
   8 -14  -2   68.26    6.76
  -8 -14   2   77.66    7.11
  -8 -14   2   84.48    8.01
  -7 -14   2   76.28    6.51
   7 -14  -2   67.39    7.23
  -7 -14   2   68.43    7.01
  -7 -14   2   67.70    7.32
   7 -14  -2   54.13   10.15
   7 -14  -2   74.52    6.48
   6 -14  -2   22.12    8.24
   6 -14  -2   23.80    5.66
   6 -14  -2   14.36    3.69
  -6 -14   2   22.29    5.34
  -6 -14   2   24.11    4.47
   6 -14  -2   21.33    5.99
   6 -14  -2   19.98    7.55
   5 -14  -2    1.47    2.76
   5 -14  -2    1.99    4.32
  -5 -14   2    3.83    4.26
   5 -14  -2    3.72    3.03
   5 -14  -2    2.31    5.50
  -5 -14   2    5.03    3.42
   5 -14  -2    1.68    3.28
   5 -14  -2    5.00    4.99
  -4 -14   2  763.24   38.87
   4 -14  -2  666.19   37.91
  -4 -14   2  600.02   37.83
   4 -14  -2  847.28   46.59
  -4 -14   2  699.02   42.86
   4 -14  -2  621.49   43.25
   4 -14  -2  756.94   38.34
  -3 -14   2   46.85   10.28
  -3 -14   2   -0.57    4.86
  -2 -14   2   31.06    7.13
   2 -14  -2   39.81    7.30
  -2 -14   2   44.91    6.58
  -2 -14   2   36.44    7.04
   1 -14  -2  129.70   12.25
  -1 -14   2  130.82   11.89
   1 -14  -2  141.72   12.66
  -1 -14   2  114.77   10.96
   1  14  -2  126.97   15.23
  -1 -14   2  158.50   12.63
   0 -14   2   28.92    5.99
   0 -14  -2   22.38    6.25
   0 -14  -2   24.69    6.83
   0  14  -2   27.97    8.75
   0 -14   2   28.69    6.69
  -1 -14  -2   -2.31    5.66
   1 -14   2    3.49    5.93
  -1 -14  -2    7.83    5.90
   2 -14   2  383.13   20.74
   2 -14   2  423.04   27.27
  -2 -14  -2  357.76   25.58
  -2 -14  -2  339.54   24.14
  -2 -14  -2  341.64   19.72
   3 -14   2  342.02   21.84
   3 -14   2  372.56   21.27
  -3 -14  -2  364.72   21.05
  -3 -14  -2  378.49   26.04
   3 -14   2  315.00   21.79
  -3 -14  -2  401.58   22.01
  -3 -14  -2  388.41   26.86
   3 -14   2  411.44   28.54
   4 -14   2  502.68   30.42
   4 -14   2  553.25   29.54
   4 -14   2  469.60   29.66
   4 -14   2  511.81   30.58
   4 -14   2  632.69   38.42
  -4 -14  -2  525.24   29.71
  -4 -14  -2  512.91   29.32
  -4 -14  -2  540.87   34.88
  -5 -14  -2   69.35   10.76
  -5 -14  -2   68.83    5.95
   5 -14   2   58.03    6.91
   5 -14   2   69.09    5.96
  -6 -14  -2   32.75    8.69
  -6 -14  -2   35.62    4.52
   6 -14   2   27.93    8.98
   6 -14   2   26.31    5.39
  -6 -14  -2   42.79   10.58
  -7 -14  -2   33.17    8.53
  -7 -14  -2   33.99    4.47
   7  14   2   35.88    6.24
  -7 -14  -2   32.74   10.76
   7 -14   2   33.62    6.29
   7 -14   2   42.14   10.64
   8  14   2   11.42    5.31
   8 -14   2   14.38    5.26
  -8 -14  -2   13.41    3.40
   9 -14   2   40.88    6.24
  -9 -14  -2   28.77    3.80
   9 -14   2   40.16    5.87
   9  14   2   45.47    6.09
  10 -14   2  129.88   10.15
  10  14   2  134.87    9.10
 -10 -14  -2  135.47    8.85
 -10 -14  -2  122.59    8.51
  10 -14   2  152.18   10.24
 -12 -15   2   68.66    4.58
  12  15  -2   58.77    5.40
  12 -15  -2   59.65    5.81
  12 -15  -2   62.29    5.31
  12 -15  -2   54.42    5.03
  11 -15  -2   74.41    6.93
  11 -15  -2   83.41    7.58
  11  15  -2   72.58    6.93
 -11 -15   2   89.65    6.29
 -10 -15   2  190.02   11.65
  10 -15  -2  171.24   11.50
  10 -15  -2  167.88   12.81
  10  15  -2  175.97   12.17
  10 -15  -2  161.75   12.21
   9 -15  -2   16.52    5.29
  -9 -15   2   16.44    4.04
  -9 -15   2   17.33    4.75
  -9 -15   2   13.75    4.17
   9 -15  -2   24.13    4.57
  -9 -15   2   14.89    5.24
   9  15  -2   21.16    5.52
   8 -15  -2  600.44   35.25
  -8 -15   2  620.18   42.52
  -8 -15   2  593.75   35.29
  -8 -15   2  683.30   36.47
  -8 -15   2  628.29   35.10
  -8 -15   2  671.53   37.74
  -8 -15   2  586.54   35.81
  -7 -15   2    7.74    3.83
   7 -15  -2    3.16    3.49
  -7 -15   2    3.92    4.25
  -6 -15   2   98.46    8.28
  -6 -15   2   94.14    8.05
   6 -15  -2   87.80    7.83
  -6 -15   2  106.92    9.49
   6 -15  -2   97.90    7.46
  -5 -15   2   12.62    3.70
   5 -15  -2   12.10    6.23
  -5 -15   2   11.48    4.56
   5 -15  -2   12.16    3.54
   5 -15  -2    7.33    4.81
   5 -15  -2    9.12    3.15
  -5 -15   2   16.60    6.96
  -5 -15   2    6.25    3.24
   5 -15  -2    8.12    5.36
   5 -15  -2   12.62    3.89
  -4 -15   2  284.86   16.11
  -4 -15   2  271.50   20.31
   4 -15  -2  301.46   15.96
   4 -15  -2  251.43   15.41
   4 -15  -2  269.56   16.23
  -4 -15   2  313.34   17.39
   4 -15  -2  230.90   15.05
  -4 -15   2  271.28   20.27
   4 -15  -2  222.61   14.89
  -4 -15   2  229.07   15.14
   4 -15  -2  240.38   15.70
  -3 -15   2   29.53    6.80
  -3 -15   2   39.25    7.33
  -3 -15   2   32.19    4.46
   2 -15  -2  678.96   42.16
  -2 -15   2  735.67   41.17
  -2 -15   2  667.13   40.87
  -2 -15   2  623.81   41.33
   1 -15  -2  718.55   40.34
   1 -15  -2  609.10   39.00
  -1 -15   2  654.14   39.08
   1  15  -2  559.56   43.00
  -1 -15   2  619.94   37.42
  -1 -15   2  581.65   38.32
   0  15  -2    1.87    7.79
   0 -15   2    1.99    5.24
   0 -15  -2    1.23    5.64
   0 -15   2    3.16    5.40
   1 -15   2 1102.00   64.49
  -1 -15  -2 1254.16   69.63
   1 -15   2 1286.45   65.18
   1 -15   2 1365.65   71.39
  -1 -15  -2 1209.64   69.63
  -1  15  -2 1003.81   69.71
   2 -15   2   92.43    8.01
  -2 -15  -2  119.21   12.10
  -2 -15  -2  107.02    7.51
   2 -15   2  108.71    7.99
   2 -15   2  100.78    8.32
   2 -15   2  110.72    8.33
  -2  15  -2   98.53   12.89
   2 -15   2  124.89   13.63
  -2 -15  -2  117.54   12.52
   3 -15   2   29.14    4.77
  -3 -15  -2   50.49    9.08
  -3 -15  -2   32.44    4.20
   3 -15   2   33.66    4.59
   3 -15   2   28.12    4.54
  -3 -15  -2   38.79    5.58
  -3 -15  -2   59.55   12.83
  -3 -15  -2   37.54    5.04
   3 -15   2   25.21    4.73
   3 -15   2   26.97    8.37
   4 -15   2   14.93    4.50
   4 -15   2   18.72    4.09
   4 -15   2   20.60    4.14
  -4 -15  -2   14.34    4.03
   4 -15   2   17.52    8.18
  -4 -15  -2   12.44    7.39
   4 -15   2   22.36    4.72
  -4 -15  -2   20.24    3.73
   5 -15   2  584.48   32.88
  -5 -15  -2  608.97   32.89
  -5 -15  -2  553.43   32.57
   5 -15   2  578.25   34.22
   5 -15   2  565.64   34.10
  -5 -15  -2  631.41   39.79
   6 -15   2   65.18   13.10
  -6 -15  -2   88.88    7.16
  -6 -15  -2  106.24   12.50
   6 -15   2   81.26    8.40
  -6 -15  -2  106.17   14.04
   6 -15   2   95.26    8.94
   7 -15   2  942.35   53.65
   7  15   2  952.48   51.81
   7 -15   2  791.35   60.17
  -7 -15  -2 1032.00   60.10
   7 -15   2  930.32   53.18
  -7 -15  -2  922.04   51.45
   8 -15   2    2.08    4.22
  -8 -15  -2    3.51    3.01
   8  15   2    1.51    5.15
   8 -15   2    3.37    4.53
   9 -15   2    6.47    4.14
   9 -15   2    4.94    4.31
  -9 -15  -2    6.02    3.00
  -9 -15  -2    6.11    2.59
   9  15   2    3.04    4.88
  10 -15   2  145.41    9.96
  10 -15   2  142.27   10.19
 -10 -15  -2  127.97    8.53
 -10 -15  -2  137.21    8.59
 -12 -16   2  208.81   11.47
  12 -16  -2  193.11   11.94
  12 -16  -2  210.57   12.73
  12  16  -2  199.53   11.90
  12 -16  -2  179.71   12.03
  11 -16  -2   32.02    4.89
  11 -16  -2   22.18    4.09
  11  16  -2   33.69    4.82
  11 -16  -2   34.50    4.56
 -11 -16   2   37.09    3.76
  10 -16  -2  445.61   24.36
  10 -16  -2  426.20   25.76
  10 -16  -2  399.31   25.10
  10  16  -2  372.40   24.41
 -10 -16   2  455.59   24.44
   9 -16  -2  217.97   14.88
   9 -16  -2  226.68   15.73
   9 -16  -2  223.77   14.36
  -9 -16   2  230.50   14.96
  -9 -16   2  235.57   14.38
  -9 -16   2  246.43   16.07
   9  16  -2  190.24   14.56
   8 -16  -2   47.15    5.58
  -8 -16   2   48.28    6.05
  -8 -16   2   35.97    9.17
  -8 -16   2   50.77    5.52
   8 -16  -2   36.46    6.37
  -8 -16   2   37.71    5.67
   8 -16  -2   36.41    5.54
  -7 -16   2  257.51   15.27
  -7 -16   2  240.39   21.05
   7 -16  -2  187.54   15.17
   7 -16  -2  231.00   14.24
  -7 -16   2  217.16   14.70
   7 -16  -2  198.60   14.55
   6 -16  -2 1341.11   77.44
   6 -16  -2 1162.42   82.90
  -6 -16   2 1420.41   78.24
   6 -16  -2 1326.73   78.13
  -6 -16   2 1757.45   80.51
  -6 -16   2 1632.07   85.73
  -6 -16   2 1513.22   78.51
   5 -16  -2   48.01    6.84
   5 -16  -2   43.00    5.44
  -5 -16   2   58.11    9.52
  -5 -16   2   47.81    9.40
   5 -16  -2   40.58    5.36
  -5 -16   2   42.66    4.85
  -5 -16   2   55.51    7.06
  -5 -16   2   51.65    5.76
   5 -16  -2   47.30    6.37
   5 -16  -2   56.26    5.19
  -4 -16   2  190.84   12.05
   4 -16  -2  168.22   11.77
   4 -16  -2  192.59   12.12
   4 -16  -2  166.09   11.49
   4 -16  -2  181.67   12.39
  -4 -16   2  194.17   16.35
  -4 -16   2  183.50   13.01
  -4 -16   2  188.92   16.47
  -4 -16   2  154.32   11.01
   4 -16  -2  167.12   11.05
   4 -16  -2  181.10   11.31
  -3 -16   2  192.10   15.70
   3 -16  -2  162.81   10.62
  -3 -16   2  158.21   11.04
   3 -16  -2  161.25   11.36
  -3 -16   2  179.01   12.12
   3 -16  -2  171.76   10.94
  -3 -16   2  183.64   11.36
  -3 -16   2  176.92   15.61
   3 -16  -2  155.61   10.23
  -3 -16   2  139.65   10.26
  -2 -16   2   22.64    6.62
   2 -16  -2   19.55    4.66
   2  16  -2   14.42   10.06
  -2 -16   2   27.17    5.74
  -2 -16   2   20.88    6.99
  -2 -16   2   20.58    3.84
   2 -16  -2   19.22    3.37
   2 -16  -2   19.68    3.22
  -1 -16   2  488.43   28.48
   1 -16  -2  520.67   28.32
   1 -16  -2  464.15   27.59
  -1 -16   2  552.47   32.99
  -1 -16   2  531.58   31.41
   1  16  -2  505.91   37.24
   1 -16  -2  448.24   27.53
  -1 -16   2  538.75   28.67
   1 -16  -2  527.50   32.96
   1 -16  -2  485.20   27.76
   1 -16  -2  519.18   33.21
  -1 -16   2  551.41   32.91
   0 -16   2  914.04   52.99
   0 -16  -2  892.98   48.30
   0 -16  -2  852.76   53.35
   0 -16   2 1041.82   55.05
   0 -16  -2  845.83   53.66
   0  16  -2  816.15   56.56
   0 -16  -2  884.71   48.41
   0 -16  -2  800.64   48.13
   0 -16  -2  919.38   48.87
   0 -16   2  913.91   49.23
   0 -16   2  949.15   49.41
   1 -16   2   23.45    4.23
   1 -16   2   19.33    4.01
  -1 -16  -2   36.42    7.91
   1 -16   2   22.14    4.45
  -1 -16  -2   21.97    3.76
  -1 -16  -2   13.25    7.17
  -1 -16  -2   22.16    3.60
   1 -16   2   24.84    6.96
  -1  16  -2   26.04   10.47
   2 -16   2   32.17    4.91
   2 -16   2   37.29    4.97
   2 -16   2   31.21    4.75
  -2 -16  -2   44.91    8.64
  -2 -16  -2   37.35    4.26
   2 -16   2   31.85    4.89
  -2 -16  -2   37.40    4.87
   2 -16   2   36.87    8.54
   3 -16   2 1751.38  104.10
  -3 -16  -2 1924.62  109.18
  -3 -16  -2 1846.33  103.25
   3 -16   2 2137.59  112.67
  -3 -16  -2 2116.43  110.66
   3 -16   2 1898.04  103.57
  -3 -16  -2 1993.64  104.42
  -3 -16  -2 2152.42  104.36
   3 -16   2 1818.94  103.83
   4 -16   2  450.73   27.46
  -4 -16  -2  514.56   33.04
  -4 -16  -2  445.30   26.32
  -4 -16  -2  522.35   34.05
   4 -16   2  496.19   35.26
  -4 -16  -2  448.78   26.47
   4 -16   2  474.99   27.75
   4 -16   2  442.01   26.51
   4 -16   2  464.04   27.05
   5 -16   2  266.54   16.23
  -5 -16  -2  275.73   22.48
  -5 -16  -2  287.21   16.24
   5 -16   2  239.55   16.54
   5 -16   2  261.08   17.49
   5 -16   2  286.53   17.88
  -5 -16  -2  240.08   15.68
  -6 -16  -2   30.65    4.57
  -6 -16  -2   44.80   10.61
   6 -16   2   22.06    9.44
   6 -16   2   24.10    5.37
   6 -16   2   36.85    5.94
  -6 -16  -2   25.07    7.87
  -7 -16  -2   99.44    7.57
   7 -16   2   98.47    9.19
   7 -16   2   94.39    9.40
  -8 -16  -2  172.62   11.31
   8 -16   2  191.02   13.71
  -8 -16  -2  181.18   11.63
   8 -16   2  189.71   13.36
  -9 -16  -2  444.36   26.38
  -9 -16  -2  458.65   26.90
   9 -16   2  481.00   28.57
  -9 -16  -2  509.19   26.92
   9 -16   2  532.75   28.53
 -10 -16  -2  106.58    7.25
  10 -16   2  123.57    8.91
  10 -16   2  126.36    8.55
 -10 -16  -2  125.35    7.31
  11 -17  -2    5.45    2.75
 -11 -17   2    6.91    2.38
  11 -17  -2    3.46    3.40
  11  17  -2    6.91    3.64
  11 -17  -2    3.72    3.17
  10 -17  -2    8.57    4.23
  10 -17  -2    5.47    3.48
  10 -17  -2   10.38    3.48
 -10 -17   2    6.50    3.17
  10  17  -2    9.57    4.74
  -9 -17   2   78.00    7.04
   9  17  -2   66.02    7.34
  -9 -17   2   66.00    7.47
   9 -17  -2   84.55    6.87
   9 -17  -2   60.30    6.85
  -9 -17   2   75.75    6.43
   9 -17  -2   74.96    7.68
  -8 -17   2  188.05   12.57
  -8 -17   2  195.55   18.57
   8 -17  -2  195.37   12.11
   8 -17  -2  141.02   12.09
   8 -17  -2  153.35   12.87
  -8 -17   2  181.16   11.81
  -7 -17   2   10.13    5.32
  -7 -17   2    7.02    3.75
   7 -17  -2    5.39    4.05
   7 -17  -2   10.74    4.07
  -7 -17   2   12.13    4.38
  -7 -17   2    8.46    7.55
   7 -17  -2   10.99    4.85
   6 -17  -2   18.71    5.32
   6 -17  -2   24.94    4.46
  -6 -17   2   28.33    4.82
  -6 -17   2   20.79    4.28
   6 -17  -2   23.17    4.68
  -6 -17   2   30.78    9.05
  -6 -17   2   24.63    5.65
  -6 -17   2   21.50    4.56
  -5 -17   2  299.68   18.86
  -5 -17   2  343.79   21.08
  -5 -17   2  340.32   19.89
   5 -17  -2  316.35   19.72
   5 -17  -2  341.89   20.85
   5 -17  -2  271.04   19.12
   5 -17  -2  339.70   19.92
  -5 -17   2  307.66   19.56
   5 -17  -2  350.67   20.41
  -5 -17   2  322.23   24.91
   5 -17  -2  309.59   19.03
  -5 -17   2  359.86   25.57
  -4 -17   2    4.40    3.90
   4 -17  -2    6.87    3.46
  -4 -17   2    9.24    3.61
   4 -17  -2   10.49    4.29
   4 -17  -2   11.94    3.62
   4 -17  -2   12.91    5.52
  -4 -17   2    9.97    6.06
  -4 -17   2    6.29    2.95
   4 -17  -2    6.50    3.04
  -4 -17   2    9.11    6.30
   4 -17  -2   12.06    3.76
   4 -17  -2    6.55    4.47
  -3 -17   2  468.39   30.82
   3 -17  -2  417.52   25.43
  -3 -17   2  443.22   26.01
   3 -17  -2  478.11   26.13
  -3 -17   2  478.11   27.03
   3 -17  -2  423.56   25.82
  -3 -17   2  502.72   26.34
  -3 -17   2  427.16   25.16
   3 -17  -2  418.36   25.08
  -3 -17   2  458.27   29.91
   2 -17  -2   52.16    4.53
   2 -17  -2   56.74    5.48
  -2 -17   2   60.53    8.41
  -2 -17   2   47.70    5.77
  -2 -17   2   58.42    5.71
  -2 -17   2   51.86    8.85
   2 -17  -2   60.57    6.04
  -2 -17   2   55.25    5.57
   2 -17  -2   56.60    5.52
  -2 -17   2   44.29    4.56
   2 -17  -2   46.71    4.73
   2 -17  -2   53.69    4.93
   2  17  -2   33.53   14.08
  -1 -17   2  142.76    9.81
   1 -17  -2  121.88    9.12
   1 -17  -2  171.13   16.40
   1 -17  -2  142.86    9.34
  -1 -17   2  130.58    9.52
   1 -17  -2  153.32   14.41
  -1 -17   2  153.33   13.86
   1  17  -2  111.82   18.17
  -1 -17   2  119.94   13.09
   1 -17  -2  127.00    8.77
  -1 -17   2  126.70    8.53
   1 -17  -2  136.09    9.46
   1 -17  -2  126.17    8.64
   1 -17  -2  130.26    8.79
   0 -17   2  100.51    8.09
   0 -17  -2   95.20    7.41
   0 -17   2  103.93    8.06
   0 -17  -2   95.96    7.47
   0 -17  -2   98.47    7.05
   0 -17   2  128.31   12.61
   0  17  -2   84.92   14.41
   0 -17  -2   88.10    6.81
   0 -17  -2   92.47    7.38
   0 -17  -2   94.58   11.62
   0 -17   2   79.47   10.64
   0 -17  -2   87.89    6.88
   1 -17   2  108.98    8.84
  -1 -17  -2  104.84   13.38
  -1 -17  -2  120.25    8.41
  -1 -17  -2  134.32   13.70
   1 -17   2  117.10    9.21
  -1 -17  -2  119.74    8.28
   1 -17   2  126.92   13.76
  -1 -17  -2  108.95    8.52
  -2 -17  -2    5.93    3.31
   2 -17   2    5.45    3.64
   2 -17   2    7.96    3.69
  -2 -17  -2    8.42    6.66
  -2 -17  -2    7.53    3.10
   2 -17   2    8.51    3.74
  -2 -17  -2   16.64    8.21
   3 -17   2  419.08   24.73
   3 -17   2  363.87   24.55
   3 -17   2  403.23   23.99
  -3 -17  -2  417.97   29.69
  -3 -17  -2  413.28   23.68
   3 -17   2  394.54   24.31
  -3 -17  -2  436.89   24.58
  -3 -17  -2  411.56   24.54
  -3 -17  -2  438.01   30.73
   3 -17   2  428.69   31.98
   4 -17   2    8.57    4.18
  -4 -17  -2    6.92    6.30
  -4 -17  -2    6.29    3.33
   4 -17   2   14.75    7.86
  -4 -17  -2    7.51    7.99
   4 -17   2    4.06    3.95
   4 -17   2    2.83    3.74
  -4 -17  -2    5.48    3.55
  -5 -17  -2   27.51    4.02
  -5 -17  -2   29.14    4.38
  -5 -17  -2   32.85    8.31
   5 -17   2   29.73    5.39
   5 -17   2   28.96    4.79
  -6 -17  -2   29.18    3.83
   6 -17   2   32.03    5.82
  -6 -17  -2   29.30    4.43
  -6 -17  -2   32.81    8.55
   6 -17   2   31.50    9.55
   6 -17   2   27.53    5.48
   7 -17   2    2.36    4.27
  -7 -17  -2    0.69    2.62
   7 -17   2    0.65    4.06
  -7 -17  -2    1.62    3.10
   8 -17   2    2.82    3.86
  -8 -17  -2    2.45    2.58
   8 -17   2    1.49    3.85
  -8 -17  -2    2.22    2.80
  -9 -17  -2    2.87    2.10
  -9 -17  -2    2.03    1.99
   9 -17   2    0.83    3.28
   9 -17   2    3.35    3.70
   9 -17   2   -1.04    3.60
  -9 -17  -2   -0.57    2.55
  11 -18  -2   18.90    3.84
  11 -18  -2   21.68    3.48
  11  18  -2   18.50    3.73
 -11 -18   2   24.37    2.80
  11 -18  -2   16.03    2.98
  10 -18  -2   44.79    5.16
  10 -18  -2   45.32    5.61
 -10 -18   2   51.06    4.68
  10 -18  -2   42.15    5.35
  10  18  -2   43.20    5.44
  10 -18  -2   37.34    4.55
   9 -18  -2   14.33    4.07
   9 -18  -2   13.21    4.42
  -9 -18   2   19.09    3.82
   9 -18  -2   11.30    4.17
   9  18  -2    9.96    4.97
   9 -18  -2   21.29    4.20
   8 -18  -2  105.29    8.36
  -8 -18   2  124.97    8.87
   8  18  -2   95.44    9.05
   8 -18  -2  107.41    9.55
  -8 -18   2  107.21    8.13
   8 -18  -2   85.11    8.28
  -7 -18   2  394.57   22.45
  -7 -18   2  370.54   28.54
  -7 -18   2  407.65   24.21
   7 -18  -2  357.67   22.32
   7 -18  -2  365.73   23.23
  -7 -18   2  353.41   22.26
   7 -18  -2  334.16   21.69
  -6 -18   2  762.92   42.52
   6 -18  -2  662.13   42.28
  -6 -18   2  699.23   42.11
  -6 -18   2  851.37   44.39
   6 -18  -2  695.68   43.22
   6 -18  -2  774.44   42.01
  -6 -18   2  790.70   42.44
  -6 -18   2  739.14   41.75
  -6 -18   2  812.20   48.96
  -6 -18   2  829.00   49.31
   5 -18  -2  174.99   12.48
  -5 -18   2  177.87   11.66
  -5 -18   2  181.20   13.58
  -5 -18   2  185.97   12.44
  -5 -18   2  171.46   12.02
   5 -18  -2  170.34   12.35
   5 -18  -2  176.42   13.54
   5 -18  -2  155.39   11.97
  -5 -18   2  174.62   12.12
  -5 -18   2  195.67   17.58
   5 -18  -2  186.98   11.92
  -5 -18   2  226.44   18.17
  -4 -18   2    0.69    4.02
  -4 -18   2    2.03    3.45
   4 -18  -2    0.50    3.43
  -4 -18   2    0.26    3.73
   4 -18  -2   -3.39    5.71
   4 -18  -2    2.30    3.50
  -4 -18   2    1.63    6.41
   4 -18  -2   -0.67    2.95
  -4 -18   2    5.10    3.07
  -4 -18   2   -0.73    6.50
   4 -18  -2    2.88    3.65
   4 -18  -2   -0.77    4.74
  -3 -18   2  126.61   10.12
   3 -18  -2  118.20    9.38
  -3 -18   2  132.24    9.74
   3 -18  -2  123.34    9.11
   3 -18  -2  134.06    9.66
  -3 -18   2  122.52   13.58
  -3 -18   2  118.35    8.63
   3 -18  -2  119.57    8.70
   3 -18  -2  142.44    9.12
  -3 -18   2  132.64    9.62
  -3 -18   2  132.31   12.89
  -2 -18   2  136.75    9.53
   2 -18  -2  112.62    9.01
  -2 -18   2  110.98    8.35
   2 -18  -2  120.51    8.50
  -2 -18   2  132.02    9.50
   2 -18  -2  146.71    9.58
   2  18  -2  127.15   19.62
  -2 -18   2  143.59   12.65
  -2 -18   2  122.80   13.20
   2 -18  -2  121.92    8.36
  -2 -18   2  132.27    9.88
   2 -18  -2  127.72    8.74
  -1 -18   2  198.20   12.51
   1 -18  -2  178.58   11.98
   1 -18  -2  180.61   16.85
  -1 -18   2  191.79   12.36
   1 -18  -2  205.14   12.71
   1 -18  -2  198.70   11.98
   1 -18  -2  220.57   17.92
  -1 -18   2  188.38   16.20
   1  18  -2  138.81   20.61
  -1 -18   2  202.55   17.15
   1 -18  -2  200.88   12.28
   1 -18  -2  141.61   11.45
   1 -18  -2  173.58   11.24
  -1 -18   2  162.14   11.12
   1 -18  -2  183.24   11.48
   0 -18   2 1094.52   56.57
   0 -18  -2  970.67   55.77
   0 -18   2 1070.24   61.28
   0 -18  -2 1040.66   61.71
   0 -18   2  963.70   56.05
   0 -18  -2 1030.81   55.19
   0 -18   2 1186.14   63.07
   0 -18  -2 1081.98   61.74
   0  18  -2  818.53   63.94
   0 -18  -2 1011.30   55.32
   0 -18  -2  939.47   55.05
   0 -18  -2  999.80   55.24
   0 -18   2 1031.73   56.26
   0 -18  -2 1077.12   56.01
  -1 -18  -2  208.42   13.28
  -1 -18  -2  189.49   13.54
  -1 -18  -2  214.74   13.18
  -1 -18  -2  202.72   18.63
   1 -18   2  216.48   14.24
   1 -18   2  239.54   14.60
  -1 -18  -2  237.73   19.55
   1 -18   2  240.33   20.38
   2 -18   2   42.83    5.90
   2 -18   2   44.40    9.37
  -2 -18  -2   61.27    9.93
  -2 -18  -2   36.47    4.65
   2 -18   2   48.73    5.69
  -2 -18  -2   52.79   10.45
  -2 -18  -2   35.19    5.04
  -2 -18  -2   51.46    6.10
  -2 -18  -2   49.55    4.94
  -3 -18  -2  350.72   25.84
  -3 -18  -2  325.07   19.24
   3 -18   2  348.24   20.19
   3 -18   2  320.51   27.10
  -3 -18  -2  375.55   26.81
  -3 -18  -2  290.47   19.69
   3 -18   2  303.83   20.21
  -3 -18  -2  328.43   19.79
   4 -18   2  306.08   20.30
  -4 -18  -2  331.14   25.73
  -4 -18  -2  328.25   19.19
   4 -18   2  318.40   19.85
   4 -18   2  310.59   27.60
  -4 -18  -2  367.10   27.13
   4 -18   2  306.36   20.13
  -4 -18  -2  317.66   19.10
   5 -18   2    4.77    7.32
   5 -18   2    4.77    3.63
  -5 -18  -2   -1.97    8.27
  -5 -18  -2   11.60    7.33
   5 -18   2    4.98    3.90
   5 -18   2    2.27    4.06
  -5 -18  -2    7.24    3.11
  -5 -18  -2    8.42    3.61
   6 -18   2   14.94    4.84
   6 -18   2   15.49    4.53
  -6 -18  -2   25.32    4.07
   7 -18   2   22.35    4.83
   7 -18   2   32.50    5.29
   7 -18   2   34.89    5.80
  -7 -18  -2   33.59    3.82
  -7 -18  -2   39.50    4.35
  -8 -18  -2    0.95    2.62
   8 -18   2    0.58    3.95
   8 -18   2    2.11    3.44
   8 -18   2   -0.27    3.72
  -8 -18  -2    3.47    2.11
  -8 -18  -2    2.23    2.80
   9 -18   2   58.74    6.31
  -9 -18  -2   67.92    4.39
  -9 -18  -2   59.97    4.51
  -9 -18  -2   69.73    5.06
  11 -19  -2    4.41    2.14
 -11 -19   2    2.81    1.95
  11 -19  -2    1.48    2.32
  11  19  -2    2.53    3.03
  10 -19  -2    5.43    2.90
  10 -19  -2    9.16    3.82
  10 -19  -2    4.52    2.89
 -10 -19   2    6.60    2.56
  10 -19  -2    8.68    3.52
  10  19  -2    7.19    4.01
   9 -19  -2  358.65   20.40
   9 -19  -2  336.74   21.38
   9 -19  -2  326.03   20.60
  -9 -19   2  375.99   20.14
   9  19  -2  304.65   20.33
   9 -19  -2  338.09   20.89
  -8 -19   2  311.45   18.29
   8  19  -2  283.25   18.26
   8 -19  -2  296.75   18.67
   8 -19  -2  283.86   19.13
   8 -19  -2  317.37   18.19
  -8 -19   2  293.93   19.38
   8 -19  -2  258.24   18.11
  -7 -19   2   65.47    6.83
   7 -19  -2   80.75    8.26
   7 -19  -2   75.12    7.03
  -7 -19   2   77.95    7.09
   7 -19  -2   78.67    7.45
  -7 -19   2  100.34   12.00
  -7 -19   2   84.31    8.53
   7 -19  -2   66.55    7.06
  -6 -19   2    4.60    4.28
  -6 -19   2    4.36    3.60
   6 -19  -2    0.84    3.93
  -6 -19   2    1.27    3.22
   6 -19  -2    2.24    4.61
   6 -19  -2    0.44    3.73
  -6 -19   2    3.38    3.51
  -6 -19   2   -4.30    7.73
  -6 -19   2    1.42    3.38
  -6 -19   2   14.23    7.57
   6 -19  -2   -1.75    3.89
  -5 -19   2  280.33   18.00
  -5 -19   2  260.94   17.54
   5 -19  -2  281.33   18.02
  -5 -19   2  306.60   19.37
  -5 -19   2  299.98   23.87
  -5 -19   2  297.65   17.34
   5 -19  -2  270.21   17.67
  -5 -19   2  251.61   17.36
  -5 -19   2  351.06   24.04
   5 -19  -2  284.12   18.18
   5 -19  -2  324.49   17.76
  -4 -19   2  122.26   13.55
  -4 -19   2  106.59    7.76
   4 -19  -2   94.01    7.76
   4 -19  -2   94.12    8.09
   4 -19  -2   99.43    8.85
  -4 -19   2  118.90    8.82
   4 -19  -2  100.11    8.42
  -4 -19   2  102.91    8.42
  -4 -19   2  101.25    9.24
   4 -19  -2  109.51    8.76
  -4 -19   2  119.89   13.03
  -3 -19   2  446.25   30.51
   3 -19  -2  390.34   24.55
   3 -19  -2  437.39   25.03
  -3 -19   2  482.44   29.96
   3  19  -2  408.50   38.72
  -3 -19   2  429.08   24.22
   3 -19  -2  409.83   24.26
  -3 -19   2  453.93   25.38
  -3 -19   2  411.34   25.16
   3 -19  -2  410.10   25.04
   3 -19  -2  417.66   24.47
  -3 -19   2  425.76   25.74
   2 -19  -2    3.88    2.66
  -2 -19   2    4.83    3.67
  -2 -19   2    4.35    3.55
   2 -19  -2    1.76    5.04
   2  19  -2    6.40   11.77
  -2 -19   2    4.66    2.81
   2 -19  -2    3.91    2.92
  -2 -19   2    5.09    3.41
   2 -19  -2    1.64    3.11
  -2 -19   2    2.35    6.91
   2 -19  -2    5.64    3.31
   1 -19  -2   17.77    3.26
   1 -19  -2   15.01    7.53
   1 -19  -2   14.18    3.73
  -1 -19   2   16.10    4.24
   1 -19  -2   14.59    4.35
   1 -19  -2   19.44    5.08
  -1 -19   2   18.01    4.18
   1  19  -2   24.60   11.99
   1 -19  -2   17.16    4.00
   1 -19  -2   16.56    3.53
  -1 -19   2   16.06    3.13
  -1 -19   2   14.49    7.44
   1 -19  -2   17.58    3.58
   0 -19   2  363.66   22.04
   0 -19  -2  341.40   21.41
   0 -19  -2  326.16   26.64
   0 -19  -2  357.84   27.28
   0 -19  -2  399.15   22.30
   0 -19   2  332.56   21.71
   0 -19  -2  373.76   21.07
   0 -19   2  379.00   27.69
   0 -19   2  386.41   22.08
   0 -19  -2  391.89   21.76
   0 -19  -2  349.89   20.84
   0 -19  -2  353.42   20.97
   0 -19  -2  335.82   20.69
  -1 -19  -2  559.32   37.03
   1 -19   2  595.24   31.53
  -1 -19  -2  541.15   31.30
  -1 -19  -2  513.06   29.86
  -1 -19  -2  483.63   30.49
  -1 -19  -2  523.57   30.16
   1 -19   2  562.80   31.54
  -1 -19  -2  556.62   36.84
   1 -19   2  590.29   38.66
   2 -19   2  225.75   20.79
  -2 -19  -2  217.81   19.42
  -2 -19  -2  235.01   14.09
  -2 -19  -2  205.64   12.89
  -2 -19  -2  165.68   12.85
   2 -19   2  224.59   13.95
  -2 -19  -2  210.96   18.91
  -2 -19  -2  178.69   12.78
   2 -19   2  216.46   14.18
   3 -19   2  146.16   17.87
  -3 -19  -2  187.75   17.98
   3 -19   2  189.38   12.30
  -3 -19  -2  168.52   11.24
  -3 -19  -2  171.31   11.37
  -3 -19  -2  174.34   11.70
  -3 -19  -2  143.02   11.47
  -3 -19  -2  159.00   16.86
   3 -19   2  173.08   12.56
   4 -19   2   34.01    5.74
   4 -19   2   32.66    5.26
  -4 -19  -2   41.49    4.92
  -4 -19  -2   36.28    4.77
   4 -19   2   30.00    9.53
  -4 -19  -2   49.20   10.19
  -4 -19  -2   49.56   10.34
  -5 -19  -2  176.64   12.20
  -5 -19  -2  218.14   12.98
   5 -19   2  196.10   13.39
   5 -19   2  200.68   21.32
  -5 -19  -2  242.07   20.51
  -5 -19  -2  237.86   19.64
   5 -19   2  195.43   14.12
   6 -19   2  811.10   44.80
  -6 -19  -2  778.30   43.26
   6 -19   2  693.46   44.23
  -6 -19  -2  831.33   43.76
  -7 -19  -2  181.25   11.51
   7 -19   2  165.49   12.68
  -7 -19  -2  199.74   12.07
  -8 -19  -2  152.19    9.15
  -8 -19  -2  146.37    9.45
   8 -19   2  124.21   10.08
  -9 -19  -2    7.68    1.83
   9 -19   2    4.83    3.25
  -9 -19  -2    9.73    2.26
   9 -19   2    4.99    2.85
  10  20  -2  143.27    9.50
  10 -20  -2  136.85    9.74
  10 -20  -2  129.97    9.26
 -10 -20   2  163.84    9.16
   9 -20  -2   43.31    4.82
   9 -20  -2   37.29    5.12
   9  20  -2   39.30    5.55
   9 -20  -2   29.28    4.32
  -9 -20   2   43.65    4.33
   8  20  -2   15.57    5.28
   8 -20  -2   17.89    4.57
   8 -20  -2   13.49    3.97
   8 -20  -2   18.43    3.88
  -7 -20   2   40.70    5.09
   7 -20  -2   43.08    5.51
   7 -20  -2   47.69    5.49
   7 -20  -2   45.00    5.89
  -7 -20   2   41.42    6.24
  -7 -20   2   41.66    5.31
  -6 -20   2    1.76    6.36
  -6 -20   2    1.57    3.02
   6 -20  -2    0.89    3.60
  -6 -20   2   -0.44    3.24
  -6 -20   2    3.31    4.10
  -6 -20   2    1.59    3.48
  -6 -20   2    1.25    3.12
   6 -20  -2   -2.73    3.85
  -6 -20   2    7.52    6.48
   6 -20  -2   -0.29    4.11
  -5 -20   2  106.96    8.66
  -5 -20   2   94.07    8.15
   5 -20  -2   97.31    8.64
   5 -20  -2  101.70    8.88
  -5 -20   2  116.02    7.98
  -5 -20   2  117.44   13.39
  -5 -20   2  121.91   13.42
   5 -20  -2  108.88    8.29
   5 -20  -2   98.30    8.61
  -5 -20   2  101.72    9.47
   4 -20  -2   89.98    7.92
  -4 -20   2   87.82   12.04
  -4 -20   2   81.61   11.55
   4  20  -2   76.86   17.34
   4 -20  -2   78.42    7.20
  -4 -20   2   80.22    7.44
  -4 -20   2   75.39    7.12
   4 -20  -2   83.02    7.51
  -4 -20   2   83.50    8.11
   4 -20  -2   77.06    6.67
  -4 -20   2   83.90    6.58
   3 -20  -2   23.28    4.39
  -3 -20   2   17.95    4.09
  -3 -20   2   28.23    7.86
   3  20  -2   34.11   14.04
   3 -20  -2   16.28    4.07
   3 -20  -2   23.31    4.83
  -3 -20   2   20.84    4.52
  -3 -20   2   18.82    4.36
  -3 -20   2   23.59    3.70
   3 -20  -2   27.56    4.07
   3 -20  -2   19.77    4.20
  -2 -20   2   74.30    6.79
  -2 -20   2   68.05    6.73
   2 -20  -2   57.59    6.14
  -2 -20   2   81.20   11.40
   2 -20  -2   63.13    6.00
   2 -20  -2   68.74    5.62
  -2 -20   2   61.56    5.52
   2 -20  -2   61.84    5.79
  -2 -20   2   67.70    6.78
   2 -20  -2   75.70    6.37
   2 -20  -2   64.36    7.01
   2 -20  -2   75.63    7.38
   2  20  -2   70.84   17.31
  -1 -20   2  325.07   20.13
   1 -20  -2  350.36   20.18
  -1 -20   2  313.04   18.86
   1 -20  -2  323.39   19.23
   1  20  -2  276.03   30.63
   1 -20  -2  311.39   19.15
  -1 -20   2  341.64   20.29
   1 -20  -2  337.06   20.59
   1 -20  -2  336.33   19.54
  -1 -20   2  353.10   25.60
   1 -20  -2  314.26   18.99
   1 -20  -2  317.06   19.78
  -1 -20   2  328.02   20.30
   0 -20  -2    0.23    3.30
   0 -20  -2   -4.21    7.89
   0 -20  -2   -1.74    6.62
   0 -20  -2    2.73    2.96
   0 -20  -2    7.37    3.84
   0 -20   2   -0.28    3.67
   0 -20  -2    4.96    4.61
   0 -20   2    1.66    3.84
   0 -20  -2    7.97    3.88
   0 -20  -2    3.24    2.78
   0 -20   2    0.89    5.94
  -1 -20  -2    8.33    3.43
  -1 -20  -2    8.64    7.67
   1 -20   2    5.95    6.80
  -1 -20  -2   13.40    4.30
   1 -20   2    6.13    3.67
  -1 -20  -2    6.12    7.14
   1 -20   2   12.94    4.28
   1 -20   2    7.92    4.34
  -1 -20  -2   10.03    3.21
   2 -20   2   23.76    5.28
   2 -20   2   32.76    9.47
  -2 -20  -2   33.58    5.25
  -2 -20  -2   21.81    3.94
  -2 -20  -2   28.02    8.43
  -2 -20  -2   26.90    8.12
  -2 -20  -2   31.36    4.70
   2 -20   2   27.05    5.15
  -2 -20  -2   23.97    4.00
   3 -20   2   22.49    4.97
   3 -20   2   13.32    8.53
  -3 -20  -2   22.27    4.11
  -3 -20  -2   19.52    4.24
  -3 -20  -2   22.71    8.56
  -3 -20  -2   20.02    3.96
  -3 -20  -2   24.07    8.48
   3 -20   2   16.26    4.63
  -3 -20  -2   21.95    4.04
   4 -20   2   22.17    5.20
   4 -20   2    8.00    7.62
  -4 -20  -2    9.61    7.57
  -4 -20  -2    7.29    7.36
   4 -20   2   20.30    4.56
  -4 -20  -2   19.18    4.08
  -4 -20  -2   16.91    3.83
  -4 -20  -2   16.60    4.07
   5 -20   2  114.23    9.14
   5 -20   2  127.14    9.99
  -5 -20  -2  117.84    8.64
   6 -20   2    6.61    4.09
  -6 -20  -2    1.23    2.94
  -6 -20  -2    0.20    3.29
   7 -20   2    3.45    3.37
  -7 -20  -2    3.80    2.60
  -7 -20  -2    0.17    2.84
   8 -20   2  128.56    9.73
  -8 -20  -2  146.49    9.21
  -8 -20  -2  147.32    8.88
  10 -21  -2    7.16    2.15
 -10 -21   2   12.97    2.35
  10 -21  -2   10.02    2.86
  10  21  -2    8.06    3.24
   9 -21  -2  149.22    9.98
   9  21  -2  150.86   10.24
   9 -21  -2  159.19   10.61
  -9 -21   2  171.46    9.78
   8 -21  -2   28.63    4.40
   8 -21  -2   21.19    3.81
   8  21  -2   22.10    5.24
   8 -21  -2   22.45    4.62
   8 -21  -2   21.24    3.88
  -7 -21   2   73.36    5.83
  -7 -21   2   63.98    7.10
   7 -21  -2   52.89    5.98
   7 -21  -2   71.68    6.41
   7 -21  -2   53.71    6.42
  -7 -21   2   49.87    5.83
  -6 -21   2   71.63    5.96
  -6 -21   2   65.26    7.53
   6 -21  -2   66.78    6.44
  -6 -21   2   63.48    6.42
  -6 -21   2   66.86    6.27
   6 -21  -2   61.91    6.59
   6 -21  -2   76.33    7.27
  -5 -21   2   26.58    8.91
  -5 -21   2   35.09    4.40
   5  21  -2   19.95   10.96
   5 -21  -2   32.80    4.86
  -5 -21   2   27.18    4.61
   5 -21  -2   31.64    4.98
  -5 -21   2   43.79    8.32
  -5 -21   2   24.24    5.42
  -5 -21   2   26.78    4.66
   5 -21  -2   33.25    5.43
  -4 -21   2   14.37    4.04
  -4 -21   2   26.03    8.33
  -4 -21   2    8.85    3.16
   4 -21  -2   11.57    3.76
   4  21  -2    8.27   13.17
   4 -21  -2   11.46    4.19
  -4 -21   2   14.73    4.40
   4 -21  -2    8.08    3.87
  -4 -21   2    9.77    3.69
   4 -21  -2   15.20    4.53
  -3 -21   2   34.15    3.92
   3 -21  -2   36.68    4.90
  -3 -21   2   31.39    4.80
  -3 -21   2   29.91    5.04
  -3 -21   2   32.81    9.11
  -3 -21   2   31.83    4.04
   3 -21  -2   26.75    4.29
   3  21  -2   29.95   13.65
   3 -21  -2   31.04    4.55
  -3 -21   2   29.67    4.89
   3 -21  -2   32.46    4.99
   3 -21  -2   33.84    5.33
  -2 -21   2  168.30   10.89
   2 -21  -2  186.05   11.33
  -2 -21   2  207.77   17.92
   2  21  -2  148.11   23.56
  -2 -21   2  161.78   11.99
   2 -21  -2  164.34   11.59
   2 -21  -2  155.05   12.29
   2 -21  -2  157.58   10.77
  -2 -21   2  178.83   12.22
   2 -21  -2  170.17   11.83
  -2 -21   2  176.48   12.19
   2 -21  -2  172.50   11.37
   1 -21  -2   -0.24    3.21
  -1 -21   2    2.07    3.80
  -1 -21   2    6.10    3.86
  -1 -21   2   -2.50    6.82
  -1 -21   2    4.46    3.94
   1 -21  -2    1.89    3.97
   1 -21  -2   -0.49    2.86
   1 -21  -2    2.02    3.13
  -1 -21   2    0.45    2.68
   1 -21  -2    0.26    3.93
   1 -21  -2    0.18    3.32
   0 -21  -2  461.72   26.15
   0 -21  -2  416.72   26.51
   0 -21   2  474.23   27.56
   0 -21   2  459.57   27.32
   0 -21  -2  438.52   27.37
   0 -21  -2  463.23   26.30
   0 -21  -2  523.48   34.17
   0 -21   2  481.23   27.47
   1 -21   2    1.57    3.98
  -1 -21  -2    2.06    3.07
  -1 -21  -2    2.71    6.57
   1 -21   2    7.08    6.70
  -1 -21  -2    3.57    4.09
   1 -21   2    3.16    3.71
   1 -21   2    2.07    3.86
  -1 -21  -2    2.56    2.91
  -1 -21  -2    2.69    7.68
   2 -21   2  108.43    9.24
  -2 -21  -2   93.68   13.27
  -2 -21  -2  103.22    8.07
   2 -21   2  120.30   15.49
  -2 -21  -2  119.28   14.26
  -2 -21  -2   93.08    8.19
  -2 -21  -2  118.54    8.29
  -2 -21  -2  130.26    9.19
   2 -21   2  121.46    9.72
   3 -21   2    2.76    4.22
   3 -21   2    2.21    6.51
  -3 -21  -2   -0.93    6.88
  -3 -21  -2    0.20    3.34
   3 -21   2    2.67    3.97
  -3 -21  -2    1.64    3.08
  -3 -21  -2    0.82    3.40
  -3 -21  -2    1.84    6.76
   4 -21   2  118.38    9.70
  -4 -21  -2  135.68    9.38
  -4 -21  -2  116.62    8.82
  -4 -21  -2  147.78    9.43
   4 -21   2  127.05   10.31
  -5 -21  -2  131.95    8.72
   5 -21   2  116.28    8.94
   5 -21   2  105.99    9.46
   6 -21   2  294.91   19.83
  -6 -21  -2  342.32   18.99
  -7 -21  -2   45.47    4.52
   7 -21   2   42.33    5.13
  -7 -21  -2   48.51    4.31
  -8 -21  -2   47.36    3.90
  -8 -21  -2   41.92    3.55
   9 -22  -2   29.26    3.53
  -9 -22   2   39.52    3.71
   9 -22  -2   34.96    4.47
   9  22  -2   37.34    4.51
   8 -22  -2  202.71   12.32
   8 -22  -2  178.68   12.03
   8 -22  -2  181.41   11.40
   8  22  -2  190.18   12.40
   8 -22  -2  197.49   12.67
   7 -22  -2  681.38   42.18
   7 -22  -2  776.88   42.29
  -7 -22   2  799.60   41.81
   7 -22  -2  755.33   42.78
  -6 -22   2  145.52   11.67
   6 -22  -2  146.73   11.09
  -6 -22   2  130.29   10.66
   6 -22  -2  170.91   11.00
  -6 -22   2  177.54   10.47
   6 -22  -2  165.22   11.56
  -5 -22   2  715.62   41.91
   5 -22  -2  720.99   41.22
  -5 -22   2  658.78   40.90
   5 -22  -2  732.22   40.83
  -5 -22   2  646.94   40.97
   5 -22  -2  792.93   41.83
  -5 -22   2  814.73   40.56
  -4 -22   2    4.26    3.61
  -4 -22   2    4.47    7.12
  -4 -22   2    7.07    3.05
   4 -22  -2    4.26    3.39
   4  22  -2    1.66   10.31
   4 -22  -2    6.16    3.83
  -4 -22   2    4.72    3.70
   4 -22  -2    6.96    3.64
  -4 -22   2    3.60    3.34
  -4 -22   2    6.66    2.83
   4 -22  -2   13.39    4.46
   3 -22  -2   29.51    4.49
  -3 -22   2   15.92    4.53
  -3 -22   2   42.14    8.88
   3  22  -2    5.25   12.80
   3 -22  -2   24.20    4.46
  -3 -22   2   19.21    4.67
   3 -22  -2   28.66    4.63
   3 -22  -2   25.71    5.22
   3 -22  -2   29.51    5.17
   3 -22  -2   24.80    4.18
  -3 -22   2   28.56    4.02
  -3 -22   2   25.19    4.50
   2 -22  -2 1141.04   60.10
  -2 -22   2 1013.39   60.74
   2 -22  -2 1010.50   60.39
   2 -22  -2 1158.15   61.62
  -2 -22   2 1162.88   67.68
   2 -22  -2 1117.38   60.33
  -2 -22   2 1013.09   60.82
  -2 -22   2 1080.39   60.83
   2 -22  -2 1118.84   59.94
  -2 -22   2 1136.76   59.70
   1 -22  -2 1072.80   59.79
  -1 -22   2 1133.56   59.48
  -1 -22   2 1064.81   60.71
   1 -22  -2 1084.86   61.21
   1 -22  -2 1106.26   59.60
  -1 -22   2 1087.85   61.00
   1 -22  -2 1000.44   60.15
  -1 -22   2 1099.53   60.81
   1 -22  -2 1163.23   60.84
   0 -22  -2   77.56    6.16
   0 -22  -2   62.13    6.38
   0 -22   2   76.00    7.48
   0 -22   2   88.09    7.54
   0 -22  -2   73.35    7.61
   0 -22  -2   68.11   12.00
   0 -22   2   74.23    7.29
   0 -22  -2   73.94    6.35
  -1 -22  -2   88.12    6.92
  -1 -22  -2   94.36   13.29
  -1 -22  -2   84.31    7.94
   1 -22   2   75.84    7.55
  -1 -22  -2   85.54    7.17
  -1 -22  -2   75.23   12.00
  -1 -22  -2   70.99    6.70
   1 -22   2   92.84    8.33
   1 -22   2   79.08   12.67
   1 -22   2   86.69    7.97
  -1 -22  -2   88.88    7.81
  -1 -22  -2   84.41    6.62
  -2 -22  -2  223.20   20.10
  -2 -22  -2  208.34   13.38
   2 -22   2  211.19   14.55
  -2 -22  -2  223.95   20.37
   2 -22   2  187.94   20.82
  -2 -22  -2  180.17   13.58
   2 -22   2  247.89   15.38
   2 -22   2  215.97   14.89
  -2 -22  -2  247.74   14.39
  -2 -22  -2  231.84   13.72
  -3 -22  -2    5.85    3.40
   3 -22   2   10.86    4.41
   3 -22   2   10.24    4.32
  -3 -22  -2   14.23    3.44
  -3 -22  -2   18.11    3.86
   4 -22   2  529.55   31.82
  -4 -22  -2  584.28   30.93
   4 -22   2  519.10   31.34
  -4 -22  -2  591.51   31.01
  -4 -22  -2  501.19   30.44
  -5 -22  -2   22.28    3.74
   5 -22   2   17.96    3.95
   5 -22   2   15.56    4.23
  -5 -22  -2   21.41    3.71
   6 -22   2    1.67    3.26
  -6 -22  -2    2.93    2.71
  -7 -22  -2   71.98    5.44
   7 -22   2   57.70    5.57
  -7 -22  -2   72.63    5.15
   9 -23  -2   51.70    4.49
   9 -23  -2   59.86    5.43
   8 -23  -2    7.87    2.55
  -8 -23   2   12.25    2.58
   8 -23  -2    9.68    3.47
   8  23  -2    9.05    4.13
   8 -23  -2    5.83    2.68
   7 -23  -2  114.30    8.13
   7 -23  -2   89.52    7.58
  -7 -23   2  114.33    7.41
  -7 -23   2  113.33    7.48
   7  23  -2   98.19    8.55
   7 -23  -2  105.44    8.40
   7 -23  -2  103.82    7.64
  -6 -23   2    3.73    3.09
   6 -23  -2    4.97    3.11
  -6 -23   2    6.19    2.67
  -6 -23   2    2.85    2.70
   6 -23  -2    8.26    3.97
   6 -23  -2    6.96    3.69
  -5 -23   2    5.28    3.52
  -5 -23   2    2.22    3.49
   5 -23  -2    0.70    3.26
  -5 -23   2    3.48    3.20
  -5 -23   2    3.44    2.51
  -5 -23   2    1.34    2.92
   5 -23  -2    4.11    3.94
   5 -23  -2    2.26    3.70
  -4 -23   2   46.75    5.94
  -4 -23   2   55.90    5.92
  -4 -23   2   65.65    5.04
  -4 -23   2   65.26    5.40
   4 -23  -2   61.86    6.55
   4 -23  -2   60.40    5.91
  -4 -23   2   47.15    5.66
   4 -23  -2   51.89    6.74
   4 -23  -2   55.76    5.93
  -3 -23   2   51.59    6.15
   3 -23  -2   62.94    7.10
   3 -23  -2   60.92    6.18
  -3 -23   2   67.09    5.55
   3 -23  -2   65.40    5.88
   3 -23  -2   68.29    6.88
  -3 -23   2   53.20    6.15
   3 -23  -2   61.88    6.18
   3 -23  -2   57.97    5.95
  -2 -23   2    1.42    3.51
   2 -23  -2   -1.44    3.25
   2 -23  -2    1.66    4.31
   2 -23  -2    4.65    3.50
  -2 -23   2    1.73    2.79
   2 -23  -2   -0.18    3.32
  -2 -23   2    4.96    3.79
   1 -23  -2   70.93    5.67
   1 -23  -2   55.10    5.99
  -1 -23   2   67.07    7.02
  -1 -23   2   62.71    6.88
   1 -23  -2   68.87    7.13
   1 -23  -2   61.69    6.11
  -1 -23   2   70.92    6.93
   1 -23  -2   68.98    6.00
  -1 -23   2   69.02    5.57
   0 -23  -2  432.09   23.37
   0 -23   2  438.65   25.00
   0 -23  -2  352.94   23.62
   0 -23   2  415.48   24.66
   0 -23  -2  379.10   24.63
   0 -23  -2  421.89   23.60
   0 -23   2  402.77   24.60
   1 -23   2   63.93    6.90
  -1 -23  -2   50.71    5.58
   1 -23   2   68.03    7.07
  -1 -23  -2   69.34    5.61
  -1 -23  -2   76.57    6.87
   1 -23   2   64.42    6.75
  -1 -23  -2   68.35    6.10
  -1 -23  -2   64.14    5.89
  -2 -23  -2   64.99    5.40
  -2 -23  -2   66.21    6.21
  -2 -23  -2   50.13    5.29
   2 -23   2   57.83    6.72
   2 -23   2   63.72    6.44
  -2 -23  -2   55.67    5.30
   2 -23   2   62.32    6.61
   3 -23   2   36.64    5.68
   3 -23   2   34.02    4.86
   3 -23   2   31.23    5.19
  -3 -23  -2   35.38    4.44
  -3 -23  -2   34.48    4.19
   4 -23   2   34.43    5.03
  -4 -23  -2   37.36    4.08
  -4 -23  -2   39.11    4.32
  -4 -23  -2   36.76    4.32
   4 -23   2   30.22    4.88
  -5 -23  -2  175.24   10.43
  -5 -23  -2  167.96   10.48
   6 -23   2  149.12   10.79
  -6 -23  -2  185.46   10.57
   7 -23   2   66.40    5.31
  -7 -23  -2   79.46    5.24
   7 -23   2   75.82    5.77
   8 -24  -2    2.20    1.84
  -8 -24   2    0.19    1.90
  -8 -24   2   -0.42    2.20
   8  24  -2    1.63    3.40
   8 -24  -2   -0.50    2.78
   8 -24  -2   -1.90    2.22
   7 -24  -2   20.38    3.20
  -7 -24   2   23.32    2.89
  -7 -24   2   24.66    3.12
   7 -24  -2   20.11    4.03
   7  24  -2   19.75    4.70
   7 -24  -2   19.22    3.48
  -6 -24   2    1.36    2.81
   6 -24  -2    1.09    2.71
  -6 -24   2    1.60    2.19
  -6 -24   2   -1.40    2.52
   6 -24  -2    1.17    3.37
   6 -24  -2    1.44    3.28
   5 -24  -2   21.13    4.59
  -5 -24   2   14.64    3.69
   5 -24  -2   22.39    3.88
  -5 -24   2   23.24    3.90
  -5 -24   2   27.70    3.20
  -5 -24   2   24.62    3.45
   5 -24  -2   25.18    4.58
   5 -24  -2   22.79    4.12
   4 -24  -2   50.06    6.14
  -4 -24   2   39.94    5.44
  -4 -24   2   66.90    5.21
   4 -24  -2   57.37    6.67
  -4 -24   2   66.55    4.70
  -4 -24   2   40.89    4.71
  -4 -24   2   50.92    5.54
   4 -24  -2   61.71    5.72
   3 -24  -2   37.60    4.86
   3 -24  -2   31.70    5.59
   3 -24  -2   34.59    5.30
   3 -24  -2   31.15    4.35
  -3 -24   2   32.13    4.01
  -3 -24   2   29.95    4.75
   3 -24  -2   37.01    4.64
  -3 -24   2   30.87    4.91
  -2 -24   2   26.81    3.59
   2 -24  -2   29.01    4.10
  -2 -24   2   21.67    4.53
   2 -24  -2   23.42    4.23
   2 -24  -2   29.39    5.13
   2 -24  -2   20.68    4.08
  -2 -24   2   26.53    4.69
  -1 -24   2  170.01   12.50
   1 -24  -2  188.08   13.13
   1 -24  -2  184.01   11.95
  -1 -24   2  171.25   12.50
  -1 -24   2  195.76   11.44
   1 -24  -2  181.61   11.87
  -1 -24   2  183.14   12.77
   1 -24  -2  166.68   11.85
   0 -24   2    7.15    4.29
   0 -24  -2    5.03    4.17
   0 -24   2    6.58    4.20
   0 -24  -2    2.42    3.01
   0 -24  -2    2.91    3.18
   0 -24  -2    2.50    3.79
   0 -24  -2    0.24    3.92
   0 -24  -2    3.34    2.66
   0 -24   2   15.96    4.73
   1 -24   2   32.07    4.95
  -1 -24  -2   37.56    4.34
   1 -24   2   26.33    5.04
  -1 -24  -2   25.56    3.88
  -1 -24  -2   35.75    4.57
  -1 -24  -2   43.13    5.29
  -1 -24  -2   40.64    4.03
   1 -24   2   29.42    4.97
   2 -24   2   99.79    8.70
  -2 -24  -2  105.08    7.48
   2 -24   2  114.96    8.92
  -2 -24  -2  109.29    7.73
  -2 -24  -2  121.00    8.40
   2 -24   2  105.97    9.03
   3 -24   2    5.76    3.61
  -3 -24  -2    4.22    3.11
  -3 -24  -2    4.45    2.69
   3 -24   2    5.13    3.42
   3 -24   2    2.59    3.63
   4 -24   2    4.11    3.29
   4 -24   2    8.59    3.76
  -4 -24  -2    6.70    2.72
  -4 -24  -2    4.29    2.66
  -4 -24  -2   10.01    2.82
   4 -24   2   13.26    3.68
   5 -24   2   52.50    5.18
   5 -24   2   50.98    5.84
  -5 -24  -2   69.37    5.17
   5 -24   2   63.82    5.73
  -5 -24  -2   58.95    5.00
  -6 -24  -2   15.04    2.70
   6 -24   2   11.17    3.03
   6 -24   2   14.33    3.53
  -6 -24  -2   20.63    2.80
   6 -24   2   10.41    2.65
   7 -25  -2   37.38    3.74
  -7 -25   2   41.53    3.53
   7 -25  -2   34.80    4.32
   7  25  -2   36.99    4.51
   7 -25  -2   32.26    3.26
   7 -25  -2   34.03    4.17
   7 -25  -2   29.70    3.33
  -7 -25   2   40.11    3.23
   6 -25  -2    2.90    3.23
   6 -25  -2    1.84    3.37
   6 -25  -2    3.28    2.45
  -6 -25   2    1.08    2.28
   6 -25  -2    0.71    3.28
  -6 -25   2    3.30    2.01
   5 -25  -2  120.70    8.87
  -5 -25   2   92.69    7.98
  -5 -25   2   94.35    7.87
   5 -25  -2  103.60    7.87
  -5 -25   2  127.39    7.68
   5 -25  -2  109.15    8.98
  -5 -25   2  128.03    7.33
   4 -25  -2  297.76   17.29
  -4 -25   2  260.24   16.63
  -4 -25   2  247.50   16.53
   4 -25  -2  275.42   16.46
  -4 -25   2  342.76   16.19
   4 -25  -2  293.52   17.70
  -4 -25   2  217.54   15.54
   3 -25  -2  161.17   10.63
  -3 -25   2  187.49   10.57
  -3 -25   2  153.12   11.25
   3 -25  -2  160.72   10.86
   3 -25  -2  176.19   12.31
  -3 -25   2  146.72   11.13
   3 -25  -2  157.40   10.88
   3 -25  -2  170.82   11.71
  -2 -25   2   51.50    5.72
   2 -25  -2   45.15    4.88
  -2 -25   2   60.82    4.81
   2 -25  -2   55.18    5.16
   2 -25  -2   38.36    5.85
   2 -25  -2   48.27    5.22
  -2 -25   2   35.65    5.36
   1 -25  -2   41.29    4.71
  -1 -25   2   47.67    5.79
  -1 -25   2   41.41    5.57
   1 -25  -2   40.56    5.94
   1 -25  -2   48.30    5.12
  -1 -25   2   57.46    4.55
   1 -25  -2   51.98    4.99
   0 -25  -2  359.79   19.75
   0 -25   2  320.97   20.48
   0 -25   2  337.83   20.83
   0 -25  -2  367.36   19.91
   0 -25  -2  340.82   21.00
   0 -25   2  326.16   20.40
   0 -25  -2  353.00   19.96
   0 -25  -2  409.84   20.79
   0 -25  -2  351.65   19.36
  -1 -25  -2  413.93   23.11
   1 -25   2  395.04   23.91
   1 -25   2  423.44   24.47
  -1 -25  -2  409.96   22.96
  -1 -25  -2  470.12   23.88
  -1 -25  -2  421.69   22.88
   1 -25   2  387.73   23.86
   2 -25   2  113.73    9.05
  -2 -25  -2  113.22    7.83
   2 -25   2  128.74    9.68
  -2 -25  -2  129.98    8.75
  -2 -25  -2  127.82    8.17
   2 -25   2  122.21    9.10
   3 -25   2   38.42    5.31
   3 -25   2   47.68    5.04
  -3 -25  -2   40.68    4.04
  -3 -25  -2   36.17    4.19
   3 -25   2   35.00    4.61
  -4 -25  -2   42.03    4.11
   4 -25   2   36.01    5.03
   4 -25   2   39.64    4.41
   4 -25   2   39.85    4.73
  -4 -25  -2   49.73    4.17
  -5 -25  -2  260.87   14.24
   5 -25   2  246.59   15.12
   5 -25   2  241.22   14.59
  -5 -25  -2  269.97   14.26
  -6 -25  -2  237.96   13.64
   6 -25   2  227.75   14.33
   6 -25   2  221.41   13.75
  -6 -25  -2  256.76   13.71
   7 -26  -2  118.49    8.05
  -7 -26   2  145.05    8.15
   7 -26  -2  116.31    8.72
   7 -26  -2  122.23    8.93
  -7 -26   2  148.21    7.79
   6 -26  -2  618.11   33.61
  -6 -26   2  671.67   33.53
   6 -26  -2  569.78   34.21
   6  26  -2  585.08   33.63
   6 -26  -2  599.09   34.53
   6 -26  -2  518.91   33.53
  -6 -26   2  663.20   33.15
   5 -26  -2   50.27    4.86
  -5 -26   2   53.44    4.02
  -5 -26   2   33.56    4.17
   5 -26  -2   40.52    4.92
   5 -26  -2   39.05    5.21
   5 -26  -2   39.23    3.85
  -4 -26   2    0.77    2.86
   4 -26  -2    4.47    2.54
  -4 -26   2    2.54    2.85
   4 -26  -2    4.63    3.61
  -4 -26   2    5.73    2.44
  -3 -26   2   39.76    4.93
   3 -26  -2   52.62    4.72
  -3 -26   2   48.09    5.26
   3 -26  -2   51.86    6.06
   3 -26  -2   54.21    5.08
  -3 -26   2   60.57    4.67
   2 -26  -2   76.06    5.94
  -2 -26   2   88.16    5.64
  -2 -26   2   57.20    6.19
   2 -26  -2   71.99    6.40
   2 -26  -2   75.91    7.25
   2 -26  -2   83.35    6.31
  -2 -26   2   64.91    6.41
   2 -26  -2   65.55    5.77
   1 -26  -2  219.79   13.52
  -1 -26   2  213.99   14.17
   1 -26  -2  182.90   13.21
  -1 -26   2  209.43   14.31
   1 -26  -2  246.38   13.84
   1 -26  -2  231.03   14.92
   1 -26  -2  232.80   13.78
   1 -26  -2  265.52   14.59
   0 -26  -2  310.45   18.50
   0 -26   2  304.49   19.14
   0 -26  -2  312.19   18.60
   0 -26  -2  316.38   18.75
   0 -26  -2  351.62   19.35
   0 -26   2  318.91   19.61
   1 -26   2   18.33    3.99
  -1 -26  -2   25.05    3.62
   1 -26   2   22.87    4.44
  -1 -26  -2   20.80    3.42
  -1 -26  -2   28.80    3.71
   1 -26   2   21.45    3.99
  -1 -26  -2   20.79    2.99
  -1 -26  -2   28.09    4.09
  -2 -26  -2    3.27    2.57
   2 -26   2    1.98    3.29
   2 -26   2    3.86    2.95
   2 -26   2    1.40    2.99
  -2 -26  -2    0.92    2.88
  -2 -26  -2    4.54    2.34
   3 -26   2  227.21   14.41
  -3 -26  -2  217.16   13.24
  -3 -26  -2  246.04   13.26
   3 -26   2  219.34   13.86
   3 -26   2  202.21   13.48
   4 -26   2   48.76    4.60
  -4 -26  -2   69.43    4.75
   4 -26   2   59.18    5.64
   4 -26   2   54.78    5.38
  -4 -26  -2   66.70    4.92
  -5 -26  -2    5.44    1.99
   5 -26   2    2.51    2.59
   5 -26   2    5.42    2.28
  -5 -26  -2    4.61    2.02
  -6 -27   2    4.52    1.88
   6 -27  -2    2.07    2.62
   6 -27  -2    2.39    2.10
   6 -27  -2    1.55    2.46
  -5 -27   2    8.64    2.20
   5 -27  -2   10.75    3.06
   5 -27  -2    7.31    3.04
   5 -27  -2    9.87    2.81
  -4 -27   2   36.54    4.06
  -4 -27   2   38.04    4.28
   4 -27  -2   41.60    4.57
   4 -27  -2   42.19    4.95
  -4 -27   2   47.92    3.78
  -3 -27   2  145.71    7.96
  -3 -27   2  111.57    8.35
  -3 -27   2  105.84    8.42
   3 -27  -2  141.38    8.61
   3 -27  -2  124.82    9.34
   3 -27  -2  137.29    8.86
  -3 -27   2  101.36    7.93
   2 -27  -2   98.67    7.10
  -2 -27   2   91.11    7.42
   2 -27  -2  104.01    7.55
   2 -27  -2  103.63    7.23
   2 -27  -2   88.69    8.21
  -2 -27   2   88.64    7.60
   1 -27  -2   24.28    3.56
  -1 -27   2   21.75    3.97
   1 -27  -2   24.31    3.44
   1 -27  -2   29.76    3.96
   1 -27  -2   32.44    4.38
  -1 -27   2   18.01    3.74
   0 -27  -2   14.82    3.15
   0 -27   2   19.90    3.74
   0 -27  -2   13.36    2.94
   0 -27  -2   12.00    3.40
   0 -27  -2   20.37    3.82
   0 -27   2   16.61    3.37
  -1 -27  -2   22.01    3.08
   1 -27   2   16.21    3.78
  -1 -27  -2   16.66    3.05
  -1 -27  -2   15.15    2.95
   1 -27   2   12.66    3.15
  -1 -27  -2   18.15    3.55
  -2 -27  -2    5.81    2.59
   2 -27   2    7.21    2.54
   2 -27   2    6.11    2.99
  -2 -27  -2    9.36    2.52
   2 -27   2    5.28    3.19
  -2 -27  -2    6.65    2.69
  -2 -27  -2    6.61    2.11
  -3 -27  -2   37.72    3.63
   3 -27   2   32.52    3.94
   3 -27   2   36.01    4.40
  -3 -27  -2   39.50    3.39
  -3 -27  -2   31.83    3.46
   4 -27   2   20.72    2.93
   4 -27   2   24.77    3.48
  -4 -27  -2   27.63    2.71
  -4 -28   2   25.58    2.58
   4 -28  -2   18.98    3.75
   4 -28  -2   18.33    3.15
   3 -28  -2   79.95    5.67
  -3 -28   2   66.68    5.21
  -3 -28   2   61.29    5.61
  -3 -28   2   96.76    5.05
   3 -28  -2   76.51    6.43
  -3 -28   2   53.94    4.97
   3 -28  -2   75.99    5.83
  -2 -28   2   51.66    5.16
  -2 -28   2   57.84    5.04
  -2 -28   2   62.82    4.83
   1 -28  -2  114.24    7.37
  -1 -28   2   97.72    7.07
  -1 -28   2   95.47    7.64
   1 -28  -2  110.44    7.16
   1 -28  -2  111.73    7.11
   1 -28  -2  115.35    7.76
   0 -28  -2  155.67    9.16
   0 -28   2  124.25    8.96
   0 -28  -2  149.16    9.13
   0 -28   2  142.73    9.84
   0 -28  -2  152.66    9.18
   0 -28  -2  158.12    9.66
  -1 -28  -2    8.76    2.82
  -1 -28  -2    2.55    2.24
   1 -28   2    4.91    2.80
  -1 -28  -2    1.97    2.26
  -1 -28  -2    6.34    2.32
  -2 -28  -2   17.06    2.48
  -2 -28  -2   15.24    2.59
  -2 -28  -2   13.43    2.71
  -2 -29   2   87.37    6.44
  -2 -29   2   99.64    6.95
  -1 -29   2   40.19    4.23
   1 -29  -2   57.92    4.57
   1 -29  -2   55.16    4.23
  -1 -29   2   53.76    4.01
  -1 -29   2   41.58    4.28
   0 -29  -2   37.01    3.30
   0 -29  -2   37.39    3.25
   0 -29  -2   38.44    3.83
   0 -29   2   27.30    3.67
  14   0  -3    4.58    3.41
 -14   0   3   -1.98    3.10
 -14   0   3   -0.45    3.08
  13   0  -3    3.28    4.26
 -13   0   3   -0.93    3.95
 -13   0   3    1.83    4.08
 -12   0   3   -1.18    5.15
  12   0  -3    2.20    4.84
  11   0  -3    3.08    5.15
  11   0  -3   -1.32    5.78
  10   0  -3    2.15    4.74
  10   0  -3   -2.07   16.43
 -10   0   3    4.85    5.15
  10   0  -3    1.59    4.85
   9   0  -3   14.76    6.00
   9   0  -3   19.95    6.67
   8   0  -3    0.74   23.57
   8   0  -3   -0.28    3.52
   8   0  -3    5.39    3.97
   7   0  -3  148.53   15.03
  -7   0   3    4.54    9.02
  -6   0   3   -0.74    8.82
   6   0  -3  265.08   16.63
  -5   0   3    6.36    7.97
   5   0  -3  216.69   16.17
   4   0  -3   -1.88    8.44
   4   0  -3    1.27    5.07
   3   0  -3    1.65    3.69
   3   0  -3  147.93   11.07
   2   0  -3    3.54    3.63
   2   0  -3   -0.38    6.12
   1   0  -3   20.35    4.00
   1   0  -3    1.95    3.89
   0   0   3    1.93    4.49
   0   0  -3    0.44    2.35
  -1   0  -3    0.98    1.55
   1   0   3    2.64    5.06
  -1   0  -3    2.72    2.47
   2   0   3    1.99    5.45
  -2   0  -3    0.17    2.95
  -3   0  -3    1.22    5.10
   3   0   3    0.41    5.95
  -4   0  -3   -1.01    5.77
   4   0   3    0.52    7.20
  -5   0  -3    0.62    6.09
   5   0   3   -4.53    8.58
   6   0   3   -2.48    4.65
   6   0   3    1.60    9.72
  -6   0  -3    3.69    3.76
  -6   0  -3    2.19    6.34
  -6   0  -3    0.60    3.54
   7   0   3    5.77   10.41
  -7   0  -3    1.16    3.94
   7   0   3    1.28    5.20
  -8   0  -3    0.25    4.22
   8   0   3   -4.17    5.94
  -9   0  -3   -1.95    4.27
   9   0   3   -0.51    6.04
 -10   0  -3   -0.43    4.05
  10   0   3   -1.14    6.45
 -11   0  -3   -1.30    2.95
 -11   0  -3    0.69    3.37
 -14   1   3   28.62    4.23
 -14  -1   3   27.73    4.10
 -14   1   3   28.66    4.36
  14  -1  -3   39.98    4.44
  13  -1  -3   11.23    4.59
  13   1  -3    9.70    4.69
 -13   1   3    6.26    4.68
 -13  -1   3    4.31    4.05
 -13   1   3    6.00    5.34
  12  -1  -3   58.42    6.60
  12   1  -3   71.84    7.03
 -12  -1   3   52.78    6.88
 -12   1   3   64.72    7.63
  11   1  -3   68.73    8.77
  11  -1  -3   64.41    7.38
  11   1  -3   85.96    7.92
  10  -1  -3   16.15    4.98
  10   1  -3    9.14    5.07
  10   1  -3    8.35    5.34
 -10  -1   3    6.38    5.41
 -10   1   3   16.91    5.94
   9   1  -3 2560.21  125.20
   9   1  -3 2102.54  115.65
   9  -1  -3 2119.54  115.55
   9   1  -3 2723.56  118.31
  -9   1   3 1891.27  116.91
  -9  -1   3 2096.79  117.23
   9  -1  -3 2068.25  117.27
   8   1  -3  408.07   23.11
   8  -1  -3  378.21   22.92
   8   1  -3  356.45   22.76
  -7   1   3  414.92   32.17
   7   1  -3  481.02   31.61
   6   1  -3 1068.42   63.35
  -6   1   3 1138.23   65.74
   5   1  -3 1629.41   93.93
  -5   1   3 1798.54   96.39
   4  -1  -3    8.00    3.74
   4   1  -3   10.00    8.48
   4   1  -3   10.12    5.55
   3   1  -3 2017.63  107.82
   3  -1  -3 2185.33  106.98
   2   1  -3   27.94    7.04
   2  -1  -3   27.85    4.47
   2   1  -3   24.50    4.80
   2  -1  -3   26.18    4.23
   1   1  -3 1403.29   75.91
   1  -1  -3 1417.27   76.42
   0  -1  -3 1214.38   65.54
   0   1   3 1201.32   66.81
  -1  -1  -3  517.88   30.57
  -1   1  -3  568.47   30.50
  -1  -1  -3  590.84   31.39
   1   1   3  600.46   32.82
  -2  -1  -3  739.61   41.41
  -2   1  -3  744.68   40.55
   2   1   3  720.25   42.72
  -3   1  -3    6.96    5.28
   3   1   3   10.35    6.19
  -4   1  -3  952.35   56.59
   4   1   3  998.29   57.18
  -5   1  -3   65.73    9.67
   5   1   3   52.17   10.47
   6   1   3  344.68   26.45
  -6   1  -3  346.28   20.14
  -6  -1  -3  354.14   20.36
   6  -1   3  318.87   20.05
   6   1   3  328.49   20.06
  -6   1  -3  328.08   24.67
  -6   1  -3  345.50   20.25
  -7   1  -3   31.41    5.00
   7   1   3   16.22    5.76
   7  -1   3   16.28    5.74
  -8   1  -3  278.27   17.65
   8  -1   3  279.89   18.16
   8   1   3  283.93   18.39
  -9   1  -3  209.67   13.96
   9  -1   3  199.70   14.69
   9   1   3  212.01   14.73
  10   1   3  559.63   34.12
  10  -1   3  581.20   34.30
 -10   1  -3  634.61   33.94
 -11  -1  -3  259.02   14.45
 -11   1  -3  233.32   14.57
 -11   1  -3  227.85   14.71
  14  -2  -3   76.56    5.56
  14   2  -3   64.46    5.61
 -14  -2   3   61.76    5.53
 -14   2   3   72.96    5.95
  13  -2  -3  162.77   10.36
  13   2  -3  159.93   10.48
 -13  -2   3  141.00   10.41
 -13   2   3  129.68   10.80
 -13   2   3  133.23   11.04
 -12   2   3   63.59    7.96
 -12  -2   3   65.32    7.17
  12   2  -3   65.10    7.08
  12  -2  -3   61.02    6.62
  11   2  -3  481.97   27.91
  11  -2  -3  478.67   27.71
 -11  -2   3  509.11   29.92
  11   2  -3  569.36   40.29
  11   2  -3  485.38   29.80
  10   2  -3  109.73   10.82
  10   2  -3  110.07    9.28
  10  -2  -3  118.76    9.03
 -10  -2   3  114.33   10.60
   9   2  -3   50.46    6.76
   9  -2  -3   25.05    5.58
   9   2  -3   60.35    8.00
  -9  -2   3   68.01    8.70
   9  -2  -3   29.26    6.20
   8  -2  -3    4.74    3.94
   8   2  -3   15.12    4.83
   8   2  -3    2.23   16.59
   8  -2  -3    4.72    4.37
  -7   2   3  468.03   34.46
   7   2  -3  514.05   33.60
  -6   2   3   11.80    8.03
   6   2  -3   62.06   13.29
   5  -2  -3   64.12    6.33
  -5   2   3   80.11   10.56
   4   2  -3 1064.25   63.71
   4  -2  -3 1174.37   61.41
   4   2  -3 1078.93   62.95
   3   2  -3  280.80   18.56
   3   2  -3  241.14   18.36
   2   2  -3  221.31   14.44
   2  -2  -3  199.63   12.87
   2   2  -3  199.22   13.90
   2  -2  -3  194.54   13.22
   1   2  -3 1332.02   72.77
   1  -2  -3 1455.34   73.87
   1  -2  -3 1307.05   73.45
   0  -2  -3  873.45   51.32
   0   2  -3 1056.09   52.90
   0   2   3  983.70   53.09
   0   2  -3 1099.09   53.83
   0  -2  -3  928.55   52.10
   1   2   3  125.96    9.95
  -1  -2  -3  113.94    7.78
  -1  -2  -3  113.77    8.42
  -2  -2  -3 3763.67  207.15
  -2   2  -3 3907.99  205.59
   2   2   3 3825.04  208.27
   3   2   3 1542.15   85.88
  -3   2  -3 1529.32   85.62
   4   2   3 2028.52  109.63
  -4   2  -3 1905.28  109.11
   5   2   3   66.73   12.53
  -5   2  -3  111.48   11.48
  -6   2  -3  105.55    8.33
  -6  -2  -3  119.29    8.86
   6   2   3  105.32   15.12
   6   2   3  110.77    8.87
   6  -2   3  106.87    8.84
  -6   2  -3  127.38   13.10
  -6   2  -3  132.11    8.83
   7   2   3  486.02   36.87
   7   2   3  520.03   29.93
   7  -2   3  502.09   29.99
  -7   2  -3  535.90   29.95
   8  -2   3 1300.83   72.28
   8   2   3 1287.58   72.20
  -8   2  -3 1349.42   72.20
   9  -2   3  295.94   18.96
   9   2   3  292.01   18.70
  -9   2  -3  278.05   17.93
  10   2   3  176.16   13.18
 -10   2  -3  195.07   12.65
 -11   2  -3   63.13    5.83
 -11   2  -3   56.86    5.24
 -11  -2  -3   66.86    5.31
 -14  -3   3    4.01    2.88
 -14   3   3    0.33    3.47
 -14   3   3    1.95    3.22
 -14  -3   3    2.41    3.01
  14   3  -3    6.52    3.55
  13   3  -3   57.27    6.20
  13  -3  -3   58.88    5.84
 -13  -3   3   44.87    5.66
 -13   3   3   51.35    7.02
 -13  -3   3   51.10    6.08
 -13   3   3   31.55    6.27
 -12   3   3    0.97    6.33
 -12  -3   3    3.49    4.74
  12  -3  -3    6.49    4.71
  12   3  -3   18.82    6.00
 -11  -3   3  255.70   18.21
  11  -3  -3  228.32   17.69
  11   3  -3  269.45   18.08
  11  -3  -3  199.11   22.85
  11  -3  -3  313.12   29.15
 -11  -3   3  199.01   22.83
  11   3  -3  287.53   16.95
  11  -3  -3  252.65   16.29
  10  -3  -3  170.49   12.02
  10   3  -3  169.89   12.33
  10  -3  -3  193.53   13.68
  10   3  -3  176.90   13.68
 -10  -3   3  162.61   14.04
   9  -3  -3   15.39    4.49
   9   3  -3    6.19    4.69
   9  -3  -3    3.74    4.11
   9   3  -3    7.94    4.78
   9   3  -3   12.56   14.13
   9  -3  -3    3.54    4.72
  -9  -3   3    7.71    5.13
   8   3  -3  118.81    9.01
   8  -3  -3   71.48    7.71
   8   3  -3  102.17    7.89
   8   3  -3   97.97   15.68
   8  -3  -3   91.17    8.60
   7   3  -3   69.49   13.31
  -7  -3   3   52.42   11.07
  -7   3   3   44.67   11.45
   6  -3  -3  152.93   10.44
   6   3  -3  187.27   16.61
  -6  -3   3  197.81   17.07
  -6   3   3  167.37   16.13
   5   3  -3    2.46    9.71
   5  -3  -3    8.67    2.33
  -5  -3   3    7.93    7.01
  -5   3   3    2.51    7.05
   4  -3  -3  999.08   51.37
   4   3  -3  881.00   50.57
   4  -3  -3  836.10   47.35
   4   3  -3  903.46   49.89
   3  -3  -3  497.90   29.22
   3   3  -3  469.81   28.39
   3   3  -3  463.34   28.15
   2   3  -3    3.19    5.15
   2  -3  -3    4.66    5.10
   2   3  -3    1.73    6.88
   1   3  -3   93.04    8.17
   1  -3  -3   79.01    7.23
   1   3  -3   98.51    7.44
   1  -3  -3   91.32    7.53
   1  -3  -3   82.97    7.11
   0   3   3  124.44   10.07
   0  -3   3  119.48    9.89
   0   3  -3  161.42   10.79
   0  -3  -3  120.95    9.26
   0  -3  -3  127.88    9.79
   0   3  -3  142.28    9.84
   0  -3  -3  138.77    8.77
  -1  -3  -3  713.07   40.30
  -1  -3  -3  674.82   39.51
   1   3   3  797.39   41.25
   1  -3   3  731.79   40.96
  -2  -3  -3  146.66   11.01
   2   3   3  158.74   12.53
   2  -3   3  151.12   12.19
   3   3   3  206.20   15.42
   3  -3   3  184.87   14.77
  -3  -3  -3  169.35   14.53
  -3   3  -3  201.27   14.85
   4   3   3  575.09   33.98
   4  -3   3  485.44   33.00
  -4  -3  -3  518.34   33.35
  -4   3  -3  534.45   33.18
   5   3   3   51.55   14.05
   5  -3   3   63.77   13.89
  -5  -3  -3   -1.24    6.26
  -5   3  -3    7.32    6.63
  -6  -3  -3   55.74    5.70
  -6   3  -3   49.77    5.54
  -6  -3  -3   38.48    9.34
  -6   3  -3   51.40    9.13
  -6  -3  -3   49.75    5.78
   6  -3   3   44.94    6.11
   6   3   3   45.04    5.87
   6  -3   3   61.78   14.22
  -7  -3  -3   19.79    5.01
  -7   3  -3   28.79    4.86
  -7  -3  -3   17.76    6.53
   7  -3   3   15.72    5.68
   7   3   3   27.44    6.29
   7  -3   3   19.42   10.98
   7   3   3   21.70   11.84
   8  -3   3  406.34   24.05
   8   3   3  383.29   23.73
  -8  -3  -3  376.51   23.37
  -8   3  -3  401.00   23.53
   9   3   3   72.11    8.20
  -9   3  -3   63.99    6.67
  -9  -3  -3   65.74    6.74
   9  -3   3   41.88   15.43
   9  -3   3   48.76    7.99
  10   3   3    9.38    5.72
 -10  -3  -3    8.82    3.80
 -10   3  -3    8.37    4.10
 -11   3  -3   52.28    4.91
 -11  -3  -3   62.29    5.55
 -11   3  -3   61.12    5.60
 -14  -4   3   22.59    3.39
 -14   4   3   25.41    4.56
 -14   4   3   18.17    4.10
 -14  -4   3   29.30    3.76
  14   4  -3   33.06    4.44
 -13  -4   3   33.50    4.86
 -13   4   3   31.06    6.70
 -13   4   3   26.80    6.49
 -13  -4   3   41.39    5.12
  13  -4  -3   36.94    5.20
 -12   4   3  325.99   22.54
 -12  -4   3  368.81   22.06
  12  -4  -3  358.67   21.26
  12   4  -3  375.11   21.68
 -11  -4   3  221.91   16.27
  11  -4  -3  221.97   16.16
  11   4  -3  232.80   16.21
  11   4  -3  237.43   15.11
  11  -4  -3  336.38   26.39
  11   4  -3  258.68   26.02
 -11  -4   3  167.27   20.43
 -11   4   3  226.39   23.72
  11  -4  -3  144.05   19.65
  11  -4  -3  234.08   14.62
  10  -4  -3  130.86   22.11
  10   4  -3   83.35    8.87
  10  -4  -3   81.22    7.85
 -10  -4   3   68.96    9.51
  10  -4  -3   95.48   14.24
  10  -4  -3   89.13    8.91
  10   4  -3  116.95    9.65
 -10  -4   3   88.93    9.61
   9  -4  -3   16.09    4.62
   9   4  -3   14.33    4.90
   9  -4  -3   26.97   15.18
   9   4  -3   23.48   15.47
  -9  -4   3   10.14    5.15
   9  -4  -3   14.60    3.35
  -9  -4   3   10.55    5.09
   9   4  -3   14.90    5.15
   9  -4  -3   13.19    4.30
   8   4  -3  561.43   33.50
   8   4  -3  691.41   41.39
   8  -4  -3  636.19   40.71
   8  -4  -3  555.36   34.13
   8   4  -3  658.19   34.89
   7  -4  -3 1373.52   77.00
   7   4  -3 1390.29   76.76
  -7  -4   3 1414.19   79.49
   6   4  -3 1752.57   98.99
   6  -4  -3 1743.70   99.24
  -6  -4   3 1844.91  101.57
  -6   4   3 1750.72  101.26
   5  -4  -3   38.48   10.97
   5   4  -3   33.96   10.57
  -5  -4   3   30.56    8.92
  -5   4   3   40.27    8.84
   4   4  -3   12.10    6.14
   4  -4  -3   15.58    6.63
   4  -4  -3   23.92    5.43
   4  -4  -3   16.04    7.56
   4   4  -3   22.57    8.44
   3  -4  -3 1579.49   84.15
   3   4  -3 1519.28   83.88
   3  -4  -3 1709.30   85.59
   3   4  -3 1394.87   84.11
   2   4  -3 2907.60  153.30
   2   4  -3 2785.28  153.88
   2  -4  -3 2833.29  153.95
   1  -4  -3  646.67   37.76
   1  -4  -3  646.16   37.21
   1  -4  -3  690.55   38.18
   1  -4  -3  652.51   37.63
   1   4  -3  697.43   37.65
   1   4  -3  701.63   38.97
   0  -4  -3  919.56   52.13
   0   4  -3 1066.47   53.56
   0   4  -3  967.48   52.21
   0  -4  -3  945.72   52.24
   0  -4  -3  888.14   51.43
   0  -4   3  970.17   52.30
   0   4   3  896.93   52.26
   1   4   3  173.03   12.06
   1  -4   3  179.27   12.14
  -1   4  -3  189.33   12.57
  -1  -4  -3  163.62   11.32
  -2  -4  -3  151.86   11.24
   2  -4   3  139.81   11.78
   2   4   3  143.43   11.98
  -3  -4  -3 1630.66   93.15
   3   4   3 1788.45   94.21
   3  -4   3 1648.24   93.35
  -4  -4  -3  749.87   46.22
  -4   4  -3  791.61   46.18
   4   4   3  788.38   46.75
   4  -4   3  759.48   46.32
  -5  -4  -3  128.15   13.43
  -5   4  -3  134.39   13.25
  -5  -4  -3  136.55    9.44
   5   4   3  115.78   16.47
   5  -4   3  115.88   16.05
  -6   4  -3  345.65   24.51
  -6  -4  -3  360.71   19.86
  -6   4  -3  296.43   19.32
   6  -4   3  318.27   19.66
   6   4   3  323.33   19.57
  -6  -4  -3  336.84   19.94
   6   4   3  337.89   27.47
   6  -4   3  303.18   26.85
   7   4   3  492.87   33.27
   7  -4   3  440.47   32.44
   7  -4   3  298.14   27.28
  -7  -4  -3  387.10   28.15
   7  -4   3  383.77   24.34
   7   4   3  394.89   24.30
  -7  -4  -3  454.44   24.44
  -7   4  -3  431.13   24.20
   8  -4   3  358.29   21.62
   8   4   3  379.27   21.63
  -8  -4  -3  323.03   20.90
  -8   4  -3  329.59   20.83
   9  -4   3  248.03   17.56
   9   4   3  256.02   17.24
  -9   4  -3  281.61   16.78
  -9  -4  -3  255.78   16.49
 -10  -4  -3    1.24    3.69
 -10   4  -3   -1.06    3.87
  10   4   3    3.49    5.27
 -11   4  -3   79.94    6.51
 -11  -4  -3   90.42    6.57
 -14  -5   3  364.88   20.04
 -14  -5   3  310.07   19.78
 -14   5   3  317.60   20.53
  13   5  -3  547.25   29.18
  13  -5  -3  555.45   28.91
 -13  -5   3  549.49   29.38
 -13   5   3  510.47   30.27
 -13  -5   3  481.07   28.97
  12   5  -3   -0.20    5.04
  12  -5  -3    2.25    4.52
 -12   5   3   -6.30    6.31
 -11  -5   3   42.60    7.14
  11  -5  -3   29.10    8.93
  11  -5  -3   54.93    6.02
  11   5  -3   50.44    6.66
 -11  -5   3   42.94    9.92
 -11   5   3   37.26   12.85
  11  -5  -3   35.17    6.43
  11   5  -3   31.74    6.03
  11   5  -3   69.17   18.80
  11  -5  -3   87.32   18.23
  10   5  -3 2589.22  114.47
  10  -5  -3 2495.03  114.20
  10  -5  -3 1603.06  108.94
 -10  -5   3 2297.88  104.30
  10  -5  -3 1767.37  101.33
  10   5  -3 1880.07  101.93
  10  -5  -3 1898.67  101.46
  10   5  -3 2085.24  103.56
  10  -5  -3 1656.56  102.74
 -10  -5   3 1590.98  103.41
  -9  -5   3   60.30    7.74
   9   5  -3   63.08    7.05
   9  -5  -3   62.60   16.66
   9   5  -3   88.82   17.35
  -9  -5   3   61.79    7.55
   9  -5  -3   60.32    5.55
   9  -5  -3   48.90   10.12
   9  -5  -3   58.09    6.06
   9   5  -3   71.58    7.31
   9  -5  -3   59.85    6.79
  -8  -5   3  591.36   35.72
   8   5  -3  575.00   34.30
   8  -5  -3  498.86   34.49
   8   5  -3  708.24   35.58
   8  -5  -3  661.21   41.36
   8   5  -3  823.52   43.07
   8  -5  -3  779.65   43.05
   8  -5  -3  606.56   35.86
   7  -5  -3    5.19    5.95
   7   5  -3   -4.30   11.73
   7  -5  -3    3.81   11.60
  -7  -5   3    1.75    8.02
  -7   5   3    8.73    8.37
   6  -5  -3    8.21    6.51
   6   5  -3    2.01   10.70
   6  -5  -3    3.15   10.84
  -6  -5   3   13.60    8.31
  -6   5   3    6.38    8.57
   5  -5  -3  369.76   24.72
   5   5  -3  366.58   24.98
   5  -5  -3  327.39   24.99
  -5  -5   3  376.55   25.43
  -5   5   3  408.35   26.85
   4  -5  -3 4825.54  224.86
   4  -5  -3 4550.92  224.46
   4   5  -3 4007.39  223.80
   4  -5  -3 3588.95  222.51
   4   5  -3 4228.90  222.98
   3  -5  -3  359.68   22.18
   3   5  -3  358.60   22.25
   3  -5  -3  389.13   23.32
   3  -5  -3  416.76   23.06
   2   5  -3 2241.00  105.52
   2   5  -3 2099.90  105.87
   2  -5  -3 2240.13  106.54
   1   5  -3 8554.07  455.50
   1  -5  -3 8212.62  455.56
   1  -5  -3 8526.09  455.49
   1   5  -3 9296.89  457.50
   0  -5  -3  471.64   26.60
   0   5  -3  512.50   27.81
   0   5  -3  482.71   26.32
   0  -5  -3  466.71   26.35
   0  -5  -3  431.72   25.84
   0  -5   3  403.07   24.68
   0   5   3  452.36   26.31
   0  -5   3  491.32   26.56
  -1   5  -3  798.16   42.27
  -1  -5  -3  703.40   41.18
  -1  -5  -3  690.16   40.42
   1   5   3  704.79   41.24
   1  -5   3  739.08   41.30
  -1  -5  -3  733.11   41.31
  -1   5  -3  712.30   41.04
  -2  -5  -3   28.63    5.68
   2   5   3   22.82    6.77
   2  -5   3   35.79    6.77
  -2  -5  -3   28.94    5.15
  -3  -5  -3    1.23    5.00
   3   5   3    2.61    6.33
   3  -5   3    0.43    6.12
   4   5   3   12.05    7.23
   4  -5   3    7.58    7.08
  -5  -5  -3 3494.27  179.26
   5  -5   3 3188.69  178.69
   5   5   3 3585.95  184.90
   5  -5   3 3161.14  183.52
  -5   5  -3 3479.63  183.32
   6   5   3  327.66   25.70
   6  -5   3  275.39   24.51
  -6  -5  -3  268.75   22.29
   6   5   3  334.70   18.71
   6  -5   3  300.25   18.72
  -6  -5  -3  329.27   19.06
  -6  -5  -3  303.11   18.55
  -6   5  -3  283.88   18.28
  -7  -5  -3  786.95   51.20
  -7  -5  -3  899.53   46.84
  -7   5  -3  787.16   46.61
   7  -5   3  836.11   46.94
   7   5   3  894.46   46.92
   7   5   3  997.60   56.63
   7  -5   3  899.31   55.56
  -8   5  -3  747.25   43.44
  -8  -5  -3  794.12   43.69
   8   5   3  793.73   43.82
   8  -5   3  763.21   44.08
  -9  -5  -3  426.65   24.59
  -9   5  -3  449.57   24.82
   9   5   3  367.60   24.71
 -10  -5  -3  297.64   17.27
 -10   5  -3  275.86   17.30
  10   5   3  264.32   17.53
 -11   5  -3  211.25   12.77
 -11  -5  -3  219.24   12.57
  14   6  -3    6.70    3.73
  14  -6  -3    8.26    3.34
 -14  -6   3    6.47    2.50
 -14   6   3    9.96    3.91
 -13   6   3   40.68    5.93
 -13  -6   3   46.69    4.98
 -13   6   3   49.81    6.92
  12  -6  -3   97.48    7.52
 -12   6   3   71.48    8.64
 -11  -6   3    6.21    7.40
 -11   6   3    6.54   11.83
  11  -6  -3    7.34   11.50
  11   6  -3   14.38   12.15
  11  -6  -3    6.42    6.68
  11  -6  -3   10.46    4.57
 -11  -6   3    8.06    5.20
  11   6  -3   12.38    5.05
  11  -6  -3    4.74    4.42
 -10  -6   3   58.56    8.90
  10  -6  -3   75.69    6.81
 -10  -6   3   87.57    9.53
  10  -6  -3   84.13    7.42
  10   6  -3  113.21   19.58
  10  -6  -3   92.40   18.37
  10  -6  -3   76.57    8.43
  10   6  -3   80.19    8.41
  10  -6  -3   85.77   13.00
  -9  -6   3   64.03    8.03
   9   6  -3   79.28    7.64
   9  -6  -3   64.78    7.24
   9   6  -3  103.70   18.44
   9  -6  -3  105.51   18.04
   9   6  -3   66.63    7.57
   9  -6  -3   63.83    6.07
  -9  -6   3   80.50    8.56
   9  -6  -3   67.41   11.07
   9  -6  -3   74.64    6.41
   9  -6  -3   62.62    8.28
   8  -6  -3   45.88   14.83
   8   6  -3   43.64   14.21
  -8  -6   3   38.11    6.56
   8   6  -3   38.66    5.50
   8  -6  -3   30.75    5.19
   8  -6  -3   43.66    6.57
   8  -6  -3   36.77    8.48
   8  -6  -3   39.90    4.52
   7  -6  -3  167.50   20.45
   7   6  -3  219.80   21.54
   7  -6  -3  223.27   18.07
   6   6  -3  201.66   18.61
   6  -6  -3  197.21   18.95
  -6  -6   3  196.78   17.71
  -6   6   3  205.90   19.01
   6  -6  -3  239.74   17.71
  -5  -6   3  689.93   43.20
  -5   6   3  789.87   44.45
   5   6  -3  700.65   41.41
   5  -6  -3  748.15   42.48
   4  -6  -3   39.14    8.68
   4   6  -3   43.81    8.58
   4  -6  -3   55.78    7.44
   3  -6  -3  390.51   24.29
   3   6  -3  342.95   23.31
   3  -6  -3  419.31   24.50
   3   6  -3  422.57   24.01
   3  -6  -3  358.79   22.91
   2   6  -3    4.08    5.44
   2  -6  -3    3.75    4.16
   2  -6  -3    5.78    3.98
   2  -6  -3   -0.33    5.75
   2   6  -3    4.39    4.42
   2   6  -3    5.71    6.89
   2  -6  -3    1.95    4.59
   1  -6  -3  217.72   13.36
  -1  -6   3  216.93   12.50
   1  -6  -3  170.31   12.74
   1   6  -3  180.36   12.74
   1   6  -3  222.93   15.61
   0  -6   3   27.54    5.22
   0   6   3   26.95    5.15
   0  -6  -3   30.92    5.03
   0   6  -3   25.17    4.46
   0  -6  -3   24.61    4.41
   0   6  -3   31.59    5.73
   0  -6  -3   25.70    4.74
   0  -6   3   28.34    3.52
   1   6   3 1311.34   74.53
   1  -6   3 1498.62   74.88
  -1  -6  -3 1201.51   73.98
  -1  -6  -3 1321.52   74.53
  -1   6  -3 1417.87   74.61
  -1   6  -3 1529.20   76.05
  -1  -6  -3 1294.39   74.79
  -2  -6  -3   37.61    6.29
   2   6   3   49.14    7.42
   2  -6   3   45.85    7.29
  -2  -6  -3   34.39    5.69
  -3  -6  -3 1801.62  102.67
   3   6   3 1848.75  102.81
   3  -6   3 1909.13  102.77
  -4  -6  -3  135.42   13.03
   4  -6   3  148.36   13.91
   4   6   3  158.51   14.27
  -5  -6  -3  102.43    7.63
   5  -6   3   93.22    7.94
  -5  -6  -3  101.48   11.57
   5   6   3  105.89   13.10
   5  -6   3  104.96   12.98
  -6  -6  -3    7.61    6.48
   6   6   3    5.74    4.95
   6  -6   3    3.86    4.68
  -6  -6  -3    2.37    3.69
  -6   6  -3    2.11    3.61
   6   6   3    4.22    9.76
   6  -6   3    5.89    8.96
  -7  -6  -3  241.28   14.64
  -7   6  -3  229.99   14.46
   7  -6   3  205.60   14.97
   7   6   3  243.99   15.08
   7  -6   3  152.38   18.21
  -7  -6  -3  195.28   18.35
   7  -6   3  222.53   22.35
   7   6   3  277.54   23.50
   8   6   3    0.92    5.56
  -8  -6  -3    2.29    4.14
  -8   6  -3    0.69    4.27
   9   6   3  151.03   11.72
  -9  -6  -3  153.47   10.92
  -9   6  -3  163.75   11.20
  10   6   3   27.19    5.79
 -10  -6  -3   39.50    4.86
 -10   6  -3   33.71    5.05
 -11   6  -3  112.19    7.77
 -11  -6  -3  110.61    7.27
 -11  -6  -3  108.85    7.87
 -14  -7   3  163.41   10.42
 -14   7   3  176.21   11.34
 -13  -7   3  329.27   19.57
 -13   7   3  352.91   21.03
 -12  -7   3   13.92    4.24
 -12   7   3    8.49    6.95
 -12   7   3    9.42    6.02
 -11  -7   3   62.87    7.33
  11  -7  -3   59.88    6.34
  11   7  -3   74.59   13.73
  11  -7  -3   75.27   13.94
 -11  -7   3   54.06   10.85
 -11   7   3   53.40   14.14
 -11  -7   3   60.74    6.64
  11  -7  -3   46.32    6.71
  11   7  -3   52.38    6.82
 -10  -7   3  552.33   39.10
  10  -7  -3  754.73   46.82
  10   7  -3  774.51   46.81
  10  -7  -3  489.85   43.14
 -10  -7   3  796.55   39.50
  10  -7  -3  645.67   36.99
  10   7  -3  702.95   38.79
  10  -7  -3  629.29   38.52
  10  -7  -3  667.03   36.88
   9   7  -3   10.49   14.85
   9  -7  -3   18.62   15.32
   9  -7  -3   18.41    3.88
  -9  -7   3   16.19    5.51
   9  -7  -3   11.03    5.92
   9   7  -3   13.78    4.44
   9  -7  -3   15.20    4.69
  -9  -7   3   16.39    5.76
   9  -7  -3    9.55    4.12
   9  -7  -3   21.48    7.48
   8  -7  -3   18.00    4.01
   8  -7  -3   15.63    7.33
  -8  -7   3   20.11    5.95
  -8  -7   3   28.81    6.05
   8  -7  -3   27.32    6.33
   8  -7  -3   20.31    4.76
   8   7  -3   17.74    4.17
   8  -7  -3   23.60    3.84
   7  -7  -3   19.88   18.22
   7  -7  -3   17.33    6.91
   6  -7  -3   19.55   10.21
   6   7  -3   31.56   10.56
   6  -7  -3   23.66    6.66
  -6  -7   3   29.67    7.42
  -6   7   3   15.63    8.81
   5  -7  -3  431.86   27.36
   5  -7  -3  350.11   25.68
   5   7  -3  406.59   26.08
  -5  -7   3  447.22   27.41
  -5   7   3  387.41   28.54
  -4  -7   3  326.04   22.72
   4   7  -3  357.71   22.49
   4  -7  -3  298.44   22.18
   3   7  -3  399.66   22.85
   3  -7  -3  316.70   21.12
   3  -7  -3  406.20   23.50
   3  -7  -3  371.60   22.79
   3   7  -3  326.04   21.99
   2   7  -3  179.70   15.52
   2  -7  -3  210.19   14.46
   2   7  -3  181.30   13.75
   2  -7  -3  228.57   15.02
   2  -7  -3  236.30   15.10
   1   7  -3 2375.72  115.58
  -1  -7   3 2082.46  111.26
   1  -7  -3 2073.06  112.08
   1   7  -3 2098.06  111.59
   1  -7  -3 1878.03  111.70
   0  -7  -3  307.77   20.23
   0  -7   3  306.71   19.10
   0  -7  -3  321.38   19.98
   0   7  -3  347.17   19.97
   0  -7   3  355.40   20.40
   0   7   3  333.49   20.22
   0   7  -3  382.41   22.27
  -1  -7  -3  635.38   38.09
  -1  -7  -3  613.94   37.94
  -1   7  -3  662.06   38.01
  -1   7  -3  774.00   40.04
  -1  -7  -3  672.40   38.91
   1   7   3  641.02   38.21
   1  -7   3  707.16   38.44
  -2  -7  -3  277.16   18.83
   2  -7   3  261.33   18.26
   2   7   3  247.67   18.05
  -2  -7  -3  302.48   18.29
   3   7   3   -0.44    6.42
   3  -7   3    4.43    6.10
  -3  -7  -3    1.59    4.79
  -3  -7  -3    4.35    5.96
  -4  -7  -3   60.14    8.97
   4   7   3   62.66   10.46
   4  -7   3   64.96   10.45
   5   7   3 1680.92   91.29
   5  -7   3 1652.29   90.89
  -5  -7  -3 1415.70   89.57
  -5  -7  -3 1608.31   85.38
  -5   7  -3 1550.60   85.19
   6  -7   3 1045.82   63.30
   6   7   3 1079.51   64.06
  -6  -7  -3 1017.50   56.09
  -6   7  -3  966.10   55.81
   6   7   3 1079.84   56.19
  -6  -7  -3  954.78   61.12
  -7  -7  -3  667.53   36.04
  -7   7  -3  630.75   35.82
   7   7   3  691.10   36.30
   7  -7   3  472.72   40.62
  -7  -7  -3  548.09   40.54
  -8   7  -3  202.57   13.52
  -8  -7  -3  204.13   13.59
   8   7   3  212.65   14.21
  -9  -7  -3  218.32   13.81
  -9   7  -3  228.48   14.03
   9   7   3  182.93   14.12
 -10   7  -3   79.05    7.00
 -10  -7  -3   83.83    6.59
  10   7   3   66.51    7.37
 -11  -7  -3   33.89    4.15
  11  -7   3   30.39    4.46
 -11  -7  -3   30.27    3.44
 -11   7  -3   33.63    4.24
  11   7   3   34.06    5.02
 -13  -8   3   82.60    6.23
 -13  -8   3   65.05    5.52
 -13   8   3   74.63    7.30
 -13  -8   3   58.20    5.35
 -12   8   3 1061.41   55.04
 -12  -8   3 1087.53   53.80
 -11  -8   3  242.01   15.87
  11  -8  -3  227.49   14.50
 -11   8   3  191.31   15.61
 -11  -8   3  252.27   15.49
  11  -8  -3  239.04   21.98
  11   8  -3  280.84   22.41
  10   8  -3   46.84    6.23
  10  -8  -3   30.67    5.55
  10  -8  -3   38.26    4.77
 -10  -8   3   33.08    6.05
 -10  -8   3   35.61    9.00
  10   8  -3   54.46   13.61
  10  -8  -3   47.79   13.77
  10  -8  -3   32.90    9.09
  10  -8  -3   31.75    5.14
 -10  -8   3   22.12    5.97
  -9  -8   3    1.63    5.09
   9  -8  -3    0.41    5.28
   9   8  -3   15.91   12.70
   9  -8  -3   10.56   13.31
   9  -8  -3    2.69    4.03
  -9  -8   3    1.06    4.88
   9  -8  -3   -2.97    6.94
   9  -8  -3    2.16    3.82
   9   8  -3    2.38    4.09
   9  -8  -3    5.51    3.56
   8  -8  -3 1075.62   70.29
   8  -8  -3 1135.05   65.74
   8   8  -3 1381.03   71.45
   8  -8  -3 1300.75   71.35
   8  -8  -3 1001.26   63.35
   8  -8  -3 1124.44   64.78
   8   8  -3 1267.86   65.02
   8  -8  -3 1218.54   64.03
  -8  -8   3 1329.12   66.94
  -8  -8   3 1438.87   66.62
   7   8  -3 1131.38   66.29
   7  -8  -3 1023.90   65.98
   7  -8  -3 1007.43   66.48
  -7  -8   3 1326.61   63.97
  -7  -8   3 1308.03   63.25
   7  -8  -3  971.10   61.90
   6   8  -3 3906.95  218.45
  -6  -8   3 4226.89  220.88
  -6   8   3 3630.14  221.82
   6  -8  -3 4409.17  221.25
   5  -8  -3  147.98   14.31
   5   8  -3  169.77   14.46
  -5  -8   3  176.57   14.55
  -5   8   3  144.48   16.09
   5  -8  -3  199.51   15.46
  -4  -8   3  308.10   19.87
  -4   8   3  266.21   21.64
   4  -8  -3  331.57   20.94
   4   8  -3  279.74   19.79
   4  -8  -3  253.82   18.61
   3   8  -3 2444.50  146.76
   3  -8  -3 2736.35  147.57
   2   8  -3 3194.11  182.84
   2  -8  -3 3511.86  181.27
   2  -8  -3 3849.30  182.46
   2   8  -3 3025.31  180.17
   2  -8  -3 3437.66  181.38
   1  -8  -3 1526.97   82.36
  -1  -8   3 1565.88   81.53
   1  -8  -3 1621.34   83.43
   1   8  -3 1550.16   81.75
   1  -8  -3 1485.42   82.08
  -1  -8   3 1380.04   81.13
  -1   8   3 1392.18   81.10
   1  -8  -3 1416.55   82.47
   0  -8  -3 1418.00   76.42
   0  -8   3 1391.78   75.24
   0   8  -3 1397.67   75.48
   0  -8  -3 1259.82   75.46
   0   8   3 1399.16   75.71
   0  -8   3 1356.93   75.64
   0   8  -3 1578.55   78.57
  -1  -8  -3  484.63   28.78
  -1   8  -3  479.19   28.20
  -1  -8  -3  446.95   28.14
   1   8   3  472.35   28.38
   1  -8   3  504.74   28.58
  -1  -8  -3  455.08   29.28
  -1   8  -3  526.88   30.32
  -2  -8  -3  101.37    9.15
  -2   8  -3   85.47    8.48
  -2  -8  -3   88.42    8.83
   2   8   3   90.52    9.09
   2  -8   3   95.21    9.18
  -2  -8  -3   99.27    9.82
  -3  -8  -3 2411.25  137.47
   3   8   3 2488.27  137.81
   3  -8   3 2634.23  137.95
  -3  -8  -3 2539.53  138.70
  -4  -8  -3   66.69    8.75
   4   8   3   73.22   11.56
   4  -8   3   61.93   11.96
   5   8   3  102.72   14.46
   5  -8   3  105.74   14.10
  -5  -8  -3   77.59    6.49
  -5   8  -3   78.48    6.49
  -5  -8  -3   83.25   10.03
  -5  -8  -3   76.12   11.36
   6   8   3  113.38   14.52
   6  -8   3  119.76   14.74
  -6  -8  -3   93.01   12.44
  -6  -8  -3  111.83    7.92
  -6   8  -3   84.95    7.52
  -6  -8  -3   83.70   10.61
   6   8   3  103.99    8.47
  -7  -8  -3  819.97   44.41
  -7   8  -3  783.08   44.14
   7   8   3  858.99   44.61
   7  -8   3  651.24   50.08
  -7  -8  -3  673.36   49.03
  -8  -8  -3  200.67   13.23
  -8   8  -3  189.22   13.10
   8   8   3  210.98   13.81
  -9   8  -3  615.02   35.74
  -9  -8  -3  646.25   35.67
   9   8   3  628.35   35.96
 -10   8  -3   50.68    5.61
 -10  -8  -3   54.61    5.02
  10   8   3   41.96    5.97
 -11  -8  -3   34.04    3.32
  11  -8   3   31.36    4.39
 -11   8  -3   35.47    4.19
 -11  -8  -3   32.31    3.94
 -13  -9   3    5.87    3.11
  13  -9  -3    2.96    3.58
 -13  -9   3    2.28    2.55
 -13   9   3    3.54    4.39
 -13  -9   3    0.78    2.27
 -12  -9   3    4.08    3.55
 -12   9   3    1.56    6.29
 -12  -9   3    0.43    3.98
 -11  -9   3    5.77    4.37
 -11  -9   3    1.50    4.02
  10  -9  -3   14.17    4.34
  10   9  -3   16.38    4.57
  10  -9  -3   19.94    5.17
 -10  -9   3   17.32    5.20
  10   9  -3    8.11   11.30
  10  -9  -3   15.33   11.33
 -10  -9   3   13.79    4.56
  10  -9  -3   15.91    7.70
 -10  -9   3    8.74    7.41
 -10   9   3   19.71   11.97
  10  -9  -3   16.08    4.02
 -10  -9   3   24.38    5.36
   9  -9  -3  541.74   33.70
   9   9  -3  574.42   32.69
   9  -9  -3  511.83   32.50
   9  -9  -3  457.44   37.81
  -9  -9   3  633.24   33.56
   9  -9  -3  599.40   31.91
   9  -9  -3  508.67   31.17
  -9  -9   3  563.69   33.89
   9  -9  -3  586.51   38.55
   9   9  -3  684.55   39.16
   8  -9  -3  714.33   54.24
   8  -9  -3  928.52   54.69
   8   9  -3 1015.41   54.95
   8  -9  -3  910.09   48.74
  -8  -9   3 1004.58   51.56
   8  -9  -3  789.21   49.25
   8   9  -3  895.08   49.41
   8  -9  -3  803.29   50.11
  -8  -9   3  946.49   50.59
   7  -9  -3   28.50    8.12
   7  -9  -3   12.74    4.70
  -7  -9   3   18.16    4.92
  -7  -9   3   25.31    5.50
   7  -9  -3   17.55   10.14
   7   9  -3   11.78   10.74
   7  -9  -3   20.99    5.35
   7  -9  -3   17.55    3.71
   6  -9  -3  522.39   35.90
   6   9  -3  568.60   35.20
   5   9  -3  557.24   31.40
   5  -9  -3  448.77   30.47
   5  -9  -3  569.06   33.60
  -5  -9   3  515.27   32.13
  -5   9   3  436.93   33.11
   4  -9  -3   70.24    9.15
  -4  -9   3   68.17    7.96
  -4   9   3   62.06    9.76
   4  -9  -3   57.57    7.98
   4   9  -3   55.84   10.20
   3  -9  -3  204.44   15.76
   2  -9  -3  417.02   25.67
   2   9  -3  373.40   24.15
   2  -9  -3  470.93   26.69
   2  -9  -3  416.18   24.88
   2   9  -3  401.64   27.36
   1   9  -3   10.13    6.97
  -1  -9   3    9.84    3.21
   1  -9  -3   17.94    5.20
   1  -9  -3   11.63    5.30
   1   9  -3    7.21    4.67
  -1   9   3    5.57    3.59
  -1  -9   3    8.64    4.06
   1  -9  -3    7.11    4.84
  -1  -9   3   12.36    4.04
   0   9  -3  403.54   24.82
   0   9  -3  361.63   21.39
   0  -9  -3  352.52   21.63
   0  -9   3  337.77   21.44
   0   9   3  345.83   21.55
   0  -9   3  373.95   21.65
   0  -9  -3  374.68   22.82
  -1   9  -3 1329.84   69.83
  -1   9  -3 1226.48   67.40
  -1  -9  -3 1173.18   67.33
   1   9   3 1185.04   67.36
   1  -9   3 1237.93   67.48
  -1  -9  -3 1214.23   68.34
  -2  -9  -3  154.95   13.34
  -2  -9  -3  158.91   12.03
  -2   9  -3  142.46   11.83
   2   9   3  157.14   12.21
   2  -9   3  181.32   12.74
  -2  -9  -3  142.34   12.30
  -3  -9  -3  159.73   13.22
   3  -9   3  134.18   12.17
   3   9   3  119.81   11.77
  -3  -9  -3  130.04   11.77
  -4  -9  -3  440.29   29.19
  -4  -9  -3  398.53   27.42
   4  -9   3  447.76   28.63
   4   9   3  405.23   28.19
  -5  -9  -3   95.59   12.51
  -5  -9  -3   95.74    7.74
  -5   9  -3  124.30    7.90
   5   9   3  120.73   13.47
   5  -9   3  110.65   13.79
  -5  -9  -3   97.41   11.26
  -6  -9  -3   18.89    6.89
   6   9   3   24.86    5.33
  -6  -9  -3   16.79    3.90
  -6   9  -3   13.12    3.64
  -6  -9  -3   21.50    8.04
   6   9   3   10.67    9.19
   6  -9   3    5.82    9.46
   6  -9   3    4.81    6.91
   7  -9   3   78.51   12.49
  -7  -9  -3   85.76    7.33
  -7   9  -3   80.84    7.18
  -7  -9  -3   77.08   12.04
   7   9   3  104.22    8.48
   8   9   3   -1.06    5.32
  -8  -9  -3    4.78    5.80
  -8  -9  -3    0.62    3.65
  -8   9  -3    1.66    3.87
   8  -9   3   -0.87   11.98
  -9   9  -3   43.68    5.53
  -9  -9  -3   51.83    5.26
   9   9   3   39.82    6.57
  10   9   3  210.41   14.18
 -10   9  -3  229.17   14.32
 -10  -9  -3  235.55   13.65
 -11  -9  -3  216.93   12.43
  11  -9   3  210.19   13.50
  11  -9   3  182.56   13.90
 -13 -10   3   57.12    4.68
 -13  10   3   58.38    6.07
 -13 -10   3   64.07    4.99
  13 -10  -3   71.22    6.39
 -13 -10   3   69.39    5.41
 -12 -10   3   88.43    7.31
 -12  10   3  110.72    9.64
 -12 -10   3  118.25    8.14
  12 -10  -3   97.10    8.90
 -11 -10   3  110.06    8.52
 -11  10   3  129.56   11.04
 -11 -10   3  126.53    9.22
  11 -10  -3   97.19    8.04
 -11 -10   3  118.26    9.33
 -10 -10   3   26.56    5.41
  10 -10  -3   22.44    4.28
  10 -10  -3   20.95    4.95
 -10 -10   3   18.14    7.81
 -10 -10   3   22.41    5.31
  10 -10  -3   34.97   11.10
 -10 -10   3   27.97    5.23
   9 -10  -3   18.27    4.43
   9 -10  -3   13.74    4.49
   9  10  -3   16.77    4.20
   9 -10  -3   15.87    5.71
   9 -10  -3   22.42   11.37
   9  10  -3   12.46   10.88
  -9 -10   3   19.72    5.41
   9 -10  -3    8.07    6.96
   8 -10  -3   55.01    5.61
   8 -10  -3   53.19    6.06
   8 -10  -3   57.84   12.60
   8  10  -3   54.23   11.87
  -8 -10   3   63.57    7.05
   8 -10  -3   48.64    6.82
  -8 -10   3   65.98    7.59
   8 -10  -3   38.05    9.36
   7 -10  -3  437.29   25.83
   7 -10  -3  349.97   23.93
  -7 -10   3  496.13   25.84
   7 -10  -3  397.63   30.05
   7 -10  -3  396.07   25.41
  -7 -10   3  516.74   26.95
   7  10  -3  510.64   29.97
   6 -10  -3  517.17   35.11
   6  10  -3  585.46   35.58
   6 -10  -3  626.77   38.07
   5 -10  -3  358.31   24.05
   5  10  -3  406.07   25.59
  -5 -10   3  398.21   25.53
  -5  10   3  351.15   26.95
   5 -10  -3  394.30   27.15
   4 -10  -3    5.95    5.55
  -4  10   3    3.47    6.48
  -4 -10   3    4.88    4.85
   4 -10  -3    7.93    6.07
  -3  10   3   83.20   10.09
  -3 -10   3   89.69    8.37
   3 -10  -3   99.52   10.40
   2  10  -3  388.96   26.58
   2 -10  -3  433.46   25.48
   2  10  -3  340.90   22.47
   2 -10  -3  341.44   22.88
   2 -10  -3  418.18   24.67
  -2 -10   3  412.94   24.08
  -1 -10   3  276.66   17.24
   1 -10  -3  290.75   19.45
   1  10  -3  301.41   21.98
  -1 -10   3  295.03   18.41
   1 -10  -3  306.23   19.44
  -1  10   3  290.86   17.17
  -1 -10   3  267.04   17.09
   1 -10  -3  294.48   18.47
   1  10  -3  276.58   17.82
   0  10  -3  195.00   15.68
   0 -10   3  198.45   12.82
   0 -10  -3  214.20   14.16
   0  10   3  156.06   11.98
   0 -10  -3  174.48   12.35
   0  10  -3  178.90   12.05
  -1  10  -3    1.06    4.79
  -1 -10  -3    2.05    4.69
  -1  10  -3    0.25    3.83
  -1 -10  -3    2.40    3.65
   1  10   3    2.84    4.35
   1 -10   3    1.05    4.29
  -2  10  -3   16.81    4.52
  -2 -10  -3   17.82    4.46
  -2 -10  -3   11.26    5.26
  -2 -10  -3   16.05    6.07
   2  10   3    9.28    5.04
   2 -10   3   15.65    5.46
  -3 -10  -3   32.38    5.94
  -3  10  -3   26.30    5.70
  -3 -10  -3   28.21    6.69
  -3 -10  -3   32.83    7.57
   3  10   3   25.01    9.53
   3 -10   3   25.68    9.77
  -4 -10  -3    7.40    5.72
  -4 -10  -3    6.20    6.49
   4 -10   3   -2.76    6.66
   4  10   3    3.78    7.25
  -5 -10  -3   12.87    3.10
  -5 -10  -3   13.63    3.48
  -5 -10  -3   18.30    6.67
  -5 -10  -3   19.97    7.79
   5  10   3   15.43    8.08
   5 -10   3   18.38    8.54
  -6 -10  -3   79.62   10.88
  -6 -10  -3   98.65    7.56
  -6 -10  -3  110.93   13.15
  -6  10  -3  103.07    7.55
   6 -10   3   98.92   13.73
   7  10   3   29.41    5.91
   7 -10   3   20.68    8.13
  -7 -10  -3   18.74    8.09
  -7 -10  -3   25.12    4.39
  -7  10  -3   26.58    4.44
  -8 -10  -3   86.37    7.32
  -8  10  -3  104.72    7.84
   8  10   3   95.09    8.47
   9  10   3   83.97    7.56
  -9 -10  -3   67.58    5.86
  -9 -10  -3   77.76    6.29
  -9  10  -3   75.25    6.80
 -10  10  -3   31.89    4.55
  10 -10   3   34.91    5.23
  10  10   3   27.37    5.16
 -10 -10  -3   35.49    3.63
  13 -11  -3   68.77    6.37
  13  11  -3   68.49    5.96
 -13 -11   3   69.13    5.09
 -12 -11   3  112.94    7.55
  12 -11  -3   95.73    8.28
  12  11  -3   88.25    7.63
 -12 -11   3   84.07    6.97
 -12 -11   3   83.83    6.56
 -12  11   3   89.75    8.39
 -11 -11   3    4.67    3.65
 -11  11   3    9.37    6.23
 -11 -11   3    8.74    4.06
  11 -11  -3   13.05    3.40
  11  11  -3    8.59    4.99
 -11 -11   3   10.33    4.11
  11 -11  -3    7.69    4.50
 -10 -11   3   17.57    5.17
  10 -11  -3   19.73    4.13
 -10 -11   3   24.55    4.92
  10  11  -3   24.90    5.80
  -9 -11   3  876.04   47.15
   9 -11  -3  698.62   52.89
   9 -11  -3  912.34   46.74
  -9 -11   3  839.99   48.51
   9 -11  -3  835.67   47.32
   9 -11  -3  817.40   48.19
   9  11  -3  804.50   46.79
  -9 -11   3  780.41   51.14
   9 -11  -3  781.78   51.64
   8 -11  -3   75.76    6.83
   8 -11  -3   80.05   11.86
   8 -11  -3   80.43    8.22
   8 -11  -3   66.35   12.28
   8 -11  -3   78.07    7.11
  -8 -11   3   94.02    8.88
  -8 -11   3   89.11    8.06
   7 -11  -3   33.38    8.89
   7 -11  -3   34.75    4.28
   7 -11  -3   51.14   10.15
   7 -11  -3   29.32    5.40
   7 -11  -3   26.33    5.12
  -7 -11   3   33.09    5.88
  -7 -11   3   26.45    5.27
   6 -11  -3  755.03   43.88
   6 -11  -3  822.45   49.35
  -6 -11   3  937.95   45.38
   6 -11  -3  678.38   42.55
  -6 -11   3  859.24   44.05
  -6 -11   3  933.08   45.32
  -6 -11   3  817.12   43.83
   6 -11  -3  715.59   45.32
   6 -11  -3  718.45   43.04
   5 -11  -3 1072.35   61.79
   5 -11  -3 1000.77   57.81
   4 -11  -3   18.75    5.51
  -4 -11   3   23.04    4.75
  -4  11   3   16.51    6.22
   4 -11  -3   22.88    6.69
  -3 -11   3  344.14   20.26
  -3 -11   3  280.75   19.54
  -3  11   3  294.65   21.02
   2 -11  -3  302.80   20.84
  -2 -11   3  307.68   20.43
   2 -11  -3  337.03   22.13
   2  11  -3  287.89   22.85
   1 -11  -3  120.22   10.53
  -1 -11   3  120.86    9.67
   1 -11  -3   96.60    8.30
   1  11  -3   96.36   12.07
   1 -11  -3  104.71   10.25
  -1 -11   3  101.50    8.16
   0 -11   3 3394.17  183.01
   0  11  -3 3432.86  186.70
   0 -11  -3 3469.92  184.84
   0 -11  -3 3531.64  184.44
   0 -11  -3 3268.83  182.36
   1  11   3 1618.79   91.44
   1 -11   3 1572.95   91.39
  -1  11  -3 1576.76   94.66
  -1 -11  -3 1776.54   94.00
  -1 -11  -3 1704.49   91.77
  -1  11  -3 1840.89   91.75
   2 -11   3  889.38   50.17
   2  11   3  843.98   49.98
  -2  11  -3  929.43   49.75
  -2 -11  -3  864.89   49.70
  -2  11  -3  755.35   51.54
  -2 -11  -3  943.15   51.74
  -3  11  -3   40.67    5.92
  -3 -11  -3   37.19    6.28
  -3 -11  -3   24.13    9.78
  -3 -11  -3   29.47    6.70
   3  11   3   33.20    6.84
   3 -11   3   35.47    7.03
  -4 -11  -3 1610.33   88.27
  -4 -11  -3 1402.80   86.06
  -4 -11  -3 1403.13   81.65
  -4  11  -3 1608.70   85.77
  -4 -11  -3 1563.95   85.86
   4  11   3 1651.13   86.67
   4 -11   3 1684.86   86.67
  -4 -11  -3 1545.80   82.53
   5  11   3  592.99   37.29
   5 -11   3  597.55   37.17
  -5 -11  -3  598.91   36.36
   5 -11   3  592.64   39.17
  -5 -11  -3  603.17   37.92
  -5 -11  -3  515.63   30.91
  -6 -11  -3  767.52   40.90
  -6 -11  -3  694.61   45.68
   6 -11   3  742.22   49.60
  -6 -11  -3  813.52   48.38
  -6 -11  -3  702.06   40.55
  -7 -11  -3  217.26   19.32
   7  11   3  238.03   14.56
   7 -11   3  171.87   20.43
  -7 -11  -3  203.19   19.28
  -7  11  -3  227.53   13.72
  -7 -11  -3  206.03   13.62
   8  11   3  243.76   15.73
  -8  11  -3  252.79   15.31
  -8 -11  -3  240.38   14.98
  -9  11  -3  103.48    7.89
  -9 -11  -3   96.01    7.16
  -9 -11  -3   88.15    7.04
   9  11   3  107.92    8.39
  10 -11   3  430.37   24.36
  10  11   3  400.31   23.36
 -10 -11  -3  401.83   22.61
 -10 -11  -3  407.05   23.65
  10 -11   3  417.95   24.81
  13 -12  -3  235.63   13.93
  13  12  -3  218.09   13.62
  13 -12  -3  248.85   14.62
 -13 -12   3  221.93   13.21
 -12 -12   3    8.61    3.18
  12 -12  -3    5.47    3.75
 -12 -12   3    4.44    2.84
  12  12  -3    9.71    4.18
 -11 -12   3  424.81   22.60
  11 -12  -3  346.17   23.17
  11 -12  -3  366.61   21.71
 -11 -12   3  379.68   21.62
  11  12  -3  352.42   22.22
  10  12  -3   10.32    5.30
  10 -12  -3    4.35    3.62
 -10 -12   3   10.86    4.36
  10 -12  -3    5.99    4.29
 -10 -12   3    8.08    4.21
 -10 -12   3    7.53    3.61
  -9 -12   3   68.66    6.89
   9 -12  -3   49.50   10.52
   9 -12  -3   63.81    7.57
   9 -12  -3   59.44    6.50
  -9 -12   3   68.29    7.62
   9  12  -3   51.43    7.29
   9 -12  -3   66.74    6.33
  -8 -12   3   58.01    7.32
  -8 -12   3   75.15    7.28
   8 -12  -3   54.18    7.03
  -8 -12   3   59.53    7.01
   8 -12  -3   53.26    6.89
  -8 -12   3   66.58    6.45
   8 -12  -3   57.03    5.86
   8 -12  -3   53.92   10.90
   7 -12  -3 1761.19   92.58
   7 -12  -3 1660.90   98.27
   7 -12  -3 1563.62   90.83
   7 -12  -3 1620.21   90.97
   7 -12  -3 1688.59   92.22
  -7 -12   3 1945.21   93.62
  -7 -12   3 1834.82   92.35
   7 -12  -3 1565.50   94.00
   6 -12  -3    7.64    6.18
   6 -12  -3    0.49    3.01
   6 -12  -3    2.36    4.77
  -6 -12   3    5.11    3.10
   6 -12  -3    9.20    3.93
   6 -12  -3   -1.60    4.58
   6 -12  -3    1.58    3.65
   6 -12  -3    2.13    7.61
  -6 -12   3    4.53    4.60
  -6 -12   3   -0.77    3.82
   6 -12  -3    1.68    3.55
   5 -12  -3  983.10   59.71
   4 -12  -3  352.81   25.37
   3 -12  -3    3.15    4.72
  -3 -12   3    3.72    3.88
  -3 -12   3    4.38    5.18
   2 -12  -3  264.25   18.88
  -2 -12   3  242.05   17.50
   2  12  -3  229.69   20.49
  -2 -12   3  292.04   18.65
  -1 -12   3  933.82   52.36
   1 -12  -3  952.23   53.32
  -1 -12   3  919.80   51.00
   1 -12  -3  930.14   53.55
   1  12  -3  776.07   55.05
   0 -12   3   12.94    4.62
   0 -12  -3    7.73    4.88
   0  12  -3   14.36    7.35
   0 -12  -3   17.93    6.08
  -1 -12  -3  889.47   49.06
  -1  12  -3  805.73   52.60
  -1 -12  -3  913.48   51.94
   2 -12   3  488.20   27.66
  -2 -12  -3  471.95   29.51
  -2 -12  -3  487.32   27.43
  -3 -12  -3   24.56    4.53
  -3 -12  -3   30.91    7.36
  -3 -12  -3   27.21    8.06
  -3 -12  -3   20.07    3.51
   3 -12   3   25.17    7.29
  -3 -12  -3   23.41    5.08
  -4 -12  -3  516.92   32.59
  -4 -12  -3  535.05   35.56
  -4 -12  -3  560.78   29.89
   4 -12   3  484.01   30.10
  -4 -12  -3  486.81   28.88
   4 -12   3  538.70   33.55
  -4 -12  -3  541.71   33.98
  -5 -12  -3   34.94    7.30
   5 -12   3   34.37    9.36
  -5 -12  -3   36.41    7.96
  -5 -12  -3   41.27    4.41
  -5 -12  -3   45.54    9.44
   6 -12   3   33.55   10.19
  -6 -12  -3   39.89    9.49
  -6 -12  -3   46.59    8.17
  -6 -12  -3   32.28    4.20
  -7 -12  -3   14.06    3.29
  -7 -12  -3   13.60    3.22
  -7 -12  -3   15.11    7.16
   7 -12   3    7.63    7.66
   7 -12   3   20.21    5.37
   8  12   3  361.23   22.36
   8 -12   3  401.18   23.94
  -8 -12  -3  381.34   21.76
  -9 -12  -3   12.68    3.10
   9 -12   3   23.21    4.85
  -9 -12  -3   25.05    3.17
   9  12   3   16.96    4.74
   9 -12   3   24.31    5.27
 -10 -12  -3  102.94    7.36
  10 -12   3  103.83    7.99
  10 -12   3  100.27    8.59
  13 -13  -3    4.76    2.30
 -13 -13   3    1.65    1.75
  13 -13  -3    4.79    3.02
  13  13  -3    3.24    3.12
  12 -13  -3    0.19    2.72
  12  13  -3    1.97    3.87
 -12 -13   3    1.10    2.56
 -12 -13   3    0.43    2.73
  12 -13  -3    0.77    3.45
  11  13  -3   46.01    6.37
  11 -13  -3   48.81    5.08
 -11 -13   3   58.93    5.71
  11 -13  -3   50.09    6.24
 -11 -13   3   57.30    5.62
 -10 -13   3   31.97    5.83
 -10 -13   3   38.17    5.33
  10 -13  -3   30.55    5.86
  10 -13  -3   32.29    4.58
  10  13  -3   35.68    6.15
  -9 -13   3   31.68    5.44
   9 -13  -3   20.98    5.39
  -9 -13   3   15.75    4.78
   9 -13  -3   24.04    4.61
   9  13  -3   22.85    5.91
  -9 -13   3   23.20    4.72
   9 -13  -3   23.33    5.34
  -8 -13   3  322.74   19.37
  -8 -13   3  278.80   19.14
  -8 -13   3  344.33   20.54
  -8 -13   3  305.32   18.45
   8 -13  -3  275.09   19.47
   8 -13  -3  306.92   18.30
   8 -13  -3  300.34   19.47
   7 -13  -3    2.93    3.42
   7 -13  -3   -1.24    5.36
  -7 -13   3   -0.27    3.61
   7 -13  -3    1.77    4.13
   7 -13  -3    0.95    6.21
   7 -13  -3    4.58    4.30
   7 -13  -3   -0.52    5.25
  -7 -13   3    2.31    4.37
   6 -13  -3  117.31    9.48
   6 -13  -3  113.73    9.59
   6 -13  -3  110.07    8.07
  -6 -13   3  123.16    8.91
   6 -13  -3   88.76   12.73
   6 -13  -3  111.48    8.75
   6 -13  -3  125.79    9.11
   6 -13  -3  112.83    9.11
   5 -13  -3   56.47    6.13
   5 -13  -3   60.66    9.72
   5 -13  -3   46.58    4.69
   5 -13  -3   50.80    6.01
  -5 -13   3   50.24    5.36
  -5 -13   3   62.98    7.02
  -5 -13   3   67.52    6.72
   5 -13  -3   40.06    4.63
   5 -13  -3   60.21    6.24
   5 -13  -3   53.49    5.24
   4 -13  -3   36.34    7.84
  -3 -13   3   65.86    8.76
   3 -13  -3   84.27   10.34
  -3 -13   3   91.65    8.14
  -2 -13   3  238.47   17.42
   2 -13  -3  223.60   17.79
  -2 -13   3  250.93   17.40
  -2 -13   3  240.04   16.70
   2  13  -3  209.95   20.34
   1 -13  -3    0.52    4.89
  -1 -13   3    6.12    4.96
   1 -13  -3    2.19    5.13
   1  13  -3    0.84    6.64
   0 -13  -3    0.54    5.06
   0 -13   3   -1.63    4.69
   0 -13  -3    8.10    5.81
   0  13  -3   -0.86    7.27
  -1 -13  -3  437.49   28.78
  -1  13  -3  376.98   29.67
  -1 -13  -3  434.61   28.10
  -2 -13  -3   48.91    5.52
  -2 -13  -3   51.97    4.59
  -2 -13  -3   61.17    8.58
   2 -13   3   42.98    5.45
  -3 -13  -3  164.24   10.55
  -3 -13  -3  183.06   11.52
  -3 -13  -3  180.22   15.27
   3 -13   3  139.52   11.15
   3 -13   3  170.90   11.96
  -4 -13  -3   75.85    6.90
  -4 -13  -3   76.40    9.85
   4 -13   3   53.67    6.42
  -4 -13  -3   69.28    5.81
  -4 -13  -3   88.24   12.35
  -5 -13  -3   43.93    9.64
  -5 -13  -3   45.77    4.69
  -5 -13  -3   33.15    8.00
   5 -13   3   36.16    5.80
   5 -13   3   42.13   10.43
  -6 -13  -3   97.38   12.92
  -6 -13  -3   79.67    6.39
  -6 -13  -3   70.85   10.53
   6 -13   3   86.08    8.15
   6 -13   3   69.99   12.96
  -7 -13  -3    1.74    2.70
   7 -13   3    2.01    4.28
   7 -13   3    2.21    7.13
  -7 -13  -3    3.60    6.56
   8 -13   3    3.12    4.43
   8 -13   3    0.97    4.49
  -9 -13  -3    1.51    2.75
   9 -13   3   -2.14    4.01
  -9 -13  -3   -0.15    2.55
   9 -13   3    3.26    3.87
 -10 -13  -3   49.77    4.35
  10 -13   3   52.14    5.14
  10 -13   3   43.67    5.53
  12 -14  -3  126.83    9.16
  12 -14  -3  145.41   10.06
  12  14  -3  124.13    9.27
 -12 -14   3  145.91    8.81
  11  14  -3  323.93   19.92
  11 -14  -3  314.49   19.34
  11 -14  -3  320.14   20.05
  11 -14  -3  318.05   20.79
 -11 -14   3  350.13   19.76
 -11 -14   3  371.23   19.98
 -10 -14   3   86.51    7.56
 -10 -14   3   93.18    7.31
  10  14  -3   73.58    7.64
  10 -14  -3   86.44    6.90
 -10 -14   3   79.98    6.93
  10 -14  -3   66.63    7.78
 -10 -14   3   61.08    7.44
   9  14  -3    0.23    5.58
  -9 -14   3    5.00    4.33
  -9 -14   3    0.86    3.78
   9 -14  -3    2.88    4.68
   9 -14  -3    1.57    3.80
  -9 -14   3    2.21    4.07
  -8 -14   3  195.24   13.39
   8 -14  -3  179.15   13.56
   8 -14  -3  174.98   13.69
  -8 -14   3  201.70   12.64
   8 -14  -3  157.28   18.29
   8 -14  -3  190.46   12.51
  -8 -14   3  182.35   13.99
  -7 -14   3 1031.08   54.81
   7 -14  -3  949.66   55.38
   7 -14  -3 1046.72   54.09
   7 -14  -3  972.98   55.49
   7 -14  -3  860.02   60.55
   7 -14  -3  919.63   53.92
   7 -14  -3  988.01   55.01
  -6 -14   3  416.62   23.50
   6 -14  -3  376.80   23.28
  -6 -14   3  465.62   25.39
   6 -14  -3  399.19   24.01
   6 -14  -3  403.95   22.82
   6 -14  -3  400.36   24.24
   6 -14  -3  402.50   29.63
   6 -14  -3  387.04   23.18
   6 -14  -3  353.52   23.10
   6 -14  -3  370.09   23.56
  -5 -14   3  276.64   16.55
  -5 -14   3  323.31   18.24
   5 -14  -3  249.40   16.93
   5 -14  -3  227.94   21.05
  -5 -14   3  328.73   18.13
   5 -14  -3  240.38   16.63
   5 -14  -3  246.48   15.66
   5 -14  -3  249.25   15.69
   5 -14  -3  250.75   16.09
   5 -14  -3  288.41   16.53
   4 -14  -3    6.31    6.39
  -4 -14   3   15.43    6.74
   4 -14  -3    8.83    3.79
   4 -14  -3    9.97    4.40
   4 -14  -3   13.27    3.21
  -4 -14   3   10.67    4.24
   4 -14  -3    8.38    3.61
   4 -14  -3   12.45    3.08
  -4 -14   3   11.14    3.28
  -3 -14   3   92.48   10.03
  -3 -14   3  102.44   10.64
  -2 -14   3  345.28   22.16
   2  14  -3  322.74   27.62
  -2 -14   3  302.02   20.88
  -2 -14   3  343.08   22.33
   2 -14  -3  277.44   22.75
  -1 -14   3  531.55   33.23
  -1 -14   3  616.78   34.84
   1 -14  -3  525.00   34.07
   1 -14  -3  537.98   34.37
   0 -14  -3  114.91   11.62
   0 -14   3   98.91   10.39
   0 -14   3  136.58   12.41
   0  14  -3   79.21   14.52
   0 -14  -3  152.22   14.92
  -1 -14  -3   17.38    3.93
  -1  14  -3   11.16    7.30
  -1 -14  -3   17.14    3.23
   1 -14   3   14.03    3.65
  -1 -14  -3   15.45    7.26
  -1 -14  -3   18.39    6.58
   1 -14   3   18.53    3.88
  -1 -14  -3   15.60    3.89
   2 -14   3  322.55   20.64
   2 -14   3  397.70   27.09
  -2 -14  -3  380.86   24.87
  -2 -14  -3  356.30   20.41
  -2 -14  -3  338.90   19.65
   3 -14   3  187.46   13.74
  -3 -14  -3  209.00   13.06
   3 -14   3  210.31   14.19
   3 -14   3  228.91   20.02
  -3 -14  -3  214.79   13.02
  -3 -14  -3  217.56   18.00
  -3 -14  -3  225.66   14.06
  -4 -14  -3  277.81   23.09
  -4 -14  -3  268.31   16.44
   4 -14   3  278.24   18.07
  -4 -14  -3  310.73   22.20
   4 -14   3  243.02   17.31
  -4 -14  -3  293.08   17.32
   5 -14   3    1.09    7.73
   5 -14   3    9.07    4.33
  -5 -14  -3    9.26    3.15
  -5 -14  -3    5.41    6.44
   5 -14   3    6.86    4.12
  -5 -14  -3    4.55    7.75
  -6 -14  -3  212.83   18.08
  -6 -14  -3  183.49   12.06
  -6 -14  -3  184.97   18.53
   6 -14   3  168.74   19.25
   6 -14   3  197.94   14.31
   6 -14   3  195.95   13.85
  -7 -14  -3  150.74   10.37
   7 -14   3  168.17   12.70
   7 -14   3  187.48   12.77
  -8 -14  -3  441.64   25.92
   8 -14   3  468.34   27.75
  -8 -14  -3  418.54   25.61
   8 -14   3  491.81   27.39
  -9 -14  -3   30.56    3.88
   9 -14   3   30.74    5.27
  -9 -14  -3   26.62    3.62
   9 -14   3   28.00    4.81
 -10 -14  -3   22.49    2.80
  10 -14   3   27.69    3.57
 -12 -15   3   47.04    3.92
  12  15  -3   35.60    4.69
  12 -15  -3   37.15    4.09
  11  15  -3   25.86    5.04
  11 -15  -3   32.34    4.31
  11 -15  -3   25.05    3.87
 -11 -15   3   33.32    4.15
  10 -15  -3   39.88    5.01
 -10 -15   3   42.07    5.24
 -10 -15   3   35.51    4.80
  10  15  -3   39.41    5.91
 -10 -15   3   30.32    5.32
  10 -15  -3   33.71    4.93
 -10 -15   3   41.79    4.78
   9 -15  -3   61.60    6.08
  -9 -15   3   60.45    6.32
  -9 -15   3   58.18    6.05
   9  15  -3   58.25    6.99
  -9 -15   3   60.73    5.79
   9 -15  -3   51.90    7.06
  -9 -15   3   49.08    6.80
   9 -15  -3   39.58    5.80
   8 -15  -3   20.45    5.41
   8 -15  -3   14.39    4.24
   8 -15  -3   14.81    4.07
   8 -15  -3   19.37    4.90
  -8 -15   3   16.55    5.11
  -8 -15   3   15.64    4.49
   7 -15  -3   13.22    3.89
   7 -15  -3    7.87    7.13
   7 -15  -3   11.67    4.80
   7 -15  -3   12.58    5.92
   7 -15  -3   13.90    4.53
  -7 -15   3   13.95    3.91
   7 -15  -3   13.41    4.01
   6 -15  -3    5.61    4.41
   6 -15  -3    5.65    6.46
  -6 -15   3    5.79    7.42
   6 -15  -3    8.01    3.43
   6 -15  -3    5.46    4.86
  -6 -15   3    7.39    3.20
   6 -15  -3    5.13    3.29
  -6 -15   3    7.63    4.73
   6 -15  -3    1.95    5.42
   6 -15  -3    7.43    4.10
   5 -15  -3   54.78    5.60
  -5 -15   3   55.85    5.79
  -5 -15   3   71.75    7.52
   5 -15  -3   56.21    5.32
   5 -15  -3   60.09    6.73
   5 -15  -3   65.12   10.35
  -5 -15   3   73.48    7.48
   5 -15  -3   56.77    6.75
   5 -15  -3   54.05    5.26
  -5 -15   3   57.10    5.55
   5 -15  -3   57.32    5.49
   5 -15  -3   56.10    5.73
   5 -15  -3   70.56    6.96
  -4 -15   3  278.29   16.32
  -4 -15   3  272.37   16.18
  -4 -15   3  275.97   17.38
   4 -15  -3  241.72   15.45
   4 -15  -3  248.99   16.54
   4 -15  -3  249.68   15.67
   4 -15  -3  278.39   16.04
   4 -15  -3  258.44   16.31
  -4 -15   3  289.27   17.08
  -4 -15   3  226.88   15.25
   4 -15  -3  234.51   15.23
  -4 -15   3  308.13   21.26
  -4 -15   3  298.95   21.04
   4 -15  -3  268.40   21.59
  -3 -15   3  148.86    9.65
  -3 -15   3  140.95    9.53
  -3 -15   3  146.44   13.23
   3 -15  -3  125.13    8.59
   3 -15  -3  127.09    9.47
   3 -15  -3  120.93    8.60
  -3 -15   3  122.77   10.29
  -3 -15   3  146.39   12.63
   3  15  -3  138.72   17.44
   2 -15  -3  286.84   16.12
   2 -15  -3  242.67   15.41
   2 -15  -3  252.81   15.39
  -2 -15   3  277.24   18.57
   2  15  -3  252.03   24.27
  -2 -15   3  291.26   19.49
  -2 -15   3  250.78   19.46
  -2 -15   3  303.77   16.66
  -2 -15   3  243.69   16.19
   2 -15  -3  283.95   20.72
   1 -15  -3  674.97   39.35
  -1 -15   3  775.92   40.51
   1 -15  -3  762.42   45.00
  -1 -15   3  794.09   44.90
   1  15  -3  571.64   46.62
  -1 -15   3  726.08   43.75
   1 -15  -3  725.73   40.34
   1 -15  -3  695.32   44.33
  -1 -15   3  736.92   40.40
   1 -15  -3  705.17   39.76
   0 -15  -3  664.85   37.71
   0 -15   3  660.62   38.48
   0  15  -3  585.22   45.43
   0 -15  -3  710.34   43.24
   0 -15   3  823.69   44.47
   0 -15  -3  705.24   42.97
   0 -15  -3  634.65   37.55
   0 -15  -3  712.73   38.70
   0 -15   3  684.59   41.55
   0 -15   3  747.22   38.85
   0 -15  -3  685.63   37.94
  -1 -15  -3  243.41   14.98
  -1 -15  -3  242.26   19.50
   1 -15   3  258.60   20.12
  -1  15  -3  175.39   20.57
  -1 -15  -3  222.84   13.86
   1 -15   3  254.07   14.95
  -1 -15  -3  225.39   18.65
  -1 -15  -3  206.73   13.79
   1 -15   3  203.69   14.66
  -1 -15  -3  248.78   14.71
  -1 -15  -3  243.75   14.14
   2 -15   3  112.48   12.81
  -2 -15  -3   85.13    6.73
   2 -15   3   82.96    7.63
  -2 -15  -3   95.39   13.96
  -2 -15  -3   83.62    6.95
  -2 -15  -3   93.45   11.20
   2 -15   3   84.36    7.38
  -2 -15  -3  101.97    7.88
   3 -15   3  110.70    8.60
   3 -15   3  104.52   13.55
  -3 -15  -3  104.71    7.77
   3 -15   3   89.72    8.67
  -3 -15  -3  102.16    7.54
  -3 -15  -3  121.33   12.99
  -3 -15  -3  116.92    9.02
   4 -15   3   89.27    8.56
   4 -15   3   94.81   13.85
  -4 -15  -3  105.56    7.74
   4 -15   3   98.36    9.01
  -4 -15  -3  103.53   14.05
  -4 -15  -3  126.50   13.16
  -4 -15  -3  109.70    7.73
  -4 -15  -3  100.40    8.30
  -5 -15  -3  460.19   25.15
   5 -15   3  392.97   25.85
  -5 -15  -3  428.55   30.71
  -5 -15  -3  478.12   32.57
  -5 -15  -3  404.87   24.58
   5 -15   3  459.09   26.79
  -6 -15  -3  981.09   50.89
   6 -15   3  898.98   51.77
  -6 -15  -3  854.30   56.02
   6 -15   3  979.65   52.43
   6 -15   3  862.94   59.78
  -6 -15  -3  941.71   58.27
  -6 -15  -3  861.13   50.15
   7 -15   3  220.79   15.22
  -7 -15  -3  203.41   13.21
  -7 -15  -3  232.18   13.94
   7 -15   3  221.53   15.82
   8 -15   3   -0.64    4.04
   8 -15   3    1.41    3.87
  -8 -15  -3    1.09    2.98
  -8 -15  -3   -0.63    2.55
  -8 -15  -3    1.85    2.84
  -9 -15  -3   65.10    5.16
   9 -15   3   63.22    6.89
   9 -15   3   67.30    6.23
  -9 -15  -3   57.51    5.00
  12 -16  -3   -0.12    2.07
  12  16  -3    3.82    3.29
  12 -16  -3    3.05    2.70
 -12 -16   3    0.20    2.05
  11 -16  -3   10.35    3.26
 -11 -16   3   14.99    3.28
  11 -16  -3    8.51    3.06
  11  16  -3   12.52    4.21
 -10 -16   3   18.56    4.06
 -10 -16   3   12.43    3.97
  10 -16  -3   15.29    3.79
 -10 -16   3   19.96    3.96
  10 -16  -3   12.35    3.83
  10  16  -3   16.97    5.11
  -9 -16   3   -2.42    3.47
  -9 -16   3    0.87    3.44
   9 -16  -3    2.05    3.43
   9 -16  -3    0.67    3.57
  -9 -16   3    0.35    3.65
   9  16  -3    2.61    5.15
  -8 -16   3    0.91    6.32
  -8 -16   3    3.44    4.11
   8 -16  -3    4.03    4.12
   8 -16  -3    3.44    3.86
   8 -16  -3    1.37    3.67
   8 -16  -3    1.84    4.57
   7 -16  -3    5.94    6.40
  -7 -16   3    4.89    4.16
  -7 -16   3    2.65    6.92
  -7 -16   3    7.74    3.71
  -7 -16   3    5.84    3.47
   7 -16  -3    6.22    3.76
   7 -16  -3    5.81    4.72
   7 -16  -3    4.34    3.58
  -6 -16   3   72.62    7.92
   6 -16  -3   61.55    6.42
  -6 -16   3   59.50    6.20
  -6 -16   3   63.52    6.04
   6 -16  -3   71.03    7.54
   6 -16  -3   69.40   11.64
   6 -16  -3   69.48    7.83
  -6 -16   3   78.29   11.15
   6 -16  -3   63.43    6.06
  -6 -16   3   69.54    6.90
   6 -16  -3   67.35    6.84
   6 -16  -3   72.29    7.93
  -5 -16   3   27.24    5.52
   5 -16  -3   17.20    3.82
  -5 -16   3   22.98    4.11
  -5 -16   3   29.11    4.71
   5 -16  -3   14.77    4.62
   5 -16  -3   18.88    3.68
   5 -16  -3   23.35    7.81
   5 -16  -3   21.35    3.89
  -5 -16   3   22.02    3.90
  -5 -16   3   12.59    7.42
   5 -16  -3   24.20    5.28
  -5 -16   3   32.32    8.20
   5 -16  -3   22.68    4.21
   5 -16  -3   28.55    5.74
  -4 -16   3  256.22   16.13
  -4 -16   3  225.24   14.51
  -4 -16   3  264.01   14.89
   4 -16  -3  199.65   13.72
   4 -16  -3  253.18   14.56
   4 -16  -3  202.30   13.94
  -4 -16   3  241.49   15.43
   4 -16  -3  233.09   14.71
  -4 -16   3  245.74   19.68
   4 -16  -3  199.68   13.62
  -4 -16   3  204.58   13.65
  -4 -16   3  262.80   19.12
   3 -16  -3   68.63    5.71
  -3 -16   3   72.85    7.39
  -3 -16   3   79.50    6.71
  -3 -16   3   79.72    9.66
  -3 -16   3   79.63    6.74
  -3 -16   3   72.70    9.81
  -3 -16   3   66.95    5.72
   3 -16  -3   71.57    5.88
   3 -16  -3   72.33    6.16
   3 -16  -3   75.34    6.84
   3 -16  -3   89.38    6.79
   3 -16  -3   74.74    5.96
   3  16  -3   80.87   18.16
   2 -16  -3    4.90    2.64
  -2 -16   3    5.14    3.11
   2 -16  -3    2.83    6.90
  -2 -16   3    5.39    3.38
  -2 -16   3    7.99    3.36
   2 -16  -3    7.72    4.18
  -2 -16   3    9.56    5.09
   2  16  -3   -2.46   12.69
  -2 -16   3    8.06    6.14
   2 -16  -3    5.38    2.57
   2 -16  -3    3.98    3.06
   2 -16  -3    5.61    3.47
   2 -16  -3    4.55    2.66
   1 -16  -3   14.18    3.07
   1 -16  -3   20.63    7.27
  -1 -16   3   16.27    3.92
  -1 -16   3   23.11    4.40
   1 -16  -3   17.52    3.91
   1 -16  -3   19.51    4.36
   1  16  -3   10.34   11.64
  -1 -16   3   18.64    6.49
   1 -16  -3   13.85    6.40
  -1 -16   3   20.56    6.66
   1 -16  -3   15.95    3.41
   1 -16  -3   16.33    3.02
   0 -16   3   80.77    7.27
   0 -16   3   80.18    7.11
   0 -16  -3   87.02    6.61
   0 -16  -3   81.04    6.26
   0 -16  -3   81.97    7.18
   0 -16  -3  104.80   11.57
   0 -16  -3   84.98    6.53
   0 -16   3   98.76   11.24
   0  16  -3   57.46   14.78
   0 -16   3   89.14   10.26
   0 -16   3   74.32    7.04
   0 -16  -3   69.66   11.25
   0 -16  -3   74.80    6.19
   0 -16  -3   72.92    5.73
   1 -16   3   15.94    4.13
  -1 -16  -3    7.73    9.59
   1 -16   3   17.40    4.40
  -1 -16  -3   16.03    3.79
  -1 -16  -3   12.58    3.99
  -1 -16  -3   25.34    7.39
  -1 -16  -3   15.54    3.85
  -1 -16  -3   14.89    3.22
   1 -16   3   15.16    3.93
   1 -16   3    5.98    6.15
  -1  16  -3    3.92    7.39
  -1 -16  -3   14.30    3.39
  -1 -16  -3   13.85    4.06
  -2 -16  -3  413.47   25.93
  -2 -16  -3  497.15   32.28
  -2 -16  -3  437.92   26.02
   2 -16   3  438.22   26.57
   2 -16   3  461.44   27.23
   2 -16   3  511.48   34.21
  -2 -16  -3  502.05   32.92
   2 -16   3  478.56   27.20
  -2 -16  -3  520.22   27.19
  -3 -16  -3  194.49   12.58
  -3 -16  -3  220.89   13.99
  -3 -16  -3  222.90   18.59
   3 -16   3  216.84   20.13
   3 -16   3  178.15   13.42
   3 -16   3  195.71   13.91
   4 -16   3  373.33   23.25
  -4 -16  -3  400.20   28.35
  -4 -16  -3  373.91   22.16
  -4 -16  -3  384.16   22.56
  -4 -16  -3  390.99   22.15
   4 -16   3  407.07   31.23
   4 -16   3  354.50   23.53
  -5 -16  -3    1.36    2.91
  -5 -16  -3   -1.92    7.52
  -5 -16  -3    3.30    6.71
   5 -16   3   -0.61    3.90
   5 -16   3    1.36    4.33
  -5 -16  -3    1.31    3.21
  -6 -16  -3    8.16    3.27
  -6 -16  -3    7.70    7.08
  -6 -16  -3   10.06    3.21
   6 -16   3    9.63    4.21
   6 -16   3    3.46    4.75
   7 -16   3   22.57    5.20
  -7 -16  -3   29.47    4.31
  -7 -16  -3   29.60    3.91
  -7 -16  -3   29.25    3.74
   7 -16   3   22.29    5.01
   8 -16   3   59.52    6.70
  -8 -16  -3   49.95    4.97
  -8 -16  -3   59.58    4.96
  -8 -16  -3   46.43    4.37
   8 -16   3   50.97    6.07
  -9 -16  -3   15.30    2.77
  -9 -16  -3   18.86    2.71
   9 -16   3   15.20    4.23
   9 -16   3   19.98    3.78
   9 -16   3   15.86    4.01
 -11 -17   3   68.51    5.13
  11 -17  -3   63.98    5.83
  11  17  -3   56.02    5.75
  11 -17  -3   49.69    5.00
  11 -17  -3   51.66    4.83
  10 -17  -3  526.74   29.41
  10  17  -3  478.96   29.43
 -10 -17   3  565.30   29.50
  10 -17  -3  459.52   29.45
 -10 -17   3  554.88   29.82
   9 -17  -3  197.98   12.17
  -9 -17   3  163.65   12.94
   9 -17  -3  159.01   12.04
   9  17  -3  168.59   12.38
  -9 -17   3  198.12   12.49
  -8 -17   3  233.15   15.09
  -8 -17   3  196.70   19.71
   8 -17  -3  235.69   14.73
   8 -17  -3  207.09   14.84
  -7 -17   3   42.84    5.81
  -7 -17   3   41.39    5.57
  -7 -17   3   36.78    6.26
   7 -17  -3   32.02    5.12
  -7 -17   3   57.89   10.58
   7 -17  -3   43.15    5.28
  -7 -17   3   55.49    9.77
  -7 -17   3   35.20    4.85
   6 -17  -3    2.50    4.48
  -6 -17   3   -0.28    3.67
   6 -17  -3    7.88    4.25
   6 -17  -3    1.49    6.23
  -6 -17   3    0.78    4.48
  -6 -17   3    2.76    3.40
   6 -17  -3    1.99    3.47
  -6 -17   3    2.62    3.26
  -6 -17   3    1.67    6.78
  -6 -17   3   -0.86    7.09
   6 -17  -3    2.71    5.34
   6 -17  -3    2.70    3.38
   5 -17  -3  247.89   16.70
   5 -17  -3  223.70   15.21
   5 -17  -3  286.98   16.10
   5 -17  -3  234.13   16.03
   5 -17  -3  220.48   14.78
  -5 -17   3  220.88   14.79
  -5 -17   3  275.97   17.39
  -5 -17   3  252.12   15.55
   5 -17  -3  213.03   15.22
  -5 -17   3  261.60   15.89
  -5 -17   3  280.73   21.45
  -5 -17   3  301.51   21.40
  -4 -17   3 1086.18   60.91
   4 -17  -3 1056.26   60.87
  -4 -17   3 1269.94   62.20
  -4 -17   3 1054.55   61.65
  -4 -17   3 1182.30   63.15
   4 -17  -3  995.85   61.01
   4 -17  -3 1061.63   61.28
   4 -17  -3 1208.51   61.47
   4 -17  -3 1194.25   62.00
   4  17  -3 1073.42   72.58
  -4 -17   3 1291.87   66.95
  -4 -17   3 1264.28   67.98
   4 -17  -3 1121.35   61.03
   3 -17  -3  510.51   30.15
  -3 -17   3  574.83   32.20
  -3 -17   3  558.37   31.22
  -3 -17   3  621.03   36.65
  -3 -17   3  511.85   30.09
   3 -17  -3  504.77   30.22
   3 -17  -3  529.20   30.64
  -3 -17   3  516.52   30.91
   3 -17  -3  574.20   31.21
  -3 -17   3  617.65   35.11
   3  17  -3  504.13   41.88
  -3 -17   3  575.17   31.30
   3 -17  -3  576.01   31.18
   3 -17  -3  525.12   30.24
  -2 -17   3   77.52    7.59
   2 -17  -3   73.54    6.10
  -2 -17   3   87.08    7.21
  -2 -17   3   91.95    7.28
  -2 -17   3   84.22   10.63
  -2 -17   3   82.39    6.02
   2 -17  -3   75.37    6.32
   2 -17  -3   83.15    7.13
  -2 -17   3   69.60    6.84
   2 -17  -3   85.93    7.11
   2  17  -3   65.60   15.76
   2 -17  -3   86.06    6.90
   2 -17  -3   78.61    6.18
   1 -17  -3  254.47   15.28
  -1 -17   3  263.51   16.36
   1 -17  -3  255.19   21.40
  -1 -17   3  253.55   19.91
   1 -17  -3  260.60   15.80
   1 -17  -3  236.87   14.96
   1 -17  -3  257.02   15.78
   1 -17  -3  254.20   15.43
   1 -17  -3  259.94   20.89
   1 -17  -3  253.37   16.34
  -1 -17   3  261.75   16.34
  -1 -17   3  284.35   20.74
   1  17  -3  206.15   24.40
   0 -17   3  253.71   15.59
   0 -17   3  236.47   15.37
   0 -17   3  226.46   15.04
   0 -17  -3  242.69   14.72
   0 -17  -3  247.33   14.34
   0 -17  -3  249.90   19.94
   0 -17  -3  256.88   15.53
   0 -17   3  283.03   21.05
   0 -17  -3  282.89   20.91
   0  17  -3  180.80   22.54
   0 -17  -3  217.90   14.20
   0 -17  -3  232.37   14.34
   0 -17  -3  210.25   13.77
  -1 -17  -3   85.40    7.50
  -1 -17  -3   82.17    6.62
   1 -17   3   79.75    7.53
  -1 -17  -3   99.21   12.67
  -1 -17  -3   78.98    6.42
  -1 -17  -3   91.38    7.63
  -1 -17  -3   70.25    6.63
  -1 -17  -3   95.46   12.15
  -1 -17  -3   80.83    6.51
   1 -17   3   83.61    7.27
   1 -17   3   84.49    7.73
   1 -17   3   86.12   11.84
  -1  17  -3   64.49   12.83
   2 -17   3   90.47   12.84
  -2 -17  -3   75.96    7.10
  -2 -17  -3   98.88   11.97
  -2 -17  -3   84.21    6.86
  -2 -17  -3   89.90   12.84
   2 -17   3   84.31    7.59
   2 -17   3   82.98    7.80
  -2 -17  -3   95.08    8.22
   2 -17   3   96.40    8.22
  -3 -17  -3   54.35   10.05
  -3 -17  -3   57.79   11.39
  -3 -17  -3   77.73    7.31
   3 -17   3   53.08    6.70
   3 -17   3   60.39   11.48
   3 -17   3   59.11    6.56
  -3 -17  -3   60.64    5.67
  -4 -17  -3    1.94    3.15
  -4 -17  -3   -0.90    3.33
  -4 -17  -3   -0.84    3.97
  -4 -17  -3    4.23    6.78
   4 -17   3    6.71    7.74
   4 -17   3    2.96    4.09
   4 -17   3    5.29    4.36
   5 -17   3  478.65   30.59
  -5 -17  -3  503.16   29.48
  -5 -17  -3  542.68   30.02
  -5 -17  -3  507.40   35.78
   5 -17   3  528.34   31.49
  -5 -17  -3  574.10   38.37
  -5 -17  -3  531.01   29.46
   6 -17   3  245.41   15.55
   6 -17   3  247.52   16.12
  -6 -17  -3  250.49   14.61
  -6 -17  -3  239.43   14.03
  -7 -17  -3  101.33    7.39
   7 -17   3  109.31    9.55
   7 -17   3  108.99    8.98
  -7 -17  -3  101.80    7.85
  -7 -17  -3  106.44    7.49
  -8 -17  -3   69.21    5.37
   8 -17   3   70.35    7.17
   8 -17   3   85.11    7.80
   8 -17   3   69.54    6.91
  -8 -17  -3   71.99    5.96
  -8 -17  -3   87.53    5.80
  -9 -17  -3  228.10   12.49
   9 -17   3  233.64   14.19
   9 -17   3  187.84   13.63
  -9 -17  -3  211.85   12.66
  11 -18  -3   34.67    4.07
  11  18  -3   43.52    4.93
  11 -18  -3   50.00    5.03
  11 -18  -3   41.73    4.06
  10 -18  -3   61.84    5.69
  10 -18  -3   63.91    6.35
  10  18  -3   53.34    6.37
 -10 -18   3   70.71    5.59
  10 -18  -3   54.64    5.55
   9 -18  -3    5.84    3.67
   9  18  -3    4.61    5.02
  -9 -18   3    7.44    3.66
   9 -18  -3    5.13    3.05
  -8 -18   3  125.78    9.73
   8 -18  -3  116.93    9.49
  -8 -18   3  134.96    9.83
   8 -18  -3  131.84    9.66
   8 -18  -3  130.50    8.97
   7 -18  -3    3.58    3.75
  -7 -18   3    7.86    4.30
  -7 -18   3   10.62    4.09
  -7 -18   3    3.08    4.43
   7 -18  -3    5.39    3.52
  -7 -18   3    5.18    7.60
  -7 -18   3    5.26    6.74
  -7 -18   3    3.32    3.54
  -6 -18   3  879.06   49.42
   6 -18  -3  766.49   48.84
  -6 -18   3  921.46   50.83
  -6 -18   3  888.02   55.40
   6 -18  -3  906.82   49.12
   6 -18  -3  867.15   49.79
  -6 -18   3  847.27   49.26
  -6 -18   3  904.73   48.64
   6 -18  -3  908.08   48.81
  -6 -18   3  993.60   55.81
  -5 -18   3    8.00    4.53
   5 -18  -3   15.95    3.85
  -5 -18   3    9.92    3.63
  -5 -18   3   12.43    4.03
   5 -18  -3   14.81    4.26
   5 -18  -3   19.74    6.13
  -5 -18   3   12.03    3.58
   5 -18  -3   10.18    3.60
  -5 -18   3    9.95    7.03
   5  18  -3   18.22   10.71
  -5 -18   3   15.30    7.16
   5 -18  -3    9.66    5.23
  -4 -18   3  115.05    8.22
   4 -18  -3  120.28    8.44
  -4 -18   3  133.07    9.35
  -4 -18   3  116.70    9.00
   4 -18  -3   99.91    8.54
  -4 -18   3  121.72   10.17
   4 -18  -3  100.53    8.25
   4 -18  -3  107.67    8.71
   4 -18  -3  108.90    9.41
   4  18  -3  129.97   19.28
  -4 -18   3  134.37   13.09
  -4 -18   3  129.63   13.88
   4 -18  -3  121.37    8.55
  -3 -18   3  316.34   19.79
  -3 -18   3  292.90   18.98
  -3 -18   3  309.77   23.86
   3 -18  -3  300.21   18.18
  -3 -18   3  285.57   17.87
   3 -18  -3  297.20   18.47
   3 -18  -3  334.88   19.10
   3  18  -3  321.58   31.49
  -3 -18   3  329.15   19.24
   3 -18  -3  316.42   18.98
   3 -18  -3  301.45   18.13
   2 -18  -3  218.98   13.72
  -2 -18   3  219.97   15.02
  -2 -18   3  208.81   14.71
  -2 -18   3  230.26   14.83
  -2 -18   3  230.12   19.00
  -2 -18   3  209.50   13.46
   2 -18  -3  216.86   13.81
   2 -18  -3  246.93   14.60
   2 -18  -3  232.80   13.77
   2 -18  -3  241.96   14.63
   2  18  -3  172.86   23.96
   2 -18  -3  241.63   14.29
  -2 -18   3  217.68   14.47
   1 -18  -3  121.95    9.02
  -1 -18   3  147.83   10.35
   1 -18  -3  133.23   15.04
   1 -18  -3  138.40    9.63
  -1 -18   3  145.38   14.07
   1 -18  -3  134.80   10.28
  -1 -18   3  144.50   10.03
   1 -18  -3  136.21    9.63
  -1 -18   3  135.93   10.23
   1 -18  -3  135.01    9.71
   1 -18  -3  129.66    8.89
  -1 -18   3  127.13   13.40
   1  18  -3  104.50   17.99
   0 -18   3   62.63    6.57
   0 -18   3   69.16    6.70
   0 -18  -3   56.48   10.42
   0 -18  -3   56.83    5.86
   0 -18   3   52.18    5.87
   0 -18  -3   58.05    6.39
   0 -18   3   48.86    9.54
   0  18  -3   46.89   13.41
   0 -18  -3   39.59    9.34
   0 -18  -3   54.83    5.62
   0 -18  -3   58.97    5.30
   0 -18  -3   50.80    4.77
  -1 -18  -3  428.27   24.54
  -1 -18  -3  395.43   23.61
   1 -18   3  421.67   24.80
  -1 -18  -3  416.73   24.62
  -1 -18  -3  382.54   23.05
  -1 -18  -3  368.71   23.42
  -1 -18  -3  419.86   30.07
  -1 -18  -3  422.37   23.62
   1 -18   3  395.52   24.27
   1 -18   3  464.32   25.12
   1 -18   3  432.38   31.29
  -1 -18  -3  430.90   30.64
   2 -18   3   48.60    6.37
   2 -18   3   60.21   10.48
  -2 -18  -3   44.53    9.99
  -2 -18  -3   47.79    5.58
  -2 -18  -3   59.43    5.36
   2 -18   3   38.71    5.58
   2 -18   3   51.25    6.45
  -2 -18  -3   57.62   11.00
  -2 -18  -3   58.83    6.64
  -2 -18  -3   44.81    5.14
  -3 -18  -3  626.23   37.14
   3 -18   3  653.63   38.41
   3 -18   3  651.03   38.51
  -3 -18  -3  742.25   38.20
  -3 -18  -3  703.91   45.01
   3 -18   3  646.17   45.60
  -3 -18  -3  637.90   43.65
   4 -18   3   -2.24    7.50
  -4 -18  -3    4.12    3.21
  -4 -18  -3    6.96    6.58
   4 -18   3    6.02    4.27
   4 -18   3    1.24    4.11
  -4 -18  -3    3.15    3.43
  -4 -18  -3    4.83    3.61
  -5 -18  -3   43.91    5.06
   5 -18   3   54.10    6.81
  -5 -18  -3   51.57   10.04
   5 -18   3   54.05    6.39
   5 -18   3   43.96    6.36
  -5 -18  -3   48.94    5.44
  -6 -18  -3   63.39    5.63
  -6 -18  -3   71.51    6.15
   6 -18   3   52.60    7.00
   6 -18   3   64.79    6.92
  -6 -18  -3   68.88    5.42
   6 -18   3   58.25    6.98
   7 -18   3  148.25   12.02
   7 -18   3  175.40   12.74
  -7 -18  -3  178.74   10.54
  -7 -18  -3  161.12   10.55
  -7 -18  -3  173.91   11.05
   8 -18   3   49.59    6.01
   8 -18   3   59.96    6.36
  -8 -18  -3   62.96    4.87
  -8 -18  -3   65.27    4.38
  -8 -18  -3   42.58    4.13
  11 -19  -3  264.17   15.88
  11  19  -3  277.39   15.47
  11 -19  -3  246.83   15.04
  11 -19  -3  228.05   14.90
 -10 -19   3    6.98    2.86
  10 -19  -3    7.02    3.07
  10 -19  -3    3.54    2.50
  10 -19  -3    3.22    3.47
  10  19  -3    9.51    4.37
   9 -19  -3  124.84    9.32
   9  19  -3  123.25    9.94
   9 -19  -3  139.42   10.13
   9 -19  -3  144.37    9.67
  -9 -19   3  134.67    9.56
   8 -19  -3   80.44    6.89
  -8 -19   3   69.96    6.79
  -8 -19   3   62.92    7.54
   8 -19  -3   61.83    6.47
  -8 -19   3   82.98    6.62
   8 -19  -3   78.31    6.34
   8 -19  -3   80.30    7.28
  -8 -19   3   76.34    6.89
  -7 -19   3   94.36    8.13
   7 -19  -3   83.58    7.81
  -7 -19   3  101.45    7.59
   7 -19  -3   94.90    7.79
  -7 -19   3   93.25    8.06
  -7 -19   3   95.04    9.17
   7 -19  -3   92.13    8.31
  -6 -19   3   13.91    5.06
  -6 -19   3   15.33    4.32
   6 -19  -3   12.94    3.85
  -6 -19   3   14.07    7.30
  -6 -19   3   15.48    3.75
   6 -19  -3   14.15    4.07
  -6 -19   3   11.09    4.11
   6 -19  -3   10.50    4.27
  -6 -19   3   24.32    8.50
   6  19  -3   14.34   10.86
  -5 -19   3   65.47   10.67
  -5 -19   3   58.97    9.68
   5 -19  -3   74.56    7.51
  -5 -19   3   52.54    6.13
   5  19  -3   53.15   15.26
  -5 -19   3   65.73    5.77
  -5 -19   3   69.40    7.67
   5 -19  -3   50.09    5.83
   5 -19  -3   56.16    6.23
   5 -19  -3   70.25    7.95
  -5 -19   3   67.81    6.66
  -4 -19   3   41.07    6.10
   4 -19  -3   35.44    4.81
   4 -19  -3   36.69    4.52
  -4 -19   3   46.43    5.57
   4 -19  -3   37.76    5.06
  -4 -19   3   38.20    9.18
   4  19  -3   39.14   14.63
   4 -19  -3   45.12    4.97
  -4 -19   3   36.71    4.45
   4 -19  -3   39.72    6.01
   4 -19  -3   35.45    4.70
  -3 -19   3  523.19   33.24
  -3 -19   3  570.78   32.87
  -3 -19   3  601.66   38.42
  -3 -19   3  564.94   31.66
   3 -19  -3  549.82   31.87
   3 -19  -3  503.49   32.05
   3 -19  -3  579.94   32.26
   3 -19  -3  616.31   32.77
   3  19  -3  540.96   46.15
  -3 -19   3  592.18   32.91
   3 -19  -3  565.22   32.75
   3 -19  -3  581.56   31.97
  -2 -19   3  104.31    8.40
   2 -19  -3   94.26    7.19
  -2 -19   3   98.31    8.37
  -2 -19   3  102.08    8.37
  -2 -19   3   91.57   12.03
  -2 -19   3   85.32    6.80
   2 -19  -3   88.44    7.36
   2 -19  -3  102.66    7.98
   2 -19  -3   97.95    7.28
  -2 -19   3   92.59    8.00
   2 -19  -3   97.35    8.18
   2 -19  -3  105.25    8.14
   2  19  -3   92.64   18.39
   1 -19  -3  171.71   17.14
  -1 -19   3  152.70   11.07
   1 -19  -3  158.81   10.76
  -1 -19   3  175.07   15.90
   1  19  -3  123.02   20.18
   1 -19  -3  156.21   10.92
  -1 -19   3  157.70   11.47
  -1 -19   3  164.08   11.52
   1 -19  -3  152.11   10.30
   1 -19  -3  148.15   10.04
   0 -19  -3   49.33    5.02
   0 -19  -3   53.11   10.67
   0 -19   3   40.36    5.96
   0 -19  -3   47.63    5.81
   0 -19  -3   49.14    6.15
   0 -19   3   43.75    5.65
   0 -19   3   50.60   10.15
   0 -19  -3   52.16    5.64
   0 -19  -3   46.48    4.59
   0 -19   3   50.56    6.12
   0 -19  -3   48.57   10.13
  -1 -19  -3  114.94    9.06
  -1 -19  -3  124.22   10.06
  -1 -19  -3  122.31    8.81
  -1 -19  -3  121.82   14.41
  -1 -19  -3  122.79    8.91
  -1 -19  -3  139.01   10.24
  -1 -19  -3  120.34    8.80
   1 -19   3  121.01   10.05
   1 -19   3  142.29   10.52
  -1 -19  -3  149.11   15.88
   1 -19   3  108.90   14.57
   2 -19   3    1.29    4.27
   2 -19   3    1.05    7.03
   2 -19   3    4.08    4.05
  -2 -19  -3    4.30    3.26
  -2 -19  -3    8.65    3.49
  -2 -19  -3    5.84    4.41
  -2 -19  -3   -3.71    9.18
   2 -19   3    2.58    4.18
  -2 -19  -3    2.62    6.71
  -2 -19  -3    3.49    3.96
   3 -19   3   75.41   12.79
   3 -19   3   85.94    7.97
  -3 -19  -3   99.66    8.21
   3 -19   3  101.13    8.89
  -3 -19  -3  118.12   14.27
  -3 -19  -3  101.86    7.63
  -3 -19  -3   93.89   12.66
   3 -19   3   93.91    8.91
   4 -19   3    2.22    7.02
   4 -19   3   11.05    4.76
  -4 -19  -3    8.29    3.72
  -4 -19  -3    8.82    3.43
  -4 -19  -3    4.44    6.78
   4 -19   3    8.17    4.51
   5 -19   3  158.55   11.81
   5 -19   3  134.19   11.42
  -5 -19  -3  144.33   10.03
  -5 -19  -3  158.05   10.46
   6 -19   3  205.82   15.15
   6 -19   3  202.63   14.86
  -6 -19  -3  225.41   13.85
  -6 -19  -3  227.72   13.51
  -7 -19  -3    7.82    2.90
   7 -19   3    5.72    4.07
   7 -19   3   10.94    4.31
  -7 -19  -3    4.52    2.65
  -8 -19  -3    4.00    2.32
   8 -19   3    5.02    3.55
  -8 -19  -3    5.88    2.00
   8 -19   3    4.70    3.39
 -10 -20   3    7.36    2.59
  10  20  -3    3.57    3.80
  10 -20  -3    2.88    3.14
  10 -20  -3    6.40    2.87
  10 -20  -3    7.90    2.33
   9 -20  -3    1.42    3.40
   9  20  -3    5.47    4.51
   9 -20  -3    2.74    2.73
   9 -20  -3    2.35    3.25
   8 -20  -3   78.44    6.68
  -8 -20   3   68.05    6.33
   8 -20  -3   74.64    7.03
  -8 -20   3   81.91    6.16
  -8 -20   3   55.63    7.03
   8 -20  -3   59.69    6.05
   8 -20  -3   71.16    6.02
  -8 -20   3   65.42    6.43
   7 -20  -3  116.12    8.45
  -7 -20   3   93.16    8.02
   7 -20  -3  109.57    8.92
  -7 -20   3   96.93    9.22
   7 -20  -3   97.40    8.10
  -7 -20   3  107.10    7.84
  -7 -20   3  111.38    8.67
  -6 -20   3  126.41   14.34
  -6 -20   3  141.63    8.92
   6 -20  -3  128.03    9.05
  -6 -20   3  101.19    8.87
   6 -20  -3  117.00    9.71
   6 -20  -3  111.78    9.07
  -6 -20   3  127.33    9.49
  -6 -20   3  118.84   10.46
   6  20  -3   98.98   17.87
  -5 -20   3    0.28    4.06
   5 -20  -3    1.19    3.97
  -5 -20   3    1.12    3.63
   5  20  -3   10.73   12.76
   5 -20  -3    1.47    3.33
  -5 -20   3    6.28    4.66
  -5 -20   3    5.29    8.58
   5 -20  -3   -2.52    5.13
  -4 -20   3  215.60   13.10
   4 -20  -3  205.38   13.29
  -4 -20   3  214.31   14.11
   4 -20  -3  187.90   13.38
   4 -20  -3  183.82   13.12
   4 -20  -3  206.60   13.71
   4 -20  -3  223.76   14.31
   4  20  -3  178.36   25.15
  -4 -20   3  238.87   19.92
  -4 -20   3  220.56   14.93
   4 -20  -3  223.62   13.47
  -3 -20   3  559.22   33.98
   3 -20  -3  533.68   32.99
   3 -20  -3  594.46   33.13
   3 -20  -3  613.16   33.47
   3  20  -3  497.13   46.93
  -3 -20   3  567.30   32.41
   3 -20  -3  576.33   32.76
  -3 -20   3  626.64   39.84
   3 -20  -3  632.90   33.84
   3 -20  -3  568.25   32.73
  -3 -20   3  588.19   33.72
   2 -20  -3  335.21   21.27
   2 -20  -3  378.22   21.87
  -2 -20   3  432.26   28.51
  -2 -20   3  372.41   22.36
   2 -20  -3  374.64   21.96
   2 -20  -3  405.60   22.52
   2 -20  -3  364.41   21.64
  -2 -20   3  372.41   21.21
   2 -20  -3  352.29   21.40
  -2 -20   3  366.76   22.50
   2  20  -3  327.45   35.29
  -1 -20   3  201.34   13.51
   1 -20  -3  192.33   12.48
   1  20  -3  180.94   23.70
   1 -20  -3  205.50   13.19
  -1 -20   3  194.59   13.14
   1 -20  -3  195.52   12.71
  -1 -20   3  200.72   18.01
  -1 -20   3  194.88   13.55
   1 -20  -3  186.36   12.12
   1 -20  -3  185.12   12.23
   0 -20   3    1.55    3.88
   0 -20  -3    3.92    4.58
   0 -20   3   -1.89    3.64
   0 -20  -3    2.70    7.39
   0 -20  -3    2.22    3.14
   0 -20   3    4.51    4.06
   0 -20   3    8.30    6.52
   0 -20  -3    2.66    7.44
  -1 -20  -3  106.49    8.01
  -1 -20  -3  102.74   13.01
  -1 -20  -3   84.40   12.82
   1 -20   3   66.99   13.14
  -1 -20  -3  103.34    7.41
  -1 -20  -3  105.98    8.74
   1 -20   3   85.67    8.49
  -1 -20  -3   97.45    7.45
  -1 -20  -3   93.62    7.46
   1 -20   3   66.51    7.95
   1 -20   3   93.42    8.67
  -2 -20  -3  630.13   42.08
   2 -20   3  634.56   36.49
   2 -20   3  590.79   36.35
  -2 -20  -3  625.73   35.14
  -2 -20  -3  699.01   36.03
  -2 -20  -3  619.90   35.02
   2 -20   3  545.37   42.90
  -2 -20  -3  625.90   42.55
  -2 -20  -3  593.84   34.76
   3 -20   3  782.35   44.54
   3 -20   3  701.47   44.29
  -3 -20  -3  801.89   43.41
  -3 -20  -3  825.28   43.39
   3 -20   3  708.49   43.41
   3 -20   3  619.38   50.45
  -3 -20  -3  869.72   51.99
  -3 -20  -3  807.54   43.16
  -3 -20  -3  814.40   50.51
   4 -20   3  485.62   29.71
  -4 -20  -3  508.97   28.36
  -4 -20  -3  478.12   28.11
   4 -20   3  511.98   29.86
  -5 -20  -3   48.63    5.19
   5 -20   3   54.07    6.48
   5 -20   3   38.10    6.05
  -5 -20  -3   46.20    5.00
  -6 -20  -3    2.15    2.85
  -6 -20  -3    2.73    2.81
   6 -20   3    1.87    3.90
   6 -20   3    2.05    4.02
   7 -20   3  222.08   14.46
  -7 -20  -3  209.26   12.60
   7 -20   3  191.48   13.99
  -7 -20  -3  228.43   13.06
  -8 -20  -3  329.16   18.16
   8 -20   3  340.29   19.47
   8 -20   3  284.17   18.75
  -8 -20  -3  356.98   17.99
  -8 -20  -3  298.05   17.68
  10  21  -3  157.10    9.87
  10 -21  -3  150.91   10.09
  10 -21  -3  151.86    9.55
   9  21  -3  288.79   16.96
   9 -21  -3  275.39   17.24
   9 -21  -3  298.86   16.89
   9 -21  -3  262.19   16.38
   8 -21  -3  489.85   25.28
  -8 -21   3  349.45   24.55
   8 -21  -3  396.47   24.74
  -8 -21   3  423.17   25.95
   8 -21  -3  433.91   25.57
  -8 -21   3  515.20   24.87
   8 -21  -3  435.28   24.37
   7 -21  -3    7.16    3.70
  -7 -21   3    4.90    3.19
  -7 -21   3    6.87    4.18
  -7 -21   3    7.39    3.48
   7 -21  -3    7.43    3.17
  -7 -21   3    7.26    3.21
   7 -21  -3    5.98    3.92
   7 -21  -3    3.55    4.08
   6 -21  -3  139.95    9.73
  -6 -21   3  107.82    9.05
  -6 -21   3  144.86    9.27
  -6 -21   3  148.63   11.24
   6 -21  -3  135.73    9.73
   6 -21  -3  130.58   10.38
  -6 -21   3  135.10   10.00
  -5 -21   3  378.37   23.31
   5 -21  -3  353.48   22.77
  -5 -21   3  395.47   24.28
  -5 -21   3  443.58   29.83
  -5 -21   3  420.11   22.52
   5 -21  -3  380.54   23.06
  -4 -21   3  259.89   17.29
   4 -21  -3  246.85   16.60
  -4 -21   3  335.41   24.02
   4 -21  -3  264.50   16.92
   4 -21  -3  273.00   17.35
   4  21  -3  241.75   29.86
  -4 -21   3  269.96   17.94
  -4 -21   3  280.10   16.28
   4 -21  -3  264.84   16.56
   4 -21  -3  281.72   16.68
   3 -21  -3  150.77   11.07
  -3 -21   3  155.63    9.83
   3 -21  -3  144.59   10.20
   3 -21  -3  128.65   10.06
   3 -21  -3  147.20   11.04
   3 -21  -3  150.93   10.60
   3 -21  -3  152.18   10.71
   3 -21  -3  151.54   10.17
  -3 -21   3  168.16   16.20
  -3 -21   3  140.02   10.95
  -3 -21   3  155.56   11.21
   3  21  -3  112.40   21.91
   2  21  -3  105.87   19.49
   2 -21  -3  107.56    7.91
  -2 -21   3  128.08   14.01
  -2 -21   3   87.89    8.49
   2 -21  -3  100.04    8.83
   2 -21  -3  108.52    8.40
  -2 -21   3  111.42    7.45
   2 -21  -3   99.90    8.00
   2 -21  -3  101.13    8.65
  -2 -21   3  112.88    9.01
   2 -21  -3  101.72    7.68
  -1 -21   3   11.67    3.99
   1 -21  -3   16.90    5.16
   1 -21  -3   11.60    4.03
   1 -21  -3   17.42    3.54
   1 -21  -3   13.44    3.46
   1 -21  -3   14.10    3.64
  -1 -21   3   13.45    4.15
   0 -21  -3  216.22   20.58
   0 -21  -3  259.39   15.41
   0 -21  -3  224.23   13.88
   0 -21   3  240.20   15.35
   0 -21  -3  213.72   14.26
   0 -21  -3  205.79   13.90
   0 -21   3  213.23   14.69
   1 -21   3  529.52   31.03
  -1 -21  -3  473.59   36.41
  -1 -21  -3  508.56   30.15
  -1 -21  -3  584.99   38.48
  -1 -21  -3  549.91   30.26
  -1 -21  -3  582.70   31.25
   1 -21   3  523.20   31.60
   1 -21   3  551.50   31.69
   1 -21   3  441.50   37.10
  -1 -21  -3  515.76   30.19
   2 -21   3   59.84    6.84
   2 -21   3   53.41    5.86
  -2 -21  -3   54.24    5.42
  -2 -21  -3   54.24    6.21
  -2 -21  -3   52.88    5.40
  -2 -21  -3   59.16   10.87
   2 -21   3   36.24    9.90
  -2 -21  -3   53.12   10.45
  -2 -21  -3   45.26    5.38
   2 -21   3   53.28    6.80
   3 -21   3   78.25    8.14
  -3 -21  -3   90.70    7.25
  -3 -21  -3   98.00    7.66
  -3 -21  -3   91.42    7.38
   3 -21   3   92.65    8.55
   4 -21   3  132.76   10.12
  -4 -21  -3  134.89    8.78
  -4 -21  -3  105.77    8.24
   4 -21   3  115.34    9.91
  -5 -21  -3  172.02   10.71
   5 -21   3  154.40   11.97
   5 -21   3  161.83   11.97
  -6 -21  -3    4.18    2.68
  -6 -21  -3    4.49    2.64
   6 -21   3    3.12    3.55
   6 -21   3    5.40    3.75
  -7 -21  -3   62.87    5.04
   7 -21   3   58.98    6.21
   7 -21   3   57.68    5.93
  -7 -21  -3   74.20    4.60
  -7 -21  -3   60.20    4.75
   9 -22  -3    8.85    3.21
   9 -22  -3    8.48    3.37
   9  22  -3    6.81    4.03
   8 -22  -3   31.16    4.01
  -8 -22   3   48.50    4.29
   8  22  -3   39.87    5.83
   8 -22  -3   44.42    5.28
   8 -22  -3   51.61    5.10
   8 -22  -3   40.62    4.38
   7 -22  -3   -0.72    2.86
  -7 -22   3    5.65    2.95
   7 -22  -3   -1.28    3.89
  -7 -22   3    1.77    3.73
  -7 -22   3    1.82    3.35
   7 -22  -3    0.20    3.36
   7 -22  -3    0.95    3.59
   6 -22  -3   12.43    4.47
  -6 -22   3   12.40    4.33
  -6 -22   3   11.25    3.86
   6 -22  -3   19.17    4.11
  -6 -22   3   19.42    3.58
   6 -22  -3   12.26    3.42
  -5 -22   3    1.60    3.49
  -5 -22   3    0.32    3.70
  -5 -22   3    2.39    2.87
   5 -22  -3    1.06    2.96
   5 -22  -3    4.12    4.06
   4  22  -3   25.65   12.54
   4 -22  -3   31.65    4.50
  -4 -22   3   27.87    4.86
  -4 -22   3   22.07    4.73
   4 -22  -3   19.75    4.60
   4 -22  -3   27.22    4.47
  -4 -22   3   39.16    4.27
  -3 -22   3   40.46    8.89
  -3 -22   3   28.21    3.79
   3 -22  -3   24.27    4.32
   3  22  -3   30.76   14.46
   3 -22  -3   20.61    4.06
   3 -22  -3   28.50    4.83
   3 -22  -3   25.55    4.02
  -3 -22   3   32.63    5.05
  -3 -22   3   29.09    4.49
   3 -22  -3   24.94    4.66
   2 -22  -3    8.61    3.46
  -2 -22   3    8.30    2.87
   2 -22  -3    5.27    3.60
   2 -22  -3    9.56    4.02
  -2 -22   3   15.41    4.37
   2 -22  -3    5.91    3.84
  -2 -22   3    4.17    6.26
  -1 -22   3    3.92    4.13
   1 -22  -3    2.52    3.22
   1 -22  -3    3.73    3.03
  -1 -22   3    1.47    3.81
   0 -22   3    1.06    3.52
   0 -22   3    1.50    3.81
   0 -22  -3    2.12    4.32
   0 -22  -3    1.46    2.79
   0 -22  -3    0.20    4.03
  -1 -22  -3    9.07    3.99
   1 -22   3   13.19    4.49
   1 -22   3   19.71    4.33
  -1 -22  -3   17.74    4.74
  -1 -22  -3   22.68    3.72
  -1 -22  -3   15.92    7.85
   2 -22   3   10.45    3.82
  -2 -22  -3   12.17    3.57
   2 -22   3    7.50    4.44
  -2 -22  -3   10.16    3.47
   2 -22   3    9.58    4.37
  -2 -22  -3    9.65    3.91
  -2 -22  -3   11.39    3.44
  -3 -22  -3   28.76    4.05
  -3 -22  -3   19.72    4.13
  -3 -22  -3   24.21    3.91
   3 -22   3   19.91    4.12
   3 -22   3   21.20    5.05
   3 -22   3   19.11    4.81
  -4 -22  -3   15.96    3.48
   4 -22   3   15.73    4.48
   4 -22   3   14.67    4.56
  -5 -22  -3   14.97    3.15
   5 -22   3    8.42    3.91
   5 -22   3   12.00    3.98
   6 -22   3    1.96    3.54
   6 -22   3    1.83    3.33
  -6 -22  -3    0.24    2.28
  -6 -22  -3    1.13    2.42
   7 -22   3    0.20    3.07
  -7 -22  -3    0.08    1.89
   7 -22   3    0.15    2.62
  -7 -22  -3    0.11    2.05
   9 -23  -3  311.34   19.98
   9  23  -3  338.84   19.71
  -9 -23   3  337.93   19.37
  -9 -23   3  382.30   19.48
   8 -23  -3  253.78   16.01
   8 -23  -3  249.53   16.95
   8  23  -3  284.24   16.95
  -8 -23   3  284.13   16.25
   8 -23  -3  289.68   16.78
   7 -23  -3    5.09    3.49
  -7 -23   3    2.93    2.67
   7 -23  -3    1.87    3.56
  -7 -23   3    0.51    3.54
  -7 -23   3    2.85    3.11
   7 -23  -3    0.14    2.95
   7 -23  -3    2.36    3.32
   6 -23  -3  259.36   15.04
   6 -23  -3  243.90   15.68
  -6 -23   3  206.63   15.15
   6 -23  -3  241.57   15.00
  -6 -23   3  235.88   15.83
  -6 -23   3  252.84   14.42
  -6 -23   3  243.42   14.52
   5 -23  -3  359.01   21.55
  -5 -23   3  296.98   20.92
  -5 -23   3  376.64   20.36
  -5 -23   3  319.27   21.35
  -5 -23   3  369.39   20.06
  -4 -23   3  494.57   29.87
   4 -23  -3  534.45   29.24
  -4 -23   3  467.17   29.72
  -4 -23   3  559.04   28.89
   4 -23  -3  471.37   29.28
   3 -23  -3   69.75    6.87
   3 -23  -3   76.76    7.40
  -3 -23   3   75.70    7.46
  -3 -23   3   83.52    6.19
   3 -23  -3   73.00    6.64
   3 -23  -3   83.58    6.64
   3 -23  -3   72.88    6.27
   2 -23  -3  135.28   10.38
  -2 -23   3  143.69   11.11
   2 -23  -3  148.04   10.95
  -2 -23   3  158.66    9.67
   2 -23  -3  149.33   10.20
   1 -23  -3   54.16    5.48
   1 -23  -3   56.02    6.06
   1 -23  -3   50.58    5.59
  -1 -23   3   45.60    5.90
   1 -23  -3   52.53    5.12
   1 -23  -3   67.43    6.66
  -1 -23   3   46.51    6.30
   0 -23   3  172.51   12.71
   0 -23   3  179.92   13.20
   0 -23  -3  192.40   12.48
   0 -23  -3  186.09   12.08
   0 -23  -3  225.26   13.39
   1 -23   3  386.16   24.00
  -1 -23  -3  405.49   23.40
  -1 -23  -3  451.53   24.31
  -1 -23  -3  398.69   23.32
   1 -23   3  384.46   24.52
   2 -23   3  142.60   11.41
   2 -23   3  158.02   10.96
  -2 -23  -3  160.79   10.32
  -2 -23  -3  170.17   10.87
  -2 -23  -3  156.65   10.42
  -2 -23  -3  142.40    9.76
   3 -23   3   21.10    4.13
   3 -23   3   26.31    4.99
  -3 -23  -3   23.23    3.84
  -3 -23  -3   21.57    3.73
  -3 -23  -3   22.59    3.95
   4 -23   3  140.04   10.69
   4 -23   3  151.70   11.13
  -4 -23  -3  163.53    9.92
   4 -23   3  135.93   10.03
  -4 -23  -3  145.16    9.68
  -5 -23  -3  186.19   10.85
   5 -23   3  183.86   12.19
   5 -23   3  149.49   11.48
   6 -23   3   22.77    4.17
  -6 -23  -3   23.37    2.89
   6 -23   3   22.05    3.63
   8 -24  -3   53.78    5.37
   8  24  -3   57.81    5.69
  -8 -24   3   67.32    4.65
  -8 -24   3   63.37    4.45
   8 -24  -3   58.26    4.55
   7 -24  -3  309.50   17.57
  -7 -24   3  337.73   17.53
   7 -24  -3  280.09   18.26
  -7 -24   3  342.46   17.34
   7 -24  -3  315.02   17.98
   6 -24  -3   43.02    4.99
  -6 -24   3   46.65    4.28
   6 -24  -3   36.16    5.16
  -6 -24   3   32.95    4.68
   6 -24  -3   40.98    4.78
  -6 -24   3   48.25    3.90
   6 -24  -3   45.43    4.83
  -5 -24   3   22.30    4.07
  -5 -24   3   22.24    4.37
   5 -24  -3   23.51    4.84
  -5 -24   3   30.62    3.62
   5 -24  -3   28.59    4.59
  -4 -24   3  114.34    9.55
   4 -24  -3  117.62    9.34
   4 -24  -3  136.98    9.23
  -4 -24   3  114.24    9.10
   3 -24  -3  215.49   13.44
  -3 -24   3  222.17   12.65
   3 -24  -3  187.10   12.92
   3 -24  -3  211.01   13.39
  -3 -24   3  189.68   13.73
   2 -24  -3  409.99   23.86
   2 -24  -3  407.10   23.66
   2 -24  -3  399.44   23.57
   2 -24  -3  420.80   23.96
  -2 -24   3  395.08   24.53
   1 -24  -3  280.08   17.02
   1 -24  -3  314.50   17.79
   1 -24  -3  269.76   16.82
  -1 -24   3  259.77   17.72
   1 -24  -3  274.93   17.10
   0 -24  -3    7.92    3.80
   0 -24   3    3.07    3.97
   0 -24  -3    6.79    3.94
   0 -24  -3    5.06    2.97
   0 -24  -3    4.00    3.20
   0 -24   3    1.16    3.65
   1 -24   3    5.44    4.17
  -1 -24  -3   14.47    3.24
  -1 -24  -3    5.48    3.99
   1 -24   3    7.70    3.73
  -1 -24  -3   10.81    3.78
  -2 -24  -3  510.17   31.18
  -2 -24  -3  592.92   31.91
  -2 -24  -3  609.25   32.26
   2 -24   3  556.70   32.92
  -2 -24  -3  636.47   32.21
   2 -24   3  558.55   32.44
  -3 -24  -3  598.59   33.77
  -3 -24  -3  630.67   33.93
   3 -24   3  571.43   34.62
  -3 -24  -3  636.15   33.99
   3 -24   3  588.78   34.25
  -4 -24  -3  508.06   27.76
  -4 -24  -3  537.90   27.87
   5 -24   3   10.94    3.21
  -5 -24  -3   15.08    2.75
   7 -25  -3   43.02    4.38
  -7 -25   3   70.73    4.24
  -7 -25   3   70.25    4.66
   7 -25  -3   56.50    4.81
   7  25  -3   63.99    5.94
   7 -25  -3   52.33    5.42
   6 -25  -3    1.02    3.32
  -6 -25   3   -1.47    2.33
   6 -25  -3   -0.99    2.96
   6 -25  -3   -0.13    3.21
  -6 -25   3   -0.72    2.80
   5 -25  -3   35.47    4.89
   5 -25  -3   35.25    4.62
  -5 -25   3   30.02    4.34
  -5 -25   3   43.55    3.90
  -5 -25   3   37.29    4.59
   5 -25  -3   39.10    4.76
   4 -25  -3   35.90    4.75
  -4 -25   3   33.20    3.68
   4 -25  -3   32.55    4.46
  -4 -25   3   26.59    4.51
   3 -25  -3  464.43   26.30
   3 -25  -3  466.83   26.74
  -3 -25   3  524.51   25.72
   3 -25  -3  446.89   26.04
   3 -25  -3  405.99   26.10
  -3 -25   3  403.55   26.65
  -2 -25   3   16.16    4.11
   2 -25  -3   13.82    2.85
   2 -25  -3   16.97    3.55
   2 -25  -3   10.27    3.42
   2 -25  -3   15.91    4.09
   1 -25  -3   51.78    5.28
  -1 -25   3   46.68    5.71
   1 -25  -3   59.91    5.85
   1 -25  -3   50.30    5.05
   1 -25  -3   43.33    5.07
   0 -25  -3   13.00    3.81
   0 -25   3   13.11    4.15
   0 -25  -3   17.44    3.04
   0 -25  -3   13.24    3.96
   0 -25  -3   13.17    3.39
   0 -25  -3   10.62    3.35
   1 -25   3   15.44    4.12
  -1 -25  -3   20.18    4.12
  -1 -25  -3   20.46    3.16
   1 -25   3   17.50    3.93
  -1 -25  -3   15.37    3.48
  -2 -25  -3    5.86    3.10
  -2 -25  -3    2.57    2.49
   2 -25   3    2.03    3.44
   3 -25   3   47.12    5.48
  -3 -25  -3   58.15    4.98
  -3 -25  -3   56.80    4.78
  -3 -25  -3   58.75    4.84
   4 -25   3    7.85    3.01
  -4 -25  -3    6.87    2.46
  -4 -25  -3    6.44    2.38
   5 -25   3   26.83    3.39
  -5 -25  -3   32.96    3.29
  -5 -25  -3   38.61    3.37
  -7 -26   3   82.21    5.03
   7 -26  -3   61.35    5.61
   7  26  -3   80.23    5.88
   7 -26  -3   74.30    6.01
   7 -26  -3   69.64    5.15
   6 -26  -3  268.65   14.57
   6 -26  -3  218.47   14.33
   6 -26  -3  232.48   15.06
   6 -26  -3  238.24   15.33
  -6 -26   3  217.09   14.63
  -5 -26   3    1.40    2.15
   5 -26  -3   -1.06    3.03
  -5 -26   3    3.85    2.75
   5 -26  -3   -2.35    3.31
   5 -26  -3    3.22    3.43
  -5 -26   3   -0.18    2.75
  -4 -26   3    6.82    3.06
  -4 -26   3   12.84    3.52
   4 -26  -3   12.30    3.66
  -4 -26   3   19.21    2.66
  -3 -26   3  119.67    7.11
   3 -26  -3  115.84    8.37
   3 -26  -3  121.41    8.14
   3 -26  -3  102.02    7.81
  -3 -26   3  101.14    8.24
   2 -26  -3   72.12    6.24
   2 -26  -3   67.29    5.91
  -2 -26   3   73.44    6.62
   2 -26  -3   79.00    6.19
   1 -26  -3  118.75    9.04
   1 -26  -3  138.31    9.15
   1 -26  -3  144.11    8.89
   1 -26  -3  152.19    9.79
   1 -26  -3  128.19    9.02
  -1 -26   3  131.51    9.80
   0 -26  -3   79.70    6.18
   0 -26  -3   88.17    6.77
   0 -26  -3   80.81    6.19
   0 -26   3   68.81    6.78
   0 -26  -3   72.11    6.23
   1 -26   3   15.12    3.89
  -1 -26  -3   28.58    3.92
  -1 -26  -3   23.07    3.12
  -1 -26  -3   20.56    3.36
  -1 -26  -3   18.67    3.24
  -2 -26  -3   15.49    3.15
  -2 -26  -3   16.04    2.68
   2 -26   3   17.75    3.60
   3 -26   3  157.97   11.08
  -3 -26  -3  174.56   10.80
  -3 -26  -3  191.99   10.77
   4 -26   3   24.83    3.15
  -4 -26  -3   25.78    3.13
  -6 -27   3   25.10    2.53
   6  27  -3   28.68    3.72
   6 -27  -3   31.76    3.26
   6 -27  -3   21.25    2.75
   6 -27  -3   30.40    3.68
   5 -27  -3  208.32   13.53
   5 -27  -3  219.66   14.29
  -5 -27   3  191.81   13.53
   4 -27  -3  493.79   28.92
  -4 -27   3  440.30   28.91
   4 -27  -3  499.55   29.57
  -4 -27   3  462.81   28.93
   4 -27  -3  531.56   28.84
   3 -27  -3  249.70   14.08
   3 -27  -3  232.84   14.74
  -3 -27   3  221.52   13.97
  -3 -27   3  241.98   14.12
   3 -27  -3  269.62   13.89
   2 -27  -3   12.13    2.92
  -2 -27   3   10.30    3.28
   2 -27  -3    7.56    2.95
   2 -27  -3   10.09    4.23
   2 -27  -3   11.15    3.43
  -2 -27   3    9.81    3.13
   1 -27  -3  137.11    9.35
   1 -27  -3  153.62    9.91
  -1 -27   3  133.97   10.07
   1 -27  -3  155.35    9.60
  -1 -27   3  142.64    9.94
   1 -27  -3  151.68    9.47
   0 -27  -3  248.27   15.01
   0 -27  -3  261.92   15.13
   0 -27  -3  267.68   15.40
   0 -27  -3  255.19   15.20
   0 -27  -3  284.86   15.74
   0 -27   3  242.29   15.73
  -1 -27  -3  180.54   10.78
  -1 -27  -3  170.99   10.61
   1 -27   3  156.55   11.00
  -1 -27  -3  181.15   10.91
  -2 -27  -3  101.83    6.67
  -2 -27  -3   97.91    6.35
  -2 -27  -3   92.07    6.51
   2 -27   3   88.36    6.73
  -3 -27  -3   14.86    2.52
  -3 -27  -3   14.85    2.32
  -3 -27  -3   11.07    2.50
   3 -27   3   15.41    2.51
   4 -28  -3   12.93    2.78
   4 -28  -3   17.23    3.35
  -4 -28   3   14.04    2.57
   4 -28  -3   14.15    2.98
  -3 -28   3   38.04    3.67
   3 -28  -3   50.92    4.51
  -3 -28   3   46.77    4.50
  -3 -28   3   50.62    4.30
   3 -28  -3   56.38    4.47
   3 -28  -3   57.75    5.27
  -2 -28   3   83.71    6.64
   2 -28  -3   96.57    6.38
  -2 -28   3   82.58    6.44
   2 -28  -3   98.12    6.45
   1 -28  -3   24.63    3.29
  -1 -28   3   18.45    3.11
   1 -28  -3   22.10    3.04
   1 -28  -3   23.86    3.58
   1 -28  -3   22.77    3.02
  -1 -28   3   21.44    3.55
   0 -28  -3    1.55    2.41
   0 -28  -3    0.76    2.25
   0 -28   3    3.54    2.36
   0 -28  -3    1.12    2.28
   0 -28  -3    2.12    2.71
   0 -28   3    2.33    2.77
  -1 -28  -3   71.06    4.87
  -1 -28  -3   58.89    4.89
   1 -28   3   55.94    5.36
  -1 -28  -3   66.13    4.46
  -1 -28  -3   62.12    4.73
   1 -28   3   53.77    4.65
  14   0  -4   73.46    5.69
 -14   0   4   58.32    5.83
 -14   0   4   56.98    5.83
  13   0  -4  530.42   28.06
 -13   0   4  444.01   28.33
  12   0  -4  617.91   39.06
  12   0  -4  708.60   37.93
  11   0  -4    3.28    5.00
  11   0  -4   14.47    5.27
 -11   0   4   11.16    5.93
 -10   0   4    3.41    5.28
  10   0  -4    2.48    4.35
  10   0  -4    1.86   14.63
  10   0  -4    3.13    4.69
  10   0  -4    3.33    4.35
  -9   0   4  170.92   14.07
   9   0  -4  204.05   14.04
   9   0  -4  199.46   12.50
   9   0  -4  193.50   13.82
   9   0  -4  214.95   25.23
   8   0  -4    5.98    3.94
  -8   0   4   17.15   10.14
   8   0  -4    3.89    4.08
   7   0  -4 1151.35   64.90
  -7   0   4 1028.90   66.89
   6   0  -4 1480.83   90.10
   6   0  -4 1672.23   91.39
   5   0  -4  501.29   30.91
   5   0  -4  442.05   31.89
   4   0  -4   12.53    5.49
   4   0  -4   23.91    5.08
   4   0  -4   21.24    7.23
   3   0  -4 3648.38  199.88
   3   0  -4 3766.27  199.33
   3   0  -4 3854.81  199.32
   3   0  -4 3542.49  198.94
   2   0  -4  353.59   20.25
   2   0  -4  314.65   19.69
   2   0  -4  287.84   18.83
   1   0  -4   52.30    5.98
   1   0  -4   52.17    5.35
   0   0   4  270.47   18.61
   0   0  -4  290.09   18.23
   1   0   4    8.24    6.00
  -1   0  -4   10.13    2.80
  -1   0  -4   12.32    4.60
  -2   0  -4   12.62    3.01
   2   0   4   24.54    6.76
   3   0   4 1301.08   70.62
  -3   0  -4 1201.00   67.26
  -4   0  -4    5.84    3.66
   4   0   4    5.52    7.43
   5   0   4    4.23    4.56
   5   0   4   -1.48    7.99
  -5   0  -4    1.88    3.46
   6   0   4 2411.41  132.66
   6   0   4 2554.93  139.95
  -6   0  -4 2504.15  132.87
   7   0   4  913.16   52.26
   7   0   4  994.91   60.66
  -7   0  -4  953.44   52.23
  -8   0  -4  194.76   13.04
   8   0   4  193.00   13.89
   9   0   4    2.92    5.57
  -9   0  -4    5.22    3.81
 -10   0  -4  247.37   14.82
 -10   0  -4  250.58   14.67
 -10   0  -4  222.64   14.37
 -11   0  -4   29.07    3.63
 -11   0  -4   32.07    3.22
 -14   1   4   74.39    6.28
  14  -1  -4   68.63    5.56
  14   1  -4   74.32    5.84
 -14   1   4   56.54    6.10
 -14  -1   4   55.60    5.82
  13   1  -4   20.98    5.60
 -13  -1   4   32.77    7.24
  12   1  -4   92.04    8.65
  12  -1  -4  109.35    7.88
  11   1  -4  211.83   13.60
  11  -1  -4  201.26   13.44
  11   1  -4  251.94   24.17
 -11  -1   4  197.54   15.17
  11   1  -4  212.05   14.88
  10   1  -4   10.25    4.74
  10   1  -4   23.26   15.02
  10  -1  -4   11.06    4.54
  10   1  -4   19.32    5.06
  10  -1  -4   10.81    5.06
 -10  -1   4   11.38    5.60
 -10   1   4   12.26    6.07
  -9  -1   4   99.49   10.28
   9   1  -4  141.63   21.32
   9   1  -4  103.16    8.26
   9  -1  -4  105.79    8.11
   9   1  -4  132.94    9.61
   9   1  -4  111.10    9.50
   9  -1  -4   90.87    8.96
  -8   1   4   38.86   11.62
   8  -1  -4   34.73    5.04
   8   1  -4   29.79    5.04
   7  -1  -4  137.02   13.12
  -7   1   4  171.86   18.68
   6  -1  -4   68.71    8.66
  -6   1   4   85.48   14.25
   5   1  -4  574.45   37.97
   5   1  -4  640.38   37.80
   5  -1  -4  617.82   36.44
   5   1  -4  703.27   38.01
   4   1  -4   27.43    5.51
   4  -1  -4   28.54    4.81
   4   1  -4   30.80    7.60
   4   1  -4   30.23    6.05
   3  -1  -4   13.48    4.55
   3  -1  -4   14.47    5.11
   3   1  -4   21.56    5.93
   2  -1  -4  846.51   47.91
   2   1  -4  860.03   48.37
   2   1  -4  834.48   47.49
   2  -1  -4  883.35   48.65
   2   1  -4  872.63   48.94
   1   1  -4  515.94   28.34
   1   1  -4  442.32   27.01
   1  -1  -4  498.33   27.78
   0  -1  -4  555.77   32.51
   0   1  -4  623.64   34.25
   0   1   4  587.32   34.48
  -1  -1  -4  517.88   28.96
  -1   1  -4  481.19   28.04
   1   1   4  535.61   31.24
  -1   1  -4  577.49   31.19
   2   1   4    1.69    6.03
  -2   1  -4    0.99    2.25
  -2  -1  -4    0.44    3.27
  -3   1  -4   13.40    2.92
  -3  -1  -4    6.97    3.59
   4   1   4  962.55   56.97
  -4  -1  -4  946.66   53.71
  -5   1  -4  113.05    8.50
   5  -1   4  120.12    8.94
   5   1   4  111.05    8.72
   5   1   4  118.89   14.23
  -6   1  -4  350.49   20.70
   6   1   4  385.94   27.94
   6  -1   4  334.81   20.91
   6   1   4  339.21   20.85
  -7   1  -4   22.58    4.72
   7  -1   4   17.30    6.37
   7   1   4   18.00    6.55
   7   1   4   17.28   11.29
   8  -1   4   18.35    6.20
   8   1   4   11.18    5.96
  -8   1  -4   22.56    4.71
  -9   1  -4   34.62    4.76
  -9   1  -4   38.29    5.10
   9   1   4   50.02    6.97
 -10   1  -4  161.26   10.41
 -10  -1  -4  140.42    9.92
 -10  -1  -4  158.35   10.19
 -10   1  -4  152.02   10.03
 -11  -1  -4   18.49    2.79
 -11   1  -4   25.99    2.76
 -11   1  -4   17.05    3.16
 -14   2   4   89.20    7.45
 -14   2   4   76.48    7.37
 -14  -2   4   72.93    6.76
  14  -2  -4   98.24    6.59
  14   2  -4   96.95    6.88
 -13   2   4   30.60    5.90
 -13  -2   4   25.69    4.91
  13   2  -4   37.55    5.22
  13  -2  -4   29.96    4.91
  12   2  -4  424.48   24.23
  12  -2  -4  410.80   23.96
  12   2  -4  395.75   25.32
 -11  -2   4   16.45    6.38
  11  -2  -4   11.77    4.99
  11   2  -4   16.37    5.52
  11  -2  -4    6.25    3.40
  11  -2  -4    2.47    8.47
  11   2  -4    7.26    4.70
 -10  -2   4  115.84   10.45
  10  -2  -4  114.97    8.44
  10  -2  -4   81.64    9.69
  10   2  -4  101.02    9.47
  10   2  -4  117.73    9.30
   9  -2  -4   77.32    6.60
   9   2  -4   78.80    7.13
   9   2  -4   92.00    7.97
   9   2  -4   83.87    8.21
   9  -2  -4   70.40    7.80
  -8   2   4   84.24   15.33
   8   2  -4  107.05   15.80
   8   2  -4   83.03    7.59
   8  -2  -4   91.37    8.05
   8  -2  -4   81.21    7.63
  -7   2   4   87.63   14.06
   7   2  -4  146.67   15.10
   6   2  -4 2112.16  108.39
   6  -2  -4 1773.95  105.68
   5   2  -4    2.33    6.08
   5   2  -4    6.02    5.47
   5  -2  -4    1.43    3.25
   4   2  -4   11.51    7.19
   4   2  -4    5.79    4.88
   4   2  -4    3.36    4.70
   4  -2  -4    5.58    3.41
   3   2  -4 1486.78   85.87
   3   2  -4 1512.67   86.57
   3  -2  -4 1644.56   86.47
   3  -2  -4 1563.27   85.52
   3   2  -4 1630.06   86.95
   2   2  -4  351.55   21.87
   2   2  -4  347.61   20.80
   2  -2  -4  335.08   21.54
[truncated: 711,576 more chars]
